# Supplementary material for: Biomechanical mechanisms underlying the effect of minimalist footwear on walking stability in persons with a history of falls
Source: Commun Med (Lond). 2025 Dec 16;6:39. doi: 10.1038/s43856-025-01291-x (PMC12820056; doi:10.1038/s43856-025-01291-x)
Supplement: Supplementary file 3 — Supplementary Data 1 [file 43856_2025_1291_MOESM3_ESM.xlsx]

## Sheet: Hip abduction
ID	Shoe	Walk
FSS2_01	BF	ST	7.17478	7.59138	8.17009	8.71798	9.09844	9.36316	9.51806	9.62891	9.59686	9.53976	9.46911	9.45288	9.2415	9.2167	9.16632	9.21387	9.21037	9.25829	9.2581	9.25582	9.29361	9.30076	9.27016	9.25914	9.2087	9.11168	8.98885	8.84515	8.70051	8.53962	8.37598	8.16311	7.96578	7.80057	7.58154	7.36144	7.13123	6.9066	6.64781	6.42444	6.20085	5.9647	5.71345	5.43384	5.15028	4.82219	4.59242
FSS2_02	BF	ST	6.57688	6.81931	7.27442	7.78726	8.32718	8.85076	9.29672	9.66871	9.97539	10.1419	10.3719	10.6167	10.8903	11.0994	11.2234	11.3432	11.3413	11.3047	11.2013	11.1437	11.098	11.0596	11.0634	11.0739	11.0168	10.9881	11.0099	10.9807	10.941	10.8893	10.8693	10.8474	10.8365	10.7818	10.7008	10.6009	10.5001	10.3715	10.2403	10.1211	9.95828	9.78295	9.59091	9.35861	9.12177	8.84673	8.52157
FSS2_03	BF	ST	NaN	NaN	NaN	NaN	NaN	NaN	NaN	NaN	NaN	NaN	NaN	NaN	NaN	NaN	NaN	NaN	NaN	NaN	NaN	NaN	NaN	NaN	NaN	NaN	NaN	NaN	NaN	NaN	NaN	NaN	NaN	NaN	NaN	NaN	NaN	NaN	NaN	NaN	NaN	NaN	NaN	NaN	NaN	NaN	NaN	NaN	NaN
FSS2_05	BF	ST	6.65493	7.42877	8.23274	8.94082	9.48493	9.92132	10.4103	10.9417	11.5328	12.0258	12.4208	12.7378	13.0644	13.2876	13.2996	13.3562	13.1938	13.1099	12.9049	12.7427	12.4744	12.1365	11.796	11.4958	11.1602	10.7935	10.3439	9.841	9.47677	8.94393	8.51586	8.12415	7.73135	7.37886	7.14555	6.93787	6.80758	6.6572	6.64162	6.59713	6.60225	6.55147	6.47971	6.39588	6.29282	6.16383	5.99776
FSS2_06	BF	ST	4.37913	4.38406	4.49402	4.607	4.7287	4.88451	5.05916	5.3091	5.56758	5.83615	6.05158	6.19308	6.22302	6.26131	6.22856	6.25754	6.2817	6.32432	6.32502	6.36245	6.34861	6.3267	6.31429	6.29882	6.23598	6.21323	6.10683	6.0336	5.88225	5.82756	5.73235	5.66169	5.56665	5.51074	5.44545	5.40024	5.35003	5.30889	5.23322	5.1224	4.96033	4.70966	4.41553	4.02608	3.53643	2.92519	2.20597
FSS2_07	BF	ST	4.85134	5.00727	5.52899	6.04338	6.50492	7.05076	7.69924	8.33312	8.77577	8.82844	8.73361	8.46901	8.25413	7.85925	7.76431	7.52953	7.45122	7.31752	7.14491	7.02472	6.84273	6.67439	6.42279	6.12842	5.86861	5.66031	5.41393	5.2227	5.00801	4.82365	4.76905	4.64384	4.59143	4.56137	4.60169	4.62891	4.70062	4.82247	4.92002	5.05172	5.17858	5.23416	5.22251	5.11963	4.92989	4.60128	4.21192
FSS2_08	BF	ST	3.3145	3.69238	4.35922	5.04794	5.66991	6.32466	6.91384	7.24739	7.38226	7.28107	7.13317	6.90757	6.74727	6.62014	6.51795	6.43407	6.33133	6.26287	6.21291	6.1162	5.95467	5.83149	5.63481	5.48529	5.40805	5.28872	5.12782	5.02975	4.90395	4.8978	4.88511	4.83711	4.83496	4.85788	4.91657	4.89765	4.86881	4.74703	4.54546	4.17176	3.75168	3.26171	2.66007	2.03385	1.3324	0.553095	-0.200494
FSS2_09	BF	ST	7.58531	7.9732	8.56922	9.12677	9.63052	10.1539	10.519	10.8206	11.1637	11.5336	11.8321	11.9375	11.8953	11.8161	11.6585	11.575	11.2516	11	10.738	10.4321	10.1694	9.81679	9.47821	9.17862	8.8806	8.6026	8.42318	8.21377	8.01124	7.8015	7.55949	7.38127	7.15051	6.95071	6.80157	6.65213	6.51567	6.39545	6.31443	6.22272	6.06554	5.86033	5.58301	5.36717	5.07036	4.75548	4.34239
FSS2_10	BF	ST	4.51006	4.66256	4.89194	5.15857	5.44172	5.58188	5.67191	5.74046	5.77005	5.86061	5.98009	6.1243	6.18446	6.21584	6.22352	6.18404	6.08913	5.97468	5.86184	5.67211	5.44768	5.25222	4.99828	4.75573	4.47657	4.17941	3.84074	3.50061	3.18506	2.87691	2.53319	2.24307	1.93666	1.69565	1.45947	1.26891	1.09091	0.980554	0.845641	0.736819	0.630567	0.525666	0.421678	0.285352	0.137285	-0.0443566	-0.24195
FSS2_11	BF	ST	13.501	13.6873	13.9667	14.4468	15.0549	15.6	16.0353	16.4148	16.6529	16.8023	16.8793	17.0326	17.1276	17.1773	17.3184	17.3525	17.2801	17.1553	16.9524	16.7888	16.6476	16.4822	16.3807	16.2021	15.951	15.7331	15.4405	15.2042	14.9744	14.6959	14.4672	14.261	14.081	13.9256	13.8023	13.6371	13.5088	13.3096	13.1209	12.9387	12.7802	12.6085	12.4475	12.2932	12.1379	11.9386	11.7163
FSS2_12	BF	ST	8.33819	8.92607	9.42715	9.81728	10.097	10.3873	10.5693	10.6799	10.8984	10.9936	11.0827	11.0913	10.9869	10.8238	10.62	10.3818	10.0406	9.73831	9.32038	8.98113	8.60241	8.21146	7.82872	7.47281	7.15432	6.86654	6.59375	6.41747	6.2598	6.16133	6.10688	6.05263	6.00217	5.96338	5.93982	5.89253	5.85711	5.8074	5.74621	5.71397	5.64891	5.59108	5.52285	5.38949	5.26878	5.09269	4.88898
FSS2_13	BF	ST	11.1077	11.0872	11.1223	11.2438	11.4758	11.7653	11.8434	11.8888	12.0427	12.3169	12.5523	12.6918	12.8158	12.9284	13.0423	13.1914	13.2431	13.1887	13.0829	12.989	12.7883	12.6716	12.5735	12.4571	12.3148	12.2138	12.1095	12.0718	12.0028	11.9834	11.9556	11.9178	11.8995	11.9382	11.9658	12.0817	12.1818	12.2717	12.3543	12.3702	12.4109	12.4017	12.3912	12.3866	12.3077	12.2039	11.9851
FSS2_14	BF	ST	3.09645	3.23394	3.51117	3.87285	4.27201	4.57764	4.83548	5.06815	5.27161	5.44837	5.62053	5.7569	5.84268	5.85285	5.79374	5.71302	5.57692	5.37192	5.20272	5.02181	4.8557	4.68853	4.52168	4.38854	4.27821	4.19122	4.09364	4.02139	4.04169	3.96168	3.86628	3.86079	3.8289	3.76127	3.79594	3.73285	3.72464	3.74386	3.73107	3.66724	3.56729	3.41209	3.23219	3.04031	2.77991	2.43841	2.09746
FSS2_15	BF	ST	7.4554	7.85411	8.19105	8.49185	8.69106	8.672	8.65623	8.98786	9.4159	9.75083	9.7835	9.78038	9.87794	10.1142	10.1744	10.273	10.2808	10.3569	10.3834	10.3748	10.3497	10.3492	10.3396	10.3289	10.2961	10.2721	10.1717	10.0839	9.98916	9.96901	9.90463	9.85989	9.85025	9.83671	9.83551	9.86495	9.914	9.96181	9.97131	9.9268	9.86281	9.70026	9.5268	9.3099	9.0345	8.687	8.29359
FSS2_16	BF	ST	9.41473	9.53671	9.82771	10.2727	10.8189	11.2825	11.5401	11.7006	11.6903	11.5903	11.4317	11.1876	10.8708	10.5253	10.1522	9.77075	9.37026	8.93985	8.48964	8.02937	7.60438	7.15221	6.75754	6.40231	6.10343	5.8592	5.61579	5.43313	5.29313	5.14177	4.98436	4.82893	4.66453	4.51579	4.30806	4.08124	3.83434	3.63114	3.40419	3.18239	2.91962	2.60879	2.24066	1.82968	1.39345	0.922929	0.50548
FSS2_17	BF	ST	13.703	14.1509	14.3907	14.3874	14.2614	14.1645	14.2646	14.6387	15.0174	15.3119	15.5172	15.6825	15.794	15.9131	16.0161	16.0736	16.1604	16.1605	16.1671	16.1026	16.0326	15.9127	15.8308	15.6166	15.4089	15.2195	15.0407	14.9548	14.8215	14.7483	14.6438	14.6186	14.6368	14.6906	14.7782	14.8602	14.9885	15.1094	15.2005	15.275	15.3698	15.3882	15.4163	15.3805	15.2351	15.0309	14.7803
FSS2_18	BF	ST	12.3634	12.5974	12.8272	13.1048	13.4127	13.6723	13.9092	14.0268	14.142	14.2381	14.401	14.4364	14.3563	14.3099	14.3131	14.3301	14.2572	14.2383	14.1178	14.0616	13.9501	13.8058	13.7044	13.5203	13.2802	13.0295	12.7367	12.4691	12.2397	11.8969	11.6346	11.3737	11.0408	10.7505	10.4684	10.2202	9.97154	9.71134	9.58596	9.40983	9.31287	9.18951	9.03539	8.82942	8.60986	8.37114	8.14483
FSS2_19	BF	ST	13.5419	14.0171	14.6805	15.3225	15.8461	16.1614	16.1859	15.97	15.7032	15.4241	15.2723	15.0234	14.8591	14.6722	14.2649	13.874	13.7441	13.5717	13.3947	13.1661	12.9205	12.765	12.4755	12.2313	11.9386	11.7449	11.4922	11.2743	10.9955	10.8031	10.6505	10.4262	10.2366	10.0368	9.7883	9.61961	9.43518	9.29887	9.1648	9.12186	9.14851	9.22699	9.25627	9.27994	9.31841	9.31178	9.23311
FSS2_20	BF	ST	9.52045	9.71701	9.8738	9.89219	9.82052	9.81002	9.97083	10.1666	10.3629	10.4893	10.483	10.3849	10.2843	10.241	10.22	10.2952	10.4209	10.5974	10.7748	10.95	11.0461	11.1234	11.1501	11.1757	11.194	11.1719	11.1496	11.1086	11.0847	11.0557	10.9378	10.8414	10.7099	10.6096	10.5159	10.3919	10.2379	10.1346	10.0592	9.94489	9.81668	9.66887	9.51751	9.32011	9.09039	8.8214	8.49718
FSS2_21	BF	ST	13.3959	13.9839	14.5772	15.1356	15.5189	15.8187	16.0945	16.2285	16.1998	16.0966	15.9517	15.7708	15.6308	15.5251	15.4317	15.3236	15.1725	14.9886	14.7707	14.5087	14.1782	13.847	13.5018	13.1049	12.6784	12.2215	11.7727	11.3396	10.9013	10.456	10.0306	9.5319	9.03761	8.40935	7.82246	7.28649	6.6925	6.17829	5.72552	5.35202	5.03159	4.7112	4.40004	4.12416	3.87919	3.69327	3.55676
FSS2_23	BF	ST	5.67491	5.92093	6.28004	6.75137	6.9529	6.94178	6.99872	7.21093	7.51253	7.67981	7.66134	7.53138	7.31811	7.19981	7.25494	7.23742	7.42456	7.53068	7.64154	7.69955	7.74611	7.68256	7.63013	7.50188	7.41448	7.2675	7.19274	7.17569	7.07086	6.92003	6.68735	6.6441	6.58573	6.59527	6.5581	6.58121	6.56015	6.53644	6.48484	6.49813	6.45704	6.4343	6.35911	6.27929	6.21751	6.01785	5.92925
FSS2_24	BF	ST	6.32053	6.42761	6.68192	6.88977	7.0436	7.18086	7.37531	7.64653	7.95643	8.18172	8.3299	8.33619	8.37036	8.4275	8.50049	8.44155	8.45607	8.45532	8.38365	8.33859	8.20172	8.15871	8.0903	8.0639	7.99327	7.97161	7.93241	7.94118	7.93697	7.89361	7.91893	7.8839	7.82575	7.74598	7.743	7.73338	7.66851	7.43199	7.46711	7.36996	7.39784	7.40609	7.37364	7.3175	7.2524	7.1343	6.98536
FSS2_25	BF	ST	7.49643	7.65474	8.03801	8.58437	8.93651	9.11918	9.26846	9.19399	9.07992	8.95365	8.8599	8.83374	8.83236	8.73736	8.64718	8.61144	8.54335	8.41293	8.27697	8.16678	8.02789	7.94721	7.831	7.65823	7.57451	7.45748	7.2728	7.20063	7.17395	7.08436	7.08279	7.1123	7.22718	7.26204	7.37882	7.55625	7.78589	8.02177	8.24864	8.49209	8.63961	8.76101	8.84348	8.89535	8.83807	8.8154	8.63477
FSS2_26	BF	ST	15.0189	15.7136	16.5905	17.3469	17.7725	17.5001	17.0328	16.6764	16.2977	16.1773	15.8812	15.563	15.385	15.0729	14.6754	14.5378	14.1886	13.9067	13.6694	13.06	13.1951	12.9064	12.6907	12.2975	11.9727	11.434	11.1802	10.9112	10.6612	10.4049	10.1743	9.94285	9.58912	9.31843	8.93608	8.79521	8.76651	8.64115	8.48448	8.31037	8.08611	7.74925	7.35463	6.92343	6.51667	6.04657	5.61757
FSS2_27	BF	ST	4.39421	4.85859	5.41574	5.84078	5.97806	6.07984	6.1649	6.34216	6.67439	6.9421	7.15469	7.27951	7.25367	7.26891	7.35717	7.48403	7.57062	7.67023	7.85155	7.85074	7.9584	8.10733	8.28065	8.33224	8.44286	8.55216	8.66847	8.75753	8.87865	9.04132	9.14443	9.26185	9.37787	9.55601	9.73322	9.88485	10.0215	10.1197	10.2398	10.3313	10.3864	10.3693	10.2344	9.98738	9.63032	9.13652	8.61388
FSS2_29	BF	ST	10.8845	11.0081	11.2697	11.6001	11.9337	12.3955	12.8383	13.267	13.5854	13.8214	14.2244	14.6295	14.8822	14.9529	14.9852	14.6922	14.3393	14.1464	13.5944	13.2912	12.5973	12.5783	12.3102	12.0407	11.8408	11.5707	11.326	11.1089	10.824	10.7336	10.59	10.5071	10.3028	10.2796	10.1944	10.1344	10.1103	10.0698	9.91022	9.75599	9.54037	9.25716	8.98714	8.70659	8.45488	8.18735	7.99688
FSS2_01	BF	DT	7.42705	7.80592	8.32273	8.83168	9.12817	9.21159	9.29822	9.24158	9.10554	8.87553	8.65968	8.35381	8.22826	8.07378	7.88443	7.74776	7.73937	7.68632	7.729	7.77617	7.77853	7.778	7.81919	7.81724	7.74025	7.6535	7.49192	7.49211	7.31524	7.15761	7.1066	6.96808	6.83607	6.72219	6.61023	6.46768	6.31221	6.17466	6.05878	5.89425	5.73318	5.62524	5.50018	5.32377	5.13961	4.94213	4.7452
FSS2_02	BF	DT	6.46315	6.61539	7.04116	7.57904	8.18113	8.78717	9.32565	9.71536	10.0007	10.1902	10.2994	10.455	10.6849	10.8994	11.0013	11.0273	11.0202	10.9105	10.7913	10.6668	10.6388	10.5845	10.6146	10.6739	10.6587	10.7125	10.7386	10.7387	10.7166	10.7441	10.7654	10.7639	10.805	10.8305	10.8059	10.7163	10.6418	10.539	10.3628	10.2399	10.0817	9.89165	9.65296	9.37916	9.10088	8.76653	8.44536
FSS2_03	BF	DT	NaN	NaN	NaN	NaN	NaN	NaN	NaN	NaN	NaN	NaN	NaN	NaN	NaN	NaN	NaN	NaN	NaN	NaN	NaN	NaN	NaN	NaN	NaN	NaN	NaN	NaN	NaN	NaN	NaN	NaN	NaN	NaN	NaN	NaN	NaN	NaN	NaN	NaN	NaN	NaN	NaN	NaN	NaN	NaN	NaN	NaN	NaN
FSS2_05	BF	DT	8.29805	8.9813	9.732	10.4073	10.9676	11.4012	11.7894	12.1798	12.5449	12.8391	13.1003	13.2886	13.3862	13.5847	13.6408	13.3796	13.2911	13.1214	12.9238	12.5591	12.2954	11.9793	11.5817	11.1605	10.6878	10.245	9.84379	9.33218	8.86866	8.3832	7.92022	7.54118	7.27687	6.99232	6.75866	6.56764	6.41382	6.26757	6.15742	6.10788	6.03141	5.925	5.76843	5.68554	5.55158	5.37925	5.15305
FSS2_06	BF	DT	4.09851	4.10191	4.23254	4.35686	4.5065	4.71487	4.93778	5.20402	5.53008	5.80529	6.06221	6.24282	6.26794	6.31037	6.3046	6.30768	6.29068	6.28866	6.29816	6.35522	6.38456	6.3375	6.37434	6.33973	6.3202	6.2862	6.22181	6.1722	6.0681	6.06231	5.98866	5.8939	5.85667	5.78884	5.77055	5.74427	5.72512	5.67988	5.64282	5.56195	5.446	5.24567	4.96783	4.60632	4.17066	3.61143	2.94633
FSS2_07	BF	DT	5.05618	5.261	5.60673	6.09687	6.51613	7.0779	7.69352	8.29489	8.70384	8.82845	8.79833	8.61741	8.33715	8.07891	7.93874	7.73626	7.63401	7.52731	7.34595	7.2362	7.08884	6.89366	6.67545	6.39316	6.16761	5.8763	5.62691	5.32795	5.06805	4.83873	4.73462	4.62996	4.54384	4.53232	4.43999	4.48711	4.52457	4.60331	4.73672	4.89022	4.94614	5.01972	5.04789	5.00767	4.84321	4.56822	4.21986
FSS2_08	BF	DT	2.35479	2.63946	3.33962	4.12555	4.91889	5.82136	6.69639	7.28298	7.51355	7.55834	7.27882	6.91532	6.57233	6.37196	6.26558	6.1156	6.0771	6.09014	6.04188	5.97694	5.87492	5.71653	5.67124	5.64603	5.61865	5.55401	5.57588	5.53171	5.49921	5.47077	5.44985	5.40033	5.39821	5.32225	5.22288	5.07664	4.90912	4.64927	4.31603	3.93173	3.44133	2.88935	2.26149	1.55915	0.763905	-0.00110004	-0.814578
FSS2_09	BF	DT	7.57821	7.91861	8.43305	8.99265	9.39568	9.85088	10.2047	10.4846	10.7354	11.0025	11.1855	11.2514	11.1873	11.0989	10.9873	10.8445	10.5991	10.3652	10.0011	9.66322	9.29513	8.92554	8.56067	8.19563	7.88798	7.58968	7.44564	7.28345	7.16415	7.01077	6.85641	6.72695	6.6544	6.45875	6.21858	6.03813	5.90679	5.8118	5.67714	5.51797	5.35793	5.16696	4.94203	4.67567	4.44252	4.15369	3.83911
FSS2_10	BF	DT	0.556809	0.492205	0.530923	0.69976	0.993815	1.28347	1.67114	2.05096	2.45671	2.98242	3.5724	4.10196	4.62767	4.97101	5.1796	5.26555	5.27872	5.20396	5.09459	4.89549	4.66529	4.342	4.06903	3.7585	3.53528	3.24723	2.99623	2.76992	2.55863	2.33759	2.16633	1.97962	1.83387	1.67832	1.57703	1.45749	1.3419	1.24764	1.17699	1.05109	0.924499	0.783519	0.596955	0.424718	0.24574	0.0607781	-0.112619
FSS2_11	BF	DT	13.6155	13.9405	14.3726	14.9894	15.6173	16.2326	16.7275	17.0368	17.362	17.6108	17.8968	18.097	18.2632	18.4407	18.5383	18.5842	18.4229	18.2532	18.0277	17.7984	17.5824	17.29	17.0347	16.7489	16.4243	16.0487	15.7386	15.3852	15.1055	14.8563	14.5434	14.3001	14.0605	13.893	13.7304	13.5282	13.2957	13.0203	12.7601	12.4677	12.2208	12.0489	11.885	11.7587	11.6266	11.4413	11.235
FSS2_12	BF	DT	8.21369	8.8444	9.39693	9.8297	10.1008	10.4088	10.6308	10.7382	10.7926	10.7913	10.7117	10.6231	10.4708	10.1846	9.94566	9.55066	9.10332	8.78238	8.3695	7.92705	7.57557	7.22985	6.87912	6.54974	6.23606	6.01615	5.79404	5.61928	5.46226	5.37179	5.35945	5.3145	5.30393	5.28704	5.25967	5.15104	5.1358	5.07335	5.01046	4.93024	4.87321	4.74298	4.61778	4.4041	4.18506	3.96548	3.75367
FSS2_13	BF	DT	11.4114	11.4351	11.5127	11.6642	11.8916	12.1365	12.2426	12.3441	12.5036	12.7211	12.8926	12.97	13.0055	13.0387	13.0617	13.1308	13.1342	13.065	12.9607	12.8498	12.6681	12.5565	12.4528	12.3571	12.2115	12.0986	11.9795	11.9419	11.873	11.8704	11.8634	11.8447	11.8436	11.8975	11.9342	12.0637	12.1441	12.2252	12.3052	12.3113	12.3253	12.2955	12.259	12.2027	12.0675	11.9003	11.5989
FSS2_14	BF	DT	3.33227	3.32769	3.48772	3.77727	4.10919	4.41615	4.50601	4.56695	4.68691	4.89737	5.14449	5.31389	5.40074	5.45544	5.42162	5.36434	5.27113	5.17752	5.05703	4.90424	4.7699	4.59569	4.51117	4.35854	4.26456	4.16212	4.05305	3.92246	3.86575	3.79739	3.71273	3.68501	3.62704	3.5197	3.55749	3.57376	3.62425	3.67673	3.71066	3.67057	3.64903	3.5955	3.51057	3.42306	3.27678	3.09881	2.91053
FSS2_15	BF	DT	7.4554	7.85411	8.19105	8.49185	8.69106	8.672	8.65623	8.98786	9.4159	9.75083	9.7835	9.78038	9.87794	10.1142	10.1744	10.273	10.2808	10.3569	10.3834	10.3748	10.3497	10.3492	10.3396	10.3289	10.2961	10.2721	10.1717	10.0839	9.98916	9.96901	9.90463	9.85989	9.85025	9.83671	9.83551	9.86495	9.914	9.96181	9.97131	9.9268	9.86281	9.70026	9.5268	9.3099	9.0345	8.687	8.29359
FSS2_16	BF	DT	8.93198	9.07105	9.32503	9.70191	10.2386	10.661	10.8194	10.8689	10.7844	10.6293	10.3699	10.105	9.79152	9.39099	8.98129	8.54424	8.09585	7.63223	7.14284	6.69629	6.2238	5.80583	5.44983	5.12368	4.93443	4.71783	4.54536	4.52213	4.52877	4.49296	4.39074	4.30953	4.1795	3.97288	3.79174	3.53769	3.27018	3.0123	2.73871	2.49402	2.21209	1.91891	1.56704	1.18068	0.760189	0.354537	-0.00384702
FSS2_17	BF	DT	12.9693	13.2026	13.3245	13.3744	13.3597	13.232	13.1812	13.3731	13.7011	13.9781	14.129	14.1515	14.2482	14.4136	14.6093	14.8116	14.9695	15.1332	15.279	15.3448	15.312	15.2724	15.15	15.0516	14.9641	14.8638	14.7072	14.5814	14.514	14.4037	14.3107	14.2055	14.1369	14.1181	14.0823	14.1068	14.1287	14.1979	14.2725	14.3389	14.4275	14.5561	14.6939	14.7965	14.8669	14.8788	14.8388
FSS2_18	BF	DT	10.9845	11.2518	11.4198	11.6305	11.8709	12.1469	12.4678	12.8052	13.1279	13.4564	13.7872	13.9054	14.0907	14.1217	14.0945	14.0583	14.024	13.9996	13.8897	13.8575	13.6149	13.5305	13.2315	12.9806	12.6314	12.3974	12.1451	11.8086	11.5447	11.3152	11.001	10.7836	10.5205	10.3022	10.1791	10.0381	9.92449	9.64863	9.51128	9.35155	9.20999	9.01999	8.76405	8.56277	8.28928	8.04329	7.79419
FSS2_19	BF	DT	12.3748	12.6437	13.1298	13.7448	14.3199	14.7659	14.8473	14.7564	14.6204	14.5585	14.5149	14.5214	14.4542	14.3358	13.9655	13.646	13.414	13.1972	13.0604	12.8429	12.63	12.3784	12.1238	11.8322	11.5315	11.3453	11.0341	10.8568	10.6075	10.3959	10.1419	9.93018	9.79311	9.57698	9.35728	9.15795	9.01899	8.89901	8.80249	8.72187	8.69441	8.72378	8.78417	8.81454	8.8061	8.79605	8.73386
FSS2_20	BF	DT	8.1042	8.31645	8.48613	8.5332	8.52119	8.63139	8.84765	9.13381	9.44008	9.6735	9.80152	9.87073	9.93637	10.003	10.085	10.2572	10.4085	10.5456	10.6357	10.7261	10.8209	10.8562	10.8918	10.9487	10.9548	10.9427	10.8877	10.8479	10.801	10.7633	10.6608	10.554	10.4725	10.3999	10.3238	10.2324	10.1211	10.0092	9.892	9.76867	9.61067	9.44871	9.24954	8.97387	8.70719	8.45189	8.05495
FSS2_21	BF	DT	14.131	14.6875	15.3649	15.9197	16.3081	16.6043	16.7875	16.9081	16.9257	16.8654	16.6876	16.5044	16.2914	16.1201	15.9575	15.7681	15.5874	15.4026	15.2203	14.9586	14.6365	14.2494	13.8497	13.4036	12.9379	12.4514	11.955	11.4867	10.9975	10.5606	10.0792	9.59096	9.07759	8.49001	7.93577	7.40698	6.95021	6.25934	5.77129	5.37909	4.98683	4.6487	4.31363	4.0226	3.81777	3.74879	3.75903
FSS2_23	BF	DT	5.80716	6.06589	6.34756	6.70127	6.70771	6.7319	6.82325	7.09356	7.369	7.48226	7.49707	7.38556	7.25702	7.19655	7.28848	7.42367	7.51472	7.5518	7.604	7.54958	7.4792	7.39973	7.31125	7.20324	7.15823	7.07761	6.9126	6.8631	6.71546	6.58234	6.46043	6.36974	6.29472	6.2185	6.14819	6.12879	6.08658	6.0826	6.05415	6.13572	6.18232	6.21463	6.23532	6.23685	6.26943	6.31832	6.31125
FSS2_24	BF	DT	6.32199	6.38875	6.55013	6.71443	6.76405	6.71211	6.7284	7.04892	7.41218	7.74816	8.10029	8.29097	8.4524	8.6014	8.72023	8.72014	8.75373	8.68819	8.72135	8.75498	8.68346	8.63843	8.51366	8.49713	8.4175	8.36564	8.38639	8.40265	8.35595	8.27482	8.33613	8.30521	8.27626	8.26021	8.1713	8.1422	8.11574	8.02102	8.09221	8.03069	7.9306	7.94623	7.8649	7.73517	7.70179	7.60605	7.49171
FSS2_25	BF	DT	4.73778	5.11215	5.63872	6.20554	6.50894	6.75674	6.83417	6.68997	6.07661	5.59149	5.92152	6.56189	7.39231	8.04129	8.44261	8.67331	8.72553	8.55248	8.45385	8.23079	8.03736	7.80766	7.60504	7.45279	7.31013	7.12459	6.99789	6.75844	6.47174	6.29523	6.06252	5.94368	5.79601	5.68051	5.63188	5.63229	5.6748	5.7249	5.70274	5.85477	5.98876	6.13439	6.1999	6.44442	6.68672	6.95964	7.00924
FSS2_26	BF	DT	15.0189	15.7136	16.5905	17.3469	17.7725	17.5001	17.0328	16.6764	16.2977	16.1773	15.8812	15.563	15.385	15.0729	14.6754	14.5378	14.1886	13.9067	13.6694	13.06	13.1951	12.9064	12.6907	12.2975	11.9727	11.434	11.1802	10.9112	10.6612	10.4049	10.1743	9.94285	9.58912	9.31843	8.93608	8.79521	8.76651	8.64115	8.48448	8.31037	8.08611	7.74925	7.35463	6.92343	6.51667	6.04657	5.61757
FSS2_27	BF	DT	4.61105	4.93322	5.41046	5.77759	6.00241	6.18852	6.38321	6.53213	6.73951	6.95418	7.05398	7.11571	7.09549	7.07745	7.16951	7.22201	7.30963	7.49813	7.54411	7.69385	7.68649	7.89415	7.9996	8.09398	8.25962	8.37664	8.52256	8.64999	8.85765	9.03528	9.21582	9.38952	9.4967	9.67238	9.82226	9.97121	10.0932	10.1927	10.2995	10.3697	10.4005	10.3322	10.121	9.78608	9.30501	8.73895	8.16108
FSS2_29	BF	DT	11.0377	11.191	11.5276	11.8933	12.3611	12.8451	13.2976	13.5847	13.9475	14.2287	14.5439	14.7026	14.7945	14.8748	14.9235	14.7271	14.4511	14.0854	13.926	13.7777	13.5381	13.1346	12.9784	12.5826	12.1693	11.8103	11.5508	11.3015	11.0797	10.838	10.6345	10.5275	10.3715	10.2465	10.2599	10.2434	10.1446	10.1023	9.96027	9.86132	9.67618	9.41804	9.20762	8.94684	8.66553	8.42621	8.19925
FSS2_01	CV	ST	7.361	6.8351	6.53252	6.5089	6.63183	6.85077	7.0189	6.89922	6.64631	6.47156	6.44079	6.49665	6.5946	6.59811	6.54519	6.54974	6.56255	6.6222	6.59705	6.60524	6.61731	6.64346	6.69135	6.75697	6.7643	6.78634	6.81348	6.78217	6.72854	6.70275	6.59111	6.52526	6.35945	6.24459	6.0844	5.88601	5.62048	5.45901	5.27736	5.11565	4.93993	4.78904	4.61526	4.43772	4.25584	4.0643	3.88492
FSS2_02	CV	ST	9.19904	9.19592	9.46344	10.0294	10.7766	11.5894	12.3272	12.9058	13.3928	13.806	14.1025	14.3948	14.595	14.7867	14.9387	15.0196	14.8951	14.7614	14.5579	14.2721	14.0087	13.7515	13.5414	13.391	13.2909	13.1777	13.0688	12.9963	12.9162	12.8412	12.8294	12.7925	12.7252	12.6631	12.6174	12.5533	12.3516	12.1082	11.9169	11.6898	11.4811	11.2305	10.9821	10.6759	10.2988	9.88026	9.40172
FSS2_03	CV	ST	12.9172	13.0287	13.4182	13.999	14.5529	15.0243	15.2902	15.6005	15.7277	15.7869	15.7045	15.5407	15.3311	15.0805	14.7121	14.234	13.7435	13.382	13.1022	12.8954	12.8266	12.6433	12.5613	12.4278	12.2897	12.1028	11.9266	11.7044	11.4763	11.3234	11.1631	10.9767	10.8463	10.694	10.5804	10.4731	10.3993	10.2748	10.1718	9.97594	9.77484	9.53216	9.30875	9.06807	8.74785	8.38561	8.04173
FSS2_05	CV	ST	7.10185	7.6982	8.50164	9.34756	10.1397	10.8873	11.5762	12.1714	12.7436	13.3109	13.6947	13.9592	14.2667	14.4396	14.6096	14.6162	14.6085	14.4942	14.3142	14.069	13.8377	13.5094	13.0299	12.6421	12.1858	11.6063	11.0235	10.4278	9.88957	9.32033	8.79582	8.32004	7.90213	7.49453	7.1803	6.98697	6.69057	6.56793	6.53831	6.43731	6.40199	6.34748	6.32586	6.23228	6.11504	6.01804	5.88012
FSS2_06	CV	ST	5.52228	5.28107	5.06705	4.99666	5.12029	5.2601	5.42125	5.46931	5.4003	5.31475	5.36034	5.56657	5.81382	6.07034	6.39113	6.61376	6.8617	7.02643	7.07206	7.06047	7.0226	7.00352	6.96049	6.92265	6.79177	6.69802	6.64911	6.5971	6.57609	6.53739	6.47738	6.39936	6.27817	6.18674	6.06114	6.03531	5.90686	5.82724	5.76763	5.75887	5.75155	5.71907	5.66951	5.6517	5.58675	5.51352	5.32975
FSS2_07	CV	ST	4.44557	4.60321	4.91441	5.25276	5.78645	6.42199	7.0185	7.46885	7.77049	8.01345	8.17053	8.68288	9.1025	9.24972	9.68259	9.82619	10.1547	10.4608	10.4875	10.3378	10.1044	9.79278	9.63942	9.37841	9.09374	8.88728	8.66853	8.44441	8.13222	7.89235	7.53593	7.30227	6.97569	6.7635	6.48523	6.2798	6.15509	5.96847	5.94382	5.96784	6.00473	6.0797	6.11739	6.23737	6.31045	6.33174	6.26912
FSS2_08	CV	ST	3.90589	3.50905	3.24786	3.24831	3.65713	4.37831	5.13145	5.69387	5.90987	5.9104	5.87215	5.98534	6.05135	6.12471	6.2408	6.35756	6.4124	6.39528	6.26374	6.01821	5.81662	5.5809	5.26637	5.1097	4.95926	4.84722	4.7983	4.74699	4.69273	4.64749	4.62312	4.59587	4.58374	4.60073	4.64384	4.68689	4.66559	4.71716	4.73812	4.73161	4.72835	4.68331	4.54869	4.38631	4.15588	3.84552	3.46601
FSS2_09	CV	ST	7.74124	8.31411	8.93404	9.52391	9.88105	9.99195	9.92152	9.68702	9.44987	9.45903	9.77044	10.3664	10.9034	11.4287	11.9924	12.5476	13.0036	13.266	13.1969	12.8481	12.3114	11.6439	11.0214	10.5183	10.0615	9.72988	9.4829	9.21656	8.9944	8.73833	8.45879	8.18144	7.91064	7.57962	7.34577	7.10543	6.87344	6.6132	6.38429	6.13395	5.87241	5.60331	5.36432	5.20139	5.06176	4.95649	4.74539
FSS2_10	CV	ST	3.69394	3.73305	3.89963	4.14402	4.42543	4.71408	4.91692	5.07895	5.1466	5.11837	5.12438	5.21965	5.40773	5.62725	5.88352	6.04887	6.08024	6.01796	5.89326	5.75962	5.55018	5.27037	4.95857	4.63247	4.2785	3.9119	3.55341	3.18107	2.85508	2.5604	2.24116	1.99076	1.74457	1.54125	1.34923	1.20252	1.05638	0.970541	0.872716	0.787168	0.704503	0.589468	0.519979	0.388315	0.237576	0.0594095	-0.169089
FSS2_11	CV	ST	16.483	16.7504	16.655	16.4725	16.4803	16.8514	17.4481	18.1535	18.8547	19.4244	19.8264	20.2084	20.3766	20.5453	20.6469	20.712	20.6227	20.4663	20.1295	19.7696	19.3507	18.9429	18.525	18.0761	17.5514	17.1349	16.6553	16.1169	15.6644	15.2022	14.7795	14.4356	14.1402	13.9009	13.6955	13.4943	13.3056	13.1168	12.8778	12.5965	12.3559	12.1104	11.9256	11.8	11.6857	11.5506	11.4235
FSS2_12	CV	ST	7.14405	7.31245	7.62977	8.1514	8.65953	9.03924	9.33738	9.64637	9.96252	10.2411	10.3827	10.4612	10.4192	10.332	10.1481	9.92881	9.62184	9.28505	8.9233	8.53706	8.15551	7.78066	7.4249	7.12	6.8674	6.57697	6.34794	6.06484	5.83956	5.72769	5.69436	5.76456	5.74994	5.81503	5.90453	5.96543	5.99091	6.01304	6.01527	5.94187	5.83347	5.75332	5.66957	5.57195	5.53457	5.48581	5.37172
FSS2_13	CV	ST	11.2908	11.2012	11.0539	10.938	10.9367	11.1347	11.4188	11.6281	11.5791	11.4971	11.6313	11.9474	12.2727	12.5993	12.9268	13.2966	13.6292	13.9162	14.0164	13.9845	13.831	13.6332	13.3732	13.1555	12.958	12.756	12.5181	12.3376	12.1433	11.9887	11.88	11.6802	11.6199	11.5413	11.4937	11.4091	11.4005	11.4392	11.5422	11.6468	11.7389	11.8141	11.929	11.9762	11.9802	11.9222	11.8105
FSS2_14	CV	ST	4.0391	3.89059	3.79021	3.83463	4.0367	4.37268	4.76594	5.1228	5.42581	5.59767	5.80641	6.00929	6.1488	6.24359	6.31938	6.26676	6.12067	5.93952	5.69476	5.43479	5.14297	4.88479	4.60499	4.37592	4.15242	3.98539	3.79777	3.63033	3.51162	3.4302	3.34235	3.25828	3.3137	3.31472	3.29424	3.36401	3.38025	3.37193	3.45259	3.43586	3.40586	3.30949	3.2766	3.15296	2.95103	2.76211	2.55771
FSS2_15	CV	ST	6.50448	6.41115	6.53429	6.85675	7.21124	7.337	7.19651	6.82106	6.5106	6.6194	7.0556	7.6308	8.11798	8.59567	9.18573	9.83126	10.4173	10.8958	11.2168	11.4095	11.4034	11.3785	11.2773	11.1661	11.1412	11.1306	11.1472	11.151	11.1278	11.0649	10.96	10.8398	10.7242	10.6128	10.4827	10.3821	10.3767	10.3552	10.3927	10.4243	10.4948	10.5601	10.6099	10.6721	10.6984	10.7375	10.7602
FSS2_16	CV	ST	9.0616	9.26941	9.52658	9.97198	10.5496	11.0806	11.4951	11.7993	11.9376	11.8414	11.6348	11.4216	11.155	10.9315	10.5115	10.0524	9.59826	9.10402	8.53509	8.03641	7.50094	7.01192	6.56224	6.18278	5.81774	5.53533	5.25669	5.04637	4.9121	4.85063	4.77059	4.72076	4.55515	4.41046	4.19078	3.90335	3.59984	3.32478	3.00017	2.70962	2.48094	2.2443	1.99206	1.70606	1.4234	1.09982	0.774507
FSS2_17	CV	ST	NaN	NaN	NaN	NaN	NaN	NaN	NaN	NaN	NaN	NaN	NaN	NaN	NaN	NaN	NaN	NaN	NaN	NaN	NaN	NaN	NaN	NaN	NaN	NaN	NaN	NaN	NaN	NaN	NaN	NaN	NaN	NaN	NaN	NaN	NaN	NaN	NaN	NaN	NaN	NaN	NaN	NaN	NaN	NaN	NaN	NaN	NaN
FSS2_18	CV	ST	11.8571	12.0016	12.2234	12.5863	12.8964	13.2921	13.6391	13.8693	14.1064	14.2461	14.3993	14.4037	14.2906	14.2225	14.086	14.0036	13.8657	13.7131	13.4629	13.337	13.1689	12.9332	12.6904	12.4079	12.1454	11.8472	11.5082	11.1872	10.8487	10.5516	10.2196	9.94095	9.71247	9.47358	9.25401	9.02566	8.8849	8.74886	8.59913	8.46473	8.35832	8.20038	8.07432	7.90782	7.74779	7.58843	7.4049
FSS2_19	CV	ST	14.2056	14.22	14.5557	15.0209	15.5637	16.0326	16.1981	16.161	15.8043	15.3934	15.0618	14.8059	14.6795	14.4677	14.5122	14.3401	14.1085	13.835	13.5625	13.3386	12.9778	12.6205	12.3141	11.9548	11.6345	11.3686	11.0892	10.8409	10.6218	10.4035	10.1403	9.84572	9.63214	9.43465	9.1989	9.01332	8.90613	8.82649	8.77655	8.79372	8.85725	8.91183	8.9086	8.88959	8.79399	8.6552	8.46936
FSS2_20	CV	ST	8.66758	8.79139	8.95592	9.0384	9.10968	9.07903	8.98007	8.85801	8.82067	8.90228	9.05245	9.15877	9.27935	9.31918	9.323	9.32862	9.30302	9.36878	9.45692	9.48765	9.47477	9.48467	9.49838	9.48953	9.48376	9.45642	9.44869	9.42563	9.38635	9.31008	9.21933	9.14259	9.05875	8.9348	8.85	8.7754	8.72227	8.62526	8.53041	8.44342	8.34221	8.28585	8.16396	8.10122	7.90075	7.78115	7.62469
FSS2_21	CV	ST	14.2843	14.7293	15.2187	15.6762	16.0267	16.2165	16.3146	16.3463	16.2765	16.0316	15.6851	15.1512	14.7878	14.3112	13.8743	13.518	13.1738	12.8448	12.5795	12.2587	11.9282	11.6138	11.2385	10.8872	10.5134	10.107	9.66482	9.22363	8.76935	8.32723	7.84061	7.33108	6.72886	6.14007	5.58493	5.05617	4.61155	4.3035	4.05928	3.84493	3.65191	3.45529	3.23265	3.04915	2.89174	2.79544	2.75626
FSS2_23	CV	ST	NaN	NaN	NaN	NaN	NaN	NaN	NaN	NaN	NaN	NaN	NaN	NaN	NaN	NaN	NaN	NaN	NaN	NaN	NaN	NaN	NaN	NaN	NaN	NaN	NaN	NaN	NaN	NaN	NaN	NaN	NaN	NaN	NaN	NaN	NaN	NaN	NaN	NaN	NaN	NaN	NaN	NaN	NaN	NaN	NaN	NaN	NaN
FSS2_24	CV	ST	6.66887	6.83311	7.03331	7.36645	7.74049	7.89565	8.04094	8.03659	8.02367	8.17248	8.27424	8.29221	8.09959	8.09831	8.18319	8.18072	8.13035	7.89107	7.90209	7.81262	7.72861	7.55221	7.37613	7.3278	7.26857	7.24549	7.27459	7.12502	7.19061	7.2101	7.14023	7.13652	7.20984	7.08227	7.12501	7.15405	7.15184	7.10747	7.16084	7.1469	7.14614	7.14444	7.06229	6.95663	6.78907	6.62203	6.39024
FSS2_25	CV	ST	8.84725	8.88404	9.13622	9.5482	10.077	10.5421	10.8923	11.0605	11.0757	10.9018	10.7346	10.4843	10.2585	10.2041	9.91135	9.77359	9.63632	9.47731	9.43027	9.01581	8.66218	8.46189	8.20077	7.99514	7.79498	7.66088	7.5848	7.56583	7.70844	7.77683	7.78559	7.94416	8.25967	8.43727	8.62768	8.80627	8.99398	9.21798	9.40109	9.56436	9.57623	9.61661	9.56888	9.43072	9.23874	9.03114	8.69999
FSS2_26	CV	ST	15.9671	15.7993	15.9243	16.2815	16.9204	17.6676	17.9945	18.1116	18.0248	17.9171	17.7106	17.4922	17.1222	16.7869	16.498	16.2691	16.0184	15.9097	15.6771	15.4339	15.0563	14.6385	14.3238	13.8271	13.3751	13.0567	12.6007	12.2056	11.767	11.3438	10.9144	10.4158	10.0306	9.53972	9.30932	9.08261	8.89555	8.84254	8.74446	8.64089	8.41955	8.19973	7.92808	7.58099	7.1986	6.748	6.33065
FSS2_27	CV	ST	6.22699	5.659	5.45272	5.62419	6.16705	6.79081	7.22932	7.3921	7.44319	7.6274	7.86221	8.2075	8.31137	8.34237	8.2236	8.26554	8.22257	8.29751	8.34304	8.28196	8.46812	8.49331	8.49686	8.60681	8.57158	8.69731	8.71569	8.80557	8.91998	8.97654	9.02458	9.11702	9.25848	9.33026	9.4749	9.59616	9.72336	9.86579	10.0148	10.1823	10.3177	10.4546	10.5139	10.4553	10.2439	9.95596	9.51573
FSS2_29	CV	ST	9.86932	10.0195	10.4494	10.9656	11.698	12.4904	13.0691	13.4546	13.5725	13.5617	13.485	13.5156	13.6585	13.9625	14.1645	14.2897	14.3331	14.1428	13.8235	13.521	13.207	12.8176	12.4586	12.1508	11.7328	11.419	11.0988	10.8295	10.4569	10.1659	9.85848	9.63496	9.42747	9.21574	9.10992	8.95151	8.7993	8.70725	8.5189	8.35809	8.16963	7.99554	7.79675	7.64217	7.55717	7.4561	7.36746
FSS2_01	CV	DT	6.69463	6.02883	5.42177	5.1304	5.21466	5.58547	5.81849	5.78599	5.57136	5.40204	5.37124	5.38176	5.44844	5.43006	5.33511	5.31361	5.28912	5.30755	5.31103	5.10729	5.1939	5.12828	5.02927	5.08588	5.05879	5.02895	5.01446	4.82138	4.76153	4.62332	4.51748	4.42322	4.28377	4.12769	3.99874	3.85018	3.59267	3.46119	3.27214	3.13767	2.97987	2.83972	2.71727	2.62419	2.51934	2.44317	2.33397
FSS2_02	CV	DT	8.79144	8.72954	8.91025	9.39121	10.1411	10.9904	11.7887	12.5106	13.2619	13.8334	14.2174	14.5298	14.7216	14.7148	14.7059	14.6065	14.4054	14.2455	13.9967	13.714	13.4171	13.1746	12.9036	12.713	12.6239	12.5364	12.4591	12.4237	12.3853	12.3048	12.3247	12.3011	12.3303	12.2843	12.2833	12.181	12.0291	11.8558	11.6409	11.4183	11.1882	10.9618	10.6743	10.3511	9.97803	9.55767	9.08386
FSS2_03	CV	DT	12.2275	12.367	12.7535	13.3361	13.8954	14.2377	14.5303	14.7547	15.0231	14.9729	14.7958	14.5145	14.2395	13.8814	13.5086	13.0945	12.7054	12.3994	12.1675	12.032	11.9067	11.8071	11.664	11.542	11.3901	11.1851	10.9999	10.8113	10.6299	10.5288	10.3976	10.2721	10.2002	10.0861	9.99769	9.97388	9.92791	9.89552	9.84568	9.78179	9.67659	9.56534	9.44953	9.32722	9.17882	8.98746	8.74599
FSS2_05	CV	DT	7.40853	7.92582	8.6567	9.47535	10.3225	11.0876	11.6377	12.1747	12.7192	13.1949	13.5726	13.8988	14.1286	14.3958	14.5237	14.5883	14.5739	14.4993	14.3405	14.1691	13.9303	13.6062	13.2829	12.8654	12.4853	12.0226	11.5015	10.9224	10.3725	9.7868	9.24888	8.65346	8.15415	7.62546	7.19265	6.8244	6.55244	6.35396	6.18541	6.01581	5.92171	5.78205	5.65227	5.54865	5.3964	5.21764	5.0422
FSS2_06	CV	DT	5.7017	5.45818	5.24512	5.15152	5.19904	5.34333	5.48847	5.56215	5.46683	5.29131	5.28352	5.41394	5.64516	5.93667	6.19151	6.51956	6.73556	6.96628	7.11204	7.16443	7.16147	7.18414	7.15286	7.06317	7.02584	6.95733	6.85884	6.81279	6.73849	6.60571	6.5212	6.44909	6.33343	6.20383	6.09939	5.93598	5.7908	5.70405	5.64193	5.52812	5.51094	5.45879	5.44943	5.41151	5.34253	5.24061	5.05294
FSS2_07	CV	DT	4.50767	4.71263	5.07071	5.55502	6.13053	6.6929	7.20612	7.74351	8.04439	8.22799	8.36297	8.40732	8.60205	8.77379	9.01972	9.36253	9.74833	9.96174	10.0878	10.0225	9.82411	9.56294	9.31331	9.04084	8.68492	8.39254	8.02161	7.66608	7.24619	6.94372	6.73453	6.39019	6.21933	6.01851	5.84649	5.76566	5.71705	5.66515	5.67578	5.67482	5.66745	5.66985	5.67735	5.57959	5.5168	5.3844	5.18504
FSS2_08	CV	DT	2.9167	2.80892	3.1318	3.82975	4.77407	5.8017	6.62982	7.01202	6.85837	6.57492	6.31066	6.23667	6.23464	6.40066	6.63489	6.81736	6.90711	6.82429	6.56712	6.35265	6.10334	5.92013	5.80894	5.68179	5.62231	5.62079	5.56689	5.52746	5.46876	5.40669	5.41963	5.36053	5.38094	5.36602	5.37716	5.41229	5.39707	5.35108	5.29606	5.18871	5.03206	4.84862	4.56444	4.23253	3.86649	3.42859	2.91926
FSS2_09	CV	DT	9.21197	9.86991	10.4154	10.7983	10.9616	10.8528	10.5396	10.12	9.84377	10.0635	10.661	11.495	12.327	13.1792	14.0244	14.7996	15.224	15.2675	14.9782	14.2593	13.4791	12.8308	12.128	11.5388	10.998	10.5754	10.2514	9.84258	9.47755	9.03649	8.52641	8.13472	7.78356	7.50034	7.27434	7.09439	6.98818	6.8344	6.66316	6.37022	6.01298	5.69683	5.40263	5.15632	4.9867	4.81841	4.66829
FSS2_10	CV	DT	3.39766	3.3804	3.46199	3.58469	3.81916	4.12077	4.36334	4.49367	4.52337	4.5113	4.52398	4.58449	4.67487	4.77378	4.79024	4.83	4.7581	4.66049	4.56875	4.41105	4.17432	3.94791	3.71187	3.44845	3.14746	2.83783	2.47517	2.26812	1.94453	1.72537	1.50276	1.31404	1.17941	1.03163	0.941165	0.838308	0.74389	0.661103	0.601007	0.518866	0.428086	0.285985	0.140701	0.00214956	-0.168449	-0.366728	-0.559999
FSS2_11	CV	DT	16.2235	16.3044	16.1815	16.0302	16.0514	16.3216	16.9164	17.6521	18.3972	19.0658	19.6068	20.0631	20.2652	20.5318	20.7536	20.8837	20.8939	20.8285	20.5878	20.2563	19.8469	19.4479	18.9917	18.5347	18.067	17.554	17.0622	16.4979	15.9125	15.496	15.0338	14.6079	14.2179	13.8502	13.5732	13.2574	12.9666	12.7092	12.4245	12.1718	11.9024	11.6272	11.356	11.1171	10.9086	10.737	10.5578
FSS2_12	CV	DT	6.90825	7.12021	7.49467	8.00292	8.43343	8.73805	9.03111	9.38734	9.75277	10.033	10.2465	10.3875	10.3627	10.2497	10.0275	9.75426	9.36749	9.0437	8.63687	8.22092	7.84138	7.48138	7.13442	6.80103	6.50551	6.27105	6.0693	5.91042	5.77194	5.66202	5.63184	5.61286	5.61753	5.64521	5.6525	5.63263	5.60124	5.52915	5.46699	5.38614	5.27946	5.1498	4.95373	4.7059	4.45225	4.16446	3.91171
FSS2_13	CV	DT	11.27	11.2102	11.0943	11.0007	11.0074	11.1963	11.4569	11.6545	11.6185	11.5301	11.6773	11.9845	12.3183	12.6673	13.0162	13.369	13.6843	13.9504	14.034	14.002	13.8305	13.6301	13.3751	13.1511	12.9485	12.7482	12.5199	12.3366	12.1452	12.0013	11.894	11.7097	11.6549	11.5593	11.5039	11.4149	11.4252	11.4714	11.579	11.6678	11.7733	11.8653	11.9861	12.0408	12.0356	11.9909	11.9007
FSS2_14	CV	DT	3.94138	3.88644	3.90449	4.00505	4.17096	4.4535	4.79963	5.03086	5.14656	5.26135	5.40649	5.6014	5.81663	5.99234	6.06696	6.0643	6.06112	5.98236	5.92158	5.71349	5.50557	5.34055	5.16642	5.02278	4.82253	4.61872	4.4787	4.34083	4.22197	4.02446	3.95963	3.89657	3.81823	3.75133	3.7767	3.78372	3.81727	3.91486	4.01694	4.06812	4.10632	4.15146	4.16767	4.16593	4.14788	4.09466	3.98648
FSS2_15	CV	DT	6.51289	6.42193	6.54296	6.91126	7.34236	7.54445	7.41455	7.00048	6.57832	6.53747	6.88074	7.44753	7.97799	8.44877	8.97869	9.64296	10.2535	10.7004	11.0801	11.3221	11.3947	11.3891	11.3416	11.2031	11.167	11.1571	11.1969	11.2527	11.2843	11.2601	11.177	11.0982	10.9647	10.8031	10.6457	10.5224	10.4615	10.4045	10.4464	10.4942	10.5484	10.602	10.6727	10.75	10.7722	10.8184	10.8387
FSS2_16	CV	DT	8.69784	8.84171	9.00989	9.33051	9.68177	10.101	10.4987	10.6931	10.7545	10.7136	10.5845	10.4091	10.1664	9.78733	9.48915	9.13429	8.67632	8.18595	7.71288	7.28889	6.84997	6.44726	6.06677	5.69908	5.38334	5.08639	4.80854	4.6063	4.52035	4.51102	4.54299	4.51041	4.44908	4.26916	4.11431	3.8994	3.53733	3.22102	2.93926	2.66266	2.32282	2.07119	1.82694	1.54835	1.23488	0.935911	0.687363
FSS2_17	CV	DT	NaN	NaN	NaN	NaN	NaN	NaN	NaN	NaN	NaN	NaN	NaN	NaN	NaN	NaN	NaN	NaN	NaN	NaN	NaN	NaN	NaN	NaN	NaN	NaN	NaN	NaN	NaN	NaN	NaN	NaN	NaN	NaN	NaN	NaN	NaN	NaN	NaN	NaN	NaN	NaN	NaN	NaN	NaN	NaN	NaN	NaN	NaN
FSS2_18	CV	DT	10.4856	10.7548	10.8638	11.2437	11.625	12.0846	12.5066	12.9026	13.302	13.5632	13.7846	13.8656	13.8532	13.8503	13.6975	13.569	13.4359	13.2849	12.9552	12.8679	12.6129	12.3551	12.0886	11.7511	11.4998	11.2454	10.8739	10.5927	10.2524	9.95899	9.58166	9.37003	9.2475	9.03878	8.91344	8.75947	8.64543	8.58452	8.46734	8.37256	8.25758	8.08941	7.95557	7.72016	7.49303	7.2734	7.03105
FSS2_19	CV	DT	13.7666	13.7773	13.9543	14.3384	14.8273	15.2435	15.4139	15.3417	15.024	14.694	14.3969	14.102	13.9324	13.7338	13.6213	13.4358	13.1112	12.8921	12.693	12.4061	12.1177	11.7767	11.3826	11.0917	10.966	10.6996	10.4651	10.2708	10.0724	9.84176	9.58706	9.35559	9.13169	8.9739	8.79027	8.61524	8.50039	8.42734	8.43271	8.47178	8.52934	8.53468	8.55586	8.54481	8.44191	8.3342	8.14391
FSS2_20	CV	DT	8.60315	8.78091	8.96496	9.10781	9.15859	9.13579	9.06306	9.00151	8.94219	9.05867	9.20132	9.35994	9.51104	9.55809	9.55055	9.56	9.61137	9.60378	9.66655	9.727	9.68015	9.69437	9.74341	9.73363	9.71769	9.66156	9.594	9.51891	9.45968	9.36704	9.31424	9.22952	9.1497	9.03867	8.94806	8.84442	8.75395	8.65317	8.55021	8.46054	8.38266	8.28585	8.21473	8.1208	8.00624	7.82764	7.62977
FSS2_21	CV	DT	14.357	14.6982	15.0346	15.3877	15.8007	16.167	16.4253	16.5916	16.617	16.3899	16.0628	15.7351	15.3001	14.822	14.3579	13.9579	13.6411	13.3733	13.1072	12.8409	12.5847	12.302	11.965	11.5641	11.1522	10.6594	10.1238	9.59776	9.17935	8.7124	8.27725	7.70917	7.14419	6.61096	6.04471	5.42806	5.01762	4.6019	4.30624	4.02252	3.85253	3.67272	3.5056	3.36279	3.31139	3.26573	3.3248
FSS2_23	CV	DT	NaN	NaN	NaN	NaN	NaN	NaN	NaN	NaN	NaN	NaN	NaN	NaN	NaN	NaN	NaN	NaN	NaN	NaN	NaN	NaN	NaN	NaN	NaN	NaN	NaN	NaN	NaN	NaN	NaN	NaN	NaN	NaN	NaN	NaN	NaN	NaN	NaN	NaN	NaN	NaN	NaN	NaN	NaN	NaN	NaN	NaN	NaN
FSS2_24	CV	DT	5.83444	6.09811	6.3951	6.74687	7.09453	7.3164	7.36124	7.41612	7.39771	7.49189	7.6608	7.90944	7.89913	7.91513	7.89993	7.90788	7.84542	7.72747	7.66331	7.39027	7.2961	7.12546	6.92372	6.8003	6.75168	6.73083	6.69581	6.59293	6.65043	6.66317	6.73966	6.82028	6.78162	6.80124	6.86059	6.67431	6.79591	6.8448	6.8652	6.88765	6.89683	6.86865	6.83468	6.77422	6.67331	6.53397	6.39115
FSS2_25	CV	DT	9.07022	8.94524	8.80355	8.85602	9.19494	9.78017	10.3432	10.9396	11.3051	11.4774	11.3868	11.1837	10.9576	10.8277	10.5496	10.1682	10.0625	9.75809	9.57207	9.37683	9.13052	8.89528	8.67076	8.42119	8.19848	8.06087	8.0117	7.97072	8.05885	8.01289	8.12169	8.28623	8.43824	8.54868	8.72103	8.9894	9.33982	9.47888	9.84767	9.83213	9.93492	9.97907	9.91905	9.75535	9.53426	9.23629	8.94241
FSS2_26	CV	DT	15.8132	16.1474	16.6775	17.3878	17.9152	18.2489	18.4208	18.4478	18.2967	18.0477	17.7299	17.4053	17.001	16.6822	16.4084	16.1478	15.9333	15.6682	15.2015	14.8899	14.4232	13.9481	13.505	12.9764	12.4154	11.9607	11.4792	10.9439	10.4612	9.94468	9.4858	9.05215	8.67478	8.35987	8.10604	7.94056	7.82042	7.74089	7.50845	7.19424	6.86281	6.45271	6.05985	5.68689	5.26627	4.83641	4.40402
FSS2_27	CV	DT	6.39603	5.55661	5.24078	5.30487	5.77374	6.38988	6.90187	7.3014	7.54928	7.83991	8.11568	8.44161	8.60018	8.68799	8.68126	8.8607	8.77011	8.74521	8.95466	8.94784	8.94385	8.99524	9.1136	9.10788	9.13248	9.21347	9.24155	9.34357	9.41278	9.5002	9.59648	9.68874	9.86405	10.0589	10.2423	10.438	10.6167	10.7939	10.9627	11.1224	11.2264	11.2755	11.2178	11.0106	10.7179	10.309	9.81935
FSS2_29	CV	DT	10.8799	10.9184	11.1681	11.6256	12.189	12.7665	13.1898	13.374	13.3858	13.3636	13.4808	13.5754	13.7921	14.0688	14.2131	14.4061	14.3308	14.1619	13.7756	13.3317	12.9878	12.4677	12.1611	11.7795	11.3603	11.0274	10.6176	10.2489	9.90809	9.6044	9.34711	9.12471	8.93266	8.81116	8.77878	8.61528	8.53542	8.4525	8.1982	7.99686	7.77732	7.60054	7.40509	7.30341	7.25846	7.16762	7.13505
FSS2_01	ML	ST	7.51985	7.47594	7.61897	7.80414	7.92495	8.00486	7.976	7.62148	7.23755	7.01411	6.95988	6.95198	6.98437	6.83044	6.63275	6.5262	6.47878	6.39626	6.31408	6.22131	6.14403	6.03797	6.03045	6.02528	5.97944	5.96788	5.94679	5.90908	5.84676	5.76281	5.68537	5.57611	5.42966	5.2831	5.05981	4.90441	4.68928	4.51055	4.30791	4.07963	3.8883	3.68794	3.47808	3.3085	3.14355	2.96936	2.82599
FSS2_02	ML	ST	NaN	NaN	NaN	NaN	NaN	NaN	NaN	NaN	NaN	NaN	NaN	NaN	NaN	NaN	NaN	NaN	NaN	NaN	NaN	NaN	NaN	NaN	NaN	NaN	NaN	NaN	NaN	NaN	NaN	NaN	NaN	NaN	NaN	NaN	NaN	NaN	NaN	NaN	NaN	NaN	NaN	NaN	NaN	NaN	NaN	NaN	NaN
FSS2_03	ML	ST	12.7946	13.0334	13.3959	13.6355	13.7826	13.9393	14.04	14.0043	13.8458	13.5811	13.3213	13.1219	12.9065	12.5617	12.2147	11.825	11.6136	11.4489	11.2928	11.1791	10.9948	10.8707	10.7468	10.6021	10.4924	10.3787	10.3134	10.2026	10.0786	9.96708	9.85901	9.74431	9.63673	9.57378	9.50596	9.46382	9.43874	9.40765	9.37199	9.35315	9.32874	9.30134	9.26166	9.18125	9.06529	8.88065	8.69815
FSS2_05	ML	ST	11.6345	12.3635	12.9815	13.5529	14.0349	14.4406	14.6694	14.7977	14.8625	14.8676	14.8366	14.6792	14.4336	14.244	14.0215	13.6781	13.361	12.9916	12.5087	11.9987	11.407	10.8507	10.2208	9.69985	9.1766	8.72128	8.3474	8.0371	7.78891	7.64573	7.54345	7.48148	7.43959	7.41418	7.3875	7.34486	7.32123	7.27133	7.23558	7.17102	7.0545	6.94516	6.78643	6.64824	6.52189	6.37693	6.20862
FSS2_06	ML	ST	3.43038	3.61058	3.86869	4.18984	4.50454	4.79679	5.09996	5.37486	5.51741	5.59963	5.74533	5.84778	5.87232	5.87051	5.85355	5.84764	5.79214	5.71637	5.73289	5.65908	5.61015	5.43473	5.30647	5.19635	5.03481	4.87221	4.74368	4.56725	4.41055	4.2676	4.16675	4.00975	3.90388	3.77868	3.68087	3.62079	3.56415	3.51588	3.41865	3.29239	3.15058	2.91521	2.58958	2.16555	1.61969	1.02165	0.299893
FSS2_07	ML	ST	6.15114	6.72875	7.4921	8.0479	8.63474	9.33306	10.1999	10.8403	10.9394	10.8772	10.7337	10.4101	10.2437	10.0123	9.89055	9.75538	9.59198	9.34163	9.07525	8.73646	8.41113	8.05134	7.66459	7.33815	6.96983	6.6154	6.30898	5.95182	5.77721	5.58634	5.38982	5.25513	5.19345	5.1683	5.15556	5.19076	5.28213	5.37101	5.50803	5.62859	5.67392	5.65134	5.52573	5.24358	4.86718	4.39849	3.81118
FSS2_08	ML	ST	4.10041	4.28333	4.75341	5.44939	6.12992	6.88356	7.5413	7.93234	8.18265	8.25783	8.18551	8.18987	8.04826	7.92114	7.76744	7.61838	7.57229	7.3484	7.06175	6.80721	6.50977	6.26395	6.14336	5.9613	5.79468	5.70652	5.62747	5.52949	5.42667	5.32409	5.22683	5.1691	5.04814	4.97079	4.92194	4.8471	4.75618	4.64466	4.49881	4.28808	4.0215	3.7192	3.35149	2.88929	2.33254	1.71828	1.04926
FSS2_09	ML	ST	7.62266	8.20213	8.8645	9.46837	9.95832	10.1361	10.1498	10.1015	9.89605	9.91389	10.2988	10.8437	11.3846	11.8123	12.2668	12.6098	13.0181	13.1704	13.1032	12.8462	12.3528	11.6885	11.0518	10.559	10.0511	9.67747	9.39118	9.11446	8.8627	8.58817	8.27773	7.94071	7.60753	7.31206	7.03345	6.78904	6.44707	6.23928	6.05214	5.76555	5.58874	5.38666	5.18699	5.02337	4.90591	4.84794	4.7412
FSS2_10	ML	ST	4.56462	4.62555	4.79204	5.02536	5.37557	5.7617	5.93874	5.88559	5.78673	5.65115	5.52904	5.29183	5.174	4.95129	4.79487	4.57566	4.30676	4.0374	3.76022	3.48846	3.13444	2.78984	2.44782	2.13389	1.84599	1.58756	1.40446	1.21814	1.09353	0.992829	0.920928	0.863816	0.852605	0.863987	0.869298	0.840471	0.796642	0.657811	0.534422	0.438524	0.291605	0.100657	-0.117845	-0.383686	-0.705945	-1.05616	-1.45398
FSS2_11	ML	ST	14.6432	14.6022	14.831	15.426	16.0887	16.8535	17.5701	18.2016	18.5641	18.7003	18.8195	18.9824	19.0704	19.2374	19.2738	19.2034	19.0523	18.7951	18.4861	18.1301	17.8523	17.528	17.1607	16.8014	16.3474	15.9138	15.5036	15.1425	14.7639	14.3977	14.118	13.7823	13.5451	13.3128	13.0846	12.8505	12.6084	12.4023	12.2018	12.0419	11.7951	11.6637	11.5219	11.3804	11.2096	11.0288	10.8199
FSS2_12	ML	ST	8.43505	9.15304	9.80868	10.2607	10.6377	11.0279	11.393	11.6218	11.7439	11.8653	11.7906	11.6612	11.3683	11.0987	10.8598	10.5236	10.0675	9.59392	9.14421	8.68735	8.25535	7.83439	7.40947	7.099	6.81813	6.60682	6.47319	6.34464	6.2905	6.2453	6.14292	6.12566	6.09749	6.07015	6.03062	5.97238	5.95456	5.86413	5.76622	5.64936	5.53952	5.35027	5.16782	4.94477	4.71175	4.49601	4.33842
FSS2_13	ML	ST	11.1054	11.0707	11.0242	11.1556	11.3261	11.587	11.8736	12.0734	12.0711	12.1153	12.2006	12.3493	12.4804	12.5495	12.5677	12.5678	12.5976	12.5702	12.5029	12.3799	12.2722	12.2092	12.1314	11.9991	11.9053	11.8216	11.7552	11.6874	11.6507	11.6397	11.651	11.6595	11.6954	11.7176	11.7684	11.8643	11.9489	12.0184	12.1079	12.1513	12.19	12.2396	12.2484	12.2293	12.1556	12.0368	11.8074
FSS2_14	ML	ST	3.19833	3.32794	3.63787	4.10236	4.5703	4.95266	5.28778	5.5122	5.63723	5.61404	5.70367	5.65663	5.57322	5.52882	5.43096	5.28268	5.18949	5.0368	4.88584	4.74831	4.51649	4.36798	4.25794	4.0102	3.85942	3.80485	3.68081	3.5519	3.54219	3.54102	3.45816	3.45165	3.39671	3.40496	3.44738	3.52368	3.58592	3.60176	3.65645	3.68754	3.68626	3.63506	3.56002	3.36654	3.18732	3.02022	2.7957
FSS2_15	ML	ST	8.46777	8.8656	9.40852	9.90404	10.3281	10.8433	11.2944	11.5473	11.7545	11.8906	11.8353	11.7204	11.5829	11.5453	11.5677	11.6283	11.6533	11.6548	11.5682	11.408	11.2276	11.0176	10.7784	10.5397	10.3112	10.1321	9.9813	9.86714	9.78902	9.74389	9.75374	9.78906	9.8372	9.88994	9.94203	9.938	9.87809	9.73548	9.56548	9.33279	9.05109	8.74269	8.3878	7.99204	7.55717	7.03075	6.43728
FSS2_16	ML	ST	NaN	NaN	NaN	NaN	NaN	NaN	NaN	NaN	NaN	NaN	NaN	NaN	NaN	NaN	NaN	NaN	NaN	NaN	NaN	NaN	NaN	NaN	NaN	NaN	NaN	NaN	NaN	NaN	NaN	NaN	NaN	NaN	NaN	NaN	NaN	NaN	NaN	NaN	NaN	NaN	NaN	NaN	NaN	NaN	NaN	NaN	NaN
FSS2_17	ML	ST	13.7278	13.4176	13.412	13.6481	13.8389	13.9256	13.9737	14.0739	14.3244	14.6674	15.0441	15.3206	15.5122	15.6782	15.6779	15.698	15.622	15.5214	15.3944	15.26	15.0776	14.9098	14.68	14.4606	14.1792	13.9826	13.7338	13.4775	13.3049	13.1953	13.1086	13.0815	13.0337	13.0178	13.0297	13.0872	13.1742	13.2898	13.3747	13.5004	13.6008	13.6465	13.6339	13.5825	13.4848	13.34	13.1799
FSS2_18	ML	ST	12.9405	13.0283	13.1789	13.4645	13.7024	13.9714	14.1658	14.2946	14.3723	14.4528	14.4574	14.4598	14.4539	14.432	14.2886	14.122	14.0028	13.8885	13.705	13.483	13.2972	13.0425	12.8055	12.4567	12.136	11.8294	11.4879	11.1593	10.8522	10.5461	10.2675	10.0397	9.7738	9.47823	9.22525	9.0363	8.89845	8.77206	8.71436	8.71407	8.69309	8.65827	8.5982	8.5151	8.39008	8.28069	8.12506
FSS2_19	ML	ST	14.1491	14.3826	14.7976	15.3168	15.7643	16.0991	16.1074	15.8065	15.3657	14.9615	14.6228	14.415	14.2549	13.9847	13.7563	13.6247	13.4153	13.1471	12.8974	12.6159	12.2298	11.8464	11.5333	11.3503	11.0667	10.8278	10.6091	10.255	9.98851	9.68009	9.38336	9.16337	8.90463	8.6636	8.4604	8.3564	8.29338	8.2879	8.3312	8.45764	8.55211	8.63168	8.62314	8.56134	8.43899	8.2421	8.05279
FSS2_20	ML	ST	9.6189	10.0669	10.3189	10.2852	10.1503	9.82284	9.61264	9.57373	9.61414	9.73514	9.7603	9.83033	9.88257	9.9379	9.98159	10.0429	10.0209	9.97581	9.91947	9.78814	9.70365	9.61026	9.48529	9.39444	9.24843	9.13403	9.01659	8.9112	8.73763	8.63663	8.54425	8.45571	8.26857	8.13164	7.98715	7.86433	7.76243	7.63336	7.55137	7.41757	7.25231	7.09537	6.85276	6.52335	6.08272	5.49919	4.79972
FSS2_21	ML	ST	16.0768	16.2313	16.4876	16.7823	17.035	17.1696	17.196	16.9639	16.5878	16.0636	15.537	15.0884	14.7247	14.3524	13.9531	13.5929	13.2874	12.9806	12.6832	12.3328	11.9823	11.5532	11.1054	10.5564	9.98474	9.44612	8.87678	8.27445	7.69959	7.11865	6.53453	5.85777	5.21728	4.6032	4.05678	3.5367	3.19518	2.98006	2.88674	2.85942	2.84655	2.82932	2.79605	2.74016	2.79948	2.88254	2.97182
FSS2_23	ML	ST	7.38996	7.74068	8.06966	8.29165	8.53649	8.588	8.4888	8.36741	8.41174	8.48377	8.63983	8.75052	8.73968	8.58958	8.44658	8.3947	8.39675	8.35262	8.39144	8.23633	8.14437	7.96317	7.89924	7.67149	7.52027	7.39907	7.18998	7.0455	6.94527	6.85603	6.66578	6.63301	6.49802	6.42553	6.30959	6.28721	6.189	6.04083	5.98733	5.90055	5.85159	5.72061	5.5916	5.44942	5.26494	5.01322	4.75202
FSS2_24	ML	ST	6.40009	6.70601	6.90338	7.01767	7.09325	7.26921	7.47475	7.62801	7.61765	7.72444	7.54705	7.42611	7.36408	7.34933	7.36224	7.31193	7.09896	7.03664	6.80235	6.77438	6.60676	6.52577	6.47997	6.36249	6.39222	6.30625	6.27564	6.25769	6.19302	6.31236	6.25429	6.24362	6.19871	6.23167	6.26885	6.20791	6.1771	6.16233	6.14936	6.18646	6.24623	6.31141	6.34494	6.30693	6.15722	5.88781	5.50687
FSS2_25	ML	ST	7.989	8.1693	8.69962	9.30892	9.82391	10.281	10.5466	10.531	10.3183	9.96126	9.68975	9.56031	9.67334	9.76057	9.84087	9.84765	9.72102	9.57129	9.32816	9.08708	8.91197	8.62253	8.42699	8.24022	8.12591	7.98268	7.8973	7.79733	7.74012	7.6985	7.65546	7.68359	7.78163	7.89049	7.96139	8.10464	8.2969	8.4664	8.63867	8.80151	8.93098	9.03814	9.1027	9.13405	9.13331	9.06147	8.78497
FSS2_26	ML	ST	14.8618	14.8929	15.2954	16.0268	16.8238	17.3323	17.4979	17.33	17.0074	16.6929	16.6865	16.7481	16.7399	16.6124	16.5571	16.3758	16.3203	16.2899	16.1151	15.7354	15.417	14.9361	14.5725	14.3099	13.9973	13.7728	13.4349	13.0511	12.6526	12.2619	11.7391	11.3113	10.8602	10.4881	10.0444	9.70856	9.4495	9.27245	9.12458	8.95518	8.75232	8.65018	8.43135	8.24521	8.0129	7.7091	7.42085
FSS2_27	ML	ST	5.61838	6.05847	6.51536	6.87636	7.03181	7.12192	7.31074	7.56042	7.83777	8.02676	8.04001	7.97209	7.98285	8.01229	8.11865	8.17083	8.20307	8.2268	8.36783	8.36191	8.40204	8.4577	8.43168	8.44839	8.4041	8.41182	8.45776	8.46761	8.56144	8.60914	8.72458	8.83123	8.92708	9.03176	9.18202	9.24834	9.39235	9.49799	9.61913	9.75239	9.86206	9.96686	9.95789	9.79512	9.45978	8.99031	8.43468
FSS2_29	ML	ST	12.5191	12.6877	12.9697	13.284	13.7833	14.3153	14.4612	14.4275	14.2639	14.139	13.8281	13.4753	13.1833	13.0999	12.8333	12.65	12.3922	12.1181	11.7044	11.3132	11.0043	10.7096	10.3303	10.0162	9.76008	9.57704	9.48326	9.36541	9.30282	9.22538	9.04165	8.87075	8.62426	8.42245	8.12652	7.84146	7.6287	7.48272	7.27093	7.09002	6.97566	6.89751	6.78692	6.62864	6.58012	6.53185	6.50752
FSS2_01	ML	DT	7.36799	7.17429	7.15195	7.20466	7.23509	7.2752	7.18063	6.79362	6.40401	6.12559	6.04032	6.02285	5.98816	5.94446	5.7561	5.75937	5.73713	5.75397	5.64905	5.67868	5.67545	5.65958	5.62894	5.57546	5.52289	5.44351	5.4103	5.2761	5.1684	5.02697	4.85024	4.68861	4.51922	4.36595	4.18538	4.05844	3.86318	3.73834	3.54569	3.38028	3.2252	3.0352	2.93245	2.79743	2.6894	2.57919	2.49321
FSS2_02	ML	DT	NaN	NaN	NaN	NaN	NaN	NaN	NaN	NaN	NaN	NaN	NaN	NaN	NaN	NaN	NaN	NaN	NaN	NaN	NaN	NaN	NaN	NaN	NaN	NaN	NaN	NaN	NaN	NaN	NaN	NaN	NaN	NaN	NaN	NaN	NaN	NaN	NaN	NaN	NaN	NaN	NaN	NaN	NaN	NaN	NaN	NaN	NaN
FSS2_03	ML	DT	11.8845	12.1764	12.4296	12.6562	12.8025	12.9646	13.1269	13.2179	13.1733	13.0348	12.8391	12.6224	12.3865	12.0682	11.6932	11.3014	11.0978	10.9255	10.8239	10.7116	10.608	10.5	10.4019	10.2966	10.2038	10.0723	10.0141	9.94209	9.87603	9.7946	9.71183	9.61829	9.52568	9.43733	9.38681	9.34862	9.29175	9.25345	9.19903	9.1495	9.10399	9.04481	8.94487	8.83277	8.64824	8.39854	8.13648
FSS2_05	ML	DT	10.6712	11.3293	12.0365	12.6923	13.1771	13.5421	13.8131	13.9083	13.9909	14.0596	14.0989	14.2213	14.1307	14.0167	13.912	13.7359	13.5054	13.174	12.8604	12.4849	12.0078	11.5002	10.9437	10.3769	9.89923	9.32888	8.82993	8.39674	7.96523	7.56878	7.17868	6.9514	6.75585	6.53933	6.38637	6.2378	6.15253	6.09658	6.04307	6.01241	5.92942	5.77656	5.71997	5.63034	5.46353	5.34001	5.19876
FSS2_06	ML	DT	3.93351	4.12311	4.35492	4.64435	4.99417	5.32552	5.6055	5.80421	5.92352	6.07991	6.27316	6.36976	6.39476	6.33396	6.21023	6.17023	6.05474	5.96386	5.86601	5.77274	5.66324	5.53327	5.40594	5.25821	5.11525	4.939	4.76959	4.59011	4.37769	4.24246	4.13653	3.964	3.88835	3.78472	3.75392	3.70112	3.67201	3.63716	3.56073	3.48473	3.34904	3.14796	2.85568	2.45174	1.9365	1.30642	0.573528
FSS2_07	ML	DT	6.39085	6.7911	7.46268	8.02122	8.51721	9.24182	9.91183	10.4793	10.7616	10.705	10.3877	10.1529	9.99801	9.76295	9.68825	9.56348	9.31851	9.04839	8.80645	8.46566	8.09661	7.61493	7.22207	6.83152	6.41679	6.03056	5.63659	5.33202	5.06109	4.83755	4.68489	4.56163	4.56407	4.54495	4.52352	4.64661	4.73994	4.9137	5.10403	5.25015	5.34388	5.42915	5.38457	5.20068	4.8675	4.42235	3.86667
FSS2_08	ML	DT	2.90313	3.06878	3.49641	4.09791	4.91457	5.82601	6.42663	6.49108	6.26679	5.98867	5.91356	6.1661	6.52371	6.88075	7.30964	7.73455	7.90086	8.00141	7.91351	7.71296	7.46844	7.31555	6.99713	6.92035	6.83333	6.78123	6.68003	6.60283	6.4817	6.32551	6.24306	6.12174	6.06304	5.99733	5.89809	5.79837	5.69603	5.58485	5.47594	5.26665	5.08122	4.81788	4.54386	4.19603	3.81908	3.36985	2.84345
FSS2_09	ML	DT	8.85119	9.32081	9.83342	10.3945	10.8144	10.9465	10.9805	10.8674	10.6923	10.7498	11.1533	11.7003	12.2733	12.6342	13.024	13.4939	13.7521	13.7743	13.6041	13.1538	12.5612	11.9423	11.3574	10.7384	10.1209	9.69074	9.27875	8.90795	8.52881	8.17136	7.79869	7.3815	7.04094	6.76418	6.55124	6.30557	6.23264	6.11243	6.01081	5.80135	5.63192	5.41091	5.21311	4.99259	4.78421	4.51891	4.30478
FSS2_10	ML	DT	2.78235	2.77147	2.87767	3.05374	3.43516	3.88815	4.24693	4.36364	4.35547	4.34971	4.36383	4.37578	4.35826	4.38898	4.33551	4.23508	4.05023	3.9417	3.75322	3.57627	3.31003	3.07078	2.86003	2.60845	2.4081	2.17588	1.97637	1.80428	1.63312	1.45189	1.35545	1.20105	1.12291	1.06823	0.986264	0.913176	0.828697	0.687375	0.5799	0.453383	0.331361	0.179198	0.0514509	-0.105854	-0.276255	-0.511804	-0.766257
FSS2_11	ML	DT	15.6733	15.622	15.8861	16.3912	17.0586	17.8115	18.5313	19.2683	19.8394	20.2918	20.5267	20.6731	20.7673	20.8387	20.8167	20.6431	20.4475	20.1663	19.7723	19.3394	18.9364	18.4793	17.967	17.4913	17.0187	16.5188	16.0421	15.6175	15.2414	14.8275	14.4627	14.2037	13.8523	13.5952	13.3154	13.0162	12.6984	12.387	12.1172	11.8556	11.6017	11.387	11.2352	11.1073	10.8701	10.5729	10.2875
FSS2_12	ML	DT	8.99375	9.77248	10.4381	10.9424	11.2605	11.6147	11.8817	12.0479	12.1007	12.0277	11.8554	11.5408	11.1816	10.9082	10.4578	9.98282	9.42143	8.94046	8.40424	7.89288	7.35228	6.91193	6.44236	6.12909	5.86747	5.64383	5.46393	5.37913	5.36739	5.33761	5.37546	5.37474	5.4223	5.42326	5.36601	5.26734	5.13918	5.02362	4.89735	4.75831	4.60845	4.42031	4.19666	3.95612	3.72922	3.54947	3.44147
FSS2_13	ML	DT	11.0616	10.9802	10.9397	10.989	11.1463	11.4025	11.6909	11.8778	11.9877	12.0804	12.1939	12.2894	12.4444	12.5647	12.7313	12.8406	12.8467	12.8274	12.7301	12.6341	12.555	12.4252	12.3184	12.2246	12.1449	12.0191	11.9705	11.8944	11.8465	11.8026	11.7829	11.8075	11.8402	11.9176	11.9321	12.0359	12.1549	12.2524	12.3789	12.4709	12.5699	12.6342	12.7188	12.7611	12.7866	12.7451	12.6433
FSS2_14	ML	DT	4.07314	4.09233	4.24038	4.50534	4.81364	5.10182	5.3667	5.54798	5.7143	5.82033	5.94277	6.02731	6.09752	6.01382	5.93413	5.83759	5.65802	5.53026	5.42588	5.28745	5.11455	4.92523	4.78608	4.55729	4.364	4.2262	4.08285	3.96269	3.8629	3.77545	3.75816	3.74227	3.65108	3.67004	3.65604	3.65637	3.69692	3.75426	3.83362	3.90342	3.91641	3.88887	3.83565	3.75092	3.64234	3.52198	3.38198
FSS2_15	ML	DT	8.50636	8.75351	9.30114	10.0468	10.5731	10.8396	11.1395	11.4815	11.7691	11.8704	11.8994	11.7152	11.5633	11.4037	11.3435	11.3201	11.3007	11.3482	11.3781	11.3019	11.1531	10.996	10.8439	10.6602	10.4828	10.3178	10.1716	10.0565	9.95642	9.94782	9.93903	9.97274	10.031	10.0732	10.209	10.2892	10.3269	10.2654	10.2052	10.0638	9.85032	9.60454	9.32954	9.00304	8.64046	8.21264	7.71113
FSS2_16	ML	DT	NaN	NaN	NaN	NaN	NaN	NaN	NaN	NaN	NaN	NaN	NaN	NaN	NaN	NaN	NaN	NaN	NaN	NaN	NaN	NaN	NaN	NaN	NaN	NaN	NaN	NaN	NaN	NaN	NaN	NaN	NaN	NaN	NaN	NaN	NaN	NaN	NaN	NaN	NaN	NaN	NaN	NaN	NaN	NaN	NaN	NaN	NaN
FSS2_17	ML	DT	13.4151	13.0636	13.0242	13.1696	13.3401	13.398	13.3771	13.4213	13.6208	13.9446	14.3138	14.7101	15.0126	15.3642	15.581	15.7602	15.6574	15.5405	15.3922	15.2322	15.0464	14.9218	14.7483	14.5391	14.3096	14.0995	13.9234	13.7386	13.6636	13.5665	13.4913	13.4814	13.5065	13.5351	13.6057	13.7279	13.8831	14.0211	14.1569	14.2945	14.4223	14.4744	14.4873	14.4491	14.3567	14.1759	13.9539
FSS2_18	ML	DT	11.8678	11.9669	12.1181	12.3204	12.6509	12.9996	13.2817	13.6007	13.8783	14.1102	14.3592	14.2683	14.2784	14.1357	14.008	13.9586	13.8883	13.8045	13.6091	13.4382	13.3039	12.9899	12.6246	12.354	12.0132	11.7036	11.35	11.0325	10.6474	10.3391	10.1032	9.78243	9.50608	9.35465	9.25336	9.14739	9.02135	8.88193	8.86303	8.85353	8.80522	8.7059	8.54155	8.37097	8.19722	8.01102	7.82689
FSS2_19	ML	DT	13.9145	14.0948	14.4488	14.9471	15.4265	15.8009	15.8075	15.6384	15.2494	14.791	14.469	14.1845	13.9449	13.6382	13.3706	13.2282	13.0149	12.7713	12.5701	12.2873	11.9803	11.5901	11.2879	11.0648	10.7868	10.6086	10.4152	10.1912	9.98388	9.80371	9.52218	9.28461	9.08452	8.90308	8.71108	8.61969	8.53322	8.51402	8.55055	8.63607	8.69774	8.77947	8.75371	8.66763	8.53799	8.32891	8.0997
FSS2_20	ML	DT	9.17919	9.65627	9.94953	10.0617	10.0766	9.95479	9.9191	9.92759	10.0196	10.0644	10.1066	10.2126	10.1565	10.2075	10.1821	10.2386	10.2073	10.1875	10.1533	10.0685	9.98926	9.86605	9.79245	9.69809	9.59607	9.40861	9.27541	9.14998	9.02884	8.87517	8.81105	8.71469	8.63193	8.55071	8.50686	8.40668	8.29622	8.20004	8.14913	8.0667	7.96609	7.81853	7.65875	7.43496	7.16476	6.82483	6.33766
FSS2_21	ML	DT	14.0161	14.4387	14.9477	15.4195	15.8138	16.0673	16.2074	16.1247	15.7766	15.2594	14.7705	14.4007	14.0808	13.839	13.6415	13.5145	13.3519	13.0426	12.6577	12.3273	11.8706	11.3406	10.9453	10.2842	9.77246	9.26329	8.71868	8.29284	7.85397	7.34582	6.82108	6.33488	5.87244	5.37535	4.94204	4.60242	4.28072	4.06452	3.90491	3.78654	3.66337	3.49354	3.37195	3.2701	3.1183	3.11913	3.10085
FSS2_23	ML	DT	6.84563	6.97179	7.15305	7.40721	7.66268	7.66936	7.6214	7.50735	7.53826	7.65361	7.85626	8.04603	7.99525	7.96798	7.83651	7.6966	7.65767	7.55719	7.43302	7.31217	7.25631	7.07429	6.91268	6.80479	6.60129	6.48143	6.36493	6.27369	6.18317	6.13331	6.10262	6.06354	6.03124	5.9796	5.93545	5.89669	5.93278	5.94036	5.88747	5.84252	5.82409	5.7859	5.70624	5.60813	5.45234	5.26755	5.03159
FSS2_24	ML	DT	5.59332	6.07236	6.43887	6.65411	6.72562	6.85316	6.91903	6.91486	6.98601	7.2278	7.35271	7.33418	7.33787	7.46624	7.33079	7.34227	7.32192	7.11529	6.94938	6.79034	6.65582	6.55315	6.48191	6.42633	6.464	6.42109	6.51676	6.5609	6.63462	6.67362	6.68688	6.72556	6.78065	6.80902	6.86366	6.88719	6.95391	6.97133	7.01744	7.07331	7.14483	7.17701	7.21749	7.17738	7.07438	6.92951	6.67547
FSS2_25	ML	DT	7.26936	7.58798	8.25843	9.13946	9.83133	10.4423	10.7401	10.8323	10.6977	10.3567	10.1728	10.0978	10.1887	10.2629	10.2362	10.1882	10.0629	9.83721	9.62057	9.31577	9.03608	8.80377	8.51667	8.28466	8.17304	8.04047	7.90345	7.75283	7.60756	7.44695	7.38607	7.389	7.42074	7.53621	7.66299	7.82606	7.99239	8.1842	8.38275	8.59639	8.73431	8.86659	8.96622	9.01763	9.03463	9.02189	8.79801
FSS2_26	ML	DT	15.8988	16.0205	16.3599	16.7682	17.1601	17.4923	17.7208	17.6653	17.4889	17.3065	17.2264	17.1055	17.0082	16.8296	16.6276	16.4349	16.2799	16.1224	15.8934	15.5036	15.1972	14.8509	14.3707	13.9524	13.5978	13.1626	12.7581	12.4191	11.9738	11.6102	11.2066	10.7464	10.3547	9.94954	9.64195	9.42611	9.20906	8.93703	8.72833	8.51863	8.18125	7.87224	7.59044	7.27082	6.93287	6.64247	6.31202
FSS2_27	ML	DT	4.83231	5.51957	6.18513	6.60237	6.82725	7.0405	7.30285	7.63194	7.80973	7.85426	7.89069	7.86587	7.91072	7.972	8.0376	8.12383	8.26393	8.26669	8.32306	8.37434	8.44537	8.48624	8.49776	8.46104	8.59087	8.6086	8.69167	8.76221	8.8487	8.97026	9.06419	9.19248	9.34886	9.48952	9.66164	9.86555	10.0303	10.1713	10.3575	10.468	10.5311	10.5155	10.3708	10.0706	9.68543	9.20384	8.69036
FSS2_29	ML	DT	13.0715	13.2696	13.5491	13.9782	14.6605	15.1902	15.3035	15.2206	15.0958	14.9241	14.6672	14.1674	13.8127	13.312	12.9907	12.6086	12.3953	11.9173	11.4588	11.104	10.6551	10.2951	10.0671	9.69616	9.44227	9.3908	9.18702	9.15153	9.07216	8.95796	8.81327	8.54166	8.27597	8.06844	7.85254	7.59877	7.45224	7.25911	7.07197	6.91899	6.81821	6.63144	6.4728	6.30495	6.21054	6.02605	5.9707
[truncated: 54 more columns]

## Sheet: Hip flexion
ID	Shoe	Walk
FSS2_01	BF	ST	36.2248	35.7077	34.9683	34.0571	32.9339	31.5395	30.0576	28.5367	26.998	25.5537	24.1283	22.7575	21.2687	19.8069	18.2674	16.721	15.1134	13.501	11.8562	10.2176	8.61791	7.04867	5.45418	3.91426	2.44578	1.09813	-0.135786	-1.27792	-2.34128	-3.35051	-4.35171	-5.34963	-6.41271	-7.56207	-8.75143	-10.0043	-11.305	-12.6302	-13.9037	-15.1459	-16.3092	-17.4187	-18.4995	-19.5907	-20.6943	-21.7347	-22.7231
FSS2_02	BF	ST	37.7508	37.8877	37.8802	37.5435	37.0637	36.4313	35.6674	34.753	33.7362	32.6198	31.4752	30.3205	29.1941	27.9129	26.5975	25.1681	23.5988	22.0421	20.3576	18.6679	16.9226	15.1449	13.3442	11.5144	9.73268	7.85569	6.04474	4.2653	2.53871	0.867941	-0.773693	-2.40132	-3.99514	-5.54023	-7.07855	-8.56271	-10.0279	-11.4222	-12.7568	-13.9466	-14.9441	-15.796	-16.5161	-17.119	-17.635	-17.9797	-18.0734
FSS2_03	BF	ST	NaN	NaN	NaN	NaN	NaN	NaN	NaN	NaN	NaN	NaN	NaN	NaN	NaN	NaN	NaN	NaN	NaN	NaN	NaN	NaN	NaN	NaN	NaN	NaN	NaN	NaN	NaN	NaN	NaN	NaN	NaN	NaN	NaN	NaN	NaN	NaN	NaN	NaN	NaN	NaN	NaN	NaN	NaN	NaN	NaN	NaN	NaN
FSS2_05	BF	ST	48.0023	48.1944	48.2571	48.292	48.2263	48.1691	48.0833	47.7783	47.2325	46.5173	45.5823	44.5509	43.257	41.8315	40.2158	38.5365	36.7489	34.7975	32.8939	30.8608	28.7565	26.5913	24.4289	22.2461	20.1145	18.0481	16.0045	14.0625	12.1803	10.3944	8.61139	6.94171	5.32225	3.74494	2.23729	0.71539	-0.767896	-2.25832	-3.73096	-5.16553	-6.57097	-7.93648	-9.17987	-10.4154	-11.4173	-12.3916	-13.1388
FSS2_06	BF	ST	27.2905	27.2588	26.8561	26.2125	25.4662	24.7691	24.1217	23.3547	22.6154	21.7732	20.787	19.6916	18.426	17.0273	15.4723	13.8171	12.1159	10.3457	8.62522	6.87317	5.11702	3.41927	1.66161	-0.0199708	-1.67764	-3.33463	-4.92415	-6.43903	-7.85693	-9.2249	-10.5503	-11.7399	-12.8562	-13.9028	-14.8522	-15.731	-16.6108	-17.458	-18.2602	-19.0525	-19.8472	-20.595	-21.3694	-22.0802	-22.802	-23.4401	-23.9765
FSS2_07	BF	ST	44.7436	45.0163	44.6123	43.6973	42.3927	40.7442	38.9737	37.1399	35.4334	33.9474	32.6985	31.4963	30.2107	28.7687	27.182	25.3261	23.5149	21.4987	19.5831	17.6917	15.8478	14.0346	12.3423	10.7255	9.22415	7.70854	6.24211	4.85843	3.50586	2.17788	0.830545	-0.401865	-1.72728	-2.93318	-4.1352	-5.32671	-6.4707	-7.5925	-8.64449	-9.73843	-10.758	-11.6777	-12.5833	-13.458	-14.3084	-15.1323	-15.9573
FSS2_08	BF	ST	32.939	32.8658	32.5432	32.0177	31.245	30.3884	29.5417	28.5803	27.5445	26.5527	25.5339	24.4271	23.2108	21.8998	20.3915	18.7852	17.1849	15.5948	13.9433	12.3032	10.6965	9.09802	7.53991	5.97721	4.48679	3.04053	1.65005	0.264042	-1.10558	-2.53036	-3.96543	-5.40294	-6.83806	-8.24299	-9.70935	-11.1437	-12.529	-13.8356	-15.0509	-16.1109	-17.097	-17.9599	-18.7226	-19.3572	-19.885	-20.1897	-20.1391
FSS2_09	BF	ST	42.5915	42.4424	42.2117	41.7619	41.0129	39.8939	38.5412	37.2795	36.0866	35.0305	34.0165	32.9522	31.7332	30.4064	28.9588	27.4653	25.8625	24.2979	22.7801	21.2164	19.66	18.0842	16.4266	14.7407	13.056	11.3422	9.60442	7.89771	6.18805	4.49028	2.81859	1.19377	-0.338442	-1.81347	-3.29833	-4.71704	-6.10946	-7.46853	-8.79605	-10.0716	-11.274	-12.3536	-13.3139	-14.2721	-15.1102	-15.9079	-16.6105
FSS2_10	BF	ST	47.6441	47.6894	47.5788	47.296	46.7893	46.2036	45.6363	45.0914	44.4031	43.5888	42.6508	41.5961	40.3885	39.069	37.6118	36.1026	34.5404	32.9384	31.3467	29.6824	27.9746	26.3397	24.6947	23.0389	21.3745	19.7602	18.1299	16.5335	15.0088	13.4666	12.0141	10.5896	9.19628	7.83489	6.53441	5.30163	4.08688	2.91001	1.77244	0.690129	-0.37546	-1.37361	-2.36571	-3.2845	-4.13557	-4.92977	-5.60025
FSS2_11	BF	ST	46.8822	46.8361	46.6847	46.2906	45.6796	44.8699	43.9279	42.9247	41.8724	40.8407	39.7641	38.7228	37.5781	36.358	35.07	33.7048	32.2791	30.7753	29.2159	27.6023	25.8973	24.1818	22.4823	20.7674	19.0421	17.2736	15.609	13.9634	12.2989	10.722	9.14702	7.53679	5.94104	4.35863	2.80309	1.32476	-0.101175	-1.37872	-2.55809	-3.59926	-4.5886	-5.45803	-6.20701	-6.86909	-7.43556	-7.93146	-8.27573
FSS2_12	BF	ST	37.3963	37.0717	36.3993	35.5998	34.6953	33.812	33.0441	32.3278	31.5692	30.6823	29.7198	28.6301	27.375	26.0559	24.6877	23.2616	21.7805	20.3408	18.8265	17.3737	15.8885	14.4198	12.9655	11.5755	10.1745	8.85263	7.56062	6.28077	5.03658	3.81319	2.63056	1.45969	0.318119	-0.825537	-1.96683	-3.08685	-4.22355	-5.38258	-6.51948	-7.64481	-8.67364	-9.63597	-10.5192	-11.2737	-11.9816	-12.5544	-12.9501
FSS2_13	BF	ST	34.9061	34.9219	34.6977	34.1539	33.4144	32.6439	32.1143	31.7842	31.3926	30.7982	30.0552	29.1443	28.064	26.8728	25.5803	24.295	23.0125	21.7043	20.372	19.0077	17.6195	16.2306	14.8215	13.3797	11.9676	10.5425	9.09844	7.69168	6.31968	4.99811	3.70781	2.44273	1.22597	0.0416249	-1.17751	-2.39479	-3.58703	-4.74507	-5.87051	-6.96542	-8.04101	-9.08219	-10.0994	-11.1201	-12.0606	-12.9654	-13.7682
FSS2_14	BF	ST	44.491	44.3751	44.0595	43.4769	42.6467	41.5979	40.5392	39.4754	38.4166	37.3213	36.1026	34.7172	33.1971	31.5703	29.8397	28.0587	26.2135	24.3117	22.3715	20.3958	18.4434	16.4705	14.4799	12.5011	10.5815	8.69999	6.88449	5.03491	3.3242	1.6528	0.0608914	-1.50664	-2.97885	-4.39806	-5.79993	-7.14129	-8.50158	-9.8233	-11.0848	-12.2543	-13.3351	-14.3057	-15.1519	-15.8451	-16.3728	-16.7429	-16.9186
FSS2_15	BF	ST	41.7873	42.2254	42.3831	42.0228	41.328	40.7613	40.4367	40.3496	40.1471	39.6918	38.7356	37.4116	35.8499	34.2409	32.627	30.9866	29.2194	27.3316	25.3488	23.2107	21.0404	18.8545	16.6477	14.4683	12.3417	10.1795	8.05003	5.92904	3.87892	1.8452	-0.0847594	-1.94058	-3.73087	-5.4084	-6.99597	-8.49288	-9.88346	-11.1605	-12.3534	-13.4681	-14.5293	-15.5375	-16.554	-17.5113	-18.4603	-19.3395	-20.1389
FSS2_16	BF	ST	43.4805	43.1992	42.7626	42.1161	41.0201	39.4067	37.569	35.6972	33.9316	32.1677	30.3962	28.6158	26.8231	25.0126	23.0827	21.1132	19.1347	17.0404	14.9437	12.9143	10.9898	9.104	7.26911	5.52961	3.83734	2.14231	0.573054	-1.02132	-2.66988	-4.29456	-5.94803	-7.59325	-9.19328	-10.6984	-12.1255	-13.4614	-14.7323	-15.9537	-17.0978	-18.2581	-19.4094	-20.4939	-21.5354	-22.4795	-23.3365	-24.024	-24.4227
FSS2_17	BF	ST	49.6001	49.5952	49.2608	48.5905	47.5909	46.4543	45.3161	44.2059	43.1033	42.0424	40.9073	39.6692	38.3023	36.8277	35.2734	33.6419	31.9924	30.2764	28.5468	26.7901	25.0434	23.2832	21.5446	19.8246	18.1696	16.541	14.9194	13.3432	11.7832	10.1836	8.60566	7.05108	5.49163	3.94473	2.41661	0.955329	-0.473475	-1.8827	-3.20928	-4.42857	-5.58271	-6.63169	-7.61878	-8.52318	-9.3708	-10.158	-10.8965
FSS2_18	BF	ST	41.5749	41.8114	41.8556	41.6367	41.077	40.2924	39.3303	38.2275	37.0552	35.8529	34.736	33.6045	32.4597	31.2723	30.0252	28.6736	27.2588	25.7987	24.2225	22.6637	21.0901	19.5558	18.0489	16.5767	15.1428	13.7244	12.3368	10.9863	9.61135	8.32557	7.00044	5.66184	4.3902	3.10639	1.85437	0.5684	-0.687823	-1.95807	-3.27661	-4.50666	-5.72769	-6.86576	-7.92738	-8.90076	-9.80624	-10.6671	-11.3766
FSS2_19	BF	ST	42.3569	42.5691	42.6099	42.4861	42.1546	41.5804	40.822	39.9359	38.8719	37.711	36.4689	35.2203	33.9855	32.7617	31.4197	30.1573	28.9009	27.6228	26.4183	25.17	23.9498	22.6623	21.4565	20.2996	19.0743	17.8475	16.806	15.668	14.6268	13.542	12.4437	11.4516	10.4072	9.28874	8.20311	7.08685	6.01725	4.92414	3.79214	2.68463	1.60106	0.509356	-0.490562	-1.43561	-2.36178	-3.17524	-3.88305
FSS2_20	BF	ST	43.5454	43.2358	42.9091	42.6892	42.7206	42.8959	43.0197	42.8347	42.3231	41.588	40.6207	39.4582	38.218	36.9758	35.725	34.5235	33.3217	32.0553	30.7011	29.2605	27.7645	26.228	24.6794	23.135	21.5933	20.0704	18.582	17.1229	15.7047	14.3537	13.0182	11.6979	10.388	9.06483	7.7549	6.45211	5.1102	3.75922	2.40931	1.07713	-0.218973	-1.46181	-2.66489	-3.82897	-4.90772	-5.90514	-6.78909
FSS2_21	BF	ST	46.7585	46.7097	46.5242	46.2025	45.6308	44.8325	43.802	42.6019	41.3507	40.0552	38.7011	37.3598	36.0686	34.8229	33.5323	32.1418	30.5676	28.9441	27.1896	25.3316	23.4457	21.5255	19.5789	17.65	15.7721	13.8656	11.9388	10.0805	8.20619	6.37229	4.5445	2.76509	0.998946	-0.766844	-2.39575	-3.99518	-5.39863	-6.67329	-7.8739	-8.96764	-9.99909	-11.0147	-11.9237	-12.7548	-13.4701	-14.0114	-14.3594
FSS2_23	BF	ST	40.689	41.1785	41.5286	41.5649	41.5185	41.5283	41.7304	42.1072	42.533	42.4147	41.869	41.0621	40.0489	38.9016	37.6676	36.3562	35.1563	34.018	32.9826	31.8119	30.4501	28.8538	27.1282	25.2239	23.3202	21.3716	19.4112	17.5746	15.7476	13.7955	11.9343	10.1815	8.32649	6.53249	4.76368	3.04057	1.36373	-0.360776	-2.03663	-3.6105	-5.13303	-6.59323	-7.97246	-9.3004	-10.573	-11.6973	-12.8266
FSS2_24	BF	ST	43.6761	43.6765	43.6078	43.248	42.6835	41.9475	41.1619	40.2304	39.2296	38.1622	37.0402	35.8692	34.634	33.2911	31.9009	30.4899	29.0337	27.6095	26.1043	24.5919	23.003	21.4674	19.9556	18.468	17.0074	15.5407	14.2008	12.8355	11.498	10.2233	8.95949	7.70661	6.47362	5.16943	3.9244	2.66565	1.37472	0.110124	-1.22324	-2.43287	-3.68856	-4.90375	-6.02485	-7.09239	-8.14002	-9.13031	-10.0734
FSS2_25	BF	ST	50.0543	50.2241	50.085	49.5701	48.8767	48.2194	47.5537	46.6941	45.8787	45.0731	44.1612	43.0991	41.9187	40.6321	39.3325	37.9866	36.4852	34.9621	33.4218	31.815	30.2252	28.6422	27.0347	25.4932	23.9525	22.413	20.9208	19.38	17.9546	16.4687	14.9819	13.5208	12.1479	10.7398	9.35495	8.03907	6.76181	5.57276	4.4459	3.44171	2.50556	1.6435	0.847328	0.0750073	-0.620413	-1.29356	-1.81094
FSS2_26	BF	ST	32.1602	32.2256	31.8159	31.0896	30.2792	29.2379	27.9626	26.6323	25.1961	23.8598	22.4961	21.2151	20.0851	18.8533	17.661	16.4988	15.2251	13.865	12.6145	10.8276	9.19196	7.5059	5.67086	4.01089	2.22796	0.596725	-1.18553	-2.88642	-4.52358	-5.99962	-7.36847	-8.68736	-9.84223	-10.9933	-11.9931	-13.0058	-13.9823	-14.8159	-15.7285	-16.464	-17.1428	-17.6911	-18.2105	-18.7196	-19.2583	-19.7466	-20.3085
FSS2_27	BF	ST	45.0928	45.0492	44.7733	44.1764	43.2801	42.3392	41.315	40.2043	38.9445	37.4681	35.8234	33.9986	31.9489	29.8463	27.6604	25.4762	23.3066	21.0928	18.8723	16.7761	14.6572	12.5513	10.5354	8.57254	6.67576	4.83655	3.16393	1.64942	0.186387	-1.12315	-2.33887	-3.45998	-4.56401	-5.68683	-6.78685	-7.8804	-9.00955	-10.0874	-11.0425	-11.9203	-12.6563	-13.2788	-13.7396	-14.0824	-14.3259	-14.3483	-14.002
FSS2_29	BF	ST	39.7295	39.7814	39.8909	39.8658	39.5194	38.9339	38.0512	37.1935	36.3347	35.5193	34.8386	34.1325	33.1917	31.9498	30.5387	28.7897	27.0042	25.0952	23.0849	21.2072	19.1665	17.5039	15.6984	13.6872	11.7394	9.90159	8.06227	6.17059	4.28571	2.56359	0.877224	-0.781635	-2.31105	-3.95587	-5.43762	-6.91413	-8.35371	-9.76198	-10.9479	-12.1311	-13.2798	-14.3705	-15.4611	-16.4701	-17.4311	-18.2071	-18.9959
FSS2_01	BF	DT	37.5395	37.2034	36.5797	35.7187	34.6086	33.1442	31.5591	29.9708	28.4328	26.9611	25.5049	23.9851	22.4952	20.9821	19.4128	17.8431	16.2323	14.6453	13.0438	11.4575	9.90538	8.35611	6.89202	5.40973	4.04317	2.76901	1.59157	0.454987	-0.57213	-1.52486	-2.57941	-3.61401	-4.71437	-5.86419	-7.07588	-8.32055	-9.55368	-10.7888	-11.9971	-13.0988	-14.1729	-15.1914	-16.1897	-17.1584	-18.1002	-19.0662	-19.959
FSS2_02	BF	DT	38.9822	39.0883	38.951	38.5588	38.0479	37.3434	36.5215	35.5652	34.4632	33.288	32.0229	30.7774	29.5691	28.3001	26.8719	25.3706	23.7835	22.1375	20.4587	18.7413	16.9252	15.1817	13.3458	11.5012	9.6588	7.82416	6.05764	4.27036	2.59058	0.913334	-0.688319	-2.23693	-3.76072	-5.32107	-6.81776	-8.24218	-9.68228	-10.9882	-12.2504	-13.5026	-14.6457	-15.6395	-16.5026	-17.2479	-17.9113	-18.4453	-18.83
FSS2_03	BF	DT	NaN	NaN	NaN	NaN	NaN	NaN	NaN	NaN	NaN	NaN	NaN	NaN	NaN	NaN	NaN	NaN	NaN	NaN	NaN	NaN	NaN	NaN	NaN	NaN	NaN	NaN	NaN	NaN	NaN	NaN	NaN	NaN	NaN	NaN	NaN	NaN	NaN	NaN	NaN	NaN	NaN	NaN	NaN	NaN	NaN	NaN	NaN
FSS2_05	BF	DT	46.8563	46.9413	46.9423	46.7705	46.6003	46.3571	46.001	45.4471	44.7301	43.7944	42.7484	41.4973	40.0887	38.5835	36.9091	35.0762	33.1089	31.1417	29.117	27.077	24.8803	22.7513	20.5623	18.3766	16.2941	14.2582	12.2865	10.3797	8.55997	6.77538	5.1101	3.43197	1.87721	0.376351	-1.08035	-2.5095	-3.88318	-5.25423	-6.61873	-7.95638	-9.16613	-10.3196	-11.3995	-12.3986	-13.3136	-14.0826	-14.7337
FSS2_06	BF	DT	27.3291	27.1724	26.6611	25.8062	24.8845	23.9782	23.1282	22.2706	21.4127	20.4929	19.5185	18.3658	17.0553	15.6153	14.023	12.3228	10.5413	8.74529	6.93474	5.12326	3.28311	1.49555	-0.259825	-2.01756	-3.70207	-5.342	-6.93494	-8.47396	-9.91054	-11.2912	-12.5452	-13.7608	-14.8541	-15.8526	-16.7676	-17.6426	-18.4377	-19.1928	-19.9591	-20.6254	-21.3246	-21.9944	-22.6537	-23.2592	-23.9065	-24.4686	-24.9537
FSS2_07	BF	DT	43.7357	43.9957	43.7796	42.9717	41.6786	39.996	38.195	36.3538	34.6491	33.07	31.7047	30.4253	29.1299	27.7337	26.1615	24.3456	22.4511	20.4939	18.5203	16.5732	14.6998	12.8319	11.0661	9.33979	7.7584	6.22733	4.77369	3.36756	2.03426	0.805559	-0.418595	-1.64918	-2.83129	-3.94954	-4.98999	-6.08602	-7.19146	-8.31873	-9.42471	-10.4843	-11.4565	-12.4157	-13.2514	-14.1272	-14.9248	-15.7157	-16.4282
FSS2_08	BF	DT	28.7904	28.7398	28.4744	27.9158	27.1627	26.2399	25.1827	24.0077	22.8061	21.6692	20.5665	19.425	18.1526	16.812	15.3411	13.7377	12.1339	10.5231	8.91357	7.35004	5.85016	4.31965	2.8812	1.49398	0.124487	-1.17041	-2.53237	-3.79838	-5.06859	-6.38476	-7.71048	-9.05896	-10.4445	-11.7512	-13.0989	-14.3929	-15.6307	-16.7749	-17.8268	-18.8014	-19.661	-20.4337	-21.0959	-21.687	-22.1325	-22.4241	-22.3711
FSS2_09	BF	DT	41.6473	41.5865	41.3984	40.9697	40.2756	39.1536	37.7702	36.4242	35.1619	34.0405	32.9927	31.9751	30.8275	29.5865	28.1815	26.6991	25.1356	23.618	22.0272	20.4498	18.9117	17.2785	15.6849	14.0369	12.3874	10.6966	9.01517	7.34168	5.65506	3.96685	2.28554	0.640672	-0.97679	-2.47823	-3.86196	-5.25716	-6.63224	-7.98316	-9.23698	-10.4434	-11.6085	-12.663	-13.6525	-14.5486	-15.4138	-16.1642	-16.8237
FSS2_10	BF	DT	44.0603	44.5424	44.8152	44.9971	44.9896	45.1414	45.5036	45.8615	46.0049	45.7518	45.1846	44.3292	43.2358	41.8967	40.3808	38.793	37.0872	35.3479	33.6668	31.9555	30.3048	28.67	27.0165	25.3128	23.6163	22.0433	20.3587	18.7137	17.1085	15.5901	14.1018	12.7219	11.3706	10.1112	8.8622	7.67603	6.54591	5.42242	4.2628	3.16166	2.05093	0.926161	-0.190827	-1.3299	-2.47751	-3.6322	-4.75319
FSS2_11	BF	DT	46.0501	45.8692	45.4531	44.8519	44.0536	43.1336	42.1399	41.0974	40.0113	38.8852	37.7624	36.5863	35.3328	34.0084	32.5969	31.1343	29.6182	27.9801	26.304	24.552	22.8338	21.0818	19.221	17.4003	15.6918	13.9783	12.2896	10.6442	8.99864	7.39457	5.87314	4.33905	2.81116	1.34897	-0.0697555	-1.36645	-2.61565	-3.6927	-4.70076	-5.58012	-6.40876	-7.17487	-7.85099	-8.47576	-8.99348	-9.36547	-9.5826
FSS2_12	BF	DT	36.7357	36.2289	35.4369	34.4879	33.4299	32.3921	31.4388	30.5267	29.6078	28.5671	27.42	26.1462	24.7678	23.2593	21.6999	20.0723	18.387	16.7321	15.0746	13.4311	11.8091	10.2124	8.7223	7.22587	5.78462	4.39584	3.04124	1.77257	0.512672	-0.71026	-1.93316	-3.08351	-4.2309	-5.32837	-6.42216	-7.48736	-8.59201	-9.65365	-10.6531	-11.5811	-12.458	-13.2285	-13.9131	-14.5044	-14.9817	-15.322	-15.4401
FSS2_13	BF	DT	34.7839	34.8003	34.5496	34.0146	33.2962	32.4831	31.8196	31.3044	30.7371	30.0043	29.1572	28.1698	27.0362	25.8125	24.5091	23.2024	21.8817	20.5404	19.1654	17.7468	16.3238	14.8933	13.4631	11.9997	10.5985	9.19316	7.76835	6.36748	5.02268	3.71277	2.4283	1.17625	-0.0375487	-1.23318	-2.4544	-3.6696	-4.86341	-6.03007	-7.16948	-8.2626	-9.31645	-10.3307	-11.3117	-12.2804	-13.1718	-14.0323	-14.7799
FSS2_14	BF	DT	42.8662	42.8077	42.5884	42.1433	41.3991	40.5394	39.6769	38.8873	38.0843	37.2404	36.2288	35.0598	33.7147	32.3096	30.7987	29.2845	27.7024	26.0841	24.3931	22.6596	20.8568	19.0226	17.1915	15.3631	13.4996	11.6248	9.85819	8.08051	6.3509	4.62828	2.95374	1.35574	-0.161946	-1.60234	-3.00133	-4.37846	-5.73119	-7.01621	-8.26566	-9.42184	-10.5486	-11.5912	-12.5386	-13.3893	-14.155	-14.75	-15.181
FSS2_15	BF	DT	41.7873	42.2254	42.3831	42.0228	41.328	40.7613	40.4367	40.3496	40.1471	39.6918	38.7356	37.4116	35.8499	34.2409	32.627	30.9866	29.2194	27.3316	25.3488	23.2107	21.0404	18.8545	16.6477	14.4683	12.3417	10.1795	8.05003	5.92904	3.87892	1.8452	-0.0847594	-1.94058	-3.73087	-5.4084	-6.99597	-8.49288	-9.88346	-11.1605	-12.3534	-13.4681	-14.5293	-15.5375	-16.554	-17.5113	-18.4603	-19.3395	-20.1389
FSS2_16	BF	DT	42.7633	42.4247	41.9967	41.2615	40.0823	38.4223	36.5457	34.6178	32.7387	30.9085	29.0707	27.2635	25.4628	23.6537	21.7552	19.7466	17.7192	15.5858	13.383	11.2889	9.28232	7.28614	5.43452	3.64236	1.94159	0.321398	-1.23836	-2.78896	-4.34833	-5.92648	-7.48291	-9.03331	-10.5347	-11.8599	-13.1906	-14.422	-15.5809	-16.6881	-17.7451	-18.795	-19.8107	-20.8059	-21.7282	-22.5823	-23.2768	-23.7793	-23.9376
FSS2_17	BF	DT	46.68	46.6992	46.5134	46.0218	45.2361	44.3454	43.5978	43.0369	42.4774	41.826	40.9544	39.8235	38.5381	37.1569	35.7506	34.3555	33.0011	31.659	30.2788	28.8133	27.253	25.7183	24.1059	22.5156	20.8983	19.3279	17.8023	16.2889	14.8562	13.4239	12.0331	10.6611	9.29736	7.92718	6.56352	5.20651	3.87578	2.54937	1.26098	0.0324108	-1.18964	-2.39203	-3.5401	-4.60095	-5.58383	-6.48341	-7.32101
FSS2_18	BF	DT	40.4827	40.8599	40.9583	40.6819	40.0328	39.0116	37.7829	36.4463	35.176	34.0432	33.0582	32.1435	31.2356	30.1902	29.0477	27.7602	26.3406	24.8625	23.3308	21.7711	20.2013	18.7205	17.3484	15.9106	14.5525	13.1064	11.7004	10.3128	8.90298	7.46433	6.14039	4.81149	3.54046	2.28415	1.03113	-0.198963	-1.45547	-2.5985	-3.87458	-5.08928	-6.25719	-7.35308	-8.40268	-9.50248	-10.5002	-11.5555	-12.5439
FSS2_19	BF	DT	42.461	42.6406	42.6605	42.5439	42.2909	41.9007	41.2942	40.5876	39.7623	38.8051	37.7996	36.7165	35.6257	34.4482	33.171	31.9283	30.6986	29.4466	28.1981	26.9569	25.6651	24.4039	23.1451	21.8723	20.5388	19.2413	18.024	16.7146	15.522	14.2481	13.0179	11.7456	10.4205	9.17021	7.93794	6.71862	5.51223	4.34247	3.15758	2.08069	1.0455	0.0246223	-0.957011	-1.85777	-2.69537	-3.55686	-4.33529
FSS2_20	BF	DT	42.9266	42.6294	42.2265	41.8342	41.5434	41.2801	40.9326	40.4006	39.7104	38.8479	37.8438	36.714	35.5345	34.3374	33.0972	31.839	30.5248	29.1268	27.6794	26.2226	24.761	23.2838	21.8225	20.3902	18.9934	17.5865	16.2092	14.8803	13.5691	12.2608	10.967	9.67823	8.39723	7.1033	5.83424	4.56168	3.29208	2.02374	0.778376	-0.440996	-1.66606	-2.82678	-3.95333	-4.98835	-6.01338	-6.98355	-7.80697
FSS2_21	BF	DT	46.285	46.27	46.1148	45.7212	45.0833	44.2625	43.2103	42.0395	40.7123	39.3271	37.8432	36.3539	34.8745	33.417	31.8761	30.2366	28.5104	26.705	24.861	22.8886	20.8937	18.9015	16.9509	14.9957	13.0558	11.1637	9.28791	7.43976	5.68138	3.96787	2.30764	0.701664	-0.895599	-2.4282	-3.90564	-5.34262	-6.7224	-7.89545	-9.04303	-10.113	-11.1128	-12.0475	-12.9468	-13.7083	-14.3563	-14.7789	-14.9714
FSS2_23	BF	DT	38.1533	38.6979	39.1009	39.2595	39.2743	39.2927	39.4304	39.8431	40.3049	40.2538	39.6788	38.7383	37.5705	36.203	34.8252	33.4991	32.4131	31.5373	30.7061	29.6089	28.3992	27.021	25.4729	23.8841	22.2617	20.5667	18.9226	17.3828	15.8488	14.2891	12.8194	11.2625	9.75135	8.17069	6.66443	5.12705	3.64926	2.13505	0.705604	-0.80539	-2.14795	-3.50157	-4.84595	-6.18142	-7.49746	-8.75566	-9.93458
FSS2_24	BF	DT	43.1735	43.3377	43.2946	42.9118	42.3963	41.8145	41.265	40.7131	40.0415	39.1818	38.2727	37.1227	35.9089	34.5297	33.1152	31.6419	30.1848	28.645	27.2678	25.8594	24.3754	22.912	21.4157	19.9656	18.417	16.936	15.6349	14.2117	12.8603	11.576	10.2872	9.03657	7.76184	6.51224	5.31813	4.10154	2.79994	1.56964	0.195694	-1.11039	-2.32303	-3.52739	-4.66148	-5.73315	-6.85978	-7.90783	-8.88771
FSS2_25	BF	DT	48.462	49.1693	49.8647	50.4362	50.6935	50.644	50.4581	50.0656	49.9279	50.2463	50.5003	50.2159	49.4958	48.7463	47.8816	46.8656	45.7489	44.5899	43.5901	42.3447	41.0542	39.6607	38.2287	36.6792	35.0802	33.3356	31.6193	29.865	28.1017	26.364	24.7207	23.1863	21.6189	20.1266	18.6461	17.2484	15.944	14.535	13.3383	11.8686	10.5332	9.15146	7.90939	6.60629	5.37825	4.31775	3.43771
FSS2_26	BF	DT	32.1602	32.2256	31.8159	31.0896	30.2792	29.2379	27.9626	26.6323	25.1961	23.8598	22.4961	21.2151	20.0851	18.8533	17.661	16.4988	15.2251	13.865	12.6145	10.8276	9.19196	7.5059	5.67086	4.01089	2.22796	0.596725	-1.18553	-2.88642	-4.52358	-5.99962	-7.36847	-8.68736	-9.84223	-10.9933	-11.9931	-13.0058	-13.9823	-14.8159	-15.7285	-16.464	-17.1428	-17.6911	-18.2105	-18.7196	-19.2583	-19.7466	-20.3085
FSS2_27	BF	DT	43.8029	43.5318	42.9552	42.1716	41.1549	40.0587	38.8417	37.5064	36.0911	34.4952	32.681	30.797	28.6943	26.5183	24.2647	22.0233	19.8571	17.6761	15.545	13.3893	11.3914	9.41699	7.45154	5.59092	3.72805	1.99426	0.349079	-1.11911	-2.49827	-3.75341	-4.88341	-6.01354	-6.9867	-8.04592	-9.06925	-10.1336	-11.1713	-12.1729	-13.0448	-13.7704	-14.3336	-14.7506	-15.0468	-15.2335	-15.351	-15.2107	-14.7126
FSS2_29	BF	DT	38.6884	38.577	38.5411	38.4219	38.1004	37.5866	36.8847	35.9493	35.0687	34.0812	33.1208	32.0684	30.9068	29.5851	28.1451	26.6501	25.0513	23.3159	21.6365	20.047	18.4296	16.795	15.1005	13.3259	11.3889	9.52916	7.7583	6.01955	4.34684	2.75623	1.14037	-0.401248	-1.88285	-3.27253	-4.80125	-6.19367	-7.53055	-8.85038	-10.1223	-11.4273	-12.6847	-13.9165	-15.1144	-16.1412	-17.1845	-18.11	-18.9345
FSS2_01	CV	ST	38.3163	37.92	37.6687	37.3593	36.7591	35.9553	34.9096	33.6842	32.3643	31.0587	29.811	28.5011	27.1464	25.7746	24.3583	22.9345	21.4599	20.0215	18.4761	16.8834	15.2959	13.7349	12.2221	10.671	9.15739	7.67279	6.27752	4.91596	3.65356	2.46166	1.37581	0.298734	-0.74733	-1.83461	-2.95454	-4.08315	-5.25318	-6.50582	-7.76377	-9.0082	-10.2208	-11.3958	-12.5305	-13.6615	-14.7906	-15.9284	-17.0743
FSS2_02	CV	ST	40.9443	41.0633	41.2015	41.162	40.8546	40.3254	39.5471	38.56	37.4439	36.219	34.9553	33.6048	32.2165	30.7907	29.1704	27.589	25.836	23.9597	22.0887	20.1037	18.1387	16.1463	14.1241	12.0921	10.0645	8.0986	6.19554	4.3781	2.63759	0.982518	-0.634385	-2.17098	-3.62091	-5.06119	-6.51701	-7.9549	-9.26797	-10.5454	-11.7601	-12.8383	-13.8259	-14.664	-15.4031	-15.9941	-16.4429	-16.7022	-16.6389
FSS2_03	CV	ST	45.5158	45.662	45.9405	45.7604	44.8776	43.5046	41.7912	39.9232	38.0671	36.3627	34.7231	33.1098	31.3344	29.5067	27.5881	25.6825	23.7748	21.8176	19.7861	17.7641	15.7182	13.714	11.7374	9.77115	7.87079	6.06412	4.33892	2.75847	1.33026	0.0818377	-1.02138	-1.92602	-2.81687	-3.58096	-4.36122	-5.15255	-5.99788	-6.84924	-7.76011	-8.70531	-9.6335	-10.6207	-11.5489	-12.3874	-13.0906	-13.597	-13.9184
FSS2_05	CV	ST	49.4463	49.9061	50.4533	50.6252	50.6459	50.4462	50.0421	49.525	49.0023	48.3699	47.6191	46.6231	45.4507	44.0673	42.4809	40.8504	39.025	37.1206	35.08	32.9392	30.8094	28.578	26.3309	24.0679	21.7426	19.5381	17.3418	15.2132	13.1405	11.1555	9.19403	7.34047	5.58285	3.90859	2.17725	0.590045	-0.922746	-2.50037	-4.02974	-5.47628	-6.85255	-8.15659	-9.38552	-10.4974	-11.5071	-12.4154	-13.1973
FSS2_06	CV	ST	35.5111	35.7807	36.0269	36.0357	35.828	35.3919	34.7639	34.1154	33.5875	33.0925	32.5574	31.9066	31.243	30.5368	29.6488	28.5356	27.2864	25.9941	24.6008	23.2008	21.6791	20.0468	18.3034	16.4388	14.5822	12.7038	10.7698	8.85935	7.04341	5.23144	3.52819	1.87361	0.319578	-1.12802	-2.49323	-3.78714	-4.98995	-6.08202	-7.13412	-8.10209	-9.01918	-9.86956	-10.6935	-11.5043	-12.2808	-13.0574	-13.7349
FSS2_07	CV	ST	44.9685	45.1782	45.3553	45.3716	44.9672	44.1136	42.8288	41.5614	40.5801	39.8819	39.3272	38.4976	37.3877	36.045	34.5676	32.8234	30.9578	29.0519	27.1345	25.2937	23.5257	21.8074	19.9787	18.0277	16.0539	14.0605	12.1114	10.2556	8.40356	6.60935	4.92053	3.23144	1.69027	0.126139	-1.3275	-2.69326	-4.07187	-5.38081	-6.71105	-7.99313	-9.20082	-10.4072	-11.5672	-12.7177	-13.8254	-14.8741	-15.8715
FSS2_08	CV	ST	32.1391	32.2674	32.4439	32.4846	32.328	31.8755	31.1459	30.2965	29.548	28.951	28.3679	27.7442	26.9902	26.0732	24.9498	23.676	22.3197	20.9053	19.4253	17.9573	16.4275	14.8331	13.214	11.554	9.86094	8.31478	6.7263	5.16888	3.67826	2.20134	0.769902	-0.656001	-2.08737	-3.44967	-4.85081	-6.27635	-7.64495	-9.03995	-10.392	-11.6745	-12.9071	-14.0569	-15.0795	-16.0143	-16.8419	-17.5399	-18.0625
FSS2_09	CV	ST	46.6304	46.7695	46.7551	46.5526	46.0365	45.118	43.849	42.5759	41.8735	41.6658	41.5482	41.259	40.6274	39.5692	38.2075	36.6705	35.0516	33.4262	31.8801	30.4015	28.9205	27.3994	25.7943	24.1622	22.4131	20.649	18.8529	17.0618	15.2116	13.321	11.4588	9.55699	7.57514	5.65109	3.72094	1.77202	-0.131877	-2.01151	-3.86966	-5.66907	-7.35306	-8.90347	-10.3764	-11.7772	-13.1043	-14.38	-15.5047
FSS2_10	CV	ST	46.2881	46.5465	46.7677	46.8187	46.7306	46.4717	46.0485	45.5946	45.241	44.9086	44.4872	43.8174	42.9176	41.7792	40.4553	38.9414	37.3146	35.6225	33.8884	32.1595	30.4609	28.7429	27.0323	25.3235	23.6208	21.9047	20.2005	18.4899	16.8183	15.1214	13.5157	11.9215	10.4036	8.92721	7.53463	6.19771	4.95011	3.71394	2.54089	1.39044	0.265553	-0.818217	-1.92672	-2.982	-3.99072	-4.96342	-5.7914
FSS2_11	CV	ST	49.3777	49.2058	49.1419	49.2193	49.0201	48.5097	47.7006	46.6275	45.4815	44.1897	42.8613	41.5105	40.1013	38.6657	37.2161	35.6788	34.0982	32.4843	30.7629	28.9671	27.059	25.1563	23.2359	21.2685	19.4053	17.4075	15.5769	13.7998	12.1102	10.4674	8.83414	7.22385	5.60833	4.00997	2.389	0.831483	-0.652707	-2.0369	-3.29071	-4.39351	-5.39702	-6.27308	-7.06014	-7.73253	-8.29887	-8.68635	-8.95731
FSS2_12	CV	ST	33.0895	32.637	32.2589	31.7901	31.2275	30.4942	29.6103	28.5617	27.3463	26.0854	24.8019	23.5226	22.201	20.8837	19.4924	17.9905	16.391	14.7515	13.2028	11.6971	10.1909	8.75819	7.39789	6.18341	5.16977	4.47658	3.84833	3.30864	2.74572	2.17698	1.61603	0.981081	0.331157	-0.497646	-1.35102	-2.26609	-3.16397	-4.09503	-5.02317	-5.94429	-6.82463	-7.71295	-8.55707	-9.24475	-9.85282	-10.3332	-10.7577
FSS2_13	CV	ST	37.5964	37.6604	37.8132	37.8697	37.6431	37.0867	36.2497	35.3217	34.5279	34.0006	33.5943	33.1514	32.5558	31.829	30.9632	29.9535	28.7427	27.4362	26.0704	24.6722	23.2789	21.8786	20.4392	18.9679	17.5408	16.0745	14.5448	13.0911	11.5632	10.0709	8.64779	7.21835	5.80953	4.3996	3.02414	1.73346	0.424515	-0.899564	-2.24154	-3.55269	-4.82493	-6.04686	-7.26497	-8.42141	-9.55404	-10.6786	-11.7781
FSS2_14	CV	ST	46.1858	46.1015	46.1673	46.2026	46.0143	45.3266	44.4274	43.3588	42.2983	41.207	40.1242	38.9574	37.6403	36.1939	34.6329	32.8877	31.0403	29.1107	27.0873	25.0542	23.0196	20.8678	18.7329	16.6031	14.4911	12.4144	10.3674	8.38657	6.43284	4.5509	2.75769	1.03218	-0.63414	-2.20723	-3.68994	-5.21232	-6.64421	-8.09815	-9.47811	-10.785	-11.9532	-13.0063	-13.9655	-14.7537	-15.3764	-15.8231	-16.1097
FSS2_15	CV	ST	43.0865	43.341	43.6379	43.764	43.5408	42.9485	42.0725	41.3895	41.3201	41.7828	42.4338	42.9994	43.2683	42.995	42.2023	41.0732	39.8665	38.6393	37.3658	35.9517	34.3443	32.5776	30.6361	28.5627	26.482	24.3194	22.2216	20.1221	18.016	15.9815	13.9236	11.8769	9.90063	7.92241	5.99714	4.05818	2.209	0.41613	-1.34516	-3.03014	-4.68532	-6.25484	-7.8053	-9.22573	-10.5071	-11.6935	-12.7921
FSS2_16	CV	ST	45.7515	45.7819	45.4986	45.0521	44.2241	42.9755	41.3339	39.5261	37.7477	35.9659	34.1841	32.4067	30.6012	28.789	26.8775	24.9037	22.8901	20.8292	18.6461	16.5581	14.4776	12.5625	10.6117	8.8044	7.03277	5.25827	3.53509	1.80772	0.144994	-1.5682	-3.23146	-4.87864	-6.43299	-7.94476	-9.32415	-10.6954	-11.9768	-13.2386	-14.4032	-15.5222	-16.6132	-17.66	-18.6885	-19.6599	-20.5536	-21.3182	-21.873
FSS2_17	CV	ST	NaN	NaN	NaN	NaN	NaN	NaN	NaN	NaN	NaN	NaN	NaN	NaN	NaN	NaN	NaN	NaN	NaN	NaN	NaN	NaN	NaN	NaN	NaN	NaN	NaN	NaN	NaN	NaN	NaN	NaN	NaN	NaN	NaN	NaN	NaN	NaN	NaN	NaN	NaN	NaN	NaN	NaN	NaN	NaN	NaN	NaN	NaN
FSS2_18	CV	ST	40.417	40.7323	40.9394	40.8985	40.5716	39.8703	38.9191	37.7974	36.5167	35.2257	33.8908	32.5273	31.1146	29.6998	28.25	26.7205	25.1227	23.4579	21.7874	20.1411	18.443	16.8019	15.2273	13.6524	12.1566	10.6956	9.29936	7.94348	6.64534	5.34415	4.09114	2.80432	1.51364	0.216502	-1.09779	-2.42425	-3.80981	-5.16046	-6.40899	-7.58603	-8.71042	-9.70129	-10.6531	-11.5246	-12.3363	-13.026	-13.5838
FSS2_19	CV	ST	44.0121	44.0638	44.1442	44.0467	43.724	43.1287	42.2699	41.259	40.0725	38.9002	37.6981	36.5127	35.3728	34.2087	33.1071	31.9732	30.8004	29.5421	28.237	26.9389	25.4699	24.1154	22.7277	21.409	20.0201	18.6236	17.2536	15.8364	14.4475	13.0688	11.7331	10.4341	9.10003	7.7324	6.41343	5.17328	3.91468	2.64093	1.486	0.363737	-0.735331	-1.7573	-2.69836	-3.57858	-4.38428	-5.01416	-5.47427
FSS2_20	CV	ST	47.7075	47.4004	47.1204	46.8165	46.549	46.2333	45.8845	45.5092	45.126	44.7804	44.2959	43.6105	42.8242	41.8598	40.814	39.6384	38.3782	37.1063	35.7791	34.3737	32.8891	31.3366	29.731	28.0376	26.312	24.5725	22.869	21.1811	19.5641	17.9586	16.4273	14.9055	13.4352	11.9806	10.5834	9.16373	7.71799	6.30743	4.90302	3.50237	2.09981	0.74681	-0.548313	-1.78569	-2.87405	-3.91277	-4.80184
FSS2_21	CV	ST	48.5626	48.7066	48.7525	48.5698	48.0309	47.1192	45.9092	44.5174	42.9512	41.2376	39.4605	37.6499	35.9328	34.2879	32.6523	31.03	29.3378	27.5758	25.745	23.8293	21.8792	19.882	17.9121	16.0266	14.1879	12.363	10.5059	8.6415	6.77772	4.87669	2.92701	0.988108	-0.89463	-2.77746	-4.52228	-6.15105	-7.63096	-8.90384	-9.99518	-10.9288	-11.8104	-12.5872	-13.3249	-13.9767	-14.5136	-14.8238	-14.7942
FSS2_23	CV	ST	NaN	NaN	NaN	NaN	NaN	NaN	NaN	NaN	NaN	NaN	NaN	NaN	NaN	NaN	NaN	NaN	NaN	NaN	NaN	NaN	NaN	NaN	NaN	NaN	NaN	NaN	NaN	NaN	NaN	NaN	NaN	NaN	NaN	NaN	NaN	NaN	NaN	NaN	NaN	NaN	NaN	NaN	NaN	NaN	NaN	NaN	NaN
FSS2_24	CV	ST	46.0376	46.004	46.0052	46.0443	45.7042	44.9452	43.9177	42.6728	41.498	40.4515	39.4505	38.3976	37.061	35.8239	34.5201	33.0143	31.4422	29.7377	28.2353	26.6466	25.0548	23.4995	21.8962	20.2797	18.7304	17.1608	15.5884	14.1376	12.6284	11.1778	9.72845	8.3445	6.86372	5.4708	4.04487	2.62803	1.25254	-0.0896983	-1.42542	-2.69748	-3.93988	-5.15876	-6.37958	-7.54583	-8.66732	-9.78302	-10.8264
FSS2_25	CV	ST	49.234	49.2085	49.0695	48.8265	48.3441	47.5365	46.5565	45.454	44.2788	43.0518	41.8357	40.5528	39.181	37.8417	36.2005	34.5894	32.9039	31.1093	29.456	27.4029	25.4108	23.4884	21.5619	19.7348	17.906	16.1385	14.3282	12.5559	10.8834	9.17172	7.60642	6.06166	4.65603	3.24161	1.91021	0.690019	-0.514523	-1.60664	-2.64282	-3.54168	-4.41767	-5.20329	-5.91408	-6.58849	-7.15322	-7.63467	-7.87928
FSS2_26	CV	ST	33.0968	33.3521	33.7213	33.7994	33.3781	32.6592	31.6577	30.5491	29.2359	27.7784	26.2687	24.806	23.3974	22.0995	20.8773	19.5767	18.1954	16.8098	15.2426	13.6378	11.8988	10.1564	8.40793	6.58165	4.69329	2.83149	1.00418	-0.849461	-2.58475	-4.29057	-5.88791	-7.368	-8.79627	-10.0479	-11.3196	-12.4087	-13.3541	-14.211	-14.928	-15.5478	-16.0935	-16.6292	-17.2044	-17.8254	-18.475	-19.1457	-19.7974
FSS2_27	CV	ST	48.9955	48.9205	48.8922	48.7086	48.4186	47.8597	47.1385	46.1337	45.0317	43.8445	42.5039	41.0509	39.2996	37.5129	35.5672	33.4932	31.4608	29.3371	27.1786	25.066	22.8481	20.6478	18.5545	16.4808	14.4224	12.3881	10.4485	8.48407	6.56045	4.81404	3.1535	1.54954	0.0448773	-1.38366	-2.74369	-4.05225	-5.30042	-6.53749	-7.70977	-8.83306	-9.79384	-10.6519	-11.3713	-11.9584	-12.4551	-12.8581	-13.0626
FSS2_29	CV	ST	39.5419	39.7528	39.8936	39.9394	39.8573	39.5651	38.9385	38.0781	36.894	35.7675	34.8706	34.2524	33.693	33.0212	32.0872	30.862	29.2905	27.3958	25.3934	23.307	21.2189	19.1494	17.2253	15.1031	13.0998	10.9601	8.85913	6.86832	4.90549	3.08145	1.22833	-0.55628	-2.25159	-3.88379	-5.46284	-6.96764	-8.41363	-9.94544	-11.3245	-12.7761	-14.1501	-15.5119	-16.7413	-17.8618	-18.9357	-19.8427	-20.6653
FSS2_01	CV	DT	38.9807	38.379	37.9823	37.6076	37.0072	36.2598	35.3241	34.1511	32.7772	31.3719	29.9425	28.4351	26.9883	25.5296	24.0149	22.499	21.0484	19.5128	17.9338	16.2907	14.6637	12.959	11.3235	9.7117	8.12406	6.57508	5.05922	3.75137	2.47077	1.33081	0.273103	-0.74464	-1.66458	-2.56977	-3.49399	-4.48629	-5.48294	-6.6082	-7.75724	-8.98823	-10.2041	-11.3827	-12.4995	-13.598	-14.6592	-15.703	-16.7174
FSS2_02	CV	DT	41.1673	41.2595	41.3752	41.3278	41.044	40.5064	39.7076	38.6788	37.4996	36.1913	34.7773	33.2957	31.7707	30.1723	28.5125	26.7843	24.9362	23.004	21.122	19.1257	17.125	15.1196	13.1457	11.1414	9.14619	7.21731	5.40631	3.624	1.99071	0.501286	-0.962376	-2.32419	-3.67581	-4.9405	-6.23904	-7.5293	-8.81651	-10.1182	-11.3151	-12.4265	-13.4401	-14.3143	-15.0546	-15.6434	-16.0527	-16.2342	-16.0927
FSS2_03	CV	DT	43.8427	43.9596	44.0025	43.7205	42.8435	41.4169	39.692	37.9122	36.303	34.6547	33.1997	31.7026	30.2318	28.5567	26.9022	25.3022	23.6405	21.9327	20.2169	18.5595	16.7859	15.1202	13.4657	11.8554	10.2934	8.84227	7.44834	6.159	5.00845	3.9707	3.03629	2.1823	1.38357	0.649816	-0.0696419	-0.806836	-1.56962	-2.32543	-3.11458	-3.9357	-4.72148	-5.53175	-6.29631	-6.9913	-7.60441	-8.06291	-8.29523
FSS2_05	CV	DT	49.0141	49.4009	49.8461	50.1827	50.2513	50.1708	49.9345	49.6111	49.2159	48.7354	48.0495	47.1554	46.0122	44.6563	43.1033	41.4493	39.6684	37.6631	35.6391	33.5736	31.3959	29.1777	26.888	24.5768	22.2287	19.897	17.601	15.3511	13.1611	10.9738	8.88656	6.90542	4.97586	3.18139	1.49669	-0.222051	-1.90167	-3.47685	-4.97741	-6.39031	-7.84526	-9.15853	-10.3716	-11.5586	-12.6513	-13.6165	-14.4785
FSS2_06	CV	DT	35.2848	35.6716	35.9985	36.111	35.909	35.3833	34.5917	33.7349	33.0318	32.482	31.8509	31.1539	30.4537	29.6669	28.7737	27.6611	26.3032	24.9146	23.4815	22.0107	20.4366	18.7472	16.92	14.9471	12.9801	10.9601	8.92294	6.91218	4.90135	3.04949	1.24692	-0.508316	-2.08975	-3.56411	-4.89851	-6.1388	-7.28334	-8.39153	-9.36491	-10.2159	-11.0453	-11.7775	-12.5759	-13.2744	-14.0148	-14.7042	-15.3966
FSS2_07	CV	DT	44.1643	44.3519	44.4165	44.2627	43.6276	42.5823	41.241	39.7619	38.5303	37.648	37.0389	36.3784	35.4228	34.1284	32.5468	30.6406	28.6595	26.4347	24.5004	22.4902	20.7242	18.9339	17.081	15.2361	13.3498	11.3457	9.45408	7.56365	5.75642	3.96396	2.17453	0.533167	-1.0823	-2.6465	-4.15179	-5.56238	-6.92743	-8.21872	-9.44873	-10.6013	-11.6318	-12.6557	-13.5638	-14.487	-15.3653	-16.2517	-17.0589
FSS2_08	CV	DT	30.549	30.9082	31.0448	30.9366	30.5178	29.7859	28.8578	27.8598	27.035	26.3594	25.6934	24.9196	23.902	22.7059	21.3313	19.849	18.2944	16.7467	15.1966	13.6493	12.0125	10.3243	8.62684	6.9408	5.32057	3.71727	2.16549	0.614022	-0.910746	-2.40147	-3.89897	-5.28907	-6.73921	-8.14243	-9.57394	-10.9536	-12.2983	-13.6015	-14.8628	-16.0695	-17.2027	-18.2602	-19.1962	-20.0371	-20.7679	-21.3366	-21.6993
FSS2_09	CV	DT	48.4145	48.4033	48.2178	47.8641	47.265	46.2588	44.9068	43.6643	43.3427	43.4365	43.5507	43.2577	42.2949	40.8169	39.0628	37.1749	35.1809	33.338	31.6571	30.0308	28.4408	26.8116	24.9937	23.2155	21.3869	19.646	17.8425	16.0247	14.1356	12.1805	10.177	8.14058	6.14284	4.10418	2.1237	0.133861	-1.78562	-3.59084	-5.34971	-6.921	-8.3846	-9.81947	-11.2086	-12.6384	-14.0495	-15.405	-16.705
FSS2_10	CV	DT	43.7369	43.8986	43.9511	43.8621	43.5629	43.0158	42.2634	41.4261	40.6458	39.8463	38.9377	37.8781	36.7024	35.4016	33.9803	32.4947	30.9639	29.3857	27.8092	26.1912	24.5888	22.9621	21.4072	19.8617	18.333	16.8095	15.34	13.9002	12.4881	11.0812	9.72217	8.43897	7.1684	5.97887	4.81479	3.70911	2.65313	1.61853	0.616734	-0.358598	-1.29031	-2.20189	-3.16118	-4.1029	-5.0069	-5.85034	-6.61094
FSS2_11	CV	DT	49.339	49.1501	49.0472	48.9265	48.6083	47.9889	47.097	45.9895	44.8562	43.6748	42.3702	41.111	39.741	38.3084	36.8895	35.3605	33.7855	32.1368	30.3844	28.5974	26.7106	24.7582	22.7946	20.7681	18.7863	16.8102	14.8422	12.9498	11.1258	9.30238	7.53654	5.81811	4.13594	2.52474	0.963246	-0.428661	-1.77505	-3.03357	-4.15603	-5.21629	-6.14911	-7.0271	-7.81682	-8.51813	-9.14836	-9.65193	-9.99742
FSS2_12	CV	DT	33.9359	33.5821	33.2979	32.9741	32.4936	31.8485	31.0507	30.0888	29.0478	27.9427	26.7935	25.6478	24.4078	23.1054	21.7067	20.2426	18.6613	17.0776	15.4646	13.8641	12.2454	10.6279	9.01595	7.47201	5.92471	4.4075	2.99697	1.5537	0.214667	-1.16453	-2.50502	-3.84689	-5.16384	-6.46817	-7.74374	-9.00724	-10.1883	-11.2726	-12.3222	-13.2938	-14.1696	-14.9654	-15.6809	-16.3326	-16.9138	-17.3898	-17.7303
FSS2_13	CV	DT	37.4671	37.5484	37.7028	37.7408	37.4962	36.9416	36.0982	35.1781	34.4043	33.8975	33.5042	33.0495	32.4522	31.724	30.8641	29.8529	28.6511	27.3639	26.0178	24.6487	23.2647	21.8807	20.4516	18.9951	17.5662	16.1117	14.598	13.1396	11.6251	10.1413	8.71583	7.28919	5.89037	4.50185	3.13691	1.85106	0.542385	-0.777165	-2.11211	-3.39914	-4.66572	-5.89356	-7.11671	-8.28673	-9.4215	-10.5579	-11.6616
FSS2_14	CV	DT	44.4058	44.2019	44.1434	44.0334	43.7471	43.1865	42.323	41.2349	40.222	39.3034	38.4119	37.4406	36.3366	35.0887	33.7182	32.2651	30.7018	29.0848	27.3945	25.5774	23.7099	21.8461	20.0022	18.1165	16.2466	14.379	12.5026	10.718	8.93648	7.28035	5.63314	4.05945	2.5689	1.13313	-0.275859	-1.63414	-2.97307	-4.26833	-5.59473	-6.83664	-8.02173	-9.15539	-10.2118	-11.1424	-11.9669	-12.6681	-13.21
FSS2_15	CV	DT	43.1909	43.416	43.7147	43.8609	43.6635	43.0725	42.1249	41.2661	40.9751	41.213	41.7117	42.24	42.5769	42.5465	41.9597	40.9842	39.8111	38.5708	37.3084	35.9643	34.4699	32.7927	30.9391	28.8953	26.8468	24.729	22.6694	20.6343	18.5832	16.576	14.6001	12.6357	10.7289	8.82124	6.94645	5.02639	3.14355	1.33385	-0.477558	-2.23134	-3.90447	-5.4728	-6.9713	-8.3792	-9.64656	-10.8124	-11.915
FSS2_16	CV	DT	46.2191	45.9781	45.5942	45.1859	44.5176	43.4387	41.8533	39.9344	37.9059	35.9765	34.0166	32.0074	30.0564	28.0084	26.0657	24.0689	22.086	19.97	17.8633	15.7175	13.6096	11.5642	9.58552	7.66132	5.8202	4.07099	2.41522	0.755074	-0.836927	-2.45243	-4.06491	-5.71729	-7.27602	-8.66697	-10.0707	-11.3761	-12.5572	-13.6945	-14.7824	-15.7741	-16.6519	-17.6009	-18.5219	-19.3817	-20.1463	-20.7811	-21.2109
FSS2_17	CV	DT	NaN	NaN	NaN	NaN	NaN	NaN	NaN	NaN	NaN	NaN	NaN	NaN	NaN	NaN	NaN	NaN	NaN	NaN	NaN	NaN	NaN	NaN	NaN	NaN	NaN	NaN	NaN	NaN	NaN	NaN	NaN	NaN	NaN	NaN	NaN	NaN	NaN	NaN	NaN	NaN	NaN	NaN	NaN	NaN	NaN	NaN	NaN
FSS2_18	CV	DT	40.7845	40.9506	41.1207	41.095	40.7089	39.9684	39.0003	37.8402	36.4889	35.1594	33.8003	32.415	30.974	29.5508	28.1225	26.6037	25.0498	23.4652	21.8454	20.2608	18.6858	17.1919	15.784	14.3904	12.9893	11.6499	10.361	9.05766	7.80319	6.50424	5.30077	3.9881	2.64803	1.40124	0.0732776	-1.24023	-2.59546	-4.03213	-5.30511	-6.56662	-7.7571	-8.85652	-9.95251	-10.942	-11.9209	-12.8378	-13.6772
FSS2_19	CV	DT	42.9569	43.0358	43.0119	42.8191	42.4924	41.9378	41.0993	40.0632	38.8959	37.6891	36.4094	35.1678	34.0063	32.8408	31.7122	30.5283	29.3102	28.0428	26.7266	25.444	24.1036	22.7628	21.399	20.1164	18.717	17.4055	16.0356	14.6021	13.256	11.8955	10.6109	9.34837	8.0532	6.77295	5.57383	4.37774	3.22248	2.1035	1.00375	-0.0751378	-1.10558	-2.06636	-3.01928	-3.91395	-4.65592	-5.28524	-5.70072
FSS2_20	CV	DT	46.8855	46.5796	46.3065	46.0894	45.8632	45.5768	45.2279	44.8903	44.5617	44.2044	43.7556	43.1071	42.2773	41.306	40.23	39.1092	37.9208	36.6659	35.3789	34.0094	32.5334	31.0211	29.4505	27.8428	26.2346	24.636	23.0242	21.4857	19.9916	18.5631	17.1405	15.7881	14.4416	13.0947	11.7481	10.4115	9.03263	7.61772	6.20322	4.77195	3.3574	1.96607	0.628605	-0.652233	-1.84693	-2.9622	-3.9608
FSS2_21	CV	DT	49.1818	49.123	48.9534	48.5963	48.029	47.1434	45.9771	44.615	43.045	41.305	39.5231	37.743	35.9705	34.1819	32.374	30.6021	28.8306	27.007	25.0886	23.1391	21.1258	19.1111	17.1033	15.0962	13.1355	11.2073	9.31959	7.49019	5.66324	3.85892	2.11249	0.435081	-1.2181	-2.87574	-4.49504	-5.89436	-7.26598	-8.46499	-9.43601	-10.4128	-11.2455	-12.0225	-12.7902	-13.4905	-14.1144	-14.4922	-14.6101
FSS2_23	CV	DT	NaN	NaN	NaN	NaN	NaN	NaN	NaN	NaN	NaN	NaN	NaN	NaN	NaN	NaN	NaN	NaN	NaN	NaN	NaN	NaN	NaN	NaN	NaN	NaN	NaN	NaN	NaN	NaN	NaN	NaN	NaN	NaN	NaN	NaN	NaN	NaN	NaN	NaN	NaN	NaN	NaN	NaN	NaN	NaN	NaN	NaN	NaN
FSS2_24	CV	DT	46.2242	45.8808	45.7223	45.593	45.3593	44.7021	43.6738	42.5143	41.2627	40.0553	38.8704	37.7205	36.4004	35.1164	33.6588	32.2468	30.7517	29.1526	27.6498	25.9815	24.516	22.9078	21.3346	19.8052	18.3216	16.8325	15.4673	14.0916	12.7279	11.4759	10.1871	8.89563	7.76617	6.50992	5.25141	4.13342	2.77743	1.47752	0.189406	-1.10416	-2.33446	-3.52108	-4.67983	-5.81161	-6.90763	-7.9657	-8.93774
FSS2_25	CV	DT	49.6214	49.3051	49.1165	49.0443	48.8668	48.3827	47.6248	46.6688	45.5116	44.2224	42.8874	41.527	40.163	38.8198	37.3027	35.6281	34.0192	32.2684	30.4795	28.6699	26.7201	24.829	22.8504	20.9987	19.1605	17.3504	15.5349	13.7388	11.9559	10.2279	8.60233	6.99055	5.67838	4.17923	2.77529	1.40573	0.248974	-0.955597	-1.84892	-2.99507	-3.86994	-4.65869	-5.41202	-6.18169	-6.93009	-7.53903	-8.05698
FSS2_26	CV	DT	33.8613	34.0268	33.8861	33.5063	32.8173	31.8584	30.6382	29.2461	27.7488	26.1729	24.6815	23.2548	21.869	20.5248	19.1948	17.7679	16.2469	14.5959	12.872	11.0509	9.29869	7.46869	5.61165	3.67248	1.71423	-0.148093	-1.95328	-3.68958	-5.33055	-6.76528	-8.0993	-9.33938	-10.4962	-11.5598	-12.457	-13.2813	-14.0249	-14.6914	-15.2455	-15.7708	-16.319	-16.8767	-17.5125	-18.2303	-18.9839	-19.708	-20.378
FSS2_27	CV	DT	48.9998	48.7774	48.503	48.0876	47.6336	46.9473	46.0452	44.9406	43.6872	42.3558	40.8188	39.1762	37.2708	35.2975	33.2365	30.8714	28.8123	26.5373	24.2108	22.0111	19.7571	17.5869	15.4161	13.356	11.279	9.26958	7.38408	5.51743	3.75175	2.10582	0.540102	-0.961531	-2.40592	-3.73851	-5.07486	-6.35669	-7.63029	-8.85889	-9.97777	-11.0066	-11.898	-12.6722	-13.3332	-13.8414	-14.2006	-14.3682	-14.2922
FSS2_29	CV	DT	38.6561	38.8078	38.8753	38.909	38.9337	38.6804	38.0939	37.1939	35.9727	34.7535	33.8136	33.0893	32.4162	31.7627	30.9076	29.6695	27.9882	26.2808	24.3917	22.4014	20.4174	18.3615	16.5183	14.6579	12.745	10.8356	8.87533	6.91334	4.90432	3.12246	1.39936	-0.375228	-2.09451	-3.73865	-5.33485	-6.87363	-8.44697	-10.0139	-11.421	-12.9599	-14.4246	-15.8095	-17.044	-18.2519	-19.2897	-20.1951	-21.0618
FSS2_01	ML	ST	37.1195	37.0051	36.8262	36.4301	35.709	34.7004	33.4803	32.2346	31.0367	29.8903	28.6622	27.3248	25.9754	24.5465	22.9851	21.4761	19.9581	18.439	16.8974	15.3452	13.8229	12.2627	10.738	9.1693	7.59923	6.08774	4.6316	3.2352	1.92994	0.693975	-0.463025	-1.56639	-2.58564	-3.58416	-4.54996	-5.53896	-6.55502	-7.60435	-8.69196	-9.78595	-10.9295	-12.0364	-13.1049	-14.19	-15.2263	-16.1961	-17.1701
FSS2_02	ML	ST	NaN	NaN	NaN	NaN	NaN	NaN	NaN	NaN	NaN	NaN	NaN	NaN	NaN	NaN	NaN	NaN	NaN	NaN	NaN	NaN	NaN	NaN	NaN	NaN	NaN	NaN	NaN	NaN	NaN	NaN	NaN	NaN	NaN	NaN	NaN	NaN	NaN	NaN	NaN	NaN	NaN	NaN	NaN	NaN	NaN	NaN	NaN
FSS2_03	ML	ST	45.6815	45.8968	45.3735	44.2526	42.8016	41.2491	39.7621	38.3791	37.0083	35.5903	33.9989	32.3241	30.6285	28.8809	27.0679	25.1889	23.3016	21.4651	19.6799	17.9379	16.1984	14.4877	12.9089	11.3093	9.82097	8.43999	7.1251	5.95801	4.93202	4.00624	3.05978	2.24049	1.46971	0.653837	-0.178286	-1.04432	-1.92114	-2.80849	-3.67635	-4.54031	-5.40766	-6.20022	-6.92983	-7.57202	-8.05941	-8.30555	-8.21188
FSS2_05	ML	ST	50.1422	49.9968	49.5852	48.8873	47.9156	46.7831	45.544	44.2681	42.8666	41.3446	39.7293	37.9736	36.1292	34.1606	32.1044	29.9758	27.881	25.8328	23.7096	21.6648	19.6594	17.705	15.7888	13.9911	12.2588	10.6341	9.05556	7.52272	5.99816	4.57937	3.16073	1.72549	0.322969	-1.06463	-2.4884	-3.91643	-5.33346	-6.64935	-7.83905	-8.89016	-9.79888	-10.6051	-11.2544	-11.8201	-12.1773	-12.3347	-12.1618
FSS2_06	ML	ST	30.9347	30.7175	30.2766	29.6752	28.9082	27.9446	26.8966	25.99	25.2319	24.4211	23.3647	22.1618	20.8294	19.2838	17.6382	15.9324	14.1811	12.3674	10.4741	8.64422	6.73516	4.85403	3.05422	1.17286	-0.644529	-2.38287	-4.08429	-5.67665	-7.14791	-8.50726	-9.77282	-10.9088	-11.977	-12.9239	-13.7932	-14.602	-15.3457	-16.083	-16.731	-17.3402	-17.9348	-18.5151	-19.0599	-19.5966	-20.114	-20.5424	-20.757
FSS2_07	ML	ST	44.8709	44.8755	44.0269	42.7655	41.0882	39.193	37.2072	35.3338	33.6828	32.2902	30.9501	29.3831	27.7528	25.9842	24.0174	21.9077	19.6102	17.5425	15.5251	13.5394	11.6183	9.78015	8.01652	6.28305	4.63983	3.07701	1.51165	0.10658	-1.35083	-2.72817	-4.02531	-5.24968	-6.50017	-7.71826	-8.90193	-10.0506	-11.2072	-12.2531	-13.3279	-14.3466	-15.3277	-16.2748	-17.2023	-18.0959	-18.9887	-19.8738	-20.6457
FSS2_08	ML	ST	33.2411	33.3969	33.2007	32.7139	31.965	31.0041	29.9839	29.0293	28.1109	27.1401	26.1443	24.9163	23.5526	22.0906	20.5154	18.8274	17.0045	15.3184	13.6223	11.8735	10.1424	8.42211	6.77832	5.16853	3.66223	2.21532	0.866714	-0.518684	-1.84075	-3.18552	-4.50211	-5.85319	-7.14693	-8.4481	-9.75458	-11.0459	-12.28	-13.4828	-14.6158	-15.6531	-16.5724	-17.4122	-18.124	-18.7066	-19.1548	-19.4211	-19.3926
FSS2_09	ML	ST	44.0536	44.1095	43.974	43.6366	43.0697	42.1765	40.9141	39.5178	38.61	38.2254	37.9859	37.6086	36.9458	35.8354	34.3867	32.8155	31.2054	29.5812	28.0539	26.6294	25.251	23.7871	22.2908	20.6795	19.0019	17.3134	15.6084	13.8931	12.1935	10.5089	8.76012	7.033	5.28621	3.51776	1.77618	0.04784	-1.633	-3.32226	-4.95355	-6.44792	-7.90111	-9.20187	-10.4158	-11.5959	-12.7839	-13.9407	-14.9874
FSS2_10	ML	ST	53.2383	53.0491	52.5299	51.6575	50.5423	49.204	47.7331	46.1439	44.5426	42.9714	41.3896	39.7759	38.2142	36.5871	34.978	33.3342	31.6537	29.9405	28.2097	26.4896	24.7034	22.969	21.2722	19.6314	18.0421	16.5779	15.1791	13.8556	12.5759	11.3448	10.1683	9.00389	7.86294	6.73256	5.56897	4.40217	3.24984	2.16996	1.09724	0.0741157	-0.817498	-1.58176	-2.24189	-2.79265	-3.22814	-3.49654	-3.51228
FSS2_11	ML	ST	48.0853	48.0825	47.7214	47.1822	46.4099	45.4544	44.3699	43.2677	42.154	41.049	39.9583	38.7295	37.3855	35.9867	34.5073	32.8972	31.2744	29.5889	27.8408	26.1395	24.2889	22.4895	20.6446	18.8661	17.0937	15.4014	13.7145	12.047	10.4043	8.7934	7.19503	5.68574	4.13238	2.64428	1.24599	-0.112978	-1.37544	-2.5279	-3.56406	-4.53744	-5.36369	-6.13432	-6.78213	-7.28743	-7.64076	-7.81284	-7.73665
FSS2_12	ML	ST	36.4231	36.3537	35.9208	35.2104	34.3193	33.2938	32.2188	31.1662	30.1561	29.1454	27.9836	26.6952	25.2449	23.7174	22.1219	20.5074	18.8226	17.1318	15.5045	13.8652	12.2253	10.6258	9.03005	7.48137	6.00363	4.56498	3.17426	1.82104	0.526912	-0.754278	-1.9217	-3.13504	-4.32642	-5.50508	-6.6894	-7.8653	-9.07712	-10.2237	-11.3022	-12.2825	-13.1896	-13.9672	-14.6763	-15.3049	-15.831	-16.2238	-16.424
FSS2_13	ML	ST	34.2607	34.3735	34.4117	34.2134	33.625	32.7294	31.6695	30.7324	29.8874	29.0652	28.1445	27.1126	26.0251	24.8326	23.5828	22.2272	20.8594	19.4666	18.0551	16.6322	15.2076	13.805	12.3548	10.93	9.52068	8.12651	6.76623	5.43276	4.19073	2.95109	1.72941	0.560319	-0.58771	-1.69716	-2.79446	-3.8998	-4.99341	-6.09038	-7.18001	-8.22773	-9.27424	-10.2824	-11.2384	-12.0966	-12.8667	-13.5123	-14.0645
FSS2_14	ML	ST	46.5287	46.4337	45.9641	45.1398	44.0606	42.7731	41.3573	39.9731	38.618	37.3011	35.9932	34.4734	32.7882	31.0201	29.161	27.2055	25.1933	23.2049	21.1971	19.1636	17.1041	15.0969	13.1474	11.2465	9.42443	7.60269	5.89039	4.25899	2.68494	1.1159	-0.332645	-1.76134	-3.14464	-4.5544	-5.98485	-7.36206	-8.69339	-9.90781	-11.0427	-12.0135	-12.8611	-13.5602	-14.1431	-14.5425	-14.8083	-14.8745	-14.7272
FSS2_15	ML	ST	42.5313	42.8872	42.8407	42.2852	41.3396	40.1165	38.843	37.5011	36.1934	34.8167	33.1853	31.3338	29.294	27.1617	24.944	22.7174	20.495	18.2702	16.0967	13.9412	11.7829	9.69379	7.64988	5.6242	3.65078	1.71398	-0.131119	-1.92033	-3.58554	-5.12495	-6.57824	-7.92437	-9.20571	-10.4071	-11.5823	-12.6915	-13.7929	-14.8433	-15.8947	-16.9075	-17.8379	-18.6739	-19.4484	-20.1418	-20.7812	-21.3331	-21.7488
FSS2_16	ML	ST	NaN	NaN	NaN	NaN	NaN	NaN	NaN	NaN	NaN	NaN	NaN	NaN	NaN	NaN	NaN	NaN	NaN	NaN	NaN	NaN	NaN	NaN	NaN	NaN	NaN	NaN	NaN	NaN	NaN	NaN	NaN	NaN	NaN	NaN	NaN	NaN	NaN	NaN	NaN	NaN	NaN	NaN	NaN	NaN	NaN	NaN	NaN
FSS2_17	ML	ST	46.8364	46.6834	46.6395	46.3898	45.7967	44.8432	43.5975	42.147	40.6216	39.1588	37.7641	36.4243	35.0722	33.6663	32.1227	30.5252	28.8529	27.1235	25.3683	23.6602	21.942	20.2952	18.6684	17.0557	15.4884	13.9609	12.4625	10.9795	9.4772	7.99439	6.51273	5.06366	3.62496	2.20637	0.804817	-0.557019	-1.92476	-3.2367	-4.47864	-5.68538	-6.81779	-7.84481	-8.75262	-9.5239	-10.1717	-10.7338	-11.1836
FSS2_18	ML	ST	40.3208	40.3906	40.361	40.0819	39.5334	38.713	37.6855	36.5649	35.3335	34.0604	32.7615	31.4895	30.2435	28.9756	27.6305	26.1825	24.6617	23.0805	21.4077	19.7099	18.0228	16.3396	14.7108	13.1413	11.6056	10.1559	8.77374	7.47543	6.17155	4.92367	3.72437	2.48259	1.24019	0.0276836	-1.21166	-2.51928	-3.87517	-5.2037	-6.5111	-7.70091	-8.82122	-9.83892	-10.7939	-11.6645	-12.4504	-13.1442	-13.6128
FSS2_19	ML	ST	42.3882	42.3997	42.272	41.9538	41.4048	40.5622	39.5125	38.2702	36.9178	35.5291	34.1923	32.8891	31.6471	30.5273	29.4956	28.4544	27.3405	26.04	24.8047	23.5172	22.2629	20.9776	19.64	18.1952	16.8728	15.5288	14.203	12.9375	11.687	10.4423	9.18376	7.94837	6.74855	5.5691	4.39493	3.21008	2.04064	0.934107	-0.0976361	-1.10329	-2.03356	-2.87829	-3.67323	-4.40084	-5.06356	-5.56667	-5.88544
FSS2_20	ML	ST	46.1652	46.2182	45.8265	45.0144	43.9649	42.7126	41.4733	40.3089	39.1687	38.0377	36.7904	35.4619	33.9896	32.3677	30.6667	28.8987	27.0798	25.2736	23.5216	21.8181	20.1671	18.5599	17.0097	15.5154	14.0373	12.5977	11.1952	9.74805	8.37183	6.9916	5.63617	4.27194	2.97879	1.68002	0.416319	-0.793558	-1.94793	-3.0119	-3.97951	-4.85486	-5.60877	-6.2492	-6.79305	-7.23699	-7.54052	-7.63477	-7.44023
FSS2_21	ML	ST	47.5346	47.3453	47.0456	46.5525	45.7881	44.7521	43.4864	42.0333	40.4338	38.7329	36.9212	35.1087	33.2841	31.4107	29.52	27.6061	25.6811	23.7022	21.7266	19.7103	17.7479	15.8161	13.9213	12.0446	10.2285	8.39169	6.61374	4.83307	3.10868	1.40103	-0.283817	-1.92937	-3.54371	-5.12655	-6.59868	-7.91642	-9.05611	-10.0245	-10.8755	-11.6037	-12.2833	-12.9235	-13.4669	-13.8818	-14.1648	-14.1688	-13.8604
FSS2_23	ML	ST	40.9874	41.413	41.693	41.8714	41.6233	40.9764	40.1593	39.2805	38.5717	38.3034	37.9952	37.3427	36.4882	35.402	34.0052	32.4683	30.8368	29.1353	27.6091	26.0051	24.4554	22.6685	20.9789	19.0793	17.1864	15.2891	13.3785	11.4542	9.62426	7.78986	6.05093	4.33807	2.59339	0.948002	-0.636139	-2.10704	-3.59693	-4.97925	-6.38813	-7.66034	-8.87098	-10.0335	-11.0733	-12.0099	-12.8686	-13.6641	-14.4383
FSS2_24	ML	ST	47.7089	47.8175	47.3864	46.4568	45.1782	43.6289	42.0585	40.4797	39.1009	37.8138	36.4665	35.12	33.7359	32.2835	30.7213	28.971	27.2398	25.563	23.7971	22.1459	20.4829	18.858	17.1839	15.6256	14.0376	12.5243	11.0373	9.53845	8.15667	6.67798	5.29883	3.93811	2.6259	1.27726	0.00423296	-1.14284	-2.31183	-3.45748	-4.552	-5.72079	-6.79344	-7.8062	-8.72466	-9.56067	-10.2998	-10.9357	-11.4384
FSS2_25	ML	ST	49.6696	49.9761	49.945	49.6711	49.2573	48.7162	47.9359	46.947	45.9952	45.2405	44.4589	43.4327	42.2257	40.9412	39.587	38.1687	36.6425	35.1045	33.4587	31.8193	30.1569	28.3848	26.6594	24.8895	23.1719	21.4283	19.7067	17.9216	16.2329	14.5643	12.9909	11.4882	10.0312	8.59096	7.27333	5.91297	4.57791	3.36683	2.19669	1.12079	0.11259	-0.760484	-1.56046	-2.31316	-2.95224	-3.49983	-4.13234
FSS2_26	ML	ST	32.2625	32.7464	33.1241	33.1884	32.7545	32.1155	31.3444	30.4229	29.4361	28.4791	27.5646	26.5624	25.5381	24.3999	23.3023	22.0398	20.7326	19.4243	18.069	16.6467	15.1983	13.6729	12.1819	10.6706	9.04676	7.36225	5.64482	3.73954	1.99362	0.283992	-1.33605	-2.95215	-4.47065	-5.91844	-7.22153	-8.49736	-9.6786	-10.8723	-11.9535	-12.9555	-13.8559	-14.7666	-15.549	-16.2894	-16.949	-17.5964	-18.2587
FSS2_27	ML	ST	44.715	44.4603	43.8723	43.0148	41.9674	40.9485	39.8348	38.6155	37.2221	35.6441	33.8372	31.9429	29.8868	27.7249	25.4668	23.2226	20.8624	18.5203	16.1831	14.0584	11.8912	9.77013	7.70709	5.72465	3.80361	2.00643	0.247729	-1.33137	-2.83322	-4.19445	-5.43418	-6.59832	-7.5961	-8.58411	-9.57442	-10.4888	-11.4557	-12.447	-13.3782	-14.2043	-14.8553	-15.3171	-15.6006	-15.7826	-15.8429	-15.6413	-15.1925
FSS2_29	ML	ST	35.6538	35.3415	35.2206	35.094	34.8072	33.9358	32.5582	30.9229	29.1397	27.268	25.3349	23.5192	21.761	20.2552	18.2311	16.1564	14.0879	12.0076	9.91126	7.85565	5.94613	4.04875	2.26597	0.423801	-1.37629	-3.12211	-4.83246	-6.47317	-8.0472	-9.62055	-11.0287	-12.5514	-13.9936	-15.3853	-16.7977	-18.1167	-19.4282	-20.6683	-21.6081	-22.4909	-23.2037	-23.7786	-24.2471	-24.4455	-24.625	-24.5952	-24.3337
FSS2_01	ML	DT	38.0937	37.8714	37.6117	37.0876	36.2313	35.103	33.7409	32.305	30.929	29.6212	28.2344	26.717	25.1596	23.5615	21.8483	20.1819	18.5177	16.8325	15.0424	13.3615	11.6965	10.0238	8.34061	6.74995	5.2069	3.79283	2.47704	1.29064	0.188217	-0.837169	-1.72601	-2.69485	-3.65485	-4.67256	-5.71935	-6.81619	-7.93337	-9.10691	-10.2623	-11.3989	-12.4917	-13.5155	-14.5408	-15.4997	-16.4524	-17.35	-18.2261
FSS2_02	ML	DT	NaN	NaN	NaN	NaN	NaN	NaN	NaN	NaN	NaN	NaN	NaN	NaN	NaN	NaN	NaN	NaN	NaN	NaN	NaN	NaN	NaN	NaN	NaN	NaN	NaN	NaN	NaN	NaN	NaN	NaN	NaN	NaN	NaN	NaN	NaN	NaN	NaN	NaN	NaN	NaN	NaN	NaN	NaN	NaN	NaN	NaN	NaN
FSS2_03	ML	DT	44.3253	44.5056	44.1283	43.0942	41.7404	40.1685	38.6346	37.1969	35.842	34.4968	33.1044	31.5028	29.794	28.0427	26.3276	24.582	22.8517	21.1581	19.4455	17.7238	16.103	14.5181	13.0055	11.5699	10.2291	9.01837	7.94434	6.91752	6.00774	5.1544	4.38562	3.61537	2.88122	2.11711	1.35645	0.550285	-0.22473	-1.04232	-1.85045	-2.65969	-3.43151	-4.17838	-4.88079	-5.49845	-6.03524	-6.3202	-6.35943
FSS2_05	ML	DT	48.781	48.7946	48.5278	48.0274	47.2316	46.3148	45.3048	44.2472	43.1253	41.9216	40.5406	39.0657	37.34	35.5596	33.6523	31.7085	29.6456	27.59	25.4497	23.3326	21.1839	19.0206	16.9176	14.9088	12.9605	11.0756	9.26425	7.51531	5.83225	4.26307	2.72798	1.2357	-0.224607	-1.65269	-3.02348	-4.35862	-5.64539	-6.85052	-7.99912	-9.06672	-10.013	-10.8522	-11.6655	-12.2703	-12.8014	-13.2285	-13.2867
FSS2_06	ML	DT	30.1389	29.9125	29.3506	28.5426	27.5635	26.494	25.4318	24.4146	23.4171	22.3302	21.1159	19.7889	18.2963	16.6318	14.865	13.0162	11.1149	9.13773	7.18735	5.23156	3.34744	1.49957	-0.298238	-2.04286	-3.69776	-5.29297	-6.78026	-8.15685	-9.39476	-10.5683	-11.5747	-12.4729	-13.3522	-14.112	-14.8984	-15.6136	-16.3288	-17.0498	-17.7404	-18.4377	-19.0613	-19.6267	-20.1289	-20.5612	-20.9094	-21.1798	-21.2667
FSS2_07	ML	DT	44.17	44.1529	43.396	42.1433	40.488	38.5504	36.547	34.527	32.7418	31.2141	29.7851	28.2375	26.625	24.7239	22.7358	20.6181	18.3054	16.1101	13.9877	11.9469	9.96315	8.0455	6.21106	4.46712	2.85552	1.28756	-0.196159	-1.54277	-2.85429	-4.07842	-5.27554	-6.37107	-7.52161	-8.61962	-9.65917	-10.7354	-11.8093	-12.8491	-13.8847	-14.8708	-15.7687	-16.6658	-17.4525	-18.2048	-18.9324	-19.6257	-20.2027
FSS2_08	ML	DT	29.5397	29.7767	29.8178	29.5963	29.1201	28.3419	27.4494	26.6454	26.0802	25.6634	25.1264	24.3702	23.3499	22.1072	20.7052	19.2142	17.7939	16.2783	14.8338	13.3811	11.9423	10.3031	8.72601	7.1056	5.56486	3.97173	2.46678	0.962654	-0.510092	-1.97887	-3.36151	-4.72041	-6.07264	-7.40495	-8.68783	-9.96298	-11.2667	-12.4934	-13.7226	-14.8512	-15.9661	-16.9696	-17.9371	-18.8186	-19.5913	-20.2409	-20.7399
FSS2_09	ML	DT	44.5818	44.5613	44.4165	44.0843	43.5132	42.6581	41.3979	40.0104	39.0895	38.606	38.1951	37.6099	36.7265	35.3526	33.703	31.9479	30.1098	28.3687	26.7506	25.2276	23.6996	22.0833	20.4166	18.6613	16.7767	14.9637	13.1338	11.3169	9.54124	7.72345	5.9407	4.13402	2.36131	0.623131	-1.09827	-2.72702	-4.37789	-5.9324	-7.39175	-8.66584	-9.90334	-11.075	-12.2442	-13.4086	-14.5272	-15.5718	-16.5816
FSS2_10	ML	DT	47.7657	47.965	47.9756	47.7001	47.1615	46.3212	45.3215	44.2483	43.2566	42.1596	40.8823	39.489	37.9843	36.4338	34.8254	33.1611	31.4643	29.7972	28.1195	26.4779	24.7732	23.1908	21.6625	20.16	18.7275	17.3538	15.9883	14.678	13.404	12.2334	11.0812	9.99714	8.93574	7.88021	6.8667	5.85718	4.84055	3.85531	2.8176	1.77809	0.764093	-0.181453	-1.10882	-1.93619	-2.6958	-3.38657	-3.95932
FSS2_11	ML	DT	47.961	47.7785	47.3135	46.57	45.6332	44.5107	43.2804	41.9863	40.6692	39.359	38.049	36.7064	35.3118	33.7934	32.1691	30.4504	28.6888	26.8651	24.9418	22.9753	21.0462	19.0756	17.1388	15.1941	13.3047	11.471	9.68458	7.9241	6.19015	4.58337	2.98224	1.40535	0.0498012	-1.28481	-2.54259	-3.71824	-4.80363	-5.78817	-6.7251	-7.59551	-8.38127	-9.04451	-9.578	-9.98548	-10.2205	-10.2413	-9.99061
FSS2_12	ML	DT	37.8424	37.6394	36.9795	36.069	34.9713	33.8379	32.6339	31.474	30.2972	28.9975	27.5942	25.9775	24.2579	22.469	20.5399	18.5738	16.6168	14.6623	12.7046	10.7787	8.90758	7.0861	5.30962	3.59399	1.98935	0.4415	-1.02233	-2.41283	-3.76146	-5.04743	-6.26755	-7.42169	-8.58627	-9.74609	-10.8438	-11.9097	-12.9304	-13.9254	-14.829	-15.677	-16.3674	-16.983	-17.4954	-17.8886	-18.1797	-18.2659	-18.0393
FSS2_13	ML	DT	32.9263	33.161	33.3599	33.269	32.7568	31.9003	30.8468	29.8845	29.1525	28.5073	27.7616	26.9084	25.9581	24.8963	23.777	22.5853	21.3788	20.1251	18.8658	17.6215	16.3581	15.0629	13.7319	12.41	11.0519	9.7253	8.38035	7.06523	5.74435	4.47024	3.21617	1.99329	0.823138	-0.326179	-1.40397	-2.50889	-3.597	-4.65343	-5.70769	-6.74092	-7.78075	-8.77312	-9.7675	-10.6966	-11.5869	-12.415	-13.1657
FSS2_14	ML	DT	43.5761	43.4199	43.0182	42.4157	41.4786	40.3735	39.1249	37.889	36.7551	35.6129	34.4005	33.104	31.689	30.1564	28.5656	26.8924	25.1413	23.3853	21.651	19.8622	18.0937	16.3116	14.5656	12.9032	11.2579	9.66206	8.13516	6.68172	5.29705	3.94035	2.5998	1.28149	0.0389718	-1.23764	-2.51477	-3.77389	-5.02698	-6.23722	-7.3406	-8.3239	-9.18837	-9.97344	-10.6515	-11.2326	-11.6576	-11.9783	-12.1037
FSS2_15	ML	DT	41.2416	41.5235	41.5839	41.2297	40.6123	39.6146	38.3907	37.0289	35.6098	34.2284	32.7868	31.1268	29.3178	27.3582	25.2934	23.2162	21.1083	19.046	17.0196	15.0134	13.0158	11.0665	9.17545	7.29443	5.42668	3.60526	1.82082	0.131167	-1.47774	-3.0146	-4.45203	-5.80867	-7.11583	-8.34871	-9.56691	-10.7345	-11.8656	-12.9599	-14.0495	-15.094	-16.0715	-17.0007	-17.8212	-18.5578	-19.2125	-19.8213	-20.3286
FSS2_16	ML	DT	NaN	NaN	NaN	NaN	NaN	NaN	NaN	NaN	NaN	NaN	NaN	NaN	NaN	NaN	NaN	NaN	NaN	NaN	NaN	NaN	NaN	NaN	NaN	NaN	NaN	NaN	NaN	NaN	NaN	NaN	NaN	NaN	NaN	NaN	NaN	NaN	NaN	NaN	NaN	NaN	NaN	NaN	NaN	NaN	NaN	NaN	NaN
FSS2_17	ML	DT	44.9899	44.5423	44.514	44.4573	44.1504	43.515	42.4679	41.1068	39.605	38.0961	36.7154	35.5001	34.3126	33.156	31.8326	30.4245	28.8488	27.2084	25.4922	23.7635	22.0351	20.3164	18.6454	17.0029	15.3875	13.8917	12.3998	10.9042	9.40795	7.90824	6.4269	4.95954	3.52918	2.17059	0.844178	-0.398782	-1.59665	-2.75301	-3.89814	-5.02695	-6.14162	-7.20225	-8.15105	-8.953	-9.66227	-10.3091	-10.921
FSS2_18	ML	DT	40.788	41.0883	41.1452	40.8013	40.1559	39.2376	38.0392	36.6975	35.2866	33.9854	32.7715	31.6038	30.3837	29.0682	27.6841	26.2286	24.6671	23.0196	21.4342	19.7832	18.1748	16.6372	15.153	13.6377	12.1562	10.6982	9.27366	7.84833	6.53273	5.19733	3.89298	2.66497	1.51286	0.292697	-0.935816	-2.15496	-3.33169	-4.52655	-5.77801	-7.00907	-8.17619	-9.2598	-10.2647	-11.2362	-12.2094	-13.1299	-13.9531
FSS2_19	ML	DT	42.1585	42.1604	42.0485	41.7709	41.2326	40.3915	39.213	37.9434	36.556	35.1563	33.7465	32.3872	31.0914	29.8852	28.7176	27.5751	26.4298	25.1752	23.9193	22.6716	21.3954	20.1603	18.8632	17.4799	16.2313	14.895	13.6316	12.3209	11.1203	9.87602	8.74213	7.60729	6.44043	5.26796	4.15676	3.00571	1.87313	0.79425	-0.222197	-1.19098	-2.07327	-2.9599	-3.77987	-4.52268	-5.21163	-5.74043	-6.06696
FSS2_20	ML	DT	46.5617	46.609	46.2361	45.5127	44.5446	43.4377	42.3403	41.1969	40.0832	38.9456	37.7139	36.4309	34.9724	33.4745	31.8635	30.2558	28.6355	26.9907	25.4037	23.8273	22.3216	20.854	19.4488	18.0288	16.6804	15.3488	14.014	12.6852	11.3726	10.097	8.79834	7.51771	6.21723	4.93273	3.63428	2.34417	1.09159	-0.16618	-1.36679	-2.51104	-3.57189	-4.51975	-5.33794	-6.03771	-6.60758	-7.06595	-7.29461
FSS2_21	ML	DT	48.1364	48.14	47.9753	47.5251	46.7774	45.7236	44.4308	42.9286	41.3045	39.568	37.8878	36.3358	34.7819	33.2214	31.5403	29.8652	28.1257	26.2096	24.2248	22.2353	20.2198	18.1913	16.2748	14.2317	12.3769	10.5784	8.77144	7.05321	5.37639	3.77789	2.32153	0.838892	-0.590025	-1.93523	-3.23029	-4.51312	-5.6086	-6.68004	-7.65022	-8.59879	-9.54352	-10.4792	-11.3279	-12.0032	-12.5224	-12.8867	-12.9552
FSS2_23	ML	DT	38.4695	38.7471	39.0157	39.0415	38.7207	38.0263	37.0842	35.9963	34.9746	34.1025	33.2179	32.3345	31.2896	30.1746	28.8313	27.3637	25.898	24.3594	22.782	21.248	19.6943	18.0906	16.4336	14.8189	13.2195	11.5807	10.0014	8.43375	6.85889	5.2849	3.70401	2.12194	0.611647	-0.852215	-2.28774	-3.67601	-5.10122	-6.44972	-7.67178	-8.8225	-9.95298	-10.9933	-11.9705	-12.847	-13.5869	-14.2581	-14.8465
FSS2_24	ML	DT	45.9777	45.8649	45.5649	45.036	44.1468	42.8804	41.3045	39.564	38.0325	36.7479	35.4943	34.1836	32.855	31.5928	30.1618	28.6166	27.0264	25.4081	23.8353	22.2492	20.7958	19.3135	17.7986	16.4237	15.0048	13.671	12.3027	11.023	9.69764	8.44115	7.182	5.90712	4.59877	3.35584	2.17857	1.05215	-0.0604429	-1.08703	-2.13407	-3.27844	-4.38649	-5.40409	-6.35911	-7.24416	-8.06583	-8.79867	-9.43077
FSS2_25	ML	DT	48.7998	49.2263	49.3957	49.3051	49.0237	48.4974	47.6545	46.6371	45.7128	44.9399	44.1886	43.2637	42.1309	40.9271	39.652	38.2839	36.8277	35.2409	33.6836	32.0207	30.319	28.5377	26.7609	25.0386	23.2905	21.5394	19.8238	18.1279	16.4969	14.9337	13.3608	11.83	10.3546	8.86901	7.44003	6.08492	4.80557	3.51541	2.26466	1.05545	-0.00872224	-1.0076	-1.88073	-2.76268	-3.56621	-4.22747	-4.88856
FSS2_26	ML	DT	32.2049	32.3046	32.2948	31.9796	31.2632	30.3504	29.3741	28.2834	27.1161	25.9176	24.7827	23.6684	22.5076	21.3281	20.0972	18.8102	17.4364	15.9446	14.4689	12.827	11.2447	9.66151	7.95183	6.29177	4.65636	2.95241	1.27435	-0.445557	-2.02366	-3.56682	-4.98718	-6.30896	-7.61284	-8.824	-9.95154	-11.0763	-12.0867	-12.9756	-13.878	-14.6957	-15.4094	-16.0839	-16.7836	-17.4452	-18.065	-18.7087	-19.3103
FSS2_27	ML	DT	44.6662	44.5219	44.0028	43.1496	42.1384	41.0181	39.8258	38.6027	37.1593	35.4775	33.6936	31.7368	29.5883	27.4549	25.1768	22.8239	20.4651	18.1643	15.8812	13.6536	11.4762	9.28612	7.17912	5.15092	3.21074	1.40077	-0.292117	-1.84078	-3.2371	-4.54269	-5.72986	-6.83145	-7.95494	-9.02282	-10.1083	-11.2541	-12.353	-13.3718	-14.3155	-15.0737	-15.663	-16.0939	-16.42	-16.5386	-16.562	-16.2413	-15.5733
FSS2_29	ML	DT	36.5367	36.2209	35.8518	35.5359	35.1548	34.1212	32.5415	30.7335	28.8682	26.9012	24.9543	23.0197	21.1456	19.2373	17.3787	15.3714	13.3949	11.324	9.26823	7.29741	5.4603	3.58431	1.7399	0.0667156	-1.61355	-3.27552	-4.77111	-6.36847	-7.85043	-9.37693	-10.9149	-12.3822	-13.8682	-15.3748	-16.7934	-18.039	-19.3233	-20.4087	-21.3125	-22.0461	-22.7686	-23.2594	-23.7059	-24.0445	-24.2893	-24.2404	-24.0629
[truncated: 54 more columns]

## Sheet: Hip rotation
ID	Shoe	Walk
FSS2_01	BF	ST	-1.23174	-0.316198	0.149188	0.343946	0.7801	1.37716	1.95261	2.35313	2.57767	2.46194	2.21453	1.82642	1.63224	1.28013	1.06435	0.924212	0.960633	1.12482	1.47203	1.78824	2.06925	2.41723	2.7279	3.03719	3.1751	3.3251	3.39767	3.37607	3.34303	3.31022	3.28682	3.31791	3.33751	3.36549	3.33978	3.21097	2.96162	2.62939	2.31533	2.00099	1.78877	1.68321	1.64232	1.54741	1.31337	1.02273	0.774525
FSS2_02	BF	ST	2.67377	3.94458	4.37951	4.12786	3.62302	3.08428	2.59269	2.21613	2.17944	2.41449	2.45867	2.44484	2.29887	2.11442	2.05882	1.86445	2.05259	2.10273	2.44875	2.60396	2.85178	3.03494	3.06661	3.24101	3.2639	3.30098	3.3006	3.42404	3.54095	3.64283	3.79039	3.89261	3.90229	3.82791	3.70526	3.51953	3.21047	2.90864	2.56978	2.27291	2.04091	1.92329	1.80889	1.69742	1.63116	1.58858	1.64324
FSS2_03	BF	ST	NaN	NaN	NaN	NaN	NaN	NaN	NaN	NaN	NaN	NaN	NaN	NaN	NaN	NaN	NaN	NaN	NaN	NaN	NaN	NaN	NaN	NaN	NaN	NaN	NaN	NaN	NaN	NaN	NaN	NaN	NaN	NaN	NaN	NaN	NaN	NaN	NaN	NaN	NaN	NaN	NaN	NaN	NaN	NaN	NaN	NaN	NaN
FSS2_05	BF	ST	-0.999517	-1.3179	-1.29623	-0.902749	0.0727554	1.4576	2.64469	3.31238	3.54991	3.76911	4.06849	4.37371	4.36982	4.24352	4.13348	3.6981	3.40794	3.01499	2.71902	2.45171	2.50604	2.74876	2.89206	3.07887	3.38171	3.48798	3.68917	3.7558	3.52335	3.60697	3.51304	3.24739	3.0412	2.78381	2.46754	2.09047	1.65831	1.24369	0.857891	0.535209	0.180531	-0.0456101	-0.2257	-0.373905	-0.520004	-0.622045	-0.805673
FSS2_06	BF	ST	4.08087	3.18988	2.15453	1.51935	1.37717	1.81089	2.35027	2.9209	3.271	3.60452	3.76838	3.90863	3.76019	3.5808	3.33719	3.17708	3.13221	3.22048	3.189	3.15289	3.14862	3.17959	3.36366	3.51217	3.66239	3.7712	3.8203	3.84207	3.8523	3.76272	3.7504	3.50364	3.34089	3.12429	2.90843	2.60262	2.25842	1.92287	1.53734	1.22831	0.846242	0.497401	0.12432	-0.356337	-0.878354	-1.48859	-2.11838
FSS2_07	BF	ST	2.11666	3.2806	3.50041	3.28997	3.02669	2.95684	2.90777	2.80238	2.71177	2.98467	3.10864	3.28135	3.27408	3.16399	2.89745	2.53418	2.20106	1.96556	1.88945	1.9441	2.20914	2.43565	2.83557	3.26223	3.5531	3.73772	3.91567	3.99754	4.0846	4.18489	4.06597	4.07423	3.81884	3.58391	3.25696	2.84769	2.49533	2.31764	2.2056	2.0311	2.00625	1.99076	1.98	1.84138	1.57065	1.08525	0.428957
FSS2_08	BF	ST	3.91511	3.99234	3.36491	2.50309	1.55373	0.442731	-0.494826	-0.832899	-0.619736	-0.0391808	0.588536	1.29774	1.8338	2.31419	2.6469	2.91821	3.28445	3.53949	3.87086	4.19918	4.44188	4.68896	4.84544	5.1538	5.37391	5.60205	5.90908	5.98207	6.05135	5.99593	6.003	6.02915	5.94206	5.84672	5.69798	5.536	5.40816	5.28638	5.16703	5.12045	5.01518	4.90485	4.75065	4.57654	4.39753	4.26514	4.17892
FSS2_09	BF	ST	-10.4982	-9.68934	-8.91207	-8.0639	-7.16605	-6.40189	-5.57411	-4.58871	-3.72864	-3.02498	-2.50824	-2.09663	-1.89751	-1.86363	-1.8745	-2.26283	-2.2879	-2.52359	-2.81397	-2.95709	-2.99632	-3.03793	-2.8761	-2.69905	-2.51271	-2.29816	-1.99241	-1.65403	-1.31019	-1.07335	-0.853698	-0.829677	-0.92187	-1.14635	-1.37988	-1.80687	-2.28171	-2.83411	-3.4787	-4.06913	-4.56508	-4.9308	-5.2804	-5.63918	-5.88036	-6.08333	-6.25361
FSS2_10	BF	ST	-2.89136	-2.79182	-2.83261	-2.98414	-3.29223	-3.27007	-3.07829	-2.7848	-2.44104	-2.20839	-2.13627	-2.13987	-2.1142	-2.22974	-2.40669	-2.66473	-2.75842	-2.76833	-2.77891	-2.64916	-2.72311	-2.84094	-2.86265	-2.81927	-2.81822	-2.65639	-2.528	-2.22098	-2.06799	-1.86842	-1.6628	-1.50566	-1.24983	-0.958262	-0.835668	-0.674008	-0.496515	-0.430001	-0.302033	-0.212304	-0.157833	-0.108446	-0.0676777	-0.053919	-0.0926755	-0.0705218	-0.0928389
FSS2_11	BF	ST	-7.68881	-6.97175	-6.40785	-6.13488	-6.11995	-6.14535	-6.09268	-6.03248	-5.86229	-5.63498	-5.43392	-5.52991	-5.6074	-5.74112	-5.88459	-5.8522	-5.72572	-5.50364	-5.05626	-4.63011	-4.22352	-3.7386	-3.33344	-2.7882	-2.19726	-1.54825	-0.846287	-0.303234	0.184653	0.717144	1.03207	1.35383	1.51843	1.54401	1.41985	1.19822	0.78178	0.395168	0.0152177	-0.457719	-0.828492	-1.08964	-1.13891	-1.11767	-1.06524	-1.04618	-1.03445
FSS2_12	BF	ST	-8.09438	-7.69603	-7.44877	-7.32641	-7.33224	-7.44583	-7.38807	-7.20196	-7.22194	-7.31613	-7.52538	-7.69189	-7.81686	-7.7805	-7.63584	-7.30559	-6.72763	-6.22733	-5.66981	-5.37667	-5.13174	-4.9666	-4.85256	-4.78248	-4.6878	-4.64482	-4.49004	-4.39511	-4.27918	-4.18571	-4.16707	-4.12545	-4.15284	-4.17657	-4.25413	-4.36461	-4.50676	-4.63459	-4.77464	-4.91539	-5.00238	-5.10322	-5.13071	-5.17194	-5.30671	-5.49901	-5.67501
FSS2_13	BF	ST	-3.69219	-3.13229	-2.73638	-2.52925	-2.13509	-1.63927	-0.815305	0.196227	0.881328	1.05206	0.955518	0.926883	0.926963	1.06373	1.14111	1.17203	1.20862	1.29735	1.43933	1.54237	1.81194	2.06311	2.3352	2.69697	3.11746	3.47604	3.88809	4.13772	4.44179	4.71675	5.02277	5.34999	5.61224	5.70247	5.80372	5.82985	5.81491	5.83337	5.80148	5.8081	5.7878	5.75584	5.72449	5.56228	5.38523	5.13746	4.91796
FSS2_14	BF	ST	-6.71126	-5.93231	-5.39748	-5.12244	-4.97015	-4.577	-4.14968	-3.74483	-3.35873	-3.06676	-2.94564	-2.88575	-2.78053	-2.6238	-2.42931	-2.1747	-1.79683	-1.40981	-0.919213	-0.462006	-0.0692811	0.295337	0.785321	1.19698	1.61528	1.89675	2.16537	2.53509	2.47779	2.57539	2.62039	2.52777	2.42787	2.34328	2.12193	2.00723	1.82033	1.65365	1.42542	1.36277	1.21077	0.997601	0.832697	0.627899	0.538363	0.449201	0.450723
FSS2_15	BF	ST	1.36316	1.09343	0.93333	1.04121	1.67997	2.90241	3.98903	4.19672	3.85655	3.31499	3.16582	3.08681	2.95312	2.7452	2.62844	2.32707	2.01079	1.72599	1.58618	1.67369	1.85129	2.1377	2.43876	2.69989	2.92249	3.17049	3.45263	3.75719	3.99107	4.14917	4.29557	4.33685	4.34039	4.18361	3.93762	3.61475	3.20866	2.75768	2.29197	1.7818	1.27838	0.853042	0.423129	0.0410118	-0.37573	-0.745681	-1.11032
FSS2_16	BF	ST	-2.96552	-1.9161	-0.980692	-0.242124	0.0455406	-0.122991	-0.20752	-0.224904	-0.153445	-0.19871	-0.454718	-0.803401	-1.07967	-1.35762	-1.65489	-1.91936	-2.24642	-2.42851	-2.6389	-3.05588	-3.57895	-3.75703	-3.71823	-3.55364	-3.1039	-2.58361	-1.9993	-1.45798	-1.02196	-0.760325	-0.436695	-0.279919	-0.190771	-0.280271	-0.372728	-0.659202	-0.982036	-1.29208	-1.68641	-2.05519	-2.43304	-2.83286	-3.269	-3.77621	-4.27546	-4.77759	-5.23623
FSS2_17	BF	ST	5.19357	5.37542	5.38609	5.48169	5.83325	6.30329	6.759	6.8513	6.83937	6.75369	6.63493	6.40566	6.14568	5.83434	5.59179	5.54664	5.45633	5.46316	5.43652	5.49326	5.50926	5.53806	5.58659	5.88105	6.17784	6.4912	6.76741	6.79541	6.86616	6.93487	6.86739	6.70694	6.48369	6.18936	5.85833	5.35655	4.84738	4.38047	4.00595	3.62019	3.2422	2.97416	2.65028	2.21468	1.74648	1.26817	0.734841
FSS2_18	BF	ST	-8.44148	-7.86821	-7.4525	-7.1736	-7.07575	-7.00379	-6.80939	-6.38324	-5.95922	-5.64077	-5.4795	-5.37843	-5.2096	-5.2262	-5.28973	-5.3636	-5.21001	-5.0191	-4.49203	-4.15301	-3.7273	-3.36761	-3.18544	-2.98262	-2.64933	-2.3833	-2.15143	-1.98881	-1.77508	-1.44958	-1.28915	-1.13853	-0.957583	-0.880534	-0.805471	-0.708179	-0.577061	-0.404564	-0.275382	-0.171256	-0.0602489	0.0557676	0.050973	0.00232994	-0.125124	-0.422908	-0.762662
FSS2_19	BF	ST	-8.99579	-8.33425	-7.74963	-7.21827	-6.69286	-6.10805	-5.38611	-4.67668	-4.06882	-3.56147	-3.25946	-2.87023	-2.7261	-2.81104	-2.79633	-2.96789	-3.43376	-3.97065	-4.37827	-4.45359	-4.50901	-4.40389	-4.22657	-3.97074	-3.44865	-2.87509	-2.40447	-1.97527	-1.49265	-1.04582	-0.652171	-0.292802	0.0357468	0.309756	0.572376	0.770744	0.965051	1.11105	1.22712	1.26858	1.24804	1.22456	1.1222	0.964914	0.706659	0.42197	0.121895
FSS2_20	BF	ST	-2.92317	-2.56588	-2.2954	-1.89054	-1.36306	-0.79789	-0.266376	0.135619	0.360625	0.519358	0.66502	0.749807	0.801605	0.768221	0.710698	0.608203	0.608769	0.65012	0.680642	0.61642	0.553645	0.482884	0.438848	0.385085	0.417437	0.539774	0.676667	0.803939	0.967135	1.01777	1.12482	1.16904	1.12159	1.09215	1.03226	0.946238	0.910544	0.846686	0.765523	0.719795	0.623559	0.455372	0.323626	0.171726	-0.000123713	-0.150188	-0.324092
FSS2_21	BF	ST	-10.8369	-10.7558	-10.6023	-10.4145	-9.9637	-9.39833	-8.82955	-8.25648	-7.71414	-7.137	-6.58681	-6.10667	-5.71563	-5.48483	-5.26809	-5.07016	-4.95986	-4.86863	-4.85784	-4.80869	-4.70574	-4.66223	-4.61334	-4.62598	-4.61411	-4.59736	-4.55562	-4.57548	-4.43524	-4.3078	-4.24371	-4.03653	-3.87619	-3.58444	-3.39945	-3.09556	-2.91973	-2.74265	-2.54431	-2.47101	-2.50759	-2.59884	-2.70801	-2.86921	-3.07089	-3.31745	-3.60416
FSS2_23	BF	ST	-8.19617	-8.31529	-8.65903	-8.99024	-8.27277	-6.64048	-4.90586	-3.28455	-1.98865	-1.7534	-1.77677	-1.93556	-2.09748	-2.28372	-2.58709	-2.74933	-3.14247	-3.10894	-3.12977	-2.98167	-2.93013	-2.72472	-2.76597	-2.53331	-2.22545	-2.13552	-1.85634	-1.79306	-1.53302	-1.26683	-1.08399	-0.520977	-0.195631	0.138539	0.508165	0.893519	1.26589	1.28882	1.38075	1.35307	1.34421	1.24319	1.16952	0.801381	0.719459	0.617554	0.612923
FSS2_24	BF	ST	-4.78407	-4.65408	-4.87075	-5.2027	-5.30737	-4.94561	-4.46763	-4.10746	-3.85238	-3.60089	-3.23904	-2.6692	-1.92707	-1.42889	-1.11457	-0.776675	-0.761581	-0.930158	-1.09157	-1.15843	-0.973901	-1.01157	-0.880826	-0.767789	-0.433627	-0.162248	0.100312	0.648397	1.14187	1.57841	2.02632	2.41226	2.81888	3.15584	3.31762	3.588	3.80409	3.91675	3.97186	4.02914	3.9959	3.97456	3.9574	3.95725	3.79331	3.59179	3.2484
FSS2_25	BF	ST	-3.89298	-3.42847	-3.4361	-3.91666	-3.95982	-3.60169	-3.09278	-2.37447	-1.70457	-1.18111	-0.972614	-1.09886	-1.33242	-1.57852	-1.81221	-1.97528	-2.10933	-2.15967	-1.95618	-1.73336	-1.45796	-1.4428	-1.13359	-0.922893	-0.966296	-0.765015	-0.636497	-0.500812	-0.39544	-0.369542	-0.30038	-0.352128	-0.485409	-0.543399	-0.568502	-0.640118	-0.79444	-0.917854	-0.994627	-1.13009	-1.26819	-1.41258	-1.47623	-1.53498	-1.52608	-1.545	-1.51647
FSS2_26	BF	ST	-9.77403	-8.90696	-8.89692	-9.04169	-9.30559	-8.85142	-8.18335	-7.30803	-6.24714	-5.6132	-4.99569	-4.65269	-4.73258	-4.64069	-4.87877	-5.52366	-6.18114	-6.75324	-7.7837	-6.99292	-7.04829	-6.75652	-6.56201	-5.9733	-5.49282	-4.91384	-4.59154	-4.21311	-3.81575	-3.39004	-2.93238	-2.56054	-2.24213	-2.05214	-1.87978	-1.88042	-2.16977	-2.43774	-2.86051	-3.147	-3.41071	-3.65975	-3.84306	-3.91014	-3.85833	-3.69946	-3.59121
FSS2_27	BF	ST	-2.37923	-3.18481	-4.06261	-4.43057	-4.1029	-3.38984	-2.72538	-2.50594	-2.53078	-2.65199	-2.76692	-2.70893	-2.37651	-2.0904	-1.85749	-1.80621	-1.77396	-1.65327	-1.30172	-0.967041	-0.594108	-0.157629	0.149378	0.62872	1.08579	1.49397	1.8061	2.28367	2.47187	2.60067	2.72175	2.70389	2.63869	2.54845	2.48823	2.40488	2.43306	2.40685	2.52584	2.70309	3.08918	3.35053	3.5236	3.49774	3.35237	3.10278	2.94369
FSS2_29	BF	ST	-9.38649	-9.06682	-8.87391	-8.88861	-9.17344	-9.87517	-10.442	-10.701	-10.5135	-10.2177	-9.6497	-9.18824	-8.75063	-8.37549	-8.27126	-7.98313	-7.55185	-6.91689	-6.44795	-5.97913	-5.03728	-5.7355	-5.59396	-4.63227	-3.96755	-3.40387	-3.00234	-2.84255	-2.51042	-2.30233	-2.09393	-2.01808	-1.82586	-1.94263	-2.08407	-2.21445	-2.36383	-2.72813	-2.92285	-3.26437	-3.5065	-3.66781	-3.65714	-3.67892	-3.72231	-3.61444	-3.50339
FSS2_01	BF	DT	-1.82649	-1.24612	-1.08251	-1.13436	-0.91336	-0.284781	0.279133	0.748508	1.02695	1.13774	1.03138	0.837611	0.420125	0.0488527	-0.117412	-0.159449	-0.0838321	0.0731233	0.344265	0.602711	0.924582	1.25742	1.4844	1.7249	1.96832	2.16346	2.36765	2.43202	2.56896	2.5807	2.67726	2.78673	2.96137	3.08782	3.19114	3.17415	3.0134	2.713	2.40767	2.03505	1.74368	1.53364	1.49041	1.43755	1.37396	1.27051	1.14669
FSS2_02	BF	DT	2.54343	3.97036	4.34449	3.99995	3.31861	2.63537	2.15337	1.89217	1.83794	1.99264	2.31863	2.49653	2.49478	2.27436	2.02442	2.00535	1.91166	2.09322	2.31611	2.41734	2.6335	2.77831	2.85047	3.00466	3.24097	3.2034	3.30038	3.48635	3.66021	3.82816	4.00184	4.19104	4.31306	4.29342	4.14663	3.96695	3.67701	3.37223	3.10617	2.76315	2.4338	2.23516	2.0491	1.88637	1.80544	1.69443	1.67268
FSS2_03	BF	DT	NaN	NaN	NaN	NaN	NaN	NaN	NaN	NaN	NaN	NaN	NaN	NaN	NaN	NaN	NaN	NaN	NaN	NaN	NaN	NaN	NaN	NaN	NaN	NaN	NaN	NaN	NaN	NaN	NaN	NaN	NaN	NaN	NaN	NaN	NaN	NaN	NaN	NaN	NaN	NaN	NaN	NaN	NaN	NaN	NaN	NaN	NaN
FSS2_05	BF	DT	0.0919232	0.118988	0.494807	1.10423	1.95788	2.93735	3.73796	4.11641	4.12651	4.00375	3.86074	3.72861	3.66921	3.28251	3.03909	3.22511	3.06075	2.93966	3.002	3.15392	3.20956	3.2486	3.43378	3.61618	3.71888	3.77178	3.70171	3.64602	3.42353	3.23156	2.89441	2.51271	2.14417	1.73725	1.31721	0.866794	0.517543	0.227738	-0.108922	-0.386129	-0.576889	-0.752135	-0.79676	-0.863475	-0.959938	-1.03956	-1.17215
FSS2_06	BF	DT	3.70529	2.6897	1.56396	0.835404	0.650828	1.00219	1.61324	2.24674	2.72054	3.11325	3.39587	3.57624	3.40545	3.19409	2.99636	2.77346	2.67983	2.70869	2.66589	2.58377	2.5843	2.65266	2.74114	2.93487	3.1214	3.29684	3.34115	3.42237	3.43782	3.25307	3.20463	3.07612	2.80806	2.59424	2.3599	2.06936	1.73506	1.38257	1.0389	0.64712	0.259889	-0.135266	-0.577611	-1.07856	-1.58615	-2.13934	-2.64351
FSS2_07	BF	DT	1.13799	2.31865	2.97234	3.02506	2.93934	2.87295	2.89831	2.83126	2.985	3.20415	3.40106	3.51214	3.53378	3.39673	3.09411	2.67283	2.28043	2.07769	1.96357	1.82553	1.93981	2.15594	2.30736	2.45985	2.8565	3.09321	3.31026	3.43765	3.54878	3.71962	3.77738	3.70271	3.63422	3.46686	3.2097	2.83923	2.43562	2.06817	1.72133	1.49464	1.4199	1.35431	1.29891	1.22981	0.9851	0.604065	0.299678
FSS2_08	BF	DT	3.62969	3.68408	2.60038	1.20492	-0.340774	-2.08114	-3.63432	-4.42572	-4.04693	-2.89488	-1.48152	-0.0997551	1.13015	2.00393	2.58821	2.88675	2.98989	3.11261	3.31314	3.50932	3.77093	4.06317	4.3017	4.69736	5.00736	5.32256	5.44594	5.60251	5.67007	5.6804	5.7354	5.6882	5.59593	5.71645	5.73263	5.70875	5.66402	5.54974	5.34875	5.11715	4.78672	4.62319	4.5339	4.41173	4.23052	4.17989	4.09712
FSS2_09	BF	DT	-9.85782	-9.02999	-8.33471	-7.58369	-6.86299	-6.41036	-6.00255	-5.43694	-4.90671	-4.38451	-3.95238	-3.6824	-3.46849	-3.38063	-3.55679	-3.79114	-3.84017	-4.03011	-4.12974	-4.09336	-4.04518	-3.88407	-3.77714	-3.48427	-3.24046	-2.91639	-2.7461	-2.43256	-2.18337	-1.89435	-1.79706	-1.6823	-1.91237	-2.14006	-2.34941	-2.70758	-3.15086	-3.6741	-4.16746	-4.58758	-5.03484	-5.37125	-5.64938	-5.87621	-6.08509	-6.28835	-6.48374
FSS2_10	BF	DT	-5.50358	-5.25863	-5.36597	-5.33194	-5.40832	-5.09931	-4.36197	-3.24734	-2.43956	-2.22638	-2.26174	-2.42821	-2.68168	-2.82618	-2.84216	-2.68453	-2.60528	-2.7261	-2.87444	-3.04315	-3.24334	-3.0429	-3.04011	-2.99423	-3.0907	-2.63488	-2.48331	-2.26547	-1.89719	-1.51802	-1.14089	-0.75299	-0.37503	-0.181169	-0.0354182	0.0146514	0.121812	0.18957	0.187575	0.171623	0.166289	0.108684	0.0209928	-0.0770971	-0.138458	-0.0647861	0.00719007
FSS2_11	BF	DT	-6.32127	-5.80063	-5.47884	-5.40954	-5.4256	-5.39718	-5.24954	-5.04795	-4.93033	-4.83194	-4.94262	-5.11153	-5.26602	-5.41852	-5.50583	-5.41839	-5.11305	-4.65521	-4.22681	-3.69561	-3.23548	-2.61216	-1.99716	-1.34177	-0.678023	-0.0131896	0.5774	1.12916	1.60497	1.93531	2.2342	2.40074	2.4147	2.24661	1.90719	1.48212	0.922043	0.377699	-0.183994	-0.664365	-1.04994	-1.27698	-1.30319	-1.22938	-1.12592	-1.06672	-1.04378
FSS2_12	BF	DT	-7.52409	-7.40386	-7.48042	-7.64595	-7.8306	-8.08295	-8.1902	-8.10445	-8.01339	-7.98942	-7.99017	-7.95946	-7.877	-7.6917	-7.49791	-7.06204	-6.36824	-5.88047	-5.4321	-4.96687	-4.61763	-4.38678	-4.10006	-3.89887	-3.72031	-3.61163	-3.42146	-3.33341	-3.23025	-3.16221	-3.2203	-3.25607	-3.31565	-3.39881	-3.48213	-3.58451	-3.79399	-3.90515	-4.03842	-4.10118	-4.12656	-4.11874	-4.19389	-4.30291	-4.44534	-4.63129	-4.81904
FSS2_13	BF	DT	-3.30587	-2.67504	-2.29227	-2.13032	-1.81356	-1.34826	-0.612639	0.278543	0.894341	1.08345	1.0012	0.966934	0.948973	1.03502	1.09701	1.12578	1.19319	1.32849	1.50942	1.71529	2.00523	2.27047	2.57478	2.92417	3.3398	3.68725	4.11343	4.35975	4.62905	4.87864	5.12522	5.41583	5.66723	5.76557	5.83854	5.79787	5.77585	5.7651	5.66774	5.63207	5.58506	5.51997	5.45673	5.2926	5.08903	4.81569	4.58508
FSS2_14	BF	DT	-5.62719	-5.1456	-4.8667	-4.79929	-4.85712	-4.60627	-4.11512	-3.59435	-3.22482	-2.96378	-2.90002	-2.8289	-2.69354	-2.52289	-2.26277	-1.98874	-1.68081	-1.38588	-1.03636	-0.645264	-0.237622	0.174925	0.517624	0.952138	1.4103	1.92794	2.22325	2.58759	2.74648	2.90533	3.09663	3.13448	3.18667	3.24938	3.03972	2.96383	2.85177	2.68734	2.57342	2.41601	2.23412	2.08599	1.8453	1.67287	1.49813	1.33667	1.18778
FSS2_15	BF	DT	1.36316	1.09343	0.93333	1.04121	1.67997	2.90241	3.98903	4.19672	3.85655	3.31499	3.16582	3.08681	2.95312	2.7452	2.62844	2.32707	2.01079	1.72599	1.58618	1.67369	1.85129	2.1377	2.43876	2.69989	2.92249	3.17049	3.45263	3.75719	3.99107	4.14917	4.29557	4.33685	4.34039	4.18361	3.93762	3.61475	3.20866	2.75768	2.29197	1.7818	1.27838	0.853042	0.423129	0.0410118	-0.37573	-0.745681	-1.11032
FSS2_16	BF	DT	-2.63653	-1.54917	-0.605719	0.125404	0.351935	0.0407089	-0.169784	-0.366	-0.464165	-0.658149	-0.96582	-1.39214	-1.76923	-1.88744	-2.06492	-2.18924	-2.3952	-2.62718	-2.82487	-3.29882	-3.77776	-3.8732	-4.0349	-3.86744	-3.6368	-3.16387	-2.48595	-1.99031	-1.63211	-1.26641	-0.962424	-0.84052	-0.706948	-0.66894	-0.827228	-1.01884	-1.28245	-1.52995	-1.74032	-1.95127	-2.24586	-2.63342	-3.09217	-3.58355	-4.11004	-4.64514	-5.04245
FSS2_17	BF	DT	2.4983	2.88946	3.36855	3.90733	4.67319	5.70536	6.71654	7.27802	7.37683	7.30422	7.22333	7.3011	7.29809	7.21544	7.07184	6.89169	6.73908	6.51575	6.23028	5.96945	5.74292	5.62467	5.67234	5.65821	5.71395	5.82233	5.99215	6.2164	6.261	6.42026	6.51964	6.6309	6.68538	6.65709	6.53459	6.3801	6.16788	5.899	5.60434	5.22911	4.93834	4.58596	4.29337	4.01288	3.76249	3.52711	3.24364
FSS2_18	BF	DT	-9.69362	-8.89918	-8.34299	-8.06637	-7.94034	-7.84594	-7.39997	-6.85417	-6.19011	-5.70206	-5.42788	-5.13325	-5.27623	-5.2744	-5.23175	-5.12316	-4.92239	-4.91566	-4.76504	-4.69997	-4.02024	-3.8087	-3.53305	-3.13116	-2.80667	-2.4258	-2.17317	-1.83977	-1.58707	-1.37769	-1.01571	-0.751325	-0.357237	-0.0441334	0.246626	0.439225	0.526587	0.808121	0.78839	0.860653	1.0048	1.03722	1.04177	0.980787	1.0787	0.835184	0.595855
FSS2_19	BF	DT	-9.47015	-8.7751	-8.29421	-8.02482	-7.84426	-7.64148	-7.1416	-6.48603	-5.81023	-5.26397	-4.81976	-4.46335	-4.1694	-4.10852	-3.84963	-4.0315	-4.36036	-4.62978	-4.82926	-4.73455	-4.86184	-4.61232	-4.3634	-4.08154	-3.51619	-3.05067	-2.60361	-2.17495	-1.61792	-1.17241	-0.630298	-0.182763	0.159419	0.553953	0.874764	1.18304	1.37568	1.55389	1.61711	1.68618	1.67568	1.5916	1.45194	1.35302	1.23097	0.990355	0.709754
FSS2_20	BF	DT	-2.49639	-2.12947	-1.83011	-1.41987	-0.855326	-0.328599	0.155081	0.474568	0.582247	0.63956	0.74836	0.874112	0.962128	0.977119	0.969505	0.932454	0.964079	0.940158	1.0234	1.09117	1.08668	1.23916	1.29213	1.38937	1.48936	1.66133	1.80891	1.90787	1.98607	2.00091	2.02069	2.05566	2.0778	1.96831	1.89183	1.80805	1.73437	1.59066	1.46798	1.3081	1.09325	0.88732	0.695006	0.497131	0.286068	0.217909	0.0103185
FSS2_21	BF	DT	-11.6479	-11.26	-10.9388	-10.5979	-10.0157	-9.30482	-8.66878	-8.04911	-7.50491	-7.13806	-6.70616	-6.37506	-6.03351	-5.78996	-5.61116	-5.38848	-5.28167	-5.18644	-5.23979	-5.2264	-5.1398	-5.09411	-5.09109	-5.12641	-5.11356	-5.08259	-4.9609	-4.73977	-4.47512	-4.27226	-3.93746	-3.55615	-3.33306	-3.07634	-2.87844	-2.7248	-2.58615	-2.3968	-2.25847	-2.1836	-2.15116	-2.24085	-2.29981	-2.4244	-2.59023	-2.78931	-2.97438
FSS2_23	BF	DT	-7.97937	-8.06075	-8.34855	-8.54006	-7.60398	-6.10049	-4.66465	-3.33307	-2.47094	-2.41217	-2.77163	-3.02995	-2.99413	-2.82976	-2.7483	-2.8264	-2.76397	-2.5109	-2.41639	-2.3458	-2.53767	-2.60621	-2.71572	-2.79138	-2.78897	-2.62495	-2.48917	-2.35534	-2.10893	-1.77395	-1.48681	-1.22177	-0.901915	-0.521508	-0.2715	0.0587817	0.199988	0.391694	0.655711	0.714955	0.780625	0.892777	0.918988	0.935551	0.956279	0.903259	0.846318
FSS2_24	BF	DT	-5.49848	-5.42859	-5.5195	-5.64164	-5.33476	-4.48951	-3.57209	-3.13289	-2.99966	-3.14904	-3.19377	-2.97337	-2.39469	-1.9155	-1.45922	-1.08467	-0.779378	-0.730584	-0.527367	-0.605458	-0.519461	-0.609108	-0.505845	-0.47263	-0.133517	-0.0686406	0.196739	0.615186	1.08657	1.5462	1.91899	2.33615	2.7949	3.02781	3.3393	3.69414	3.99401	4.04915	4.06412	4.02773	4.0195	4.04821	4.03797	4.0958	3.83697	3.69111	3.44374
FSS2_25	BF	DT	-6.05456	-6.61467	-7.36894	-8.32077	-8.95779	-9.2607	-8.73882	-7.51279	-5.43602	-3.24742	-2.45122	-2.64386	-3.31906	-3.60099	-3.2477	-2.82837	-2.34751	-1.91356	-2.00304	-1.85012	-1.92928	-2.04992	-2.17857	-2.20451	-2.23605	-2.04685	-1.88727	-1.38313	-0.952445	-0.53699	-0.424388	-0.514993	-0.436974	-0.416829	-0.383984	-0.355641	-0.320318	-0.128815	-0.286622	-0.219187	-0.0909858	-0.127725	-0.00226606	0.165076	-0.00227793	-0.0876845	-0.217132
FSS2_26	BF	DT	-9.77403	-8.90696	-8.89692	-9.04169	-9.30559	-8.85142	-8.18335	-7.30803	-6.24714	-5.6132	-4.99569	-4.65269	-4.73258	-4.64069	-4.87877	-5.52366	-6.18114	-6.75324	-7.7837	-6.99292	-7.04829	-6.75652	-6.56201	-5.9733	-5.49282	-4.91384	-4.59154	-4.21311	-3.81575	-3.39004	-2.93238	-2.56054	-2.24213	-2.05214	-1.87978	-1.88042	-2.16977	-2.43774	-2.86051	-3.147	-3.41071	-3.65975	-3.84306	-3.91014	-3.85833	-3.69946	-3.59121
FSS2_27	BF	DT	-2.48129	-3.02158	-3.87386	-4.28303	-4.13445	-3.77131	-3.39328	-3.1972	-3.06318	-3.15217	-3.04476	-2.90198	-2.63423	-2.33195	-1.98429	-1.8386	-1.55698	-1.39787	-1.02233	-0.659661	-0.0709329	0.45979	0.929488	1.42147	1.80233	2.21869	2.53275	2.90887	3.0774	3.17014	3.20863	3.06599	2.99437	2.87536	2.79815	2.7138	2.72002	2.79094	3.05388	3.4518	3.9029	4.34256	4.43348	4.34539	3.96176	3.56477	3.25967
FSS2_29	BF	DT	-9.72543	-9.437	-9.2386	-9.22764	-9.47185	-9.82444	-10.1006	-10.2935	-10.2181	-9.93177	-9.61582	-9.10698	-8.67104	-8.29309	-7.9756	-7.83429	-7.56476	-7.34121	-6.94962	-6.97124	-6.95669	-6.63574	-6.13947	-5.29032	-4.27345	-3.45412	-3.15756	-3.01251	-2.9171	-2.62562	-2.4892	-2.50694	-2.23192	-2.12259	-2.17266	-2.35439	-2.46708	-2.70299	-2.94061	-3.3187	-3.54312	-3.81346	-4.00651	-4.02135	-4.15888	-4.15239	-4.07237
FSS2_01	CV	ST	-4.54095	-3.09028	-1.80425	-1.0353	-0.701454	-0.520236	-0.313191	0.34809	1.38225	2.29979	2.84649	2.96242	2.71398	2.3594	2.1587	1.9685	1.86872	1.75014	1.72798	1.6877	1.74833	1.84926	1.97119	2.15123	2.37451	2.65768	2.78977	3.04614	3.25527	3.40085	3.57539	3.77114	3.8944	3.96719	4.10055	4.26181	4.38821	4.38899	4.33839	4.20783	4.04485	3.90614	3.78055	3.66607	3.539	3.38012	3.195
FSS2_02	CV	ST	2.26062	3.96978	5.07198	5.34697	5.00738	4.3055	3.54975	3.09163	2.85056	2.70613	2.69588	2.62563	2.56276	2.26074	2.53323	1.92281	2.06837	2.44434	2.39577	2.74677	3.12719	3.5535	3.97489	4.25971	4.35845	4.4931	4.65882	4.76815	4.98208	5.20549	5.43417	5.64518	5.75886	5.72567	5.45609	5.1166	4.67694	4.16778	3.73832	3.27774	2.93694	2.74769	2.6839	2.65695	2.63026	2.70238	2.84515
FSS2_03	CV	ST	2.53677	3.28317	3.23311	2.58502	1.67925	1.10092	0.998819	1.21834	1.75306	2.45462	3.18349	3.62655	3.60712	3.18051	2.71219	2.22373	1.6412	1.13164	0.829074	0.753961	0.64858	0.805466	0.876414	0.912762	0.705378	0.590606	0.466092	0.438724	0.374144	0.281053	0.242921	0.155797	0.04174	-0.105118	-0.342091	-0.55004	-0.809931	-0.965256	-1.17363	-1.43631	-1.74525	-2.09302	-2.47453	-2.93485	-3.35109	-3.85701	-4.37109
FSS2_05	CV	ST	-0.0112911	0.721243	1.03287	1.24574	1.54386	1.96263	2.58282	3.32164	4.00949	4.38433	4.67237	4.87075	4.81715	4.73759	4.60571	4.49038	4.30817	4.10666	3.99446	3.94442	3.83898	3.85241	4.02536	4.02091	4.05218	4.10928	4.19066	4.18115	3.91879	3.81146	3.66878	3.37209	2.97606	2.66463	2.35212	1.90753	1.51137	1.12101	0.79638	0.544839	0.258653	0.0161773	-0.18398	-0.299266	-0.505292	-0.806554	-1.05261
FSS2_06	CV	ST	-7.84316	-7.05743	-6.51699	-6.42445	-6.60435	-6.71463	-6.62273	-6.13542	-5.57259	-5.30783	-5.41175	-5.68795	-5.86967	-5.97972	-6.07426	-6.1296	-6.14156	-6.00273	-5.73001	-5.57848	-5.58237	-5.83584	-6.27392	-6.67792	-7.03316	-7.35837	-7.59117	-7.78513	-7.93312	-8.05763	-8.14086	-8.23538	-8.30851	-8.35487	-8.49696	-8.70031	-8.76883	-8.89017	-9.10761	-9.37716	-9.65628	-9.93137	-10.1864	-10.4692	-10.8886	-11.2855	-11.7043
FSS2_07	CV	ST	-1.80533	-1.11046	-0.60611	-0.143957	-0.162851	-0.224205	0.0213616	0.759035	1.9344	3.19883	4.48942	4.58251	4.46543	4.48914	4.341	4.47928	4.24469	3.93777	3.77602	3.75856	3.84858	3.97186	3.78004	3.72123	3.75242	3.59328	3.81573	4.09732	4.53121	4.82888	5.15911	5.41598	5.59545	5.61053	5.57751	5.50372	5.22204	5.01614	4.65664	4.21161	3.87886	3.49747	3.09174	2.73813	2.32702	1.98799	1.74843
FSS2_08	CV	ST	1.65962	3.13267	4.45181	5.18073	5.17209	4.45102	3.39193	2.6423	2.51331	2.81137	3.06074	3.22154	3.404	3.52002	3.40279	3.18368	3.05388	3.11049	3.3202	3.65084	4.06181	4.38668	4.81736	5.0285	5.21871	5.33362	5.42096	5.53508	5.74359	5.918	6.13597	6.3614	6.50666	6.57163	6.64822	6.751	6.89152	6.93447	7.02088	7.07668	7.01412	6.88825	6.76544	6.6088	6.45048	6.27339	6.09991
FSS2_09	CV	ST	-11.7712	-12.2114	-12.6113	-12.8164	-12.6752	-12.0883	-11.1892	-10.0234	-8.42113	-6.95926	-5.96516	-5.34493	-4.80044	-4.22005	-3.68631	-3.2293	-2.9189	-2.80735	-2.71906	-2.6198	-2.71141	-2.84798	-3.17432	-3.6479	-3.99243	-4.40072	-4.57787	-4.55629	-4.19656	-3.73715	-3.25219	-2.67134	-2.14637	-1.66997	-1.36687	-1.07711	-0.918253	-0.875192	-1.05868	-1.49155	-2.09072	-2.78673	-3.42038	-4.11864	-4.69349	-5.20019	-5.56398
FSS2_10	CV	ST	-4.97162	-4.29785	-3.84356	-3.65621	-3.79661	-4.01622	-4.099	-3.79946	-3.15536	-2.21805	-1.36807	-1.00909	-1.23359	-1.8308	-2.5789	-3.08494	-3.35776	-3.3157	-3.00115	-2.79066	-2.66722	-2.54439	-2.59559	-2.64946	-2.81159	-2.78864	-2.88302	-2.64087	-2.6902	-2.47405	-2.2529	-1.9299	-1.66277	-1.36349	-0.825862	-0.394257	-0.221827	0.0507503	0.335923	0.520493	0.681941	0.820364	0.729	0.677328	0.518638	0.357546	0.254513
FSS2_11	CV	ST	-10.1945	-8.83697	-7.11015	-5.36297	-3.97088	-3.21416	-3.07258	-3.27591	-3.66079	-4.04393	-4.41272	-4.97197	-5.43554	-5.90889	-6.31574	-6.60409	-6.58641	-6.3965	-5.83757	-5.09915	-4.27245	-3.42624	-2.69067	-1.9518	-1.11946	-0.380974	0.253809	0.983126	1.68936	2.1796	2.72496	3.07817	3.28519	3.31922	3.10932	2.75672	2.3167	1.78572	1.22878	0.802122	0.426635	0.209302	0.109212	0.129619	0.260296	0.4035	0.483162
FSS2_12	CV	ST	-8.43817	-7.27158	-6.59742	-6.50914	-6.54574	-6.66162	-6.87508	-7.17583	-7.44225	-7.40187	-7.18432	-6.86772	-6.59494	-6.45005	-6.32459	-6.33253	-6.17203	-5.99527	-5.76314	-5.56146	-5.30154	-5.14497	-5.04913	-4.98365	-4.95127	-4.91834	-4.9196	-4.97878	-5.00706	-5.14545	-5.20425	-5.2823	-5.30285	-5.28023	-5.34906	-5.42466	-5.50748	-5.61346	-5.83307	-6.0245	-6.27839	-6.57224	-6.824	-7.0593	-7.30332	-7.46211	-7.48095
FSS2_13	CV	ST	-5.27744	-4.60092	-3.93632	-3.28391	-2.74181	-2.42187	-2.148	-1.74126	-0.99313	-0.0549908	0.566082	0.655078	0.549392	0.482087	0.490002	0.425378	0.4987	0.609801	0.782311	1.00158	1.19294	1.48171	1.75024	1.90234	2.14173	2.38891	2.74722	3.00271	3.32401	3.55222	3.69244	4.034	4.27411	4.63609	5.01711	5.29209	5.49222	5.63658	5.62612	5.61024	5.61695	5.56849	5.51668	5.52577	5.47893	5.33502	5.09035
FSS2_14	CV	ST	-7.5045	-6.37157	-5.40441	-4.78509	-4.55092	-4.8597	-5.0679	-4.92272	-4.58144	-4.08245	-3.66302	-3.45263	-3.28008	-3.10227	-3.05283	-2.82148	-2.56162	-2.31967	-1.98116	-1.56593	-1.18965	-0.770602	-0.410119	0.0682672	0.490561	0.834104	1.35627	1.62435	1.93578	2.12274	2.22728	2.31551	2.25749	2.27145	2.21355	2.23333	2.16719	2.05904	1.84076	1.70076	1.53733	1.29615	1.14663	0.9649	0.784913	0.553847	0.422593
FSS2_15	CV	ST	-3.17432	-3.08294	-3.16559	-3.30809	-3.14157	-2.41798	-0.899226	1.11137	2.7743	3.45107	3.31828	2.8707	2.61876	2.6139	2.96405	3.19367	3.22221	3.09708	2.84218	2.55958	2.44809	2.37634	2.4926	2.70001	2.81384	2.88047	2.80884	2.64266	2.64571	2.62658	2.7198	2.93929	3.19086	3.37644	3.69754	3.89301	4.21099	4.37995	4.50331	4.64111	4.74906	4.67869	4.41978	4.06499	3.59721	3.05374	2.42123
FSS2_16	CV	ST	-3.1023	-2.03683	-1.17838	-0.561806	-0.435584	-0.528968	-0.635778	-0.739659	-0.748972	-0.665627	-0.744956	-0.909413	-1.21964	-1.60084	-1.6715	-1.68865	-1.78683	-1.996	-1.89788	-2.17081	-2.43156	-2.76184	-2.83393	-2.78484	-2.51083	-2.10496	-1.62463	-1.22466	-0.789823	-0.534374	-0.35662	-0.354639	-0.166685	-0.049988	0.0323707	0.194856	0.279078	0.267947	0.166972	-0.0244748	-0.303122	-0.553356	-0.838097	-1.14218	-1.48022	-1.81417	-2.14141
FSS2_17	CV	ST	NaN	NaN	NaN	NaN	NaN	NaN	NaN	NaN	NaN	NaN	NaN	NaN	NaN	NaN	NaN	NaN	NaN	NaN	NaN	NaN	NaN	NaN	NaN	NaN	NaN	NaN	NaN	NaN	NaN	NaN	NaN	NaN	NaN	NaN	NaN	NaN	NaN	NaN	NaN	NaN	NaN	NaN	NaN	NaN	NaN	NaN	NaN
FSS2_18	CV	ST	-7.00213	-6.20832	-5.82435	-5.82096	-5.88622	-6.06654	-6.09712	-6.16247	-6.20907	-6.14592	-6.12295	-6.08819	-5.92041	-5.96459	-5.87455	-5.74092	-5.50116	-5.06187	-4.53033	-4.20469	-3.77645	-3.37298	-2.95338	-2.54561	-2.30112	-1.98801	-1.64291	-1.35182	-1.0693	-0.846444	-0.568726	-0.352984	-0.212161	-0.0652448	0.0775016	0.188982	0.236325	0.341399	0.573941	0.706513	0.807954	0.873996	0.800722	0.62487	0.532948	0.315309	0.0874563
FSS2_19	CV	ST	-9.65975	-8.39939	-7.36262	-6.59513	-6.0827	-5.79301	-5.49121	-5.22122	-4.72534	-4.22889	-3.90977	-3.79249	-3.93153	-4.02087	-4.65788	-5.10869	-5.35567	-5.47013	-5.6189	-5.71176	-5.46357	-5.12091	-4.63955	-4.07869	-3.35103	-2.75269	-2.18667	-1.56049	-0.941256	-0.416441	0.0989184	0.641988	1.06126	1.45019	1.83836	2.14742	2.31383	2.36735	2.37548	2.30426	2.11776	1.79163	1.52011	1.16615	0.821233	0.496238	0.184221
FSS2_20	CV	ST	-3.93326	-3.48627	-3.01357	-2.54132	-2.14679	-1.7963	-1.42196	-0.949411	-0.406473	0.0843926	0.492421	0.786188	0.889551	0.995245	1.01157	0.893218	0.707126	0.361679	0.102853	0.0447722	0.0791695	0.0865153	0.0746265	0.16758	0.240032	0.364901	0.446286	0.624107	0.747964	0.932792	1.17249	1.42014	1.62297	1.8392	1.88232	1.99568	2.0211	2.07312	2.01233	2.09584	2.12218	2.04506	1.97391	1.92821	1.91247	1.83927	1.73307
FSS2_21	CV	ST	-12.2084	-12.0954	-11.7787	-11.2465	-10.7107	-10.047	-9.22579	-8.43632	-7.72363	-7.04441	-6.48328	-5.89547	-5.61373	-5.23866	-4.89915	-4.72673	-4.63783	-4.62891	-4.71718	-4.80843	-4.86156	-4.85219	-4.8961	-4.88845	-4.9298	-4.92924	-4.75258	-4.60003	-4.45176	-4.25044	-3.94566	-3.71048	-3.36777	-3.05111	-2.73086	-2.41883	-2.10495	-1.81002	-1.51962	-1.32205	-1.29675	-1.40679	-1.71406	-2.10922	-2.58171	-3.0403	-3.44824
FSS2_23	CV	ST	NaN	NaN	NaN	NaN	NaN	NaN	NaN	NaN	NaN	NaN	NaN	NaN	NaN	NaN	NaN	NaN	NaN	NaN	NaN	NaN	NaN	NaN	NaN	NaN	NaN	NaN	NaN	NaN	NaN	NaN	NaN	NaN	NaN	NaN	NaN	NaN	NaN	NaN	NaN	NaN	NaN	NaN	NaN	NaN	NaN	NaN	NaN
FSS2_24	CV	ST	-3.43359	-3.15889	-3.17823	-3.50519	-3.90182	-4.0923	-3.84219	-3.24409	-2.54795	-2.10265	-1.75474	-1.47386	-1.36935	-1.09864	-0.946675	-0.948819	-0.844456	-0.728669	-0.789938	-0.58625	-0.582043	-0.464985	-0.275449	-0.103271	0.0474769	0.211434	0.450043	0.841286	1.21569	1.69853	2.12959	2.69836	3.02735	3.44264	3.63124	3.77565	3.82637	3.88043	4.04047	4.12079	4.14755	4.02596	3.8611	3.54267	3.16922	2.56006	1.88388
FSS2_25	CV	ST	-4.78053	-3.53855	-2.76264	-2.33452	-2.28468	-2.48519	-2.3713	-2.25947	-2.14819	-1.9751	-2.05148	-2.00998	-2.21006	-2.38719	-2.53863	-2.57039	-2.4652	-2.11632	-1.80812	-1.64592	-1.19777	-0.900604	-0.465746	-0.247273	-0.0580029	0.0764449	0.177641	0.240354	0.0162904	0.133198	0.086945	-0.0971704	-0.0849655	-0.28119	-0.469199	-0.623736	-0.675878	-0.833947	-0.872741	-0.910593	-0.94333	-0.940045	-0.978404	-1.08868	-1.25041	-1.47576	-1.64044
FSS2_26	CV	ST	-13.4768	-11.7315	-10.2154	-9.64923	-9.99172	-10.7046	-10.9645	-10.8158	-10.3231	-9.52093	-8.64414	-7.89227	-7.20487	-6.80765	-6.68366	-6.86352	-7.18103	-7.70423	-8.09249	-8.38781	-8.06956	-7.57061	-7.18665	-6.5117	-6.03798	-5.6234	-5.29118	-5.08575	-4.74244	-4.4011	-4.08025	-3.7332	-3.46069	-3.22032	-3.19308	-3.20701	-3.27628	-3.36887	-3.5144	-3.61752	-3.69169	-3.76949	-3.88376	-3.98054	-4.03831	-4.13988	-4.21292
FSS2_27	CV	ST	-4.00894	-2.80123	-2.41616	-2.82176	-3.76199	-4.562	-4.80617	-4.52147	-3.98862	-3.64142	-3.39661	-3.1675	-3.3348	-3.17826	-2.96452	-2.67365	-2.67506	-2.54601	-2.23316	-2.27741	-2.16019	-1.73467	-1.52757	-1.2744	-0.847536	-0.6284	-0.198202	0.025773	0.366306	0.688626	1.1184	1.38353	1.62286	1.85085	1.87341	1.94408	1.90277	1.8384	1.8411	1.86585	2.01729	2.26883	2.41789	2.44147	2.29137	1.85069	1.32639
FSS2_29	CV	ST	-8.54294	-7.88651	-7.57779	-7.50188	-7.6744	-8.30945	-9.17747	-9.84018	-10.1197	-9.67285	-8.42038	-7.40769	-6.68858	-5.91075	-5.50654	-5.26407	-5.59954	-5.41244	-5.28355	-4.94565	-4.60318	-4.44337	-4.45251	-4.23107	-3.74395	-3.12775	-2.76902	-2.51366	-2.23139	-2.04116	-1.63489	-1.52154	-1.45879	-1.33016	-1.3262	-1.29563	-1.45409	-1.70233	-1.83823	-2.03091	-2.11274	-2.19178	-2.24293	-2.22709	-2.34236	-2.35869	-2.42892
FSS2_01	CV	DT	-2.97106	-1.30045	0.205333	1.09697	1.36623	1.19262	1.09834	1.43822	2.19038	2.89883	3.23832	3.25741	2.91652	2.4655	2.09574	1.74736	1.44297	1.27935	1.16438	1.4733	1.45836	1.92981	2.3656	2.62832	3.00838	3.36721	3.68106	3.96087	4.17518	4.30577	4.3863	4.5282	4.66134	4.81335	4.97138	5.13743	5.33761	5.40005	5.46704	5.36358	5.18271	4.99654	4.8224	4.68109	4.52876	4.35507	4.11993
FSS2_02	CV	DT	0.200375	1.96824	3.36111	3.88572	3.68426	3.06232	2.35335	1.70152	1.15038	0.780713	0.678039	0.729146	0.762967	0.931143	1.04972	1.13144	1.23644	1.52275	1.59766	1.84561	2.05597	2.38304	2.74656	3.18717	3.44568	3.65622	3.83412	4.00597	4.27447	4.52513	4.73212	5.02599	5.09978	5.10106	5.01727	4.77002	4.44893	3.98815	3.60512	3.2674	2.97756	2.83063	2.7101	2.64793	2.67407	2.73322	2.87582
FSS2_03	CV	DT	2.90813	3.381	3.28188	2.6673	1.9226	1.55524	1.56547	1.80813	2.17278	2.98656	3.54907	3.92976	3.81353	3.33806	2.80699	2.14971	1.6277	1.10466	0.819291	0.683524	0.805528	0.959725	1.1234	1.16074	1.17671	1.11857	1.15555	1.26453	1.34483	1.35682	1.40648	1.38801	1.37795	1.29895	1.21722	1.07051	1.06038	0.980023	0.955365	0.846053	0.67706	0.483229	0.255542	-0.0764333	-0.45689	-0.882096	-1.28933
FSS2_05	CV	DT	-0.983844	-0.574768	-0.358244	-0.210299	-0.0118808	0.291242	1.13929	2.00691	2.80934	3.33626	3.58326	3.67733	3.59252	3.40012	3.28835	3.19168	3.09891	2.85889	2.79352	2.68316	2.79315	2.86073	2.94874	2.99218	3.04871	3.17959	3.138	3.18647	3.05201	3.05995	2.84073	2.61069	2.32976	1.9979	1.6175	1.17462	0.635471	0.229689	-0.0671763	-0.27196	-0.562234	-0.792446	-0.991292	-1.10438	-1.27576	-1.42613	-1.48849
FSS2_06	CV	DT	-7.52389	-6.83065	-6.33795	-6.16166	-6.2514	-6.38612	-6.28898	-5.98084	-5.50691	-5.33255	-5.62908	-6.0096	-6.26508	-6.4194	-6.42082	-6.55252	-6.52124	-6.44471	-6.17578	-5.95283	-5.82352	-6.03217	-6.42153	-6.86875	-7.28784	-7.75322	-8.07264	-8.34147	-8.50655	-8.64657	-8.86028	-8.96137	-9.15978	-9.22908	-9.40286	-9.53718	-9.67493	-9.83574	-9.99921	-10.1624	-10.3849	-10.6404	-10.8926	-11.2052	-11.5645	-11.9368	-12.3524
FSS2_07	CV	DT	-1.72962	-1.12107	-0.75061	-0.541013	-0.536831	-0.53321	-0.311348	0.188287	1.05103	2.14521	3.13135	3.94569	4.12238	4.00229	3.8048	3.44496	2.97531	2.50873	2.57131	2.66259	2.97717	3.29908	3.53393	3.66776	3.75731	3.78568	3.87045	4.01104	4.06	4.29572	4.3512	4.43451	4.48449	4.36036	4.14614	3.83819	3.44602	3.12209	2.75467	2.41199	2.11965	1.81937	1.66508	1.27061	1.01041	0.706593	0.429614
FSS2_08	CV	DT	3.84295	4.63093	4.76304	4.04093	2.76782	1.16847	-0.136612	-0.513538	0.224328	1.44353	2.55986	3.18495	3.53398	3.46221	3.09025	2.70656	2.35814	2.5666	3.03047	3.56926	3.99735	4.43964	4.71231	4.99423	5.26351	5.3673	5.59524	5.87168	6.08417	6.26016	6.39272	6.5764	6.68726	6.79464	6.90615	6.97262	7.06518	7.04323	7.03569	7.06453	6.97119	6.91314	6.83655	6.74202	6.52055	6.29776	6.06852
FSS2_09	CV	DT	-14.7235	-15.2881	-15.7288	-15.9454	-15.8941	-15.2825	-14.2258	-12.7876	-10.6853	-9.26308	-8.20482	-7.60871	-7.18681	-6.65029	-6.12915	-5.7625	-5.47527	-5.36101	-5.24511	-4.97566	-4.97908	-5.50349	-6.04996	-6.67904	-7.24775	-7.59329	-7.55449	-7.33588	-6.79143	-6.0744	-5.33615	-4.4981	-3.74163	-3.03521	-2.34382	-1.78494	-1.3496	-1.2442	-1.39437	-1.92706	-2.4091	-3.0967	-3.71546	-4.25102	-4.71273	-4.96795	-5.21807
FSS2_10	CV	DT	-3.70713	-3.27397	-3.04252	-3.13855	-3.41987	-3.84598	-4.02923	-3.89461	-3.37161	-2.68174	-2.21275	-2.07027	-2.34828	-2.81158	-3.22249	-3.64742	-3.73049	-3.67684	-3.61111	-3.60592	-3.41344	-3.32444	-3.35783	-3.27241	-3.12477	-2.97407	-2.65846	-2.539	-2.19169	-1.95767	-1.65651	-1.39482	-1.16115	-0.951243	-0.71823	-0.461076	-0.23563	-0.0584819	-0.00966402	-0.00596996	-0.0113555	-0.0100955	-0.193762	-0.214411	-0.314182	-0.38104	-0.396392
FSS2_11	CV	DT	-9.2456	-7.91308	-6.39379	-4.98586	-3.94161	-3.37435	-3.33107	-3.54209	-3.87686	-4.29925	-4.53455	-4.8144	-4.8586	-5.10571	-5.38607	-5.473	-5.49986	-5.34561	-4.87465	-4.35277	-3.70174	-3.08428	-2.40635	-1.78751	-1.12019	-0.508939	0.18986	0.846467	1.50132	2.01793	2.57514	2.91594	3.12834	3.11948	2.91082	2.59686	2.15417	1.67412	1.21229	0.708321	0.336387	0.0213216	-0.157427	-0.232711	-0.334876	-0.448217	-0.486398
FSS2_12	CV	DT	-8.61447	-7.62417	-7.14304	-7.16268	-7.31085	-7.52109	-7.85396	-8.18446	-8.45807	-8.38467	-8.12635	-7.86258	-7.5436	-7.33343	-7.12534	-6.94758	-6.65884	-6.48697	-6.13127	-5.86285	-5.63271	-5.4057	-5.16891	-4.9926	-4.78815	-4.61136	-4.47434	-4.39943	-4.30872	-4.27189	-4.29067	-4.28639	-4.32819	-4.42214	-4.4873	-4.64865	-4.76718	-4.91911	-5.09183	-5.24703	-5.39118	-5.54584	-5.65687	-5.82433	-6.05948	-6.30726	-6.56875
FSS2_13	CV	DT	-5.00252	-4.36875	-3.74928	-3.12864	-2.59732	-2.24741	-1.92911	-1.48645	-0.744334	0.166481	0.725459	0.804649	0.708409	0.622167	0.601338	0.583798	0.671641	0.76819	0.946078	1.12571	1.33007	1.59027	1.83689	1.99913	2.23985	2.49379	2.83006	3.11458	3.43214	3.66323	3.82523	4.14806	4.38276	4.72317	5.07458	5.32269	5.49182	5.61054	5.60306	5.61438	5.63057	5.60206	5.56458	5.57306	5.52038	5.36261	5.11397
FSS2_14	CV	DT	-6.1499	-5.36605	-4.64409	-4.22453	-4.05547	-4.06118	-3.99502	-3.70147	-3.18867	-2.63379	-2.24477	-2.03268	-2.08957	-2.11178	-1.94671	-1.73298	-1.50992	-1.32812	-1.25028	-0.882796	-0.579885	-0.149249	0.0762578	0.438362	0.772274	1.19239	1.51942	1.75876	2.04336	2.31092	2.44338	2.59546	2.67114	2.66434	2.71844	2.69815	2.68847	2.64123	2.55881	2.49897	2.43688	2.24455	2.10382	1.98126	1.80766	1.64239	1.47136
FSS2_15	CV	DT	-3.81837	-3.6389	-3.6681	-3.83703	-3.74043	-3.04769	-1.50196	0.566907	2.50009	3.41035	3.34647	2.76527	2.30898	2.20406	2.61075	3.0562	3.27694	3.13396	2.7434	2.30115	1.99803	1.80861	1.78025	1.95975	2.06448	2.20745	2.2039	2.12661	2.12778	2.11423	2.21483	2.43721	2.66521	2.83734	3.10104	3.26918	3.48561	3.67711	3.8648	4.07214	4.22233	4.24093	4.1011	3.76974	3.3208	2.74097	2.07186
FSS2_16	CV	DT	-3.88835	-2.72004	-1.73044	-0.833833	-0.184567	0.0781599	0.0167967	-0.150426	-0.29672	-0.480085	-0.758658	-1.17747	-1.67386	-1.98668	-2.37397	-2.55836	-2.67862	-2.54446	-2.44733	-2.46269	-2.5996	-2.80886	-2.86763	-2.71747	-2.42782	-2.03591	-1.50929	-1.04758	-0.591026	-0.298658	-0.212669	0.0286402	0.144092	0.187622	0.0488737	-0.0497431	-0.171745	-0.250036	-0.402371	-0.531616	-0.688081	-0.834233	-1.07905	-1.35733	-1.68813	-2.04485	-2.41187
FSS2_17	CV	DT	NaN	NaN	NaN	NaN	NaN	NaN	NaN	NaN	NaN	NaN	NaN	NaN	NaN	NaN	NaN	NaN	NaN	NaN	NaN	NaN	NaN	NaN	NaN	NaN	NaN	NaN	NaN	NaN	NaN	NaN	NaN	NaN	NaN	NaN	NaN	NaN	NaN	NaN	NaN	NaN	NaN	NaN	NaN	NaN	NaN	NaN	NaN
FSS2_18	CV	DT	-8.51048	-7.85565	-7.33688	-7.27327	-7.216	-7.24521	-7.15442	-7.11734	-7.09268	-6.78801	-6.5056	-6.32291	-5.9905	-5.93235	-5.72376	-5.37053	-4.9915	-4.66582	-4.19519	-4.04853	-3.67251	-3.49682	-3.2738	-2.95814	-2.77584	-2.38708	-1.97536	-1.64242	-1.36429	-1.09886	-0.780742	-0.589247	-0.190459	0.131127	0.45508	0.810414	1.0468	1.17868	1.58868	1.72179	1.76421	1.76493	1.78334	1.54823	1.34804	1.10454	0.910712
FSS2_19	CV	DT	-9.50048	-8.33505	-7.33569	-6.67439	-6.24564	-5.97301	-5.7322	-5.50665	-5.08074	-4.71455	-4.44746	-4.28133	-4.27938	-4.30547	-4.57278	-4.92356	-4.87385	-5.07903	-5.17754	-5.13326	-4.94052	-4.64309	-4.05555	-3.53781	-3.1732	-2.68279	-2.12255	-1.59713	-1.06316	-0.566296	-0.0502791	0.426641	0.844305	1.19689	1.54256	1.82091	2.04834	2.20195	2.19259	2.11807	1.94946	1.73418	1.44895	1.08746	0.737469	0.36882	0.0608106
FSS2_20	CV	DT	-4.45007	-4.13515	-3.8268	-3.55772	-3.30563	-3.05797	-2.63916	-2.07673	-1.31443	-0.595163	-0.0463663	0.239785	0.31063	0.38627	0.317394	0.0495205	-0.336657	-0.553117	-0.701618	-0.757651	-0.574053	-0.50507	-0.419999	-0.359477	-0.211482	-0.109157	0.0613955	0.282114	0.436957	0.683683	0.885949	1.07845	1.3057	1.49192	1.54238	1.57539	1.58557	1.6092	1.64181	1.58849	1.60935	1.64079	1.5824	1.55162	1.46702	1.34473	1.20372
FSS2_21	CV	DT	-13.2354	-12.7556	-12.0129	-11.1724	-10.4266	-9.76056	-9.02857	-8.31132	-7.67747	-7.09801	-6.63422	-6.34879	-6.15541	-6.00991	-5.87844	-5.85817	-5.87094	-5.87158	-5.83381	-5.82854	-5.79996	-5.7923	-5.72447	-5.54257	-5.2928	-5.02989	-4.79766	-4.50254	-4.26883	-3.95321	-3.64238	-3.38908	-3.075	-2.80255	-2.50307	-2.32382	-1.99554	-1.69782	-1.47835	-1.30703	-1.26779	-1.35292	-1.60133	-1.95737	-2.32914	-2.6631	-2.95378
FSS2_23	CV	DT	NaN	NaN	NaN	NaN	NaN	NaN	NaN	NaN	NaN	NaN	NaN	NaN	NaN	NaN	NaN	NaN	NaN	NaN	NaN	NaN	NaN	NaN	NaN	NaN	NaN	NaN	NaN	NaN	NaN	NaN	NaN	NaN	NaN	NaN	NaN	NaN	NaN	NaN	NaN	NaN	NaN	NaN	NaN	NaN	NaN	NaN	NaN
FSS2_24	CV	DT	-3.92773	-3.73839	-3.77475	-4.00473	-4.35502	-4.65016	-4.574	-4.02885	-3.39655	-2.76961	-2.31399	-2.05202	-1.80707	-1.4767	-1.09835	-0.815306	-0.526113	-0.405294	-0.410502	-0.424221	-0.422352	-0.408079	-0.510213	-0.548499	-0.517022	-0.44568	-0.378886	-0.169429	0.156695	0.545896	1.00111	1.36169	2.01509	2.28822	2.66887	3.23248	3.44083	3.62502	3.75978	3.76669	3.75429	3.6749	3.50259	3.25997	2.93261	2.45442	1.95906
FSS2_25	CV	DT	-7.68451	-6.24676	-4.58981	-3.21139	-2.63138	-2.60902	-2.71475	-3.17079	-3.35093	-3.28436	-3.09368	-2.82939	-2.70359	-2.88481	-2.86009	-2.66312	-2.83741	-2.59104	-2.39215	-2.07201	-1.75085	-1.60051	-1.26661	-0.978458	-0.796268	-0.436276	-0.371741	-0.239157	-0.318309	-0.386158	-0.365705	-0.450034	-0.297915	-0.467053	-0.635581	-0.799258	-0.765484	-0.980513	-0.881842	-1.27959	-1.3727	-1.39169	-1.46065	-1.5969	-1.81382	-1.99684	-2.23747
FSS2_26	CV	DT	-11.7559	-10.8303	-10.5317	-10.8202	-11.2301	-11.5797	-11.5531	-11.1265	-10.3246	-9.44905	-8.6071	-7.81469	-7.16547	-6.88789	-6.94138	-7.11014	-7.36428	-7.54324	-7.27014	-7.14904	-6.7987	-6.43412	-6.00495	-5.67175	-5.46628	-5.18977	-4.95909	-4.72583	-4.47411	-4.18738	-3.90303	-3.67417	-3.55227	-3.48141	-3.45558	-3.47624	-3.4986	-3.60943	-3.69733	-3.81346	-3.98108	-4.18743	-4.37512	-4.52985	-4.59813	-4.63437	-4.65604
FSS2_27	CV	DT	-4.07093	-2.76149	-2.31871	-2.88608	-3.88666	-4.74202	-5.14526	-4.96486	-4.31973	-3.80115	-3.32477	-3.11919	-3.0758	-2.86057	-2.6205	-2.58079	-2.13335	-1.82778	-1.59747	-1.34165	-0.991537	-0.75318	-0.400362	0.12562	0.580432	1.06216	1.64707	2.01299	2.35286	2.76936	3.15492	3.49145	3.61834	3.71288	3.75829	3.66558	3.60862	3.58155	3.49219	3.48666	3.63078	3.83585	3.92083	3.84349	3.49808	2.97293	2.45734
FSS2_29	CV	DT	-7.50564	-7.25744	-7.0483	-6.85782	-7.00335	-7.595	-8.59527	-9.40189	-9.69339	-9.14242	-8.09757	-6.94402	-6.24767	-5.63591	-5.47182	-5.34419	-5.38903	-5.30095	-4.89341	-4.61709	-4.65365	-4.39986	-4.42427	-4.27619	-3.77499	-3.35403	-2.82754	-2.34246	-2.03639	-1.71403	-1.46387	-1.26445	-1.04294	-1.0218	-1.08574	-1.17982	-1.39135	-1.59525	-1.77096	-2.04491	-2.13125	-2.37036	-2.50636	-2.52279	-2.5732	-2.54386	-2.56675
FSS2_01	ML	ST	-1.3168	-0.608014	-0.039975	0.379391	0.8195	1.34497	2.04451	3.12878	4.315	5.15267	5.45821	5.42187	5.10793	5.01493	5.17839	5.16177	5.16177	5.14568	5.08628	5.03292	4.99244	5.09291	5.14834	5.32244	5.62075	5.89459	6.15372	6.48236	6.72451	7.02935	7.24547	7.44025	7.59784	7.71943	7.85323	7.93656	8.05519	8.10017	8.11707	8.06369	7.95589	7.81306	7.73661	7.64583	7.50931	7.41476	7.31523
FSS2_02	ML	ST	NaN	NaN	NaN	NaN	NaN	NaN	NaN	NaN	NaN	NaN	NaN	NaN	NaN	NaN	NaN	NaN	NaN	NaN	NaN	NaN	NaN	NaN	NaN	NaN	NaN	NaN	NaN	NaN	NaN	NaN	NaN	NaN	NaN	NaN	NaN	NaN	NaN	NaN	NaN	NaN	NaN	NaN	NaN	NaN	NaN	NaN	NaN
FSS2_03	ML	ST	4.47119	4.40778	3.95445	3.6991	3.82391	4.14731	4.62727	5.18652	5.69306	5.98135	5.90976	5.47358	4.90585	4.45394	4.22434	4.26476	4.27828	4.3387	4.46544	4.61556	4.73775	4.91467	5.0486	5.16558	5.24874	5.44203	5.60629	5.78434	5.91671	6.01356	6.12452	6.15677	6.06572	6.05944	6.03317	6.05702	6.02498	5.98319	5.91001	5.78498	5.67582	5.52256	5.33133	5.11365	4.8623	4.65111	4.44775
FSS2_05	ML	ST	5.15271	5.61589	6.15672	6.61299	6.98083	7.03669	6.83642	6.41657	6.00787	5.46768	4.96951	4.86227	4.99764	4.94289	5.14635	5.54949	5.65109	5.74844	5.87489	5.99298	5.97406	5.96009	5.97051	5.78397	5.72521	5.50306	5.09582	4.79507	4.43026	4.06201	3.66667	3.28349	2.92876	2.60429	2.20626	1.88932	1.65507	1.43332	1.2611	1.14316	1.06724	0.935045	0.635392	0.308646	-0.0343673	-0.320782	-0.487925
FSS2_06	ML	ST	0.6718	0.0968456	-0.326468	-0.584904	-0.405302	0.0452582	0.67563	1.40951	2.05062	2.35527	2.32103	2.14508	2.04376	1.83213	1.71557	1.83349	1.97697	2.12964	2.17505	2.14987	2.07336	2.08625	2.07436	2.09786	2.17933	2.2111	2.15998	2.16642	2.18391	2.0956	1.95593	1.85577	1.65974	1.50512	1.32565	1.13915	0.989757	0.803028	0.652037	0.486035	0.279502	-0.0376232	-0.429452	-0.951258	-1.54265	-2.20927	-2.73162
FSS2_07	ML	ST	3.7658	4.30391	3.75295	3.17901	2.99535	2.9966	2.74258	2.63697	3.10674	3.66548	3.9409	3.87609	3.48142	3.06842	2.46165	2.06673	1.4973	1.54737	1.67554	2.18225	2.60813	3.17262	3.69333	4.06363	4.26508	4.58116	4.62831	4.8125	4.76305	4.58338	4.45781	4.21947	3.77379	3.33429	2.88771	2.46788	2.05819	1.91388	1.87648	1.83725	1.93306	1.85247	1.57175	1.13909	0.41313	-0.465156	-1.38682
FSS2_08	ML	ST	3.99718	4.76331	4.72768	4.10496	3.35491	2.2654	1.33767	1.07075	1.30978	1.86041	2.479	2.87213	3.24612	3.38314	3.45495	3.50398	3.55854	3.94301	4.36338	4.74194	5.07106	5.314	5.51827	5.73505	5.83492	6.00734	6.14502	6.27584	6.3293	6.37121	6.38344	6.3411	6.32843	6.24847	6.26965	6.34738	6.4502	6.51512	6.63216	6.67895	6.67166	6.59503	6.39504	6.16402	5.80068	5.49346	5.31293
FSS2_09	ML	ST	-10.6671	-10.6995	-10.7543	-10.7655	-10.6457	-10.2953	-9.68793	-9.00479	-7.50155	-5.94267	-4.9892	-4.26472	-3.66885	-3.06527	-2.72519	-2.29182	-2.15797	-1.92102	-1.88596	-1.91539	-1.89071	-1.80606	-1.9313	-2.38141	-2.69646	-3.0626	-3.30407	-3.31841	-3.19458	-2.99286	-2.58617	-2.28732	-1.95588	-1.65334	-1.43263	-1.28218	-1.13543	-1.29905	-1.67485	-2.08014	-2.6758	-3.33493	-3.95973	-4.54621	-5.00753	-5.40342	-5.66403
FSS2_10	ML	ST	-1.20512	-1.26183	-1.92916	-2.86471	-4.03951	-5.1379	-5.80293	-5.66057	-5.12167	-4.47244	-4.0962	-3.74081	-3.88546	-3.97868	-4.22925	-4.26293	-4.25801	-4.08295	-3.98607	-3.6668	-3.3948	-3.23322	-3.05978	-2.70484	-2.23123	-1.81445	-1.46255	-1.00147	-0.597657	-0.253938	0.0737356	0.33073	0.528673	0.556308	0.521998	0.525911	0.468038	0.529925	0.534446	0.539507	0.668723	0.895877	1.05838	1.19896	1.23894	1.16071	0.801025
FSS2_11	ML	ST	-7.28131	-6.16518	-5.40929	-5.22365	-5.32487	-5.71638	-6.1037	-6.39406	-6.37574	-6.21163	-6.15758	-6.2875	-6.38375	-6.47238	-6.37604	-6.14608	-5.77723	-5.24907	-4.65236	-4.04698	-3.55376	-2.95978	-2.34375	-1.70201	-0.862598	-0.0861326	0.622784	1.17684	1.65353	2.1114	2.38132	2.59051	2.59162	2.51049	2.23832	1.96145	1.59454	1.18973	0.757429	0.434768	0.287428	0.112231	0.130966	0.165714	0.197168	0.224585	0.296814
FSS2_12	ML	ST	-7.28469	-7.15605	-7.30437	-7.53712	-7.84757	-8.26978	-8.55913	-8.4843	-8.18471	-8.00902	-7.81029	-7.66566	-7.40459	-7.15738	-7.09812	-6.71058	-6.12725	-5.53071	-5.11519	-4.73881	-4.48533	-4.32868	-4.11928	-4.03814	-3.8986	-3.7652	-3.65571	-3.60589	-3.61924	-3.57949	-3.59138	-3.60626	-3.64208	-3.68818	-3.69473	-3.81473	-3.93584	-4.00906	-4.13458	-4.2092	-4.29811	-4.37841	-4.48877	-4.70379	-5.04062	-5.46747	-5.86894
FSS2_13	ML	ST	-0.44083	0.00419211	0.262437	0.09601	-0.310988	-0.655999	-0.648183	-0.334112	0.334348	0.797031	1.06093	1.04231	0.940974	0.906822	0.897789	1.05364	1.21183	1.46162	1.75009	2.11372	2.43925	2.63629	2.92102	3.31823	3.67782	4.06651	4.44331	4.86274	5.17299	5.42185	5.70942	5.89386	6.0548	6.15675	6.25592	6.21346	6.18438	6.0946	5.97671	5.91412	5.84388	5.74506	5.69227	5.60833	5.51871	5.3735	5.21604
FSS2_14	ML	ST	-3.02859	-2.51296	-2.41891	-2.78555	-3.03961	-2.94237	-2.59955	-2.17446	-1.69144	-1.21378	-0.987491	-0.84312	-0.870172	-0.865639	-0.756054	-0.543375	-0.190507	0.0934152	0.398993	0.689117	1.2115	1.64417	1.9583	2.4539	2.62575	2.98211	3.17386	3.46486	3.52614	3.84498	4.09545	4.19736	4.28165	4.30217	4.33115	4.22231	4.07414	3.87852	3.70215	3.57625	3.43065	3.30033	3.06938	2.79035	2.52128	2.22992	2.03803
FSS2_15	ML	ST	3.05085	3.18565	3.12761	3.22426	3.51616	3.89125	4.08971	3.97974	3.54326	2.87022	2.34822	2.0288	1.98707	2.07779	2.30921	2.56889	2.80029	3.0258	3.26299	3.60955	3.94957	4.23962	4.5528	4.82996	5.07197	5.2217	5.32281	5.41869	5.46164	5.48579	5.42091	5.25829	5.02271	4.71783	4.39244	3.96822	3.43576	2.85105	2.27744	1.72807	1.34712	1.02246	0.745097	0.341737	-0.27842	-1.04382	-1.76979
FSS2_16	ML	ST	NaN	NaN	NaN	NaN	NaN	NaN	NaN	NaN	NaN	NaN	NaN	NaN	NaN	NaN	NaN	NaN	NaN	NaN	NaN	NaN	NaN	NaN	NaN	NaN	NaN	NaN	NaN	NaN	NaN	NaN	NaN	NaN	NaN	NaN	NaN	NaN	NaN	NaN	NaN	NaN	NaN	NaN	NaN	NaN	NaN	NaN	NaN
FSS2_17	ML	ST	7.15428	8.34326	8.83525	8.69782	8.29439	7.92129	7.72592	7.69824	7.71942	7.61427	7.41277	7.14646	6.77532	6.41633	6.18179	5.99804	6.03201	6.19552	6.38254	6.57651	6.79276	6.86657	6.95347	7.11675	7.38574	7.52416	7.70918	7.84541	7.89463	7.77051	7.53392	7.16525	6.81459	6.43614	6.02012	5.6086	5.24087	4.85228	4.59566	4.43852	4.36783	4.39571	4.42817	4.27858	3.97333	3.49627	2.88072
FSS2_18	ML	ST	-7.70293	-6.83492	-6.20795	-5.98703	-6.02486	-6.17946	-6.14613	-6.16173	-6.07051	-6.0131	-5.83067	-5.9044	-6.03908	-6.1471	-6.16579	-5.91833	-5.73212	-5.44351	-5.07475	-4.44296	-4.02912	-3.53934	-3.201	-2.74363	-2.43632	-2.12902	-1.79802	-1.5205	-1.27431	-1.04617	-0.885008	-0.830727	-0.782143	-0.693661	-0.617996	-0.59452	-0.550631	-0.441846	-0.329881	-0.0737795	0.14617	0.29386	0.344229	0.188571	-0.085655	-0.479198	-0.927075
FSS2_19	ML	ST	-9.06411	-7.79825	-6.78994	-6.04705	-5.43526	-5.01534	-4.59861	-4.23542	-3.87658	-3.68471	-3.5894	-3.6339	-3.80597	-3.95688	-4.28249	-4.79454	-4.9644	-4.69069	-4.60249	-4.4915	-4.20955	-3.6794	-3.1609	-2.55813	-1.967	-1.35469	-0.808539	-0.237491	0.277939	0.752045	1.13032	1.4571	1.79326	2.08291	2.30971	2.40321	2.47681	2.53556	2.5873	2.59026	2.55013	2.43752	2.24388	1.92657	1.49388	1.07547	0.675277
FSS2_20	ML	ST	0.595585	0.596176	0.568381	0.677068	0.981774	1.34652	1.44814	1.31619	1.11124	0.935419	1.02038	1.04148	1.03519	1.0008	0.959171	0.920228	0.965851	1.02686	1.26174	1.45048	1.70363	2.02198	2.32878	2.5884	2.79917	2.95171	2.97199	2.94005	2.96246	2.925	2.87552	2.82942	2.71571	2.64705	2.598	2.53058	2.47562	2.50448	2.57649	2.63665	2.69015	2.62763	2.55392	2.39034	2.11454	1.78036	1.48175
FSS2_21	ML	ST	-11.4133	-10.4603	-9.57524	-8.8737	-8.21235	-7.46788	-6.80629	-6.2148	-5.73857	-5.22837	-4.89938	-4.71772	-4.70131	-4.77258	-4.79818	-4.81376	-4.89781	-4.88721	-4.8837	-4.75113	-4.65332	-4.51734	-4.40189	-4.14519	-3.97415	-3.6915	-3.4936	-3.26351	-3.05036	-2.77521	-2.53219	-2.18039	-1.83602	-1.37708	-0.938727	-0.548244	-0.241093	0.0589328	0.215506	0.195135	-0.0709557	-0.491506	-1.02659	-1.67247	-2.22309	-2.76187	-3.17323
FSS2_23	ML	ST	-5.65472	-5.73001	-6.05302	-6.32188	-6.56736	-6.40154	-5.46142	-4.22165	-3.19101	-2.23276	-1.87957	-2.12137	-2.6045	-2.88981	-3.21651	-3.51765	-3.61312	-3.37662	-3.08076	-2.78711	-2.60807	-2.65868	-2.64811	-2.5266	-2.35117	-2.16407	-1.89681	-1.5275	-1.27308	-0.907067	-0.575709	-0.429807	-0.110465	0.12123	0.269436	0.528322	0.48216	0.515273	0.523507	0.535828	0.59752	0.507551	0.412362	0.29823	0.258932	0.17068	-0.0630678
FSS2_24	ML	ST	-3.23461	-4.20066	-5.12515	-5.77567	-5.86076	-5.57177	-5.05888	-4.46848	-3.73501	-2.9663	-2.07611	-1.0249	-0.529816	-0.25779	-0.326432	-0.527325	-0.45397	-0.448479	-0.12283	-0.124735	0.258856	0.408591	0.709038	1.06555	1.29632	1.79173	2.09199	2.53693	3.04966	3.42364	3.83821	4.13233	4.34746	4.43126	4.44519	4.49526	4.49021	4.37951	4.33789	4.18599	4.1017	3.99942	3.86652	3.5552	3.0922	2.48916	1.72791
FSS2_25	ML	ST	-4.27754	-3.71664	-3.89759	-4.33321	-4.72156	-5.03527	-4.86759	-4.35522	-3.71542	-2.88514	-2.31827	-1.99798	-2.30251	-2.741	-3.0412	-3.11938	-2.97506	-2.84674	-2.58282	-2.30002	-2.22424	-1.75593	-1.52392	-1.21062	-1.10411	-0.955494	-0.942244	-0.71039	-0.619472	-0.477016	-0.354834	-0.395905	-0.367831	-0.317335	-0.435849	-0.48476	-0.606885	-0.603697	-0.643556	-0.74504	-0.766047	-0.850505	-0.914449	-1.01093	-1.0991	-1.22628	-1.53305
FSS2_26	ML	ST	-13.462	-12.0664	-11.063	-11.0165	-11.5576	-11.9575	-11.9753	-11.4665	-10.4549	-8.99595	-7.99112	-7.36048	-7.00081	-6.77409	-6.67785	-6.40354	-6.51009	-6.80935	-6.87161	-6.61611	-6.37461	-6.31698	-6.27753	-6.05494	-5.94681	-5.93711	-5.7138	-5.38713	-5.10857	-4.73987	-4.41496	-4.04518	-3.74095	-3.57648	-3.48166	-3.4365	-3.35184	-3.28841	-3.2312	-3.26027	-3.23602	-3.32747	-3.4597	-3.60082	-3.79564	-3.91452	-4.00743
FSS2_27	ML	ST	-4.4336	-5.20817	-5.9424	-6.14181	-5.69021	-5.13205	-4.79758	-4.65594	-4.8032	-4.87224	-4.73115	-4.60521	-4.42329	-4.26298	-4.16715	-4.1578	-3.97218	-3.68572	-3.5132	-3.1603	-2.76914	-2.47874	-1.98299	-1.57915	-1.04045	-0.632015	-0.255885	0.144497	0.466705	0.661198	0.747667	0.755983	0.671169	0.519095	0.328105	0.0916503	-0.0374668	-0.0838623	0.0289664	0.338553	0.768492	1.17257	1.4163	1.27592	0.857886	0.220851	-0.462692
FSS2_29	ML	ST	-10.5414	-9.36952	-8.29621	-7.48248	-7.25006	-7.61713	-7.83471	-7.75878	-7.58248	-7.35099	-6.97002	-6.63688	-6.74668	-7.21684	-6.18507	-5.23139	-4.79948	-4.33351	-3.94185	-3.63731	-3.19138	-2.64508	-2.38594	-1.91	-1.67368	-1.49481	-1.5111	-1.74242	-1.92493	-2.33319	-2.69904	-3.25319	-3.56315	-3.66477	-3.78072	-3.95228	-3.94943	-4.04841	-4.10378	-4.04607	-4.04132	-4.08934	-4.21384	-4.21773	-4.43012	-4.51362	-4.59966
FSS2_01	ML	DT	-1.16377	-0.142594	0.598713	1.00984	1.35729	1.73039	2.21453	3.20533	4.18418	4.81803	5.0822	4.94722	4.59904	4.32351	4.37468	4.29277	4.28979	4.28983	4.51621	4.52738	4.70518	4.97989	5.4119	5.84123	6.27726	6.58559	6.74757	6.99214	7.24605	7.3957	7.38402	7.57322	7.73421	7.94682	8.12069	8.26096	8.36206	8.38592	8.32454	8.14366	7.96449	7.77201	7.56759	7.49731	7.40842	7.33089	7.2159
FSS2_02	ML	DT	NaN	NaN	NaN	NaN	NaN	NaN	NaN	NaN	NaN	NaN	NaN	NaN	NaN	NaN	NaN	NaN	NaN	NaN	NaN	NaN	NaN	NaN	NaN	NaN	NaN	NaN	NaN	NaN	NaN	NaN	NaN	NaN	NaN	NaN	NaN	NaN	NaN	NaN	NaN	NaN	NaN	NaN	NaN	NaN	NaN	NaN	NaN
FSS2_03	ML	DT	3.25402	3.21366	2.99873	2.83365	3.02555	3.41903	3.90049	4.5189	5.10933	5.43832	5.46786	5.20383	4.79076	4.32595	3.95288	3.85656	3.64948	3.63423	3.73723	3.94277	4.08127	4.16078	4.28525	4.35031	4.44529	4.5553	4.70259	4.93179	5.06191	5.23333	5.33799	5.43658	5.57463	5.63142	5.64554	5.64377	5.61351	5.60323	5.60594	5.57522	5.50014	5.37893	5.24064	5.02426	4.79324	4.56025	4.36792
FSS2_05	ML	DT	3.14677	3.67624	4.23445	4.75224	5.14723	5.29588	5.32413	5.26473	5.07223	4.7279	4.40724	4.02316	4.12124	4.35455	4.45986	4.65685	4.78818	4.94087	4.90816	4.78502	4.65318	4.5359	4.50884	4.45342	4.14528	3.95303	3.80715	3.44045	3.17287	2.79448	2.49511	2.02381	1.6189	1.32551	1.02497	0.729929	0.42287	0.191276	-0.0105941	-0.159059	-0.305051	-0.449115	-0.628839	-0.779897	-0.973372	-1.18733	-1.30558
FSS2_06	ML	DT	1.22667	0.807015	0.408218	0.0770071	0.0662655	0.38724	1.03216	1.84152	2.56197	3.03553	2.99349	2.72763	2.48637	2.23675	1.95755	1.86317	1.65235	1.56867	1.50413	1.45887	1.40957	1.38396	1.47675	1.62845	1.71967	1.83511	1.88905	1.89957	1.91173	1.89315	1.76898	1.72628	1.64554	1.51391	1.37905	1.26756	1.09012	0.849004	0.665234	0.401813	0.110551	-0.23662	-0.630921	-1.13135	-1.68153	-2.31096	-2.87138
FSS2_07	ML	DT	3.96602	5.03983	4.81834	4.37417	4.21185	4.07552	3.96953	3.9047	4.09693	4.46043	4.88008	4.79101	4.37194	3.832	3.11823	2.65877	2.39685	2.31955	2.41898	2.65236	2.99719	3.57421	3.93052	4.28302	4.59232	4.76922	4.83941	5.02804	4.95166	4.83829	4.63882	4.34785	3.84314	3.30186	2.74614	2.24282	1.76344	1.45907	1.22545	1.11088	1.17109	1.13229	1.01563	0.727981	0.0828989	-0.78982	-1.69772
FSS2_08	ML	DT	1.61142	1.88301	1.69879	1.20429	0.329696	-0.830945	-1.55542	-1.18322	0.238616	1.88459	3.00569	3.16304	2.94382	2.517	1.73156	1.01763	0.774958	0.885216	1.46672	2.30788	3.10677	3.70631	4.14968	4.44884	4.66536	4.82747	4.97629	5.12581	5.42604	5.5627	5.71401	5.94341	6.07782	6.18337	6.26007	6.34042	6.34609	6.39224	6.32632	6.32445	6.28269	6.26006	6.20897	6.1315	6.08857	5.98744	5.86978
FSS2_09	ML	DT	-12.4273	-12.3482	-12.3174	-12.3207	-12.236	-11.9863	-11.5815	-10.8286	-9.50541	-8.209	-7.38603	-6.78399	-6.42687	-5.92114	-5.56653	-5.41492	-5.19632	-5.02246	-4.8332	-4.54052	-4.41796	-4.3965	-4.54094	-4.81875	-5.07762	-5.31031	-5.51846	-5.38677	-5.30119	-5.05881	-4.63958	-4.17176	-3.85083	-3.50794	-3.14862	-2.84653	-2.80884	-2.80381	-3.06315	-3.32443	-3.75423	-4.18059	-4.68598	-5.11262	-5.48126	-5.76955	-6.0496
FSS2_10	ML	DT	-3.57619	-3.10486	-3.03691	-3.3278	-3.92837	-4.76227	-5.2532	-4.92617	-4.00646	-3.3028	-3.07024	-3.20328	-3.53023	-4.04517	-4.30887	-4.33437	-4.0874	-3.83812	-3.46986	-3.28363	-3.07716	-2.80752	-2.6586	-2.2104	-1.87235	-1.5494	-1.17447	-0.856902	-0.464616	-0.289733	-0.0715704	0.0715959	0.094295	0.0695686	0.160107	0.185218	0.206046	0.251832	0.240787	0.238857	0.309893	0.475472	0.665928	0.812493	0.944435	0.993275	0.968664
FSS2_11	ML	DT	-6.39	-5.19479	-4.40923	-4.06815	-4.1085	-4.39144	-4.74944	-5.21635	-5.41043	-5.54592	-5.59642	-5.61256	-5.59391	-5.56564	-5.3742	-4.93514	-4.48108	-3.91759	-3.24601	-2.5847	-1.98917	-1.3482	-0.628217	0.0450036	0.772671	1.45382	2.14437	2.65893	3.05954	3.40612	3.53918	3.45636	3.30641	2.89146	2.39716	1.88336	1.37563	0.929668	0.578958	0.335744	0.216103	0.213543	0.214527	0.21193	0.151506	0.129553	0.110427
FSS2_12	ML	DT	-6.86762	-6.75271	-7.06393	-7.58105	-8.20667	-8.87214	-9.29123	-9.46198	-9.32087	-9.13712	-8.82989	-8.44436	-8.02084	-7.76421	-7.22056	-6.64857	-5.91055	-5.33735	-4.8098	-4.45122	-4.06352	-3.86674	-3.67046	-3.58399	-3.4492	-3.3501	-3.27666	-3.30389	-3.31933	-3.41518	-3.45226	-3.53901	-3.64509	-3.74911	-3.90192	-4.0122	-4.12278	-4.21104	-4.26152	-4.31638	-4.29497	-4.27443	-4.41071	-4.57881	-4.82527	-5.12853	-5.3621
FSS2_13	ML	DT	-0.792463	-0.104675	0.430126	0.589311	0.411939	0.158088	0.136988	0.544433	1.24546	1.85706	2.22549	2.3972	2.35341	2.35122	2.29482	2.35538	2.46209	2.63173	2.87255	3.01784	3.12741	3.28256	3.49888	3.70453	3.92446	4.13591	4.33939	4.53218	4.7176	4.90884	5.12911	5.23357	5.34899	5.44629	5.57407	5.64642	5.67453	5.71284	5.75763	5.77998	5.76749	5.72597	5.68311	5.64564	5.55687	5.44538	5.27924
FSS2_14	ML	DT	-2.62336	-2.1929	-2.13226	-2.36888	-2.54812	-2.56434	-2.32038	-1.9338	-1.478	-1.0582	-0.831193	-0.688537	-0.63604	-0.443573	-0.172181	0.0731838	0.526061	0.933817	1.15818	1.48672	1.82458	2.1098	2.35395	2.62938	2.85123	3.00679	3.12938	3.29624	3.4165	3.53973	3.6838	3.78029	3.91722	3.93914	3.93734	3.94603	3.83848	3.72656	3.61682	3.49974	3.41193	3.26914	3.09873	2.92341	2.68506	2.45549	2.27775
FSS2_15	ML	DT	3.20812	3.50075	3.2765	2.95959	2.98689	3.49989	3.95009	3.9916	3.63234	3.07569	2.35015	1.89296	1.59385	1.5557	1.63152	1.77128	1.93375	2.08002	2.19525	2.43471	2.76219	3.14985	3.43996	3.74984	4.00617	4.22636	4.41033	4.535	4.65692	4.71383	4.74783	4.73684	4.64197	4.55774	4.30252	4.00735	3.56222	3.0659	2.4322	1.78466	1.20871	0.763531	0.366512	0.04941	-0.301343	-0.774934	-1.33391
FSS2_16	ML	DT	NaN	NaN	NaN	NaN	NaN	NaN	NaN	NaN	NaN	NaN	NaN	NaN	NaN	NaN	NaN	NaN	NaN	NaN	NaN	NaN	NaN	NaN	NaN	NaN	NaN	NaN	NaN	NaN	NaN	NaN	NaN	NaN	NaN	NaN	NaN	NaN	NaN	NaN	NaN	NaN	NaN	NaN	NaN	NaN	NaN	NaN	NaN
FSS2_17	ML	DT	6.0919	7.65194	8.69853	9.08687	9.01717	8.8255	8.70714	8.70693	8.77124	8.7064	8.49698	8.19817	7.87865	7.38102	6.99146	6.58124	6.56995	6.68349	6.93156	7.21608	7.47163	7.63151	7.70307	7.91586	8.22714	8.42337	8.58928	8.70814	8.66151	8.58535	8.39313	8.11895	7.79038	7.48826	7.16629	6.83149	6.49854	6.25922	6.0515	5.88565	5.87458	5.94688	6.12059	6.14728	5.96932	5.49494	4.71577
FSS2_18	ML	DT	-9.17029	-8.29586	-7.8154	-7.91997	-8.27631	-8.41969	-8.2686	-8.04512	-7.80237	-7.46122	-7.29063	-6.87686	-6.68045	-6.48662	-6.25007	-6.08714	-5.78167	-5.38192	-5.07715	-4.68706	-4.34726	-3.90681	-3.35318	-3.00337	-2.51097	-2.0793	-1.69834	-1.44102	-1.1282	-0.924387	-0.879446	-0.683872	-0.400649	-0.194451	-0.0396486	0.165694	0.463701	0.756307	0.903679	1.05893	1.15629	1.19233	1.18097	0.951968	0.634603	0.34527	-0.035923
FSS2_19	ML	DT	-9.06496	-7.92194	-7.04045	-6.42959	-5.93604	-5.69066	-5.45649	-5.22903	-4.99029	-4.82672	-4.76352	-4.75545	-4.78001	-4.84263	-5.02186	-5.36695	-5.4641	-5.31043	-5.21132	-5.10435	-4.76117	-4.28482	-3.70348	-3.1078	-2.46908	-1.81348	-1.22265	-0.674415	-0.127976	0.389193	0.882409	1.30022	1.69497	1.9589	2.1807	2.26782	2.3753	2.44662	2.50256	2.52222	2.50725	2.2997	2.114	1.7819	1.36126	0.930147	0.535864
FSS2_20	ML	DT	-0.767076	-0.695849	-0.633939	-0.518285	-0.333855	0.000997154	0.162085	0.273523	0.211172	0.233195	0.348318	0.350198	0.45524	0.384715	0.426968	0.421427	0.501887	0.689326	0.795718	0.932295	1.11438	1.3644	1.53598	1.7443	1.87791	2.01618	2.09619	2.09967	2.17056	2.27574	2.30571	2.3177	2.37214	2.37559	2.28471	2.33196	2.41585	2.35495	2.32838	2.26739	2.21838	2.13374	2.06354	1.94195	1.72681	1.52787	1.25258
FSS2_21	ML	DT	-11.8106	-11.0966	-10.4576	-9.92739	-9.45467	-8.92667	-8.40674	-7.99314	-7.59913	-7.11639	-6.54008	-6.11761	-5.8674	-5.77097	-5.56243	-5.58824	-5.64377	-5.53918	-5.45849	-5.42776	-5.32245	-5.10803	-5.13798	-4.66725	-4.51424	-4.30571	-3.9936	-3.76504	-3.55709	-3.2542	-3.03597	-2.72878	-2.4279	-2.10965	-1.81084	-1.40684	-1.15167	-0.821087	-0.630534	-0.544661	-0.510049	-0.585663	-0.80047	-1.15358	-1.48856	-1.89083	-2.2547
FSS2_23	ML	DT	-5.55887	-4.55878	-4.11499	-4.33306	-4.72964	-4.79911	-4.40872	-3.80953	-3.30447	-2.89596	-2.83093	-3.05863	-3.13298	-3.11692	-3.29465	-3.37276	-3.28507	-3.2994	-3.14069	-2.96799	-2.78049	-2.68347	-2.5721	-2.36314	-2.09178	-1.80183	-1.49275	-1.14824	-0.828118	-0.783988	-0.464348	-0.276315	-0.117918	0.048474	0.220695	0.190494	0.214867	0.141928	0.171646	0.0789305	0.0327578	0.0359876	0.017385	-0.107809	-0.177126	-0.26803	-0.545433
FSS2_24	ML	DT	-3.23878	-4.04477	-5.02261	-5.67655	-5.82452	-5.56083	-5.04016	-4.20074	-3.30617	-2.42813	-1.68545	-1.00781	-0.379654	0.114118	0.542487	0.573052	0.445868	0.230553	0.201716	0.029201	-0.0596383	-0.171631	-0.0372078	0.0555291	0.21354	0.585699	0.966996	1.47248	2.12276	2.72351	3.29372	3.71196	4.06679	4.26967	4.35575	4.42114	4.36864	4.30291	4.09806	3.85181	3.59992	3.52387	3.31514	3.13736	2.80471	2.3807	1.74819
FSS2_25	ML	DT	-4.14472	-3.60386	-3.88569	-4.50339	-4.93197	-5.20705	-4.97904	-4.23302	-3.31469	-2.2563	-1.64685	-1.56892	-1.8962	-2.3216	-2.55022	-2.63341	-2.52854	-2.20143	-1.86029	-1.56713	-1.33269	-1.12658	-0.771804	-0.643136	-0.64782	-0.542396	-0.451714	-0.305021	-0.11907	0.0675429	0.230157	0.365013	0.522642	0.495073	0.604036	0.51777	0.336395	0.312807	0.238873	0.157719	0.103157	-0.0498572	-0.23618	-0.471383	-0.655123	-0.729729	-0.944675
FSS2_26	ML	DT	-11.8358	-10.7255	-9.93535	-9.75282	-9.97869	-10.2125	-10.2184	-9.78171	-9.02546	-7.96377	-7.08813	-6.45811	-6.17021	-6.08224	-6.0591	-6.22856	-6.35397	-6.47466	-6.59985	-6.21231	-6.0842	-5.87652	-5.68584	-5.46939	-5.24462	-5.076	-4.92189	-4.6764	-4.37224	-4.08338	-3.81606	-3.48521	-3.3089	-3.1708	-3.12383	-3.12676	-3.14349	-3.19651	-3.28225	-3.34256	-3.43035	-3.57878	-3.70308	-3.83702	-3.91716	-4.01106	-4.09156
FSS2_27	ML	DT	-4.23805	-5.37306	-6.25153	-6.19305	-5.53626	-4.94504	-4.49046	-4.32608	-4.23386	-4.17688	-4.09788	-4.00345	-3.83019	-3.88407	-3.72259	-3.4577	-3.27042	-2.87011	-2.42811	-2.12974	-1.73504	-1.22539	-0.64709	-0.030579	0.28167	0.7446	1.10144	1.38545	1.66084	1.6692	1.7654	1.71113	1.63682	1.55693	1.53204	1.49725	1.56943	1.81493	2.04228	2.37136	2.59056	2.68911	2.60712	2.17545	1.59477	1.0168	0.561648
FSS2_29	ML	DT	-9.96848	-9.0574	-8.45353	-7.96174	-7.73907	-7.98838	-7.9309	-7.66402	-7.2132	-6.70067	-6.32077	-6.02945	-5.92512	-5.92709	-5.39458	-4.64556	-4.25619	-3.85306	-3.45773	-3.07798	-2.4918	-2.19464	-1.78052	-1.43604	-1.18847	-1.07906	-0.933588	-0.995268	-1.41089	-1.69926	-2.15437	-2.52255	-2.85599	-3.10499	-3.29771	-3.41913	-3.46932	-3.52762	-3.51564	-3.47063	-3.37122	-3.35245	-3.35921	-3.47872	-3.56665	-3.54176	-3.55887
[truncated: 54 more columns]

## Sheet: Knee abduction
ID	Shoe	Walk
FSS2_01	BF	ST	-2.04997	-1.70723	-1.22924	-0.728396	-0.16472	0.45599	1.1046	1.66817	2.22653	2.68867	3.08554	3.37282	3.82387	4.07323	4.28806	4.38394	4.45207	4.44913	4.45864	4.39547	4.26441	4.12952	3.98786	3.82174	3.78691	3.72074	3.72303	3.77691	3.72695	3.82825	3.87028	3.97165	4.07995	4.16675	4.24723	4.30734	4.34531	4.35776	4.36973	4.37933	4.3545	4.31079	4.21049	4.02564	3.74659	3.40855	2.97272
FSS2_02	BF	ST	-2.93297	-3.45671	-3.49392	-3.10107	-2.70752	-2.29694	-1.88338	-1.47242	-1.19458	-0.913998	-0.839795	-0.815025	-0.81152	-0.840943	-0.725726	-0.630626	-0.447905	-0.210129	-0.0909599	-0.0147869	0.108374	0.165662	0.22307	0.348172	0.497202	0.654611	0.726577	0.828538	0.930279	0.956751	0.963561	0.93355	0.915713	0.897228	0.871815	0.849663	0.798788	0.723924	0.629033	0.531568	0.424525	0.339144	0.233787	0.13842	0.0641221	0.00928114	-0.0313868
FSS2_03	BF	ST	NaN	NaN	NaN	NaN	NaN	NaN	NaN	NaN	NaN	NaN	NaN	NaN	NaN	NaN	NaN	NaN	NaN	NaN	NaN	NaN	NaN	NaN	NaN	NaN	NaN	NaN	NaN	NaN	NaN	NaN	NaN	NaN	NaN	NaN	NaN	NaN	NaN	NaN	NaN	NaN	NaN	NaN	NaN	NaN	NaN	NaN	NaN
FSS2_05	BF	ST	-3.31823	-3.32497	-3.28567	-3.41784	-3.7168	-3.67707	-3.55396	-3.04227	-2.71099	-2.42124	-2.03373	-1.75446	-1.60282	-1.43669	-1.19561	-1.1281	-1.03765	-1.0515	-1.1018	-1.27605	-1.33981	-1.35505	-1.35117	-1.43523	-1.52447	-1.63365	-1.60233	-1.67091	-1.81861	-1.7626	-1.71467	-1.55046	-1.43698	-1.3146	-1.24099	-1.15937	-1.0966	-1.00506	-0.975654	-0.935987	-0.934508	-0.966394	-0.996794	-1.11544	-1.26614	-1.45089	-1.68874
FSS2_06	BF	ST	3.31922	4.51038	5.52939	6.30981	6.94185	7.40763	7.81015	8.21416	8.59289	8.82822	8.94739	9.02397	9.023	8.9801	8.88495	8.67185	8.40256	8.09892	7.79118	7.45737	7.11979	6.78379	6.43011	6.04046	5.69559	5.28912	4.97653	4.57366	4.25971	3.98058	3.7488	3.4577	3.25232	3.03887	2.89045	2.74154	2.63683	2.5693	2.53735	2.58782	2.69783	2.88621	3.09232	3.3672	3.68732	4.07971	4.54785
FSS2_07	BF	ST	-1.43732	-1.42521	-1.41137	-1.01099	-0.383221	0.0175654	0.241804	0.309673	0.306386	0.534099	0.682785	1.01097	1.36649	1.65457	1.75008	1.76769	1.75148	1.81294	1.81174	1.82215	1.81485	1.7233	1.77908	1.90282	2.0325	2.15474	2.31629	2.45071	2.50661	2.56114	2.57619	2.6418	2.66449	2.70054	2.69224	2.67229	2.60137	2.54658	2.50998	2.43847	2.39805	2.35795	2.29099	2.1709	1.99275	1.7755	1.50594
FSS2_08	BF	ST	-1.05576	-0.45954	-0.00167786	0.518778	1.06795	1.49208	1.81331	2.15567	2.40267	2.65856	2.85896	3.02484	3.14767	3.26346	3.37263	3.41446	3.44616	3.38627	3.29331	3.20364	3.15125	3.08591	3.06145	3.02726	2.98139	2.91017	2.84673	2.75211	2.65069	2.54038	2.43294	2.37516	2.27191	2.16089	2.01739	1.88213	1.75091	1.6717	1.60767	1.61335	1.65316	1.73874	1.87848	2.02665	2.23074	2.45601	2.63404
FSS2_09	BF	ST	-5.72246	-5.76866	-6.06094	-6.26647	-6.52734	-6.34403	-5.57683	-4.92389	-4.53706	-4.40137	-4.33202	-4.2477	-4.02284	-3.76152	-3.42752	-3.21017	-2.83632	-2.61005	-2.44658	-2.367	-2.38325	-2.37399	-2.28087	-2.18462	-2.05322	-1.85334	-1.73375	-1.55466	-1.36479	-1.09629	-0.767547	-0.488673	-0.183732	0.0954563	0.320726	0.503866	0.646579	0.740996	0.762897	0.753089	0.681253	0.555804	0.361711	0.073901	-0.255513	-0.64797	-1.05376
FSS2_10	BF	ST	-4.82298	-4.84286	-4.93628	-5.09216	-5.32293	-5.07334	-4.74215	-4.36613	-3.97488	-3.69137	-3.53206	-3.39293	-3.15306	-2.87057	-2.60136	-2.32317	-2.03498	-1.82668	-1.69258	-1.59574	-1.56329	-1.50926	-1.43682	-1.4096	-1.37243	-1.35473	-1.3362	-1.3282	-1.3478	-1.34068	-1.33468	-1.40534	-1.38149	-1.4088	-1.44089	-1.48621	-1.50498	-1.61392	-1.66374	-1.73492	-1.83923	-1.92326	-1.98305	-2.06168	-2.12894	-2.18527	-2.2666
FSS2_11	BF	ST	-8.10433	-7.86498	-7.62288	-7.49993	-7.48999	-7.4061	-7.2286	-7.01355	-6.7023	-6.38725	-5.99342	-5.75888	-5.52465	-5.32323	-5.17859	-4.95513	-4.66933	-4.38154	-4.07652	-3.80467	-3.62711	-3.43554	-3.35139	-3.20341	-3.00896	-2.87414	-2.61933	-2.43405	-2.29229	-2.07057	-1.93555	-1.82864	-1.71309	-1.62647	-1.56679	-1.5657	-1.59465	-1.60773	-1.65215	-1.73474	-1.85202	-2.01681	-2.1722	-2.36254	-2.58109	-2.81705	-3.05241
FSS2_12	BF	ST	-7.56051	-7.81844	-7.8309	-7.64771	-7.50784	-7.4632	-7.36256	-7.28284	-7.3072	-7.17699	-7.00118	-6.78001	-6.51851	-6.20275	-5.93035	-5.66797	-5.32545	-5.02244	-4.66924	-4.32655	-3.93459	-3.5423	-3.13009	-2.78381	-2.45376	-2.15639	-1.87417	-1.65507	-1.42114	-1.20811	-1.0238	-0.852291	-0.690249	-0.566299	-0.440015	-0.354633	-0.311596	-0.292322	-0.344593	-0.426542	-0.552077	-0.731031	-0.906605	-1.11462	-1.34589	-1.61251	-1.95072
FSS2_13	BF	ST	-2.6814	-2.14115	-1.46738	-0.822035	-0.586321	-0.333206	0.0367612	0.403391	0.521305	0.624778	0.954338	1.31711	1.53629	1.69572	1.78181	1.78869	1.76942	1.81874	1.86088	1.83317	1.88364	1.81181	1.69328	1.59283	1.50671	1.37586	1.31485	1.16815	1.0501	0.958362	0.855302	0.831925	0.794449	0.766311	0.767358	0.770136	0.787301	0.851744	0.926876	1.05092	1.22536	1.41625	1.65435	1.90845	2.16045	2.41586	2.69703
FSS2_14	BF	ST	-1.07687	-0.72638	-0.442674	-0.129417	0.137426	0.506865	0.835328	1.08857	1.23086	1.2854	1.22579	1.25989	1.33708	1.41906	1.40642	1.42313	1.49195	1.50407	1.41549	1.40745	1.37454	1.37481	1.38286	1.42042	1.48716	1.48809	1.54934	1.58904	1.60579	1.68116	1.728	1.74313	1.75969	1.85047	1.79505	1.78629	1.77825	1.71928	1.72981	1.75632	1.81084	1.89175	1.95953	2.03371	2.11366	2.23742	2.28662
FSS2_15	BF	ST	-2.61715	-2.03802	-1.38431	-1.07095	-1.11546	-0.808184	-0.210674	0.205749	0.581816	0.992122	1.58366	2.07766	2.32527	2.30433	2.29588	2.18431	2.14263	2.01466	1.89631	1.77712	1.61878	1.39282	1.17741	0.954845	0.764335	0.574373	0.435079	0.324501	0.233387	0.133747	0.157466	0.127343	0.11479	0.114325	0.108385	0.108048	0.112517	0.0833277	0.0593028	0.0802193	0.11001	0.180265	0.233409	0.317038	0.428528	0.517472	0.608928
FSS2_16	BF	ST	-3.47598	-2.88184	-2.51074	-2.60986	-2.73794	-2.17159	-1.3698	-0.692266	-0.133611	0.249914	0.506302	0.596602	0.532095	0.417499	0.242446	0.120803	0.0279882	0.0962786	0.274512	0.448516	0.562014	0.571477	0.747166	0.765656	0.732462	0.668177	0.63418	0.54371	0.478985	0.468354	0.522914	0.567777	0.642681	0.689613	0.716031	0.713096	0.707615	0.667147	0.599847	0.51004	0.392277	0.254018	0.0878578	-0.0815635	-0.242561	-0.384921	-0.641158
FSS2_17	BF	ST	-2.44668	-2.47302	-2.03363	-1.35522	-0.690481	-0.0305739	0.390357	0.602927	0.838021	1.06649	1.232	1.38037	1.56311	1.72915	1.86049	1.93268	1.88054	1.83441	1.71929	1.63474	1.52867	1.43545	1.33615	1.26383	1.23533	1.17327	1.11033	0.969534	0.869136	0.837457	0.814964	0.777071	0.706462	0.638103	0.557161	0.503095	0.391911	0.312879	0.281026	0.246804	0.247463	0.312886	0.374925	0.466928	0.636178	0.820365	1.01662
FSS2_18	BF	ST	-3.75106	-3.76696	-3.658	-3.5225	-3.36636	-3.09066	-2.84378	-2.60793	-2.4151	-2.28675	-2.26204	-2.15278	-1.85218	-1.5483	-1.29724	-1.1859	-1.08082	-1.06067	-0.974697	-0.97904	-1.00746	-1.07287	-1.17134	-1.23243	-1.26251	-1.16117	-1.14347	-1.17733	-1.13389	-1.06673	-1.01992	-0.910234	-0.709269	-0.576692	-0.469334	-0.321781	-0.208357	-0.100868	-0.057293	0.0108765	0.0771422	0.17387	0.260458	0.362075	0.495975	0.622852	0.704797
FSS2_19	BF	ST	-3.76695	-4.01759	-4.3903	-4.92367	-5.44683	-5.70552	-5.45008	-4.6831	-3.80789	-3.03744	-2.60208	-2.2595	-2.0903	-1.8176	-1.29853	-0.766649	-0.525546	-0.36809	-0.22011	-0.0592125	0.0559538	0.182788	0.329122	0.457859	0.557711	0.622905	0.706299	0.916991	1.05976	1.20952	1.37527	1.55508	1.73248	1.9226	2.06527	2.16498	2.26276	2.29576	2.29501	2.26391	2.21759	2.10508	1.98258	1.82861	1.6973	1.57042	1.47618
FSS2_20	BF	ST	1.48021	1.80884	2.21871	2.78194	3.58096	4.26607	4.8382	5.59064	6.30973	6.95308	7.61686	8.27651	8.90656	9.38879	9.73831	9.9013	9.94414	9.87879	9.76158	9.62561	9.46902	9.29253	9.10507	8.86297	8.61147	8.37443	8.1622	7.94131	7.72375	7.44006	7.2385	6.99425	6.82372	6.60674	6.42195	6.22281	6.04354	5.87236	5.66622	5.53103	5.39208	5.26316	5.17714	5.18387	5.24143	5.34182	5.52774
FSS2_21	BF	ST	-8.20833	-8.44541	-8.68366	-8.76261	-8.68857	-8.55955	-8.29995	-7.74726	-6.82208	-5.7574	-4.7554	-3.95497	-3.4261	-3.21731	-3.2371	-3.31111	-3.31413	-3.18699	-3.00772	-2.76481	-2.61368	-2.28235	-2.0323	-1.85667	-1.65727	-1.46947	-1.23941	-1.09597	-0.730256	-0.472897	-0.297238	-0.098	0.0598865	0.249677	0.422095	0.564952	0.668163	0.704514	0.706476	0.632724	0.536664	0.42638	0.346034	0.254578	0.152441	0.0206763	-0.132165
FSS2_23	BF	ST	-5.23188	-4.84814	-4.0659	-3.43765	-3.25946	-2.55992	-1.75937	-1.681	-2.46213	-2.10529	-1.39167	-0.574845	0.200935	0.820084	1.40555	2.11295	2.51524	2.65602	2.57226	2.29329	2.16691	2.27435	2.36858	2.47214	2.54965	2.65009	2.65929	2.60729	2.63481	2.62151	2.60814	2.55841	2.71331	2.57613	2.51033	2.31852	2.21629	2.16143	2.18041	2.14385	2.10724	2.08011	2.13179	2.14914	2.21402	2.29614	2.38001
FSS2_24	BF	ST	-1.15973	-0.915484	-0.561566	-0.150272	0.242218	0.597776	0.938925	1.21948	1.40972	1.60686	1.75677	1.88849	1.9881	2.06085	2.03589	2.00184	1.95321	1.86316	1.77775	1.69966	1.68042	1.53869	1.38054	1.14452	1.04322	0.845673	0.697117	0.69983	0.556119	0.517638	0.474623	0.422071	0.462571	0.467048	0.508257	0.575206	0.633243	0.736211	0.758871	0.816768	0.800701	0.819069	0.80464	0.774992	0.751867	0.741773	0.762372
FSS2_25	BF	ST	-2.50987	-2.55026	-2.47461	-2.34718	-2.12822	-1.97411	-1.89201	-1.57881	-1.33783	-0.97669	-0.709695	-0.422045	-0.199012	-0.00376504	0.118201	0.0926597	0.195128	0.248164	0.311508	0.33743	0.360506	0.409588	0.422504	0.454752	0.460141	0.461252	0.531252	0.639503	0.741418	0.820386	0.860904	0.888683	0.930206	1.01352	1.02568	1.07982	1.02604	1.01268	0.982051	0.945247	0.932407	0.904791	0.907359	0.939159	1.01634	1.06282	1.15676
FSS2_26	BF	ST	-6.5644	-6.91647	-6.69362	-6.49974	-5.96673	-4.72546	-3.39241	-2.21728	-1.44732	-1.08517	-0.748795	-0.243747	0.0262805	0.314774	0.567932	0.595782	0.626792	0.585598	0.457372	0.813635	0.384347	0.344122	0.339487	0.520716	0.591518	0.835424	0.945355	1.07288	1.18128	1.17362	1.08757	1.0739	1.12418	1.18768	1.26239	1.20744	1.06985	0.904101	0.73955	0.57651	0.518803	0.474693	0.571684	0.673163	0.781334	0.883809	0.98935
FSS2_27	BF	ST	-1.18921	-0.627922	-0.127052	0.254545	0.691422	1.14463	1.56059	1.80392	1.8888	1.93265	1.95427	1.92315	1.92463	1.86285	1.75495	1.60629	1.40724	1.23974	1.03739	0.885006	0.718799	0.523011	0.337367	0.272634	0.165169	0.0487146	0.00634417	0.017393	0.0139331	0.0102018	0.0853558	0.158938	0.273812	0.357682	0.450493	0.565682	0.687261	0.845834	0.98868	1.21418	1.49199	1.78649	2.16081	2.58922	3.11267	3.73596	4.44631
FSS2_29	BF	ST	-3.24345	-3.67162	-4.12529	-4.5869	-4.75059	-4.50285	-4.06086	-3.58212	-3.30031	-3.31459	-3.55262	-3.98834	-4.1154	-3.98102	-3.72439	-3.28523	-2.70094	-2.23384	-1.62974	-1.14455	-0.404628	-0.351177	-0.10476	0.117371	0.287044	0.372292	0.626122	0.884761	0.992872	1.05002	1.06599	1.03875	1.01377	0.894748	0.846524	0.778283	0.655226	0.543585	0.430493	0.278744	0.167887	0.0761795	0.00459761	-0.0570416	-0.152968	-0.234111	-0.345853
FSS2_01	BF	DT	-2.38382	-2.16061	-1.77258	-1.32483	-0.768806	-0.1129	0.520329	1.07613	1.60252	2.11463	2.56427	3.004	3.36488	3.64589	3.94021	4.13515	4.11117	4.12392	3.97529	3.83758	3.73154	3.62567	3.41273	3.31639	3.14634	3.11406	3.2471	3.2494	3.32404	3.39612	3.48501	3.57252	3.66166	3.74221	3.82488	3.91269	3.98865	4.04365	4.07691	4.11576	4.12754	4.10034	4.07571	3.96187	3.80171	3.55977	3.25749
FSS2_02	BF	DT	-3.77711	-4.16696	-4.04758	-3.56211	-3.14586	-2.7383	-2.39853	-2.16449	-1.93705	-1.68876	-1.43529	-1.32013	-1.3108	-1.3141	-1.25157	-1.09351	-0.933087	-0.683927	-0.604033	-0.51048	-0.389691	-0.318916	-0.31609	-0.186318	0.0261357	0.161969	0.299261	0.459162	0.594138	0.651941	0.646984	0.632398	0.601591	0.554408	0.550948	0.536506	0.492638	0.40592	0.336383	0.218375	0.107263	-0.00668956	-0.172126	-0.318782	-0.460209	-0.588227	-0.72673
FSS2_03	BF	DT	NaN	NaN	NaN	NaN	NaN	NaN	NaN	NaN	NaN	NaN	NaN	NaN	NaN	NaN	NaN	NaN	NaN	NaN	NaN	NaN	NaN	NaN	NaN	NaN	NaN	NaN	NaN	NaN	NaN	NaN	NaN	NaN	NaN	NaN	NaN	NaN	NaN	NaN	NaN	NaN	NaN	NaN	NaN	NaN	NaN	NaN	NaN
FSS2_05	BF	DT	-3.12639	-3.04801	-2.96087	-2.89658	-3.09269	-3.0339	-2.82388	-2.37903	-1.99658	-1.69717	-1.42166	-1.17984	-0.97412	-0.928875	-0.859702	-0.579303	-0.621771	-0.687369	-0.789206	-0.941055	-1.117	-1.27421	-1.46115	-1.5249	-1.65156	-1.65598	-1.6708	-1.66139	-1.62132	-1.58607	-1.51992	-1.40048	-1.27655	-1.13826	-1.04799	-0.981035	-0.910902	-0.834041	-0.807224	-0.809388	-0.839074	-0.892326	-0.965469	-1.13651	-1.32798	-1.57822	-1.87634
FSS2_06	BF	DT	3.92979	5.05475	5.98277	6.70564	7.25203	7.63754	7.93563	8.21756	8.43676	8.60695	8.6576	8.63385	8.57012	8.44419	8.26978	7.95687	7.65338	7.29553	6.91636	6.50053	6.09616	5.74264	5.33307	4.96056	4.58735	4.19864	3.84207	3.46312	3.17502	2.82525	2.57354	2.3394	2.09269	1.90755	1.73828	1.60111	1.5068	1.45236	1.43367	1.496	1.61594	1.82161	2.06715	2.39277	2.7359	3.16799	3.66735
FSS2_07	BF	DT	-0.915704	-0.929252	-0.987176	-0.801023	-0.286361	0.171257	0.441621	0.524848	0.636305	0.821059	1.04596	1.39472	1.77151	2.05148	2.21539	2.21475	2.18298	2.17663	2.16186	2.06718	1.97964	1.89979	1.80667	1.79069	1.86255	2.03715	2.15175	2.32195	2.47979	2.59884	2.67711	2.6879	2.71363	2.67711	2.6694	2.62696	2.58672	2.54095	2.47345	2.42454	2.40066	2.35399	2.24934	2.13238	1.97562	1.80095	1.59872
FSS2_08	BF	DT	0.317849	0.9366	1.47712	1.9742	2.40232	2.66308	2.80625	2.89382	3.07401	3.24614	3.52216	3.74234	3.86958	3.93899	4.0277	4.07026	3.99155	3.91179	3.79931	3.73026	3.6824	3.59926	3.46861	3.36198	3.21352	3.09497	2.87036	2.70415	2.54567	2.37718	2.2401	2.078	1.90289	1.78577	1.67284	1.56681	1.48521	1.40612	1.35097	1.30167	1.26657	1.29912	1.36809	1.48128	1.6256	1.8143	1.97182
FSS2_09	BF	DT	-5.4393	-5.60468	-5.85899	-6.08919	-6.2665	-5.92335	-5.18227	-4.46637	-4.01031	-3.79914	-3.66071	-3.65324	-3.55949	-3.35503	-3.118	-2.89923	-2.65536	-2.48141	-2.35001	-2.21757	-2.19067	-2.22632	-2.19081	-2.03521	-1.92913	-1.82658	-1.68646	-1.48688	-1.39776	-1.18882	-0.957177	-0.685542	-0.422756	-0.160088	0.112062	0.280913	0.3956	0.471475	0.512321	0.534667	0.481011	0.335318	0.152232	-0.100186	-0.435931	-0.825792	-1.26945
FSS2_10	BF	DT	-3.8321	-4.11938	-4.37029	-4.84341	-5.02719	-4.79766	-4.62297	-4.57546	-4.53445	-4.36515	-4.08919	-3.71	-3.34791	-3.02917	-2.7422	-2.50798	-2.35048	-2.1769	-1.92319	-1.69418	-1.50572	-1.2662	-1.1328	-1.02201	-0.978283	-0.860624	-0.86156	-0.858259	-0.869778	-0.912017	-0.96362	-1.0158	-1.06738	-1.05933	-1.02813	-1.03151	-1.02463	-1.05205	-1.08462	-1.08559	-1.08931	-1.09893	-1.10536	-1.11062	-1.1259	-1.14383	-1.18101
FSS2_11	BF	DT	-8.60148	-8.26328	-8.00903	-7.93293	-7.95295	-7.91578	-7.71296	-7.3286	-6.95348	-6.58888	-6.32725	-6.11858	-5.92553	-5.8016	-5.68171	-5.51965	-5.22392	-4.92159	-4.60502	-4.27519	-4.00254	-3.67736	-3.34778	-3.02034	-2.77689	-2.44599	-2.22656	-1.93745	-1.73088	-1.56522	-1.36136	-1.20569	-1.05675	-1.00162	-0.990243	-1.00327	-1.05362	-1.11201	-1.16902	-1.26106	-1.38509	-1.59451	-1.85858	-2.16016	-2.50555	-2.8961	-3.25853
FSS2_12	BF	DT	-7.54682	-7.73669	-7.66078	-7.41492	-7.1513	-6.97117	-6.77269	-6.62452	-6.49152	-6.34725	-6.13298	-5.94461	-5.66976	-5.36953	-5.13322	-4.75722	-4.36913	-4.04274	-3.71215	-3.33712	-2.92878	-2.54786	-2.16442	-1.85643	-1.48613	-1.22702	-0.931679	-0.696068	-0.465779	-0.28214	-0.116527	0.0313293	0.15288	0.2487	0.289336	0.313359	0.25769	0.17296	0.00603772	-0.185651	-0.427631	-0.645788	-0.907838	-1.15781	-1.4259	-1.78755	-2.20826
FSS2_13	BF	DT	-2.47301	-1.95415	-1.29116	-0.621861	-0.300511	-0.0020765	0.336228	0.626675	0.702627	0.792392	1.0762	1.3982	1.61944	1.78621	1.9004	1.92404	1.90799	1.93763	1.93679	1.88962	1.87983	1.79774	1.6672	1.53545	1.45502	1.33446	1.29088	1.16416	1.06345	0.988487	0.89057	0.862441	0.832135	0.806332	0.811482	0.804721	0.830223	0.893681	0.955278	1.07293	1.24002	1.43448	1.67253	1.94633	2.22613	2.51277	2.83589
FSS2_14	BF	DT	-1.28447	-1.04106	-0.735803	-0.590539	-0.424244	-0.139749	0.276409	0.680938	0.947776	1.08889	1.17823	1.31427	1.47956	1.58979	1.65224	1.66337	1.64843	1.58429	1.49786	1.45579	1.40421	1.38026	1.38255	1.44473	1.44387	1.51268	1.54695	1.58846	1.60635	1.61731	1.68012	1.67468	1.6933	1.73876	1.69541	1.6826	1.62486	1.59623	1.58369	1.58544	1.60896	1.63039	1.65946	1.73606	1.84853	1.96216	2.04417
FSS2_15	BF	DT	-2.61715	-2.03802	-1.38431	-1.07095	-1.11546	-0.808184	-0.210674	0.205749	0.581816	0.992122	1.58366	2.07766	2.32527	2.30433	2.29588	2.18431	2.14263	2.01466	1.89631	1.77712	1.61878	1.39282	1.17741	0.954845	0.764335	0.574373	0.435079	0.324501	0.233387	0.133747	0.157466	0.127343	0.11479	0.114325	0.108385	0.108048	0.112517	0.0833277	0.0593028	0.0802193	0.11001	0.180265	0.233409	0.317038	0.428528	0.517472	0.608928
FSS2_16	BF	DT	-3.26552	-2.64395	-2.28272	-2.40151	-2.54002	-1.97583	-1.10433	-0.385958	0.137294	0.475584	0.710073	0.723308	0.499071	0.2847	0.0556531	-0.142893	-0.217977	-0.106712	0.120236	0.357427	0.57874	0.782704	0.899969	1.03864	0.97345	0.909698	0.794615	0.631654	0.427268	0.373585	0.38295	0.400813	0.432184	0.463033	0.478433	0.48586	0.515003	0.531941	0.541935	0.490372	0.385204	0.21919	0.0524505	-0.101949	-0.239302	-0.404719	-0.666854
FSS2_17	BF	DT	-2.9339	-2.68297	-2.34985	-2.19499	-2.06261	-1.60733	-1.22969	-1.07092	-0.956215	-0.649445	-0.23583	0.229236	0.616619	0.931242	1.15024	1.28079	1.34795	1.3319	1.27484	1.23923	1.23674	1.21574	1.21464	1.16222	1.11057	1.04653	1.01472	0.96257	0.88215	0.831182	0.763387	0.776089	0.72451	0.696539	0.680964	0.625241	0.588295	0.533594	0.50638	0.490693	0.467812	0.453766	0.419418	0.453594	0.481736	0.563155	0.669999
FSS2_18	BF	DT	-3.55342	-3.61757	-3.52878	-3.21928	-2.78621	-2.31154	-1.9385	-1.78161	-1.76461	-1.89142	-2.05508	-1.88852	-1.7667	-1.4505	-1.12314	-0.818223	-0.557202	-0.438436	-0.343894	-0.400986	-0.362254	-0.543143	-0.705813	-0.827985	-0.936625	-0.879021	-0.967064	-0.922373	-0.899806	-0.8482	-0.724034	-0.678054	-0.554508	-0.487	-0.468203	-0.431009	-0.449312	-0.314715	-0.195257	-0.0388246	0.0855514	0.198464	0.351037	0.438001	0.571885	0.621825	0.639102
FSS2_19	BF	DT	-3.61461	-3.82792	-4.15795	-4.70779	-5.33321	-5.61986	-5.36983	-4.68242	-3.92864	-3.38232	-3.06787	-2.96717	-2.89003	-2.74383	-2.19448	-1.70481	-1.26088	-0.980662	-0.863682	-0.740184	-0.62871	-0.365849	-0.173655	-0.00466728	0.180111	0.323146	0.53908	0.735293	0.972487	1.12726	1.35335	1.56819	1.75464	1.94148	2.11425	2.2529	2.36596	2.44197	2.50155	2.5096	2.47154	2.34245	2.19035	2.06442	1.94362	1.80374	1.7027
FSS2_20	BF	DT	1.83912	2.26274	2.82122	3.43769	4.17971	4.8004	5.42573	6.05983	6.55297	6.98908	7.45384	7.89695	8.27812	8.54829	8.69943	8.70267	8.67709	8.60483	8.52098	8.39422	8.20941	8.07395	7.85965	7.59919	7.35525	7.09196	6.89296	6.65281	6.4143	6.1666	6.00436	5.87265	5.72497	5.52903	5.39894	5.2447	5.12225	5.00811	4.90115	4.8221	4.76717	4.71768	4.72627	4.80645	4.9555	5.1098	5.39413
FSS2_21	BF	DT	-8.32883	-8.61511	-8.95649	-9.01099	-8.83223	-8.57921	-8.13133	-7.38225	-6.36299	-5.2574	-4.20623	-3.45802	-2.97638	-2.71434	-2.63302	-2.64761	-2.61129	-2.52055	-2.41063	-2.21418	-1.99329	-1.82918	-1.5424	-1.30208	-1.06633	-0.777932	-0.53352	-0.291717	-0.0728829	0.0877786	0.230127	0.315778	0.40541	0.497871	0.576257	0.680064	0.678395	0.75305	0.75378	0.717894	0.683235	0.643659	0.582693	0.488141	0.39871	0.177475	-0.0441888
FSS2_23	BF	DT	-5.50121	-5.17437	-4.37957	-3.84199	-3.65876	-3.09602	-2.43573	-2.50037	-3.24408	-2.92646	-2.03305	-1.26611	-0.609703	-0.0984532	0.4007	0.871832	1.13232	1.11451	0.995535	1.1534	1.43656	1.71382	1.92641	2.01142	2.04104	2.10996	2.23729	2.31059	2.3741	2.71236	2.68493	2.69515	2.38645	2.37777	2.45566	2.42724	2.40031	2.3682	2.35484	2.24089	2.17089	2.14273	2.12769	2.17318	2.16779	2.15974	2.18781
FSS2_24	BF	DT	-1.77079	-1.53589	-1.08312	-0.526471	-0.0360017	0.436845	0.900889	1.17702	1.36037	1.51033	1.63587	1.71855	1.77901	1.80324	1.87552	1.92781	1.88701	1.79126	1.74791	1.6472	1.60827	1.52311	1.47917	1.28251	1.25169	1.11516	0.902164	0.850933	0.726744	0.644781	0.561395	0.535166	0.532895	0.535033	0.570422	0.65291	0.668231	0.760302	0.769729	0.851489	0.888541	0.941628	0.965958	0.974917	0.969754	0.954203	0.956261
FSS2_25	BF	DT	-3.68176	-3.82782	-3.87121	-3.86715	-3.68044	-3.61675	-3.65565	-3.53857	-3.02616	-2.51844	-2.39826	-2.11738	-1.85501	-1.70452	-1.60716	-1.46632	-1.28575	-0.908525	-0.607655	-0.244731	0.0644935	0.291547	0.372596	0.399087	0.387391	0.356123	0.325362	0.233674	0.404834	0.500787	0.592653	0.540048	0.512742	0.573623	0.573949	0.587196	0.539424	0.590793	0.637421	0.718511	0.786279	0.794799	0.875618	0.921537	0.901674	0.924421	0.976644
FSS2_26	BF	DT	-6.5644	-6.91647	-6.69362	-6.49974	-5.96673	-4.72546	-3.39241	-2.21728	-1.44732	-1.08517	-0.748795	-0.243747	0.0262805	0.314774	0.567932	0.595782	0.626792	0.585598	0.457372	0.813635	0.384347	0.344122	0.339487	0.520716	0.591518	0.835424	0.945355	1.07288	1.18128	1.17362	1.08757	1.0739	1.12418	1.18768	1.26239	1.20744	1.06985	0.904101	0.73955	0.57651	0.518803	0.474693	0.571684	0.673163	0.781334	0.883809	0.98935
FSS2_27	BF	DT	-0.199078	0.452071	0.922332	1.26133	1.72506	2.05576	2.29647	2.47265	2.50625	2.43836	2.39377	2.33236	2.26145	2.12773	1.96835	1.74781	1.51311	1.26882	1.0756	0.864693	0.719665	0.451003	0.334981	0.296863	0.107755	0.0498503	-0.02323	-0.0286982	-0.0443409	-0.0152038	0.0216298	0.097243	0.210087	0.325223	0.452097	0.569435	0.697502	0.850144	1.02515	1.24631	1.51659	1.85193	2.21243	2.67206	3.18874	3.82097	4.52675
FSS2_29	BF	DT	-3.35308	-3.55951	-3.87868	-4.24336	-4.43556	-4.22313	-3.95457	-3.66495	-3.38308	-3.3299	-3.49618	-3.40816	-3.30915	-3.04333	-2.68687	-2.15445	-1.6448	-1.11157	-0.771756	-0.65859	-0.492659	-0.233576	-0.0218945	0.221632	0.570477	0.772757	0.96785	1.08575	1.10994	1.16396	1.19703	1.06656	1.05061	0.977458	0.850624	0.733281	0.649328	0.554127	0.454809	0.382607	0.26771	0.182707	0.0575042	-0.0311705	-0.163729	-0.266498	-0.363559
FSS2_01	CV	ST	-3.54389	-3.1372	-2.79786	-2.33288	-1.65726	-0.951931	-0.266839	0.627454	1.50985	2.21285	2.79008	3.37855	3.97564	4.58929	5.1001	5.4582	5.6939	5.82114	5.99558	6.12337	6.17537	6.20585	6.05567	5.96017	5.8027	5.65706	5.49768	5.3882	5.32519	5.2377	5.14598	5.12476	5.15728	5.22431	5.32357	5.42801	5.55102	5.64221	5.73586	5.82668	5.922	6.02838	6.1209	6.17524	6.18303	6.12836	6.03969
FSS2_02	CV	ST	-3.34259	-3.36597	-3.19143	-2.8577	-2.34029	-1.70357	-1.07668	-0.590295	-0.339366	-0.237205	-0.192562	-0.255259	-0.335527	-0.466031	-0.620023	-0.644869	-0.564696	-0.445583	-0.251224	0.0265278	0.177578	0.438209	0.663478	0.794796	0.871892	0.973048	1.13602	1.21329	1.29376	1.34556	1.3694	1.38396	1.36016	1.35367	1.28349	1.2048	1.15924	1.10528	1.04855	0.981508	0.880281	0.800292	0.71644	0.604295	0.527565	0.523353	0.583747
FSS2_03	CV	ST	0.620687	0.938078	1.05476	1.08288	1.3981	1.96683	2.47644	2.56356	2.43225	2.14865	1.89452	1.71524	1.76795	1.88909	2.13509	2.38066	2.59236	2.72866	2.72937	2.57433	2.38124	2.22462	2.06734	1.99343	2.07446	2.05269	2.07238	2.1321	2.14788	2.13157	2.13205	2.18989	2.1929	2.23695	2.25429	2.26198	2.23521	2.19346	2.14621	2.12148	2.06757	2.01874	1.989	1.95679	2.05164	2.15497	2.26274
FSS2_05	CV	ST	-3.18778	-3.21337	-3.189	-2.9542	-2.52288	-2.21504	-1.93161	-1.72062	-1.51505	-1.33346	-1.00746	-0.584535	-0.336634	-0.0865886	0.143697	0.316193	0.409842	0.408144	0.392853	0.30586	0.15725	0.0286015	0.00966073	-0.110061	-0.217009	-0.287529	-0.25248	-0.252801	-0.266195	-0.315094	-0.193346	-0.133261	0.0263774	0.119666	0.286936	0.415678	0.617509	0.672397	0.681454	0.740588	0.738785	0.707415	0.649234	0.556827	0.43781	0.246609	0.0356131
FSS2_06	CV	ST	-2.41749	-2.02352	-1.37213	-0.498863	0.239121	0.81225	1.18442	1.56369	2.07849	2.74976	3.52815	4.29163	4.99331	5.54625	5.92721	6.24619	6.40137	6.45939	6.47406	6.4175	6.28029	6.1441	5.93357	5.72479	5.49654	5.1995	4.86478	4.51253	4.12278	3.75915	3.42087	3.08154	2.78738	2.47373	2.18244	1.85481	1.63355	1.43639	1.21743	1.02184	0.829207	0.69124	0.583629	0.484609	0.403429	0.367049	0.421527
FSS2_07	CV	ST	-2.22488	-2.2906	-2.34414	-2.16963	-2.01097	-1.84406	-1.61386	-1.52937	-1.55741	-1.70736	-1.63464	-1.42479	-0.966564	-0.258852	0.0422225	0.464248	0.477877	0.508476	0.48291	0.586082	0.839261	1.0274	1.11507	1.1838	1.33901	1.37934	1.496	1.58073	1.69581	1.70917	1.7696	1.83754	1.93635	1.95066	2.01677	2.04888	2.04412	2.03637	1.84156	1.74802	1.64066	1.51508	1.39842	1.25247	1.03769	0.861863	0.655868
FSS2_08	CV	ST	-4.11114	-3.52136	-2.89297	-2.31478	-1.95552	-1.85906	-1.74894	-1.46177	-1.00224	-0.419476	0.0573268	0.35301	0.650409	0.909149	1.12694	1.27517	1.41077	1.56552	1.60617	1.72892	1.90487	2.03184	2.19653	2.25839	2.32301	2.33628	2.29795	2.25159	2.19366	2.09637	2.03696	1.97069	1.88747	1.77881	1.66518	1.55453	1.436	1.31516	1.23962	1.14548	1.02928	0.936873	0.872294	0.830285	0.829096	0.850108	0.888719
FSS2_09	CV	ST	-7.01918	-7.4062	-7.94548	-8.38887	-8.7235	-8.83763	-8.56128	-7.64821	-7.29545	-7.20373	-7.23142	-7.45581	-7.37454	-6.76651	-6.16023	-5.69088	-5.36409	-5.12159	-4.87643	-4.86129	-4.77138	-4.60018	-4.39816	-4.16068	-3.87872	-3.64661	-3.52487	-3.36108	-3.21137	-3.04957	-2.87453	-2.63662	-2.38739	-2.08996	-1.91174	-1.67068	-1.42602	-1.11822	-0.802632	-0.447718	-0.0909375	0.189082	0.411615	0.478406	0.486931	0.381066	0.229806
FSS2_10	CV	ST	-4.07398	-4.24881	-4.46724	-4.55699	-4.57931	-4.6837	-4.69395	-4.56011	-4.33648	-4.15652	-3.99812	-3.7212	-3.43692	-3.10979	-2.77263	-2.4146	-2.12717	-1.90501	-1.74468	-1.67968	-1.60792	-1.50648	-1.40424	-1.24508	-1.10792	-0.937885	-0.880373	-0.79313	-0.751376	-0.761007	-0.748768	-0.812359	-0.89198	-0.965401	-1.02923	-1.08031	-1.17695	-1.3337	-1.46824	-1.59194	-1.70263	-1.76161	-1.87878	-1.94832	-2.02363	-2.10696	-2.14768
FSS2_11	CV	ST	-9.50176	-10.1371	-10.2562	-9.87535	-9.48365	-9.19616	-8.7909	-8.23577	-7.62903	-7.07407	-6.51778	-6.08599	-5.58842	-5.29008	-5.05701	-5.01123	-4.95347	-4.85445	-4.5855	-4.29464	-3.98282	-3.6057	-3.20815	-2.8252	-2.42236	-1.89701	-1.46383	-1.06444	-0.714964	-0.430746	-0.149814	-0.0114376	0.166281	0.290916	0.350276	0.373779	0.348674	0.333788	0.324699	0.290683	0.217615	0.122929	-0.0371626	-0.302761	-0.618129	-0.999778	-1.38707
FSS2_12	CV	ST	-5.21094	-5.43397	-5.62484	-5.79682	-5.82035	-5.66092	-5.36415	-5.09422	-4.91584	-4.77922	-4.65219	-4.50515	-4.39193	-4.22457	-3.98504	-3.76103	-3.48629	-3.25138	-3.00278	-2.7928	-2.57977	-2.36922	-2.22789	-2.15058	-2.13974	-2.05917	-2.02215	-2.03414	-1.97865	-1.77736	-1.59406	-1.55065	-1.53338	-1.44705	-1.36556	-1.3281	-1.29669	-1.35127	-1.41856	-1.40932	-1.43515	-1.48384	-1.50583	-1.59055	-1.81797	-2.10641	-2.39669
FSS2_13	CV	ST	-3.39893	-3.18245	-2.74988	-2.21573	-1.61466	-1.12088	-0.812383	-0.496064	-0.00921519	0.312196	0.379557	0.490783	0.880403	1.31667	1.57344	1.71379	1.76857	1.77348	1.80927	1.87027	1.95304	1.99	2.04047	2.04226	1.95861	1.93356	1.88217	1.88765	1.80131	1.79256	1.68663	1.64976	1.55147	1.45055	1.47314	1.43334	1.42432	1.43804	1.45403	1.49897	1.5736	1.6785	1.79377	1.96365	2.19522	2.48018	2.79141
FSS2_14	CV	ST	-2.23061	-2.14206	-1.92198	-1.56291	-1.00141	-0.325822	0.337099	0.910032	1.33614	1.61922	1.80202	1.87055	1.90124	1.86512	1.81144	1.82552	1.78783	1.82623	1.82432	1.8141	1.83864	1.8149	1.80998	1.79111	1.8009	1.68221	1.72006	1.62238	1.59963	1.47599	1.41706	1.34106	1.25425	1.18869	1.12554	1.03265	0.944238	0.918043	0.857654	0.86015	0.900347	1.02563	1.11719	1.26761	1.43711	1.56821	1.70658
FSS2_15	CV	ST	-4.84354	-4.60443	-4.35532	-4.15165	-4.242	-4.53064	-4.85823	-4.89693	-4.53622	-3.94317	-3.11463	-2.08838	-1.06743	-0.351516	0.0670135	0.1619	0.0663934	-0.0214268	0.0241222	0.230204	0.498683	0.746539	0.960373	1.01002	0.923006	0.78462	0.548934	0.325092	0.178779	-0.00862424	-0.137546	-0.223058	-0.336749	-0.390785	-0.417507	-0.444299	-0.495664	-0.504097	-0.528464	-0.533096	-0.51315	-0.483392	-0.434822	-0.391127	-0.321825	-0.253776	-0.17151
FSS2_16	CV	ST	-3.00483	-2.61192	-2.17669	-1.92829	-1.71781	-1.3863	-0.891856	-0.316395	0.0824119	0.440868	0.709398	0.766856	0.611532	0.37748	0.348528	0.345258	0.369691	0.523401	0.773108	0.954691	1.11243	1.23179	1.29594	1.28657	1.18167	1.12674	1.03042	0.929443	0.810821	0.705168	0.674441	0.608942	0.630927	0.652861	0.6742	0.725977	0.801798	0.867127	0.913234	0.907676	0.847524	0.76206	0.676627	0.576261	0.479744	0.395959	0.307216
FSS2_17	CV	ST	NaN	NaN	NaN	NaN	NaN	NaN	NaN	NaN	NaN	NaN	NaN	NaN	NaN	NaN	NaN	NaN	NaN	NaN	NaN	NaN	NaN	NaN	NaN	NaN	NaN	NaN	NaN	NaN	NaN	NaN	NaN	NaN	NaN	NaN	NaN	NaN	NaN	NaN	NaN	NaN	NaN	NaN	NaN	NaN	NaN	NaN	NaN
FSS2_18	CV	ST	-4.66411	-4.4371	-4.15289	-3.70314	-3.11638	-2.63888	-2.22983	-1.84014	-1.63804	-1.53255	-1.50152	-1.42225	-1.22344	-1.16254	-1.01348	-0.889931	-0.784966	-0.664189	-0.566339	-0.617749	-0.658626	-0.729246	-0.769109	-0.728249	-0.865235	-0.845214	-0.827485	-0.760891	-0.69019	-0.661233	-0.579346	-0.518435	-0.508084	-0.457796	-0.370268	-0.325633	-0.303895	-0.279017	-0.212515	-0.150844	-0.108752	-0.0155936	0.00802142	0.0369172	0.00421181	-0.03151	-0.0944422
FSS2_19	CV	ST	-5.09233	-5.18527	-5.4661	-5.77357	-5.99865	-6.0655	-5.64182	-4.89552	-3.98715	-3.09259	-2.39966	-1.9851	-1.8595	-1.75249	-1.80421	-1.68173	-1.48431	-1.1957	-0.913692	-0.692998	-0.376828	-0.0631203	0.206539	0.512634	0.728065	0.93558	1.07164	1.26464	1.44899	1.66825	1.86044	2.08162	2.25785	2.40733	2.52916	2.61862	2.64276	2.64095	2.59547	2.49738	2.37256	2.28665	2.21582	2.15958	2.15877	2.20155	2.27317
FSS2_20	CV	ST	0.618034	0.805852	1.03106	1.38691	1.78304	2.20814	2.65804	3.23785	3.97056	4.66371	5.29982	5.9208	6.42674	6.96682	7.51605	8.02135	8.41448	8.62592	8.66985	8.68412	8.66121	8.53708	8.38275	8.20526	7.9883	7.8164	7.52976	7.21436	6.98155	6.71329	6.4286	6.16133	5.91329	5.62331	5.35204	5.07629	4.81834	4.60191	4.37011	4.19685	4.0141	3.84785	3.72674	3.64416	3.67487	3.74318	3.90053
FSS2_21	CV	ST	-7.69056	-7.41799	-7.36544	-7.27702	-7.06001	-6.62227	-6.11131	-5.45266	-4.60368	-3.63027	-2.60702	-1.7084	-1.26861	-1.04517	-1.19811	-1.51373	-1.82594	-2.03308	-2.12553	-2.0872	-1.9319	-1.63317	-1.57645	-1.33287	-1.27673	-1.12188	-0.898665	-0.704116	-0.490951	-0.293851	-0.0485513	0.137981	0.344905	0.483413	0.554714	0.572327	0.553812	0.509344	0.453117	0.432484	0.433493	0.462107	0.508093	0.601206	0.71707	0.849239	0.98676
FSS2_23	CV	ST	NaN	NaN	NaN	NaN	NaN	NaN	NaN	NaN	NaN	NaN	NaN	NaN	NaN	NaN	NaN	NaN	NaN	NaN	NaN	NaN	NaN	NaN	NaN	NaN	NaN	NaN	NaN	NaN	NaN	NaN	NaN	NaN	NaN	NaN	NaN	NaN	NaN	NaN	NaN	NaN	NaN	NaN	NaN	NaN	NaN	NaN	NaN
FSS2_24	CV	ST	-3.8951	-3.85332	-3.76934	-3.63348	-3.41309	-2.99454	-2.54161	-2.08699	-1.64412	-1.52476	-1.49275	-1.40847	-1.26215	-1.05562	-0.835181	-0.701756	-0.514758	-0.311094	-0.300984	-0.296757	-0.329782	-0.349901	-0.353153	-0.471582	-0.505774	-0.517296	-0.708896	-0.647313	-0.826418	-0.864603	-0.904564	-0.87066	-0.851282	-0.714733	-0.652744	-0.574059	-0.488941	-0.395911	-0.292929	-0.191522	-0.121077	-0.0604142	-0.0139009	0.0125437	0.032268	0.0151038	-0.0677366
FSS2_25	CV	ST	-2.29054	-1.65417	-1.03697	-0.475792	-0.071103	0.23149	0.590247	0.93732	1.24525	1.58257	1.80482	2.06093	2.20184	2.21986	2.21157	2.12474	1.87294	1.76582	1.6353	1.51158	1.49107	1.4247	1.24187	1.14378	1.12459	1.05574	0.995778	0.919679	0.764671	0.703638	0.70234	0.649756	0.533236	0.462911	0.399436	0.385682	0.372887	0.42957	0.483172	0.567463	0.708098	0.852745	1.03455	1.24182	1.45387	1.658	2.00864
FSS2_26	CV	ST	-5.26639	-5.3732	-5.86626	-5.79778	-5.2826	-4.82609	-4.38199	-3.70404	-3.01561	-2.37831	-1.81655	-1.38055	-0.912575	-0.571201	-0.196276	0.0130214	0.192562	0.195668	0.129757	0.0489473	0.145281	0.280607	0.334477	0.531833	0.598632	0.76463	0.883634	0.958181	1.03013	1.05256	1.1192	1.18689	1.26517	1.38419	1.3778	1.32849	1.23262	1.02737	0.844077	0.699167	0.648746	0.554361	0.515083	0.479571	0.435225	0.435611	0.327225
FSS2_27	CV	ST	-2.98936	-2.45905	-1.65041	-0.746553	-0.0493299	0.308429	0.599498	0.937604	1.16995	1.38187	1.61302	1.75947	1.78349	1.81441	1.89657	1.90414	1.81675	1.74853	1.60789	1.52345	1.33334	1.18142	0.932329	0.749235	0.61469	0.394356	0.272925	0.182225	0.00392356	-0.11591	-0.232966	-0.260501	-0.300099	-0.271775	-0.265128	-0.233179	-0.16168	-0.079372	0.0161656	0.151	0.332489	0.568946	0.846077	1.18701	1.55715	1.96182	2.49587
FSS2_29	CV	ST	-3.64372	-3.86238	-4.14405	-4.56573	-5.16086	-5.66359	-5.84097	-5.6247	-4.88691	-4.30373	-3.91848	-3.68259	-3.7797	-4.17666	-4.25987	-4.04536	-3.61551	-2.91209	-2.20475	-1.61279	-1.26451	-0.846713	-0.519967	-0.337615	-0.148467	0.0517563	0.194428	0.269302	0.468425	0.635844	0.692833	0.691149	0.641914	0.645928	0.531006	0.473022	0.365883	0.228576	0.160106	0.0948496	0.00676033	-0.104293	-0.225599	-0.357479	-0.513195	-0.711114	-0.935263
FSS2_01	CV	DT	-3.03249	-2.37291	-1.63457	-0.786103	0.0432209	0.73379	1.51519	2.41518	3.35342	4.14409	4.73088	5.19432	5.54485	5.90461	6.18535	6.30461	6.33861	6.31454	6.27243	6.38724	6.25869	6.16912	6.1748	5.92265	5.72071	5.51619	5.35251	5.34268	5.27456	5.23797	5.23072	5.2606	5.3347	5.48245	5.60222	5.73431	5.96002	6.08752	6.2255	6.33044	6.4316	6.54848	6.66376	6.72567	6.73063	6.63894	6.51316
FSS2_02	CV	DT	-2.86903	-2.83815	-2.81861	-2.67336	-2.29749	-1.75947	-1.14792	-0.674424	-0.438167	-0.350699	-0.37077	-0.43709	-0.560498	-0.561218	-0.605163	-0.546259	-0.372718	-0.258897	-0.0814373	0.153578	0.356127	0.577117	0.701874	0.908053	0.951977	1.07518	1.12902	1.25858	1.32367	1.38252	1.43673	1.4941	1.48178	1.46508	1.43087	1.38203	1.3255	1.23761	1.16238	1.07231	0.978625	0.887791	0.788913	0.698586	0.631481	0.604175	0.691103
FSS2_03	CV	DT	1.40468	1.77541	1.78057	1.63794	1.7948	2.30455	2.66079	2.66508	2.46848	2.36564	2.28654	2.36419	2.3996	2.54914	2.77583	3.01304	3.18226	3.27112	3.27152	3.18932	3.0372	2.83583	2.72531	2.65322	2.65002	2.67438	2.69551	2.67872	2.68201	2.64037	2.65354	2.62087	2.61674	2.61143	2.58184	2.56058	2.54462	2.51406	2.50647	2.48118	2.52506	2.56338	2.65727	2.7491	2.88688	3.0485	3.2265
FSS2_05	CV	DT	-3.04018	-2.97674	-2.87389	-2.63005	-2.38707	-2.11774	-1.80932	-1.61582	-1.3455	-0.942164	-0.442081	0.020156	0.421931	0.690682	0.952378	1.12376	1.24886	1.28753	1.25985	1.16447	1.02064	0.897187	0.744278	0.575985	0.298872	0.106248	-0.0231141	-0.113826	-0.237783	-0.201418	-0.160713	-0.0427858	0.019195	0.200301	0.330447	0.443182	0.532698	0.605054	0.661111	0.722886	0.704644	0.676709	0.635487	0.541431	0.438167	0.284624	0.0650314
FSS2_06	CV	DT	-2.32044	-1.859	-1.13339	-0.213652	0.606348	1.13215	1.48701	1.7683	2.19943	2.82795	3.58713	4.37735	5.08592	5.59561	6.0204	6.22125	6.3614	6.36017	6.25926	6.06713	5.86184	5.59389	5.31762	5.04043	4.69061	4.33204	3.95915	3.54635	3.17471	2.82223	2.43238	2.0677	1.70125	1.41601	1.11513	0.849966	0.617552	0.393204	0.183919	0.0300833	-0.133383	-0.275681	-0.374823	-0.474685	-0.521353	-0.505953	-0.44465
FSS2_07	CV	DT	-0.904366	-0.940057	-0.937646	-0.840152	-0.776773	-0.656243	-0.573943	-0.513908	-0.486602	-0.618339	-0.725295	-0.563814	-0.333557	0.0544102	0.324813	0.509388	0.639203	0.636908	0.680257	0.70231	0.786384	0.819579	0.937294	0.989267	1.13377	1.26481	1.3622	1.44034	1.51611	1.57719	1.52556	1.61586	1.66129	1.64418	1.62283	1.6044	1.545	1.51918	1.45934	1.41786	1.34198	1.27528	1.19203	1.06609	0.915098	0.757697	0.593682
FSS2_08	CV	DT	-1.99599	-1.44304	-0.963657	-0.641587	-0.544078	-0.655111	-0.622088	-0.376535	0.10963	0.560011	0.960867	1.27835	1.59428	1.8205	1.92591	2.01335	2.05168	2.10481	2.19484	2.29481	2.34999	2.41717	2.44338	2.4405	2.38945	2.2773	2.25227	2.1455	2.05795	1.9652	1.85174	1.73196	1.59367	1.46503	1.33824	1.24183	1.13749	1.03669	0.933826	0.873116	0.801745	0.759565	0.751957	0.75946	0.768278	0.77779	0.834263
FSS2_09	CV	DT	-6.44525	-6.91897	-7.46682	-7.82094	-8.06075	-8.10608	-7.61845	-6.33132	-6.11967	-6.0423	-6.25409	-6.43987	-5.69486	-4.65607	-3.9189	-3.4464	-2.99887	-2.63575	-2.56485	-2.49054	-2.56738	-2.48438	-2.28497	-2.08949	-1.93173	-1.96008	-1.94809	-1.93435	-1.90234	-1.73499	-1.50677	-1.27331	-1.18249	-1.09395	-1.12981	-1.05506	-0.907285	-0.623134	-0.303868	0.0497114	0.488578	0.804337	1.06147	1.17751	1.22103	1.18242	1.00677
FSS2_10	CV	DT	-4.42015	-4.45558	-4.48029	-4.36137	-4.29831	-4.25332	-4.08356	-3.77725	-3.5463	-3.44102	-3.26571	-3.03901	-2.78195	-2.47164	-2.134	-1.88995	-1.64091	-1.45024	-1.3431	-1.25373	-1.08224	-0.987772	-0.893064	-0.830745	-0.747063	-0.678933	-0.599656	-0.673187	-0.627101	-0.621114	-0.610959	-0.559099	-0.607828	-0.678394	-0.789508	-0.832751	-0.892026	-0.940695	-1.02349	-1.08347	-1.14335	-1.15256	-1.21769	-1.24948	-1.30358	-1.36837	-1.47558
FSS2_11	CV	DT	-8.88519	-9.30398	-9.3089	-8.94056	-8.45077	-8.06344	-7.68452	-7.25188	-6.86437	-6.45296	-6.10698	-5.80153	-5.40434	-5.11113	-4.93696	-4.89859	-4.90411	-4.82729	-4.59357	-4.29031	-3.93744	-3.56021	-3.12024	-2.76948	-2.30958	-1.81149	-1.30595	-0.817634	-0.406793	-0.0692972	0.244016	0.470993	0.668796	0.846131	0.934756	1.00042	1.02364	1.03392	0.992996	0.914635	0.82433	0.711027	0.544644	0.332467	0.050405	-0.311485	-0.723694
FSS2_12	CV	DT	-5.35579	-5.5786	-5.8727	-6.1245	-6.07474	-5.78067	-5.42901	-5.14932	-4.94535	-4.82168	-4.75585	-4.69661	-4.63188	-4.50839	-4.32196	-4.09343	-3.77918	-3.51829	-3.20945	-2.91281	-2.60926	-2.36739	-2.07368	-1.7944	-1.52829	-1.29813	-1.04757	-0.827656	-0.621917	-0.41532	-0.236545	-0.0696337	0.0657751	0.166782	0.269952	0.29502	0.271446	0.21551	0.0894356	-0.0826296	-0.296546	-0.551012	-0.806063	-1.05576	-1.3416	-1.63361	-1.97264
FSS2_13	CV	DT	-3.35837	-3.13747	-2.70351	-2.17111	-1.5972	-1.12834	-0.827678	-0.523758	-0.0665882	0.259112	0.327305	0.471085	0.864559	1.27472	1.51625	1.65738	1.71177	1.71793	1.75665	1.82162	1.91328	1.95346	2.01059	2.0112	1.94642	1.92184	1.87441	1.88576	1.8044	1.78974	1.68886	1.65754	1.5557	1.47075	1.49747	1.47022	1.44847	1.45763	1.47484	1.52119	1.58781	1.68439	1.78752	1.94695	2.16671	2.43488	2.71412
FSS2_14	CV	DT	-2.69971	-2.55915	-2.33556	-2.03471	-1.64996	-1.30235	-0.878274	-0.420961	-0.0172685	0.268004	0.502924	0.70745	0.894891	1.1073	1.31458	1.44507	1.49038	1.50601	1.47254	1.52449	1.44401	1.39232	1.34509	1.30484	1.34671	1.33897	1.38216	1.41602	1.39974	1.46728	1.50942	1.55365	1.58416	1.60119	1.62774	1.61432	1.54948	1.49114	1.42337	1.36832	1.36433	1.37336	1.42607	1.53576	1.65378	1.79005	1.94963
FSS2_15	CV	DT	-4.73056	-4.46959	-4.18301	-3.97319	-4.06595	-4.38983	-4.7439	-4.82267	-4.55728	-4.07296	-3.29687	-2.22813	-1.13175	-0.346641	0.109723	0.195777	0.114454	0.0786699	0.0886741	0.258532	0.439896	0.676177	0.873862	0.984446	0.859444	0.693328	0.434547	0.187622	-0.0265758	-0.214425	-0.321873	-0.403387	-0.463424	-0.446853	-0.413512	-0.421865	-0.456363	-0.476261	-0.522792	-0.547156	-0.537747	-0.50901	-0.469524	-0.432073	-0.383309	-0.330224	-0.27685
FSS2_16	CV	DT	-3.41113	-2.79727	-2.1627	-1.68423	-1.39483	-1.23005	-0.900008	-0.260759	0.366331	0.804486	1.11657	1.293	1.34574	1.2529	1.06807	0.860883	0.672792	0.573521	0.565991	0.685374	0.820643	0.879252	0.926279	0.998765	1.09451	1.07109	1.02735	0.924918	0.784662	0.639964	0.475601	0.40468	0.361034	0.342236	0.309917	0.340053	0.447071	0.552154	0.632022	0.685198	0.675147	0.61925	0.517208	0.415088	0.338721	0.246304	0.119276
FSS2_17	CV	DT	NaN	NaN	NaN	NaN	NaN	NaN	NaN	NaN	NaN	NaN	NaN	NaN	NaN	NaN	NaN	NaN	NaN	NaN	NaN	NaN	NaN	NaN	NaN	NaN	NaN	NaN	NaN	NaN	NaN	NaN	NaN	NaN	NaN	NaN	NaN	NaN	NaN	NaN	NaN	NaN	NaN	NaN	NaN	NaN	NaN	NaN	NaN
FSS2_18	CV	DT	-4.57787	-4.2959	-3.97276	-3.56965	-2.90169	-2.3024	-1.79711	-1.38071	-1.24534	-1.2211	-1.29361	-1.27508	-1.17918	-1.19459	-1.06774	-0.915862	-0.818993	-0.746116	-0.619148	-0.684178	-0.593651	-0.776065	-0.808095	-0.739916	-0.962004	-0.995711	-1.00597	-0.952977	-0.928856	-0.875824	-0.727239	-0.650366	-0.634388	-0.554009	-0.49304	-0.428428	-0.42169	-0.38976	-0.275147	-0.191639	-0.116516	-0.0120079	0.0402157	0.116359	0.0972016	0.0431206	-0.0661307
FSS2_19	CV	DT	-4.98907	-5.01809	-5.15263	-5.40504	-5.6514	-5.67035	-5.3456	-4.68969	-3.78907	-2.9047	-2.19642	-1.71472	-1.45892	-1.31461	-1.24423	-1.18315	-0.963875	-0.76718	-0.584638	-0.321911	-0.0654399	0.204637	0.504876	0.722906	0.847142	1.03569	1.20793	1.3798	1.5393	1.72828	1.90952	2.11063	2.28516	2.42614	2.52872	2.60933	2.6146	2.63094	2.54553	2.43649	2.31182	2.21728	2.13764	2.06688	2.07292	2.09016	2.14974
FSS2_20	CV	DT	0.272629	0.427673	0.648061	1.00086	1.46191	1.89445	2.3345	2.92283	3.79439	4.52878	5.17027	5.77586	6.35035	6.99576	7.63668	8.17249	8.5069	8.73456	8.79974	8.7855	8.80691	8.70876	8.54583	8.39052	8.1907	8.00249	7.77582	7.55871	7.2475	6.98955	6.77099	6.46685	6.15882	5.97869	5.73011	5.47577	5.24582	5.03332	4.83567	4.58544	4.389	4.23664	4.07168	3.93909	3.86103	3.85873	3.93127
FSS2_21	CV	DT	-8.08307	-7.74017	-7.39884	-7.08817	-6.74763	-6.37794	-5.93732	-5.38214	-4.58846	-3.5387	-2.47403	-1.74071	-1.1928	-0.851551	-0.743495	-0.891899	-1.17337	-1.54061	-1.75503	-1.83787	-1.77736	-1.71672	-1.50626	-1.25747	-1.25111	-1.04876	-0.820821	-0.598151	-0.439392	-0.23466	-0.0717113	0.0845999	0.24135	0.33989	0.439832	0.527479	0.576274	0.653171	0.662241	0.656482	0.625818	0.587472	0.605946	0.636101	0.687442	0.731005	0.812715
FSS2_23	CV	DT	NaN	NaN	NaN	NaN	NaN	NaN	NaN	NaN	NaN	NaN	NaN	NaN	NaN	NaN	NaN	NaN	NaN	NaN	NaN	NaN	NaN	NaN	NaN	NaN	NaN	NaN	NaN	NaN	NaN	NaN	NaN	NaN	NaN	NaN	NaN	NaN	NaN	NaN	NaN	NaN	NaN	NaN	NaN	NaN	NaN	NaN	NaN
FSS2_24	CV	DT	-4.09705	-4.00278	-3.90565	-3.84947	-3.73116	-3.51169	-3.10374	-2.62937	-2.20138	-1.90894	-1.77116	-1.74584	-1.60764	-1.5617	-1.51803	-1.43977	-1.35229	-1.25595	-1.25507	-1.1927	-1.07376	-0.915069	-0.958088	-0.901851	-0.894323	-0.932161	-0.960578	-0.846838	-0.998902	-1.02349	-1.00684	-1.0204	-0.916473	-0.848184	-0.821342	-0.682749	-0.621994	-0.539	-0.4556	-0.379123	-0.343567	-0.307804	-0.292355	-0.29103	-0.269532	-0.302667	-0.317729
FSS2_25	CV	DT	-3.23818	-2.65168	-1.819	-0.935676	-0.210154	0.169441	0.568783	0.807632	1.09261	1.40443	1.77502	2.07227	2.34512	2.3932	2.49718	2.5693	2.30547	2.25005	2.08062	1.90068	1.73297	1.5768	1.38237	1.31556	1.18129	0.985257	0.8815	0.790499	0.642763	0.590385	0.508732	0.441607	0.435696	0.430335	0.419785	0.36295	0.331603	0.363835	0.384962	0.481895	0.593486	0.728051	0.918303	1.11169	1.34634	1.61877	1.89114
FSS2_26	CV	DT	-5.83536	-5.91458	-5.6914	-5.51634	-5.09522	-4.41574	-3.70663	-3.02853	-2.35763	-1.7697	-1.30581	-0.848591	-0.417053	-0.150524	0.0145052	0.135279	0.139991	0.0840205	0.215141	0.221204	0.319552	0.495414	0.606558	0.779752	0.92766	1.08436	1.18421	1.24058	1.2302	1.18613	1.16706	1.21657	1.2243	1.22209	1.15882	1.00837	0.815832	0.613602	0.491054	0.457477	0.411473	0.401052	0.336873	0.240036	0.175894	0.0679693	-0.0601176
FSS2_27	CV	DT	-2.67084	-1.89367	-0.866453	0.242265	1.14582	1.53703	1.85002	2.08453	2.22568	2.28207	2.29944	2.32371	2.24154	2.16596	2.13842	1.9512	1.81024	1.66521	1.36653	1.19831	0.946179	0.675003	0.42217	0.178821	0.0490681	-0.193081	-0.222505	-0.361197	-0.376394	-0.469445	-0.482963	-0.446066	-0.447617	-0.443674	-0.392308	-0.332531	-0.238923	-0.109388	0.0232301	0.167771	0.380527	0.651128	0.974679	1.3434	1.75499	2.27944	2.90562
FSS2_29	CV	DT	-4.09361	-4.03034	-4.26136	-4.75091	-5.40565	-6.06115	-6.18794	-5.81016	-4.99148	-4.25427	-4.03331	-3.9149	-4.23216	-4.58956	-4.70177	-4.61813	-4.11454	-3.39467	-2.7023	-2.01483	-1.50544	-0.966141	-0.739357	-0.553722	-0.30258	-0.150495	0.0734652	0.236327	0.502654	0.491948	0.522971	0.529243	0.479161	0.340585	0.225679	0.166591	0.0804802	-0.0524109	-0.100031	-0.190075	-0.267302	-0.37724	-0.490712	-0.665021	-0.812934	-1.03347	-1.18566
FSS2_01	ML	ST	-2.59879	-2.33838	-2.19415	-1.95083	-1.54444	-1.06863	-0.456496	0.410648	1.21325	1.88646	2.515	3.17214	3.75688	4.382	4.99361	5.34569	5.63401	5.83276	6.0512	6.24781	6.36783	6.5157	6.51331	6.46273	6.38509	6.3517	6.32108	6.27669	6.26057	6.23723	6.19806	6.19089	6.22459	6.30706	6.42257	6.56026	6.71995	6.85287	6.97719	7.08966	7.19372	7.31174	7.42586	7.49969	7.54514	7.5701	7.55859
FSS2_02	ML	ST	NaN	NaN	NaN	NaN	NaN	NaN	NaN	NaN	NaN	NaN	NaN	NaN	NaN	NaN	NaN	NaN	NaN	NaN	NaN	NaN	NaN	NaN	NaN	NaN	NaN	NaN	NaN	NaN	NaN	NaN	NaN	NaN	NaN	NaN	NaN	NaN	NaN	NaN	NaN	NaN	NaN	NaN	NaN	NaN	NaN	NaN	NaN
FSS2_03	ML	ST	1.15089	1.01848	1.24823	1.90118	2.48928	2.74446	2.69817	2.50425	2.30627	2.40937	2.65311	2.89829	3.12959	3.38904	3.63635	3.87173	3.95717	3.94698	3.87803	3.87307	3.88005	3.91432	4.03655	4.16116	4.20675	4.24782	4.21046	4.19737	4.20298	4.2394	4.31782	4.35781	4.42824	4.47902	4.54887	4.66638	4.71376	4.81689	4.85679	4.87711	4.94893	5.00731	5.16323	5.38224	5.58615	5.80814	6.13307
FSS2_05	ML	ST	-3.54891	-3.05872	-2.61559	-2.28786	-2.06708	-1.85438	-1.60382	-1.3607	-1.12516	-1.00947	-1.00495	-0.938798	-0.876965	-0.859375	-1.00408	-1.01562	-1.18961	-1.40258	-1.56	-1.719	-1.75415	-1.79915	-1.74949	-1.70949	-1.60129	-1.4799	-1.39037	-1.25634	-1.17147	-1.07609	-0.990815	-0.85968	-0.730918	-0.5901	-0.494972	-0.42217	-0.382313	-0.396414	-0.463944	-0.555632	-0.625951	-0.826894	-1.03961	-1.28527	-1.5592	-1.87828	-2.29138
FSS2_06	ML	ST	3.12935	4.11917	5.12255	5.94566	6.57203	6.94035	7.24867	7.53156	7.89683	8.27885	8.5359	8.70724	8.80251	8.73848	8.59346	8.37962	8.11094	7.81814	7.43699	7.07273	6.70517	6.36692	5.99955	5.61973	5.30479	4.92917	4.54793	4.23806	3.95623	3.6683	3.40424	3.16457	2.93987	2.76731	2.62673	2.48391	2.39962	2.37883	2.43365	2.55635	2.75283	3.0098	3.34168	3.72724	4.22385	4.76218	5.46319
FSS2_07	ML	ST	-3.06209	-3.15713	-2.65722	-1.74094	-1.03783	-0.668188	-0.559061	-0.615146	-0.514426	-0.510314	-0.400523	-0.0888413	-0.017407	0.0907265	0.122781	0.202222	0.131669	0.226025	0.331282	0.442364	0.508386	0.597229	0.747505	0.899274	1.111	1.22978	1.36556	1.4513	1.43128	1.47345	1.52433	1.58833	1.6141	1.62137	1.62537	1.58589	1.48996	1.42715	1.35907	1.32531	1.34118	1.28705	1.17542	0.980813	0.696183	0.348479	0.00547271
FSS2_08	ML	ST	-1.492	-0.972431	-0.468674	0.0633627	0.671533	1.10661	1.50038	1.78929	1.95989	2.07039	2.19905	2.29544	2.47139	2.63022	2.75294	2.79642	2.72051	2.71125	2.69195	2.69303	2.66983	2.62852	2.53244	2.41472	2.28195	2.15068	2.02237	1.87609	1.76304	1.64061	1.52865	1.41331	1.33498	1.23147	1.14209	1.07316	0.992973	0.920241	0.875494	0.841995	0.868696	0.947674	1.0507	1.20922	1.38218	1.57124	1.75112
FSS2_09	ML	ST	-6.29315	-6.76282	-7.39283	-7.99005	-8.33754	-8.39214	-8.08736	-7.03115	-6.25268	-6.02002	-6.12122	-6.42812	-6.63335	-6.26461	-5.56882	-4.92554	-4.57648	-4.26943	-4.07701	-3.98411	-3.93117	-3.76907	-3.67554	-3.54591	-3.2779	-3.07687	-2.98985	-2.92132	-2.86905	-2.76429	-2.57063	-2.32735	-1.94374	-1.6134	-1.36961	-1.13171	-0.76087	-0.463136	-0.150928	0.192054	0.460651	0.653473	0.799349	0.857284	0.781551	0.633726	0.448023
FSS2_10	ML	ST	-4.77149	-4.52683	-4.09501	-3.63689	-3.14642	-2.75944	-2.35131	-1.88915	-1.55014	-1.36273	-1.28378	-1.10845	-0.970801	-0.800101	-0.631963	-0.467012	-0.348816	-0.306407	-0.305182	-0.322515	-0.310458	-0.22164	-0.243394	-0.242371	-0.222246	-0.286693	-0.341593	-0.396971	-0.464386	-0.499344	-0.548262	-0.584572	-0.622912	-0.689297	-0.748312	-0.755099	-0.786094	-0.795186	-0.838379	-0.919466	-0.98393	-1.00872	-1.04838	-1.03193	-0.999896	-0.954276	-0.990306
FSS2_11	ML	ST	-8.30149	-7.90998	-7.62153	-7.51034	-7.23472	-7.00279	-6.74358	-6.55466	-6.27666	-5.87926	-5.49731	-5.26372	-5.11265	-5.00986	-4.8461	-4.61156	-4.31411	-3.98219	-3.63413	-3.29439	-3.04003	-2.73956	-2.52925	-2.15761	-1.86547	-1.52024	-1.25884	-1.0279	-0.838008	-0.652891	-0.454579	-0.342586	-0.272421	-0.257094	-0.230868	-0.216647	-0.193076	-0.193635	-0.217095	-0.267663	-0.293122	-0.438505	-0.613986	-0.807268	-1.03809	-1.23625	-1.46959
FSS2_12	ML	ST	-6.74724	-7.15302	-7.1869	-6.94499	-6.6495	-6.35667	-6.18565	-6.10607	-6.06117	-6.07046	-5.94318	-5.74134	-5.36285	-4.99823	-4.7543	-4.40219	-4.01892	-3.64197	-3.30397	-2.9281	-2.59869	-2.26885	-1.94391	-1.66263	-1.41479	-1.19759	-0.969098	-0.786165	-0.596697	-0.409425	-0.229648	-0.0802293	0.0439861	0.141923	0.214161	0.231212	0.168264	0.0769471	-0.0712856	-0.241709	-0.422801	-0.599356	-0.783515	-1.00905	-1.26702	-1.59317	-2.01259
FSS2_13	ML	ST	-2.62564	-2.20838	-1.59551	-1.04483	-0.378952	0.119413	0.432489	0.774844	1.1671	1.41236	1.67605	1.93343	2.16307	2.35857	2.4902	2.55411	2.50136	2.4342	2.35153	2.28775	2.20073	2.01058	1.9219	1.77552	1.62007	1.51408	1.39154	1.27186	1.20562	1.15619	1.09803	1.07917	1.06777	1.07078	1.11678	1.16595	1.23551	1.29917	1.37687	1.49658	1.64282	1.7859	1.9846	2.19958	2.48561	2.82338	3.24801
FSS2_14	ML	ST	-1.96201	-1.62625	-1.1534	-0.571998	-0.0155194	0.347711	0.508257	0.607911	0.687772	0.648402	0.532234	0.555593	0.709176	0.817708	0.891113	0.97286	1.00151	1.04969	1.04803	1.00268	1.04109	1.02481	1.06442	1.072	1.06113	1.06286	1.08184	1.09457	1.05185	1.07341	1.10634	1.06331	1.06277	1.06479	1.06304	1.0568	1.0684	1.11492	1.21891	1.34497	1.51285	1.68621	1.83182	2.00152	2.20285	2.36662	2.45091
FSS2_15	ML	ST	-1.70621	-0.78742	0.0466425	0.86168	1.4613	1.66875	1.75265	1.88535	1.96743	2.0885	2.34249	2.55738	2.6331	2.53453	2.30424	1.96751	1.6272	1.30718	1.04874	0.875213	0.722655	0.572514	0.528304	0.477701	0.454989	0.466206	0.404738	0.394694	0.380251	0.377081	0.387943	0.400926	0.407192	0.413785	0.439398	0.480424	0.525921	0.647907	0.802606	0.972428	1.19735	1.47614	1.77969	2.07795	2.3422	2.58344	2.79388
FSS2_16	ML	ST	NaN	NaN	NaN	NaN	NaN	NaN	NaN	NaN	NaN	NaN	NaN	NaN	NaN	NaN	NaN	NaN	NaN	NaN	NaN	NaN	NaN	NaN	NaN	NaN	NaN	NaN	NaN	NaN	NaN	NaN	NaN	NaN	NaN	NaN	NaN	NaN	NaN	NaN	NaN	NaN	NaN	NaN	NaN	NaN	NaN	NaN	NaN
FSS2_17	ML	ST	-3.58182	-3.14689	-3.00451	-2.92946	-2.36981	-1.61536	-0.899254	-0.176722	0.346765	0.719455	0.939515	1.11761	1.22678	1.28458	1.39387	1.42209	1.51188	1.50291	1.51628	1.48181	1.48396	1.4115	1.36267	1.35569	1.35403	1.33799	1.34548	1.35402	1.36106	1.32237	1.29619	1.24029	1.20982	1.17761	1.14887	1.09926	1.0591	0.97701	0.891219	0.801876	0.726158	0.711645	0.759608	0.86221	1.00867	1.20207	1.40306
FSS2_18	ML	ST	-4.52677	-4.57059	-4.50663	-4.28882	-3.85813	-3.37454	-2.89235	-2.41247	-2.01885	-1.77532	-1.51154	-1.37604	-1.32826	-1.23386	-1.07493	-0.911746	-0.873112	-0.863667	-0.88267	-0.835203	-0.884105	-0.864483	-0.873731	-0.833305	-0.806419	-0.757973	-0.787464	-0.825535	-0.730244	-0.63691	-0.573362	-0.51419	-0.432806	-0.272351	-0.127771	-0.0157452	0.089595	0.154933	0.222483	0.288954	0.384576	0.484958	0.580205	0.638653	0.731315	0.757919	0.770405
FSS2_19	ML	ST	-5.21755	-5.28468	-5.43472	-5.77164	-6.04896	-5.97283	-5.30766	-4.20681	-2.88044	-1.72858	-0.932729	-0.553263	-0.479202	-0.383427	-0.341407	-0.365059	-0.323533	-0.249077	-0.110745	0.15936	0.50643	0.812203	1.04101	1.1958	1.32153	1.50646	1.6323	1.89593	2.06674	2.31088	2.56992	2.77678	2.98208	3.1092	3.21302	3.20386	3.16348	3.0914	3.01955	2.93254	2.87561	2.88816	2.92999	3.03662	3.16171	3.31333	3.4454
FSS2_20	ML	ST	3.61952	4.13062	4.7656	5.53691	6.3871	7.36147	8.12022	8.59856	8.84286	8.89512	8.90453	8.80969	8.71059	8.55703	8.39471	8.1875	7.97889	7.75768	7.54643	7.34636	7.10526	6.86708	6.61571	6.34877	6.07091	5.78766	5.5291	5.26731	5.05206	4.84534	4.63459	4.44145	4.2815	4.14365	4.02236	3.92457	3.85811	3.84619	3.88669	3.97791	4.15392	4.40841	4.74982	5.20877	5.79855	6.5481	7.50674
FSS2_21	ML	ST	-8.56117	-8.36917	-8.33983	-8.36195	-8.34644	-8.11568	-7.48645	-6.36794	-4.95639	-3.55025	-2.38622	-1.6353	-1.28254	-1.20532	-1.34613	-1.58397	-1.82755	-1.96091	-2.01067	-1.92369	-1.86475	-1.61543	-1.34389	-1.12357	-0.669792	-0.318461	0.0600596	0.485092	0.874537	1.21912	1.51042	1.77518	1.98243	2.12101	2.23048	2.30095	2.31811	2.25023	2.12108	1.96903	1.7911	1.62155	1.47146	1.34448	1.17001	0.990286	0.824778
FSS2_23	ML	ST	-4.95991	-4.8444	-4.29075	-3.66932	-3.03369	-2.37539	-1.6853	-0.853474	-0.338656	-0.613115	-0.752496	-0.385972	-0.0330219	0.392562	0.824746	1.27169	1.83795	2.10272	2.01822	1.76005	1.64229	1.60221	1.62389	1.82077	1.82926	1.83467	1.8743	1.81662	1.67964	1.55772	1.47139	1.33806	1.28463	1.2057	1.2415	1.17239	1.13687	1.17966	1.14782	1.18884	1.21597	1.27807	1.36876	1.51091	1.71825	1.93601	2.15796
FSS2_24	ML	ST	-2.34608	-2.34178	-1.97289	-1.4316	-0.719664	-0.225692	0.238982	0.544038	0.79719	0.763602	0.735437	0.72074	0.635191	0.609326	0.582051	0.512392	0.527649	0.417808	0.409147	0.232771	0.114553	-0.0687543	-0.157967	-0.259311	-0.414942	-0.570175	-0.70797	-0.772003	-0.748681	-0.767913	-0.715794	-0.610692	-0.493156	-0.377804	-0.285257	-0.192182	-0.0749559	0.0252265	0.102209	0.149434	0.152518	0.16566	0.198308	0.220018	0.287871	0.392349	0.509403
FSS2_25	ML	ST	-2.07085	-1.86818	-1.84465	-1.74971	-1.519	-1.33798	-1.20356	-0.966043	-0.629696	-0.231008	0.0462111	0.28292	0.394043	0.481304	0.478322	0.502544	0.558716	0.572182	0.64855	0.705313	0.727336	0.781716	0.78467	0.758492	0.690557	0.647751	0.629549	0.637459	0.654309	0.706648	0.670792	0.691255	0.745839	0.766067	0.760863	0.751599	0.738147	0.771568	0.804348	0.845922	0.91247	1.03657	1.15789	1.27838	1.43451	1.62028	1.81052
FSS2_26	ML	ST	-5.68355	-6.15323	-6.89817	-7.10044	-6.66874	-6.23346	-5.88972	-5.01525	-4.16046	-3.50133	-3.13759	-2.78331	-2.3208	-1.81079	-1.37098	-0.95687	-0.730294	-0.674496	-0.51581	-0.198255	0.0808066	0.254405	0.361631	0.439418	0.463746	0.401872	0.405458	0.486079	0.513761	0.526669	0.62911	0.70762	0.725386	0.751506	0.782224	0.783348	0.742553	0.685531	0.637216	0.532192	0.450003	0.375827	0.319999	0.271691	0.24747	0.257745	0.29712
FSS2_27	ML	ST	0.189324	0.656325	1.06364	1.46227	1.96043	2.43228	2.73675	2.92733	3.01885	3.0758	3.17277	3.26202	3.20361	3.08974	2.93292	2.7455	2.51641	2.30751	2.07949	1.84323	1.64462	1.47185	1.31257	1.30633	1.20345	1.0963	1.016	0.955131	0.889693	0.91813	0.917014	0.973576	1.04778	1.14486	1.24902	1.36992	1.5019	1.66557	1.83819	2.08168	2.37603	2.717	3.14558	3.64953	4.2439	4.92397	5.74037
FSS2_29	ML	ST	-4.73661	-4.68734	-4.98635	-5.66103	-6.39704	-6.52774	-6.07289	-5.38907	-4.57859	-3.9545	-3.26197	-2.75789	-2.38743	-2.22106	-2.01258	-1.81161	-1.51364	-1.13666	-0.632025	-0.263071	0.0149429	0.261442	0.44535	0.552015	0.71136	0.749168	0.682807	0.65054	0.490909	0.397165	0.287486	0.186195	0.100583	0.0562429	-0.0353725	-0.158611	-0.318787	-0.499626	-0.658378	-0.832881	-1.02522	-1.28729	-1.52553	-1.81667	-2.07099	-2.32264	-2.59038
FSS2_01	ML	DT	-2.62103	-2.1798	-1.78136	-1.26001	-0.523164	0.172627	0.941658	1.89004	2.75275	3.4669	4.15627	4.74821	5.24513	5.70375	6.14945	6.26454	6.31708	6.26708	6.32341	6.27525	6.16331	6.08564	5.95425	5.85462	5.75713	5.68943	5.60716	5.68467	5.7174	5.73662	5.85453	5.98955	6.17322	6.33406	6.51825	6.66178	6.84599	6.97149	7.1012	7.20196	7.32243	7.42294	7.50897	7.57954	7.60082	7.55158	7.44094
FSS2_02	ML	DT	NaN	NaN	NaN	NaN	NaN	NaN	NaN	NaN	NaN	NaN	NaN	NaN	NaN	NaN	NaN	NaN	NaN	NaN	NaN	NaN	NaN	NaN	NaN	NaN	NaN	NaN	NaN	NaN	NaN	NaN	NaN	NaN	NaN	NaN	NaN	NaN	NaN	NaN	NaN	NaN	NaN	NaN	NaN	NaN	NaN	NaN	NaN
FSS2_03	ML	DT	1.57328	1.52804	1.71737	2.29829	2.84262	3.20368	3.22699	3.05966	2.93955	2.80486	2.85143	3.01106	3.42986	3.7057	4.0542	4.23072	4.28742	4.20612	4.08814	4.09953	4.09126	4.17571	4.20681	4.25692	4.29987	4.34308	4.33244	4.31259	4.3154	4.30212	4.34661	4.40851	4.47383	4.56085	4.58473	4.62591	4.67574	4.72545	4.79366	4.87444	4.94952	5.05867	5.22106	5.43579	5.68688	5.99903	6.31623
FSS2_05	ML	DT	-2.87901	-2.39821	-2.0155	-1.75268	-1.47692	-1.26678	-1.09176	-0.894546	-0.686802	-0.475922	-0.282767	-0.285229	-0.126277	-0.0820787	-0.15329	-0.276871	-0.46465	-0.63677	-0.845267	-1.03406	-1.11714	-1.17042	-1.19359	-1.0494	-1.05438	-1.08231	-0.864156	-0.800687	-0.680793	-0.531724	-0.379195	-0.260132	-0.167862	-0.0182329	0.0752255	0.12988	0.13302	0.118286	0.0846742	0.0109409	-0.112215	-0.256927	-0.467583	-0.689283	-0.919593	-1.19432	-1.53033
FSS2_06	ML	DT	3.14683	4.16868	5.24961	6.13431	6.76656	7.15802	7.43825	7.71571	8.00174	8.20862	8.29141	8.32828	8.30935	8.1962	8.01455	7.70204	7.39206	7.04501	6.70321	6.34691	5.95912	5.56807	5.18838	4.81767	4.40577	4.05671	3.72028	3.40136	3.15967	2.89187	2.62949	2.42832	2.2393	2.07984	1.93687	1.81834	1.7089	1.65716	1.67729	1.73132	1.87223	2.12493	2.47915	2.8884	3.42169	4.05063	4.82218
FSS2_07	ML	DT	-2.85476	-2.95014	-2.72967	-1.91216	-1.1076	-0.676414	-0.413965	-0.283987	-0.239718	-0.159911	0.148787	0.307793	0.389607	0.417825	0.314406	0.311749	0.343426	0.299801	0.253215	0.256842	0.317006	0.400149	0.504987	0.654533	0.781171	0.918919	1.05751	1.09551	1.14275	1.15795	1.20454	1.21527	1.17686	1.18367	1.12026	1.0554	0.990633	0.911634	0.825858	0.790263	0.807153	0.753524	0.642147	0.479804	0.216214	-0.122217	-0.495934
FSS2_08	ML	DT	-1.22587	-0.8206	-0.469532	-0.193785	-0.115939	-0.217547	-0.169075	0.390477	1.02902	1.52508	1.91023	2.18993	2.51063	2.7656	2.91983	2.98238	3.03511	2.98081	2.95126	2.94124	2.95821	2.91016	2.97131	2.8995	2.81248	2.71982	2.59482	2.45543	2.35717	2.24784	2.10495	1.99242	1.8325	1.7043	1.58576	1.48253	1.37642	1.28661	1.21188	1.17644	1.13918	1.15255	1.16405	1.19962	1.26856	1.34713	1.45803
FSS2_09	ML	DT	-5.89043	-6.18943	-6.62854	-7.15168	-7.39622	-7.51133	-7.10368	-5.90332	-5.15169	-4.84541	-4.90995	-5.15429	-5.27676	-4.81574	-4.125	-3.75644	-3.41262	-3.11126	-2.93934	-2.86882	-2.83396	-2.88023	-2.84534	-2.66985	-2.45614	-2.34406	-2.28888	-2.22128	-2.21856	-2.03642	-1.85193	-1.56716	-1.38739	-1.19147	-0.98459	-0.742422	-0.613486	-0.389131	-0.161642	0.103843	0.298461	0.460812	0.54394	0.567959	0.467769	0.342884	0.0731679
FSS2_10	ML	DT	-3.88196	-3.98095	-3.84997	-3.56054	-3.34205	-3.15468	-2.82719	-2.46866	-2.33509	-2.27511	-2.07951	-1.76606	-1.42066	-1.15601	-0.888789	-0.674018	-0.522152	-0.459841	-0.401412	-0.368191	-0.316584	-0.235725	-0.216554	-0.166946	-0.153601	-0.148309	-0.168998	-0.210294	-0.172573	-0.149505	-0.173191	-0.157575	-0.147796	-0.188268	-0.177088	-0.148829	-0.128127	-0.0919097	-0.0802692	-0.0725663	-0.0849318	-0.0648559	-0.0666025	-0.0746246	-0.0871655	-0.084155	-0.104163
FSS2_11	ML	DT	-8.60145	-8.21468	-7.866	-7.53713	-7.25033	-6.93697	-6.59606	-6.31739	-6.04028	-5.85986	-5.56685	-5.30471	-5.173	-5.17046	-5.13917	-4.91746	-4.68292	-4.33139	-3.90728	-3.45688	-3.05149	-2.66447	-2.24771	-1.84442	-1.46145	-1.11604	-0.786852	-0.548285	-0.345815	-0.0984004	0.103531	0.237028	0.352257	0.403142	0.409344	0.426748	0.417983	0.373016	0.310409	0.209642	0.0248485	-0.196196	-0.514123	-0.857231	-1.18815	-1.53783	-1.87364
FSS2_12	ML	DT	-7.39794	-7.68933	-7.61399	-7.26544	-6.90682	-6.57334	-6.33196	-6.16505	-6.01969	-5.91043	-5.69339	-5.42848	-5.10834	-4.90186	-4.54466	-4.16744	-3.77664	-3.37643	-2.97192	-2.54729	-2.12893	-1.7787	-1.41145	-1.11705	-0.853486	-0.58914	-0.37301	-0.20532	-0.0308207	0.136675	0.309277	0.450461	0.55918	0.623133	0.626473	0.566821	0.453746	0.269409	0.0384681	-0.215246	-0.471868	-0.72889	-1.0083	-1.30043	-1.60816	-2.01159	-2.54373
FSS2_13	ML	DT	-3.34443	-2.95888	-2.48798	-1.87449	-1.17913	-0.712812	-0.452896	-0.150397	0.0573783	0.194512	0.419879	0.827631	1.20591	1.58302	1.79629	1.89035	1.98754	2.01824	2.10051	2.14446	2.12805	2.14429	2.12154	2.07555	2.0373	2.00252	1.90727	1.8379	1.78603	1.75718	1.73499	1.71136	1.6664	1.63174	1.67247	1.72446	1.69936	1.73222	1.74209	1.77104	1.80927	1.88271	1.95565	2.04654	2.17616	2.35531	2.60132
FSS2_14	ML	DT	-1.98734	-1.75232	-1.38228	-0.880078	-0.343708	0.0963555	0.338615	0.495521	0.585399	0.661381	0.608807	0.642886	0.66918	0.774055	0.818044	0.875637	0.930934	0.916163	0.885451	0.886282	0.905806	0.912556	0.914716	1.02999	1.14608	1.15211	1.22041	1.329	1.37222	1.38422	1.39582	1.39639	1.42123	1.41124	1.43471	1.48532	1.51221	1.54495	1.59495	1.68203	1.79408	1.91719	2.02159	2.15807	2.26408	2.37571	2.47438
FSS2_15	ML	DT	-1.96975	-0.988709	-0.0929415	0.512603	1.11228	1.5758	1.77679	1.87361	1.95508	2.07656	2.27036	2.52482	2.66603	2.69665	2.59951	2.38596	2.12256	1.80834	1.49692	1.29447	1.16736	1.06683	0.96899	0.894661	0.859907	0.857935	0.84928	0.809337	0.825244	0.76925	0.7385	0.763043	0.776819	0.810778	0.799127	0.802587	0.811426	0.86809	0.925303	1.01656	1.16162	1.35668	1.60279	1.89504	2.17085	2.44649	2.66495
FSS2_16	ML	DT	NaN	NaN	NaN	NaN	NaN	NaN	NaN	NaN	NaN	NaN	NaN	NaN	NaN	NaN	NaN	NaN	NaN	NaN	NaN	NaN	NaN	NaN	NaN	NaN	NaN	NaN	NaN	NaN	NaN	NaN	NaN	NaN	NaN	NaN	NaN	NaN	NaN	NaN	NaN	NaN	NaN	NaN	NaN	NaN	NaN	NaN	NaN
FSS2_17	ML	DT	-3.20503	-2.86812	-3.00686	-3.09295	-2.59853	-1.81963	-1.08211	-0.288215	0.338683	0.80619	1.14245	1.26804	1.34341	1.34544	1.40009	1.44112	1.59483	1.70215	1.73587	1.7666	1.76668	1.67334	1.58575	1.59121	1.6057	1.51001	1.46319	1.5424	1.51645	1.52964	1.50842	1.47236	1.46526	1.4516	1.4451	1.41602	1.36124	1.30755	1.24906	1.16553	1.10231	1.10705	1.15506	1.25754	1.40126	1.58093	1.78884
FSS2_18	ML	DT	-4.74181	-4.73625	-4.37836	-3.83595	-3.16969	-2.53123	-1.97203	-1.64275	-1.53393	-1.57368	-1.71962	-1.62656	-1.50107	-1.27058	-1.08592	-0.975402	-0.875424	-0.752815	-0.70821	-0.656171	-0.800242	-0.832018	-0.862269	-0.789669	-0.852965	-0.953798	-0.986014	-0.923903	-0.758246	-0.656551	-0.551069	-0.426903	-0.303117	-0.22827	-0.202958	-0.110958	-0.00965005	0.0796641	0.155228	0.245568	0.363408	0.48136	0.603321	0.693849	0.715165	0.673066	0.544118
FSS2_19	ML	DT	-5.23318	-5.28588	-5.40402	-5.72849	-6.00904	-5.92805	-5.28045	-4.23426	-2.95875	-1.76099	-0.898772	-0.430438	-0.186969	-0.0544276	0.0423514	-0.0205971	-0.0258185	-0.0209124	0.0244387	0.237082	0.580102	0.916165	1.17284	1.36226	1.57894	1.71646	1.91167	2.05984	2.2148	2.39406	2.64177	2.85709	3.02576	3.16665	3.23384	3.23084	3.19329	3.11504	3.02272	2.88258	2.78927	2.75608	2.78986	2.88004	3.01443	3.19452	3.38304
FSS2_20	ML	DT	3.15634	3.54975	4.14413	4.90504	5.68852	6.53571	7.24359	7.76478	8.07336	8.28918	8.41218	8.42171	8.47766	8.42015	8.37156	8.23433	8.10775	7.95206	7.76869	7.5738	7.37267	7.16301	6.93897	6.75048	6.51417	6.31902	6.11919	5.94463	5.76318	5.60323	5.38479	5.18991	4.98587	4.80882	4.6077	4.46819	4.35098	4.2469	4.15983	4.14438	4.17339	4.2428	4.42473	4.66789	4.99706	5.45592	6.05555
FSS2_21	ML	DT	-8.05894	-8.08694	-8.2012	-8.24641	-8.26687	-8.10116	-7.54348	-6.57609	-5.19442	-3.6829	-2.59751	-1.97701	-1.72423	-1.83527	-2.11585	-2.50563	-2.71502	-2.65899	-2.45841	-2.3858	-2.14083	-1.71999	-1.55804	-1.13972	-0.925215	-0.612109	-0.270049	0.0126982	0.298344	0.643629	0.946748	1.1826	1.37189	1.59741	1.77759	1.86545	1.94499	1.9901	1.94745	1.86505	1.7865	1.70773	1.65256	1.55657	1.46302	1.31209	1.15301
FSS2_23	ML	DT	-4.52353	-4.68494	-4.48115	-3.87906	-3.18105	-2.48329	-1.95308	-1.31112	-0.794803	-0.500147	-0.272564	-0.198237	-0.0334195	0.221049	0.566892	0.984785	1.17856	1.30812	1.29144	1.27443	1.25574	1.23891	1.30908	1.42594	1.453	1.48485	1.44119	1.40474	1.33041	1.24019	1.13786	1.04149	0.938163	0.877787	0.802459	0.784409	0.731924	0.691769	0.758606	0.797532	0.829769	0.960998	1.07437	1.21106	1.42332	1.62595	1.83412
FSS2_24	ML	DT	-2.16852	-2.04894	-1.94031	-1.70057	-1.34845	-0.989771	-0.573542	-0.256018	-0.0599171	0.0207199	-0.0566595	-0.10842	-0.158852	-0.154404	-0.076017	-0.0774814	-0.05826	0.00166337	0.095727	0.10021	-0.00683679	-0.0553366	-0.0672089	-0.168403	-0.297316	-0.376232	-0.464237	-0.527531	-0.579732	-0.572207	-0.484401	-0.395858	-0.289376	-0.196165	-0.136658	-0.044161	0.00814904	0.087559	0.134449	0.184071	0.177134	0.196607	0.203614	0.22622	0.237698	0.257577	0.289005
FSS2_25	ML	DT	-2.01114	-1.72949	-1.6112	-1.62441	-1.4866	-1.38484	-1.26394	-1.12349	-0.924552	-0.611894	-0.394048	-0.208848	-0.00824107	0.118857	0.198345	0.233754	0.260242	0.289781	0.308534	0.384444	0.421726	0.452101	0.428528	0.368382	0.34679	0.376123	0.392182	0.421221	0.510376	0.617817	0.715112	0.759152	0.791184	0.822572	0.82293	0.815461	0.847878	0.871455	0.883919	0.903106	0.96328	1.02331	1.11288	1.19881	1.3322	1.52546	1.74791
FSS2_26	ML	DT	-5.71242	-5.79918	-6.05648	-5.94368	-5.24794	-4.59305	-4.23301	-3.58267	-2.94081	-2.47248	-2.1579	-1.79639	-1.41625	-1.01124	-0.652235	-0.443521	-0.258667	-0.1884	-0.09612	0.10599	0.229442	0.35874	0.58025	0.743091	0.816459	0.911094	0.927915	0.948047	0.944043	0.846167	0.792024	0.842068	0.864223	0.921189	0.923637	0.854842	0.764904	0.698438	0.607796	0.537817	0.51019	0.473519	0.448728	0.43334	0.409684	0.364366	0.322716
FSS2_27	ML	DT	0.0895664	0.532413	0.917538	1.36489	1.84155	2.20554	2.35793	2.40109	2.46411	2.59716	2.68678	2.7374	2.70168	2.58345	2.47498	2.31895	2.02427	1.88705	1.72713	1.52915	1.37027	1.15932	1.2079	1.02368	0.916931	0.847629	0.812426	0.778217	0.803555	0.813566	0.902087	0.957286	1.01343	1.09411	1.20222	1.30195	1.4461	1.62269	1.79429	2.04631	2.33228	2.67505	3.11318	3.60446	4.16889	4.8332	5.62563
FSS2_29	ML	DT	-4.72598	-4.7176	-5.04505	-5.71166	-6.37087	-6.46506	-5.99943	-5.40758	-4.72119	-4.14206	-3.56163	-2.9326	-2.51433	-2.1456	-1.95101	-1.57719	-1.335	-0.914313	-0.411815	-0.139633	0.185742	0.357959	0.376497	0.482337	0.520763	0.405544	0.375262	0.260617	0.182494	0.10386	0.0711602	0.108325	0.0718383	-0.0182057	-0.158298	-0.2719	-0.456191	-0.60697	-0.728957	-0.88022	-1.01467	-1.2158	-1.41679	-1.68212	-1.94495	-2.1396	-2.39452
[truncated: 54 more columns]

## Sheet: Knee flexion
ID	Shoe	Walk
FSS2_01	BF	ST	9.64659	11.9795	13.8041	15.0987	15.7557	15.9016	15.6965	15.277	14.7562	14.2544	13.6727	12.9944	12.0108	10.9578	9.80856	8.64014	7.42731	6.2196	5.04226	3.94146	2.91332	1.90513	0.922124	0.0617732	-0.641659	-1.15832	-1.47037	-1.59875	-1.57038	-1.47463	-1.33034	-1.13229	-0.989444	-0.857867	-0.719491	-0.539673	-0.264726	0.122665	0.690533	1.39422	2.28494	3.34615	4.57797	5.98804	7.54811	9.27034	11.0779
FSS2_02	BF	ST	11.556	14.1702	16.4381	18.0919	19.4736	20.6301	21.2763	21.6279	21.8286	21.8098	21.6515	21.4332	21.2023	20.8159	20.2765	19.6053	18.7369	17.8472	16.7636	15.7258	14.6282	13.5325	12.4619	11.4396	10.5067	9.49854	8.5839	7.72066	6.99554	6.38517	5.87197	5.48855	5.23329	5.07525	5.08016	5.20829	5.47136	5.94668	6.56741	7.39621	8.4847	9.80271	11.3542	13.121	15.0928	17.3295	19.8422
FSS2_03	BF	ST	NaN	NaN	NaN	NaN	NaN	NaN	NaN	NaN	NaN	NaN	NaN	NaN	NaN	NaN	NaN	NaN	NaN	NaN	NaN	NaN	NaN	NaN	NaN	NaN	NaN	NaN	NaN	NaN	NaN	NaN	NaN	NaN	NaN	NaN	NaN	NaN	NaN	NaN	NaN	NaN	NaN	NaN	NaN	NaN	NaN	NaN	NaN
FSS2_05	BF	ST	10.7207	13.2957	16.3283	18.793	20.9441	23.5589	26.3685	28.8265	30.6516	32.1626	33.4905	34.5509	35.1057	35.2332	34.939	34.3104	33.4846	32.3625	31.234	29.9737	28.571	27.0331	25.4371	23.8566	22.313	20.8621	19.4043	17.9986	16.7065	15.5357	14.4494	13.5872	12.8121	12.1723	11.5932	11.1676	10.8199	10.5977	10.4952	10.595	10.8232	11.2842	11.9149	12.7685	13.8735	15.149	16.7554
FSS2_06	BF	ST	11.0763	12.9702	14.4652	15.5657	16.544	17.68	18.7864	19.6763	20.2942	20.7132	20.9256	20.9195	20.758	20.3952	19.933	19.3392	18.7283	18.0285	17.2744	16.4861	15.6245	14.7639	13.9545	13.1503	12.3208	11.5614	10.7404	10.036	9.34241	8.80852	8.29359	7.90424	7.58548	7.41301	7.31923	7.37779	7.48452	7.71747	8.15169	8.68267	9.36732	10.2249	11.2581	12.4494	13.8302	15.4313	17.2763
FSS2_07	BF	ST	15.0539	18.6917	21.0868	22.5195	23.2766	23.4316	23.1483	22.8128	22.5445	22.4	22.3333	22.1398	21.8127	21.132	20.2153	18.995	17.6028	16.1241	14.7276	13.4832	12.3763	11.4194	10.4809	9.67471	8.7488	7.85188	7.03786	6.31065	5.67603	5.08365	4.48726	4.13911	3.62403	3.35271	3.17372	3.08492	3.17048	3.41065	3.8098	4.28935	4.97947	5.89374	6.97346	8.21672	9.6554	11.2666	13.0631
FSS2_08	BF	ST	15.2682	17.3685	19.2867	20.8328	21.8443	22.4366	22.7929	22.8991	22.9022	22.8561	22.7823	22.6104	22.294	21.7525	20.9723	20.0593	19.0715	18.1387	17.1717	16.1816	15.1944	14.1932	13.2661	12.3412	11.4959	10.8189	10.2211	9.72195	9.23535	8.76955	8.34089	7.9962	7.73087	7.55648	7.44579	7.49526	7.6683	8.02916	8.60777	9.44471	10.4856	11.7485	13.2067	14.8862	16.7704	18.9627	21.5239
FSS2_09	BF	ST	10.1847	12.8872	15.8581	18.4877	19.8844	20.4443	20.5778	20.8404	21.402	22.0942	22.7092	23.0632	23.0181	22.5782	21.8185	20.9166	19.8135	18.7533	17.7134	16.7298	15.7594	14.7799	13.6507	12.5199	11.3875	10.2374	9.0769	8.04699	7.00298	5.97798	5.01379	4.16828	3.50471	2.97168	2.52496	2.21261	1.98709	1.88836	1.89207	2.04271	2.40274	2.97677	3.7672	4.73352	5.95224	7.38297	9.06817
FSS2_10	BF	ST	16.2836	18.1054	20.426	22.6788	23.7297	24.5511	25.9314	27.4117	28.5094	29.4193	30.261	30.826	31.0211	30.9129	30.5737	30.0834	29.464	28.7513	27.9852	27.1635	26.2789	25.3827	24.5196	23.6832	22.8614	22.1101	21.4113	20.7824	20.2612	19.7927	19.44	19.1542	18.9014	18.735	18.6349	18.6255	18.6657	18.7872	18.9765	19.2751	19.6641	20.1408	20.7107	21.4328	22.3133	23.3606	24.6154
FSS2_11	BF	ST	21.727	24.4066	27.0156	29.2209	30.897	32.1147	32.6958	32.8668	33.0011	33.2012	33.3077	33.3077	33.1067	32.768	32.2388	31.5523	30.7552	29.8603	28.8067	27.6669	26.5302	25.3533	24.2032	23.0606	21.9486	20.829	19.8686	18.9652	18.1381	17.4862	16.9063	16.3692	15.9231	15.5588	15.3706	15.3103	15.4769	15.879	16.4749	17.2877	18.2845	19.4645	20.8275	22.372	24.0935	25.9998	28.134
FSS2_12	BF	ST	7.69794	9.77365	11.0634	12.3221	13.6093	14.6769	15.6158	16.4678	17.1395	17.4645	17.5196	17.3082	16.869	16.2278	15.4599	14.5411	13.5314	12.5448	11.479	10.3874	9.2712	8.22882	7.19823	6.25916	5.31928	4.5215	3.76586	3.03682	2.40254	1.85166	1.36388	0.948297	0.584689	0.342209	0.165223	0.0907543	0.0938151	0.204969	0.441496	0.794892	1.35169	2.08642	3.05357	4.2685	5.73397	7.51849	9.6435
FSS2_13	BF	ST	-2.43454	0.110743	2.4637	3.81836	4.32362	5.32869	7.41435	9.84007	11.6563	12.8946	13.823	14.3781	14.6222	14.6233	14.4112	14.0729	13.6982	13.1792	12.6029	11.918	11.104	10.333	9.52559	8.67208	7.82713	7.01685	6.17989	5.42973	4.73396	4.14814	3.63796	3.14592	2.70133	2.33275	1.9478	1.62604	1.41904	1.33818	1.40429	1.60952	1.94642	2.40314	2.98736	3.65677	4.48919	5.45928	6.64449
FSS2_14	BF	ST	12.0883	14.4	16.8911	18.7517	19.4966	19.9029	20.3599	20.8061	21.158	21.3815	21.3664	20.912	20.1378	19.1511	18.0737	16.9541	15.7622	14.5599	13.288	11.9873	10.7317	9.41819	8.11697	6.85578	5.64638	4.54726	3.50381	2.483	1.62631	0.932731	0.400202	-0.00396958	-0.17925	-0.190517	-0.0374244	0.262504	0.681299	1.21784	1.9146	2.81246	3.87709	5.11041	6.55491	8.20449	10.1361	12.3385	14.824
FSS2_15	BF	ST	1.75264	5.08738	8.37667	10.2798	11.0394	12.8384	15.4644	18.1344	20.3079	21.9251	22.6487	22.7291	22.4337	22.0288	21.5385	20.9704	20.1351	19.1108	17.8755	16.4295	14.9486	13.4543	11.8793	10.3298	8.80315	7.21074	5.6952	4.21177	2.84917	1.5285	0.39904	-0.619009	-1.49555	-2.16651	-2.65461	-2.9549	-3.02346	-2.86739	-2.53353	-2.01004	-1.33384	-0.494751	0.46314	1.54568	2.773	4.16482	5.73974
FSS2_16	BF	ST	21.5115	23.9619	26.5969	29.0513	30.4428	30.298	29.2429	28.0486	27.0645	25.9935	24.7725	23.6068	22.4759	21.24	19.8554	18.3878	16.8296	15.0549	13.1664	11.4019	9.7787	8.22345	6.83326	5.60397	4.51291	3.54899	2.76857	2.03105	1.30826	0.625683	-0.00512925	-0.472656	-0.763772	-0.810335	-0.673059	-0.376782	0.0693018	0.628917	1.36363	2.20138	3.19376	4.3774	5.78997	7.45111	9.38593	11.6249	14.222
FSS2_17	BF	ST	6.02261	8.48229	11.0455	12.9098	14.0187	14.7149	15.2163	15.5117	15.6985	15.9399	15.9085	15.6253	15.0821	14.2894	13.2789	12.1087	10.9106	9.6303	8.36058	7.03841	5.73002	4.42976	3.18829	1.91975	0.774797	-0.336181	-1.42299	-2.44221	-3.44081	-4.40605	-5.32791	-6.16581	-6.91811	-7.60786	-8.18885	-8.5838	-8.84477	-9.00019	-8.9762	-8.72861	-8.30816	-7.64791	-6.76629	-5.63813	-4.29626	-2.70797	-0.875344
FSS2_18	BF	ST	20.5954	23.9576	27.2461	29.8929	31.7247	33.1449	34.2327	35.0148	35.541	35.9302	36.3114	36.5949	36.6943	36.6058	36.2971	35.8635	35.2985	34.6528	33.8672	33.0802	32.253	31.4682	30.6958	29.9607	29.2629	28.6208	28.0192	27.4758	26.9208	26.4607	26.031	25.6661	25.422	25.2711	25.2227	25.2543	25.4382	25.7093	26.0526	26.5863	27.2156	28.042	29.0605	30.276	31.6493	33.1918	34.9166
FSS2_19	BF	ST	5.92954	9.16667	12.4431	15.1164	17.1297	18.7713	20.0304	20.7765	21.0609	21.1289	20.9303	20.5347	20.0379	19.3643	18.5098	17.6434	16.7701	15.9835	15.2854	14.5331	13.8507	13.2063	12.6747	12.2449	11.7655	11.3408	11.1475	11.0464	10.9266	10.7483	10.4928	10.2792	10.028	9.77564	9.54022	9.29207	9.10538	8.95126	8.85027	8.7916	8.83751	8.99878	9.3415	9.93528	10.8049	11.9445	13.3737
FSS2_20	BF	ST	11.8402	12.9886	14.7699	17.226	19.9121	22.6077	25.3329	27.567	29.2367	30.5498	31.3436	31.6512	31.6205	31.4611	31.2285	31.0256	30.783	30.4256	29.9139	29.2281	28.4291	27.5465	26.6188	25.6611	24.6978	23.7297	22.7819	21.8118	20.8782	20.0096	19.1623	18.3197	17.6129	16.8637	16.1388	15.4818	14.8294	14.2214	13.7061	13.244	12.9533	12.8289	12.8644	13.0459	13.4667	14.1654	15.1155
FSS2_21	BF	ST	19.2786	21.8556	24.6358	27.1643	29.2625	30.8104	31.5455	31.7389	31.7428	31.6181	31.3577	31.1103	30.9283	30.7644	30.4552	29.839	28.9061	27.7302	26.3477	24.7535	23.1053	21.3928	19.6891	18.0684	16.4809	14.9479	13.4205	11.9364	10.5564	9.32957	8.17593	7.19287	6.35343	5.69273	5.20622	4.90264	4.95206	5.27844	5.87512	6.68982	7.68129	8.84106	10.2404	11.8366	13.679	15.8087	18.2189
FSS2_23	BF	ST	1.99267	5.05815	8.1128	10.1089	11.4115	13.2731	16.103	20.0628	23.9839	26.1456	27.8572	29.0236	29.5202	29.6686	29.4423	28.9444	28.5106	28.3454	28.391	28.4048	27.9584	27.0912	26.0213	24.7563	23.4355	22.0113	20.5662	19.2818	18.0074	16.6627	15.3937	14.1382	13.012	11.8555	10.5567	9.54549	8.6197	7.63983	6.82572	6.20676	5.81952	5.6646	5.691	5.90167	6.26137	6.90875	7.69182
FSS2_24	BF	ST	8.11345	10.3255	12.7548	14.4424	15.6423	16.7498	17.6831	18.3782	18.8531	19.1752	19.3299	19.3877	19.1502	18.6307	17.9919	17.2675	16.4198	15.5049	14.5446	13.4418	12.2537	11.1367	10.0827	9.145	8.17666	7.35576	6.58983	5.89283	5.23207	4.62176	4.02602	3.58374	3.20662	2.75775	2.36322	2.03764	1.76	1.63842	1.51389	1.54181	1.63884	1.85579	2.20385	2.67219	3.27227	3.99983	4.87073
FSS2_25	BF	ST	15.8436	18.555	20.9648	22.6213	23.7363	24.758	25.5864	26.1717	26.8258	27.3604	27.7071	27.6654	27.3784	26.8661	26.3159	25.6916	24.8509	23.9313	22.8889	21.7651	20.6941	19.6153	18.4668	17.4003	16.3335	15.2322	14.1903	13.1779	12.2626	11.3431	10.4924	9.75818	9.11068	8.56557	8.12666	7.82278	7.7114	7.77076	7.99701	8.42375	9.05013	9.87379	10.8558	11.9853	13.3104	14.7854	16.4981
FSS2_26	BF	ST	22.5181	26.0908	28.9161	31.3603	33.0977	33.8805	34.1949	34.1547	33.7365	33.3103	32.7242	31.8556	30.9782	29.99	28.95	27.8775	26.7151	25.4984	24.4569	22.7736	21.3228	19.8665	18.3512	16.908	15.4364	13.9994	12.5709	11.2399	10.2965	9.50083	8.93594	8.47561	8.15459	7.91161	7.76823	7.78807	7.99345	8.44047	9.10785	10.1582	11.5136	13.0505	14.8307	16.7297	18.7323	20.8713	23.2001
FSS2_27	BF	ST	12.356	14.8404	17.0133	18.6839	19.6655	20.3831	21.0195	21.4116	21.5015	21.2504	20.7213	19.9036	18.7323	17.4615	15.9895	14.4801	12.9595	11.4137	9.80006	8.30777	6.80755	5.29732	3.91814	2.5873	1.50864	0.516371	-0.235022	-0.71002	-1.02034	-1.11929	-1.07068	-0.912326	-0.647753	-0.332535	0.096004	0.580303	1.16516	1.89052	2.78654	3.89247	5.24119	6.84285	8.73698	10.9243	13.4205	16.3358	19.7323
FSS2_29	BF	ST	6.93139	10.2233	13.8945	16.5369	17.6649	18.3209	19.3109	20.4037	21.4629	22.7331	24.0979	25.1923	25.6051	25.298	24.5922	23.4498	22.1402	20.5118	18.9313	17.3409	15.5678	14.2933	12.8004	10.8885	9.14916	7.54675	5.7957	4.11034	2.4237	1.02981	-0.00782762	-0.982477	-1.77082	-2.58212	-3.10307	-3.49551	-3.65754	-3.6172	-3.22909	-2.67805	-1.96446	-1.08134	-0.0851611	1.06433	2.35886	3.89028	5.59207
FSS2_01	BF	DT	5.85138	8.04435	9.95201	11.3066	12.089	12.3528	12.1364	11.7029	11.3032	10.9749	10.5127	9.86899	9.07622	8.25434	7.32307	6.36045	5.37385	4.41392	3.48461	2.619	1.7842	0.962244	0.291226	-0.336106	-0.872272	-1.21507	-1.33018	-1.43287	-1.32938	-1.15251	-0.998858	-0.875885	-0.779965	-0.707179	-0.633004	-0.519688	-0.333965	-0.0346109	0.398621	1.0413	1.81771	2.75066	3.84511	5.14719	6.59261	8.17156	9.85601
FSS2_02	BF	DT	11.2357	13.8617	16.0682	17.6002	18.787	19.8331	20.5342	20.8843	20.9957	20.9125	20.5839	20.2291	19.9112	19.4898	18.9102	18.1513	17.3397	16.4022	15.3461	14.297	13.1519	12.1693	11.1584	10.028	9.02336	8.06308	7.22052	6.41014	5.7872	5.20152	4.80798	4.52692	4.3622	4.2943	4.37632	4.58475	4.84993	5.32628	5.94085	6.66751	7.55907	8.68042	10.0066	11.545	13.2786	15.2281	17.413
FSS2_03	BF	DT	NaN	NaN	NaN	NaN	NaN	NaN	NaN	NaN	NaN	NaN	NaN	NaN	NaN	NaN	NaN	NaN	NaN	NaN	NaN	NaN	NaN	NaN	NaN	NaN	NaN	NaN	NaN	NaN	NaN	NaN	NaN	NaN	NaN	NaN	NaN	NaN	NaN	NaN	NaN	NaN	NaN	NaN	NaN	NaN	NaN	NaN	NaN
FSS2_05	BF	DT	16.5661	18.8885	21.8654	24.513	26.753	29.0369	31.1622	32.909	34.145	35.0695	35.8477	36.35	36.4566	36.2193	35.6358	34.6355	33.5155	32.2695	30.8605	29.3521	27.7529	26.0874	24.4104	22.6959	21.0751	19.5957	18.1472	16.785	15.517	14.3479	13.3303	12.4522	11.7401	11.1735	10.7257	10.4146	10.2635	10.2398	10.3759	10.6667	11.1182	11.7807	12.6047	13.6165	14.8464	16.2435	17.9155
FSS2_06	BF	DT	11.6902	13.5595	14.9516	15.803	16.5533	17.39	18.2553	18.9677	19.4361	19.6423	19.7153	19.5398	19.2521	18.7527	18.1427	17.4982	16.7209	15.8955	15.0485	14.1376	13.2061	12.2895	11.4044	10.5072	9.64047	8.84892	8.00798	7.18153	6.55832	5.98541	5.49594	5.07592	4.74809	4.55454	4.45738	4.49367	4.65746	4.96605	5.41754	6.04435	6.79474	7.72124	8.84007	10.1493	11.6261	13.3045	15.262
FSS2_07	BF	DT	13.5201	16.9696	19.7011	21.3505	22.105	22.1207	21.8307	21.4083	21.0562	20.8391	20.6857	20.4964	20.1094	19.4467	18.4716	17.2799	15.8842	14.3564	12.8968	11.5917	10.3719	9.24294	8.25669	7.28228	6.33308	5.44466	4.59391	3.81949	3.19596	2.64822	2.18939	1.78872	1.5028	1.32816	1.30888	1.3293	1.45216	1.66228	2.0314	2.55325	3.26942	4.16156	5.27104	6.50492	7.99274	9.6339	11.5139
FSS2_08	BF	DT	12.0709	13.8722	15.5127	16.9732	17.9194	18.2942	18.2841	18.0825	17.8002	17.566	17.4395	17.3676	17.1161	16.5829	15.7759	14.8065	13.8078	12.7856	11.8292	10.9062	10.0643	9.27815	8.58155	7.9432	7.45565	7.06225	6.68246	6.38072	6.14804	5.94493	5.77912	5.67022	5.62771	5.75689	5.97453	6.33548	6.8446	7.52739	8.40033	9.44267	10.6534	12.043	13.6037	15.3195	17.2405	19.4076	21.9378
FSS2_09	BF	DT	11.3339	13.9525	16.8476	19.4042	20.8535	21.2316	21.104	21.0016	21.2493	21.6949	22.1862	22.5569	22.5512	22.1468	21.4155	20.4835	19.4523	18.4537	17.4509	16.4207	15.5077	14.4693	13.5045	12.411	11.3105	10.1705	9.13626	8.10089	7.13091	6.13954	5.20639	4.34045	3.56662	2.92456	2.47331	2.13315	1.90049	1.7506	1.76532	1.92481	2.27477	2.85081	3.61642	4.61682	5.80543	7.2351	8.91426
FSS2_10	BF	DT	4.26265	7.30037	10.8581	13.2203	13.6867	15.758	18.7458	21.3593	23.6478	25.6388	27.2031	28.2845	28.9907	29.394	29.4938	29.3555	28.9898	28.492	27.8839	27.2417	26.6193	25.9784	25.2857	24.5427	23.7896	23.0955	22.4452	21.895	21.4714	21.2113	21.0095	20.9469	20.9036	20.9489	21.0101	21.1357	21.284	21.4628	21.6347	21.8618	22.1039	22.3861	22.7355	23.0958	23.496	23.9737	24.5258
FSS2_11	BF	DT	22.5967	25.3437	27.7593	29.5671	30.5785	31.1998	31.6412	32.0242	32.1853	32.1447	31.9257	31.5442	30.9739	30.286	29.4987	28.5918	27.5906	26.4283	25.2604	23.9736	22.6954	21.4446	20.1449	18.93	17.7628	16.7202	15.7224	14.8055	13.9867	13.2212	12.5979	12.0686	11.644	11.4133	11.3639	11.5445	11.9433	12.5554	13.3747	14.3852	15.5542	16.8762	18.3862	20.0859	22.0249	24.2535	26.7647
FSS2_12	BF	DT	10.1318	11.8666	13.1781	14.4514	15.4827	16.1892	16.7288	17.2153	17.5117	17.5283	17.2612	16.793	16.0556	15.1713	14.1539	13.0012	11.7718	10.5528	9.35765	8.18797	7.01126	5.87524	4.83881	3.86997	2.9405	2.09865	1.3567	0.719831	0.155662	-0.317517	-0.726993	-1.01341	-1.19651	-1.25393	-1.1566	-0.953211	-0.630014	-0.169839	0.434248	1.22603	2.21497	3.40133	4.83264	6.53091	8.51484	10.8448	13.5544
FSS2_13	BF	DT	-0.300065	2.29677	4.58391	6.00253	6.65813	7.59376	9.32889	11.2822	12.7067	13.6308	14.2737	14.5937	14.6485	14.4992	14.1762	13.7515	13.2768	12.6802	12.0349	11.2669	10.4219	9.59931	8.77731	7.93279	7.14893	6.39591	5.59334	4.88048	4.21853	3.64764	3.15211	2.69475	2.28501	1.94575	1.60947	1.3548	1.20971	1.18528	1.31248	1.5921	2.02449	2.58989	3.29437	4.10676	5.09267	6.22579	7.59433
FSS2_14	BF	DT	8.32023	10.7482	13.4701	15.4214	16.0168	16.4358	17.2598	18.2768	19.1835	19.8786	20.2972	20.2991	19.9919	19.5296	18.9347	18.2265	17.4278	16.5508	15.5908	14.5968	13.5052	12.3767	11.2149	10.049	8.85062	7.67504	6.62807	5.57022	4.58439	3.68235	2.86979	2.20725	1.69855	1.37369	1.17903	1.09246	1.11918	1.30304	1.63638	2.15097	2.82716	3.71425	4.8093	6.10173	7.62788	9.41534	11.4863
FSS2_15	BF	DT	1.75264	5.08738	8.37667	10.2798	11.0394	12.8384	15.4644	18.1344	20.3079	21.9251	22.6487	22.7291	22.4337	22.0288	21.5385	20.9704	20.1351	19.1108	17.8755	16.4295	14.9486	13.4543	11.8793	10.3298	8.80315	7.21074	5.6952	4.21177	2.84917	1.5285	0.39904	-0.619009	-1.49555	-2.16651	-2.65461	-2.9549	-3.02346	-2.86739	-2.53353	-2.01004	-1.33384	-0.494751	0.46314	1.54568	2.773	4.16482	5.73974
FSS2_16	BF	DT	23.5382	26.0693	28.6609	30.9461	32.007	31.544	30.3353	28.917	27.5532	26.1223	24.6033	23.1783	21.9189	20.5726	19.1261	17.5906	15.9504	14.1053	12.1085	10.2278	8.49794	6.79526	5.33772	4.01643	2.92946	2.01436	1.25488	0.577836	-0.0398217	-0.616881	-1.1125	-1.44617	-1.58489	-1.39744	-1.08861	-0.620885	-0.00149787	0.763375	1.67749	2.72674	4.00265	5.46347	7.16177	9.13671	11.4262	14.0411	17.0428
FSS2_17	BF	DT	-3.50504	-0.68853	2.30047	3.90898	4.78978	5.82628	7.48274	9.3406	10.8855	12.2526	13.0785	13.2151	12.9311	12.3311	11.5755	10.7472	9.90197	9.06579	8.14896	7.12486	6.05203	4.95571	3.77658	2.67874	1.5134	0.479467	-0.526385	-1.53287	-2.41355	-3.28384	-4.10748	-4.87131	-5.58778	-6.29664	-6.90911	-7.50582	-8.00005	-8.42267	-8.74067	-8.92547	-9.02188	-9.00664	-8.84251	-8.51397	-7.98822	-7.26042	-6.35875
FSS2_18	BF	DT	19.4294	23.1011	26.4566	28.9712	30.5771	31.654	32.3642	32.8383	33.3466	33.9816	34.6426	35.1243	35.4965	35.6091	35.5352	35.2651	34.8143	34.2741	33.6309	32.9696	32.2307	31.6197	31.129	30.5514	30.0575	29.4875	28.8822	28.2609	27.7444	27.2019	26.7648	26.4305	26.1255	25.9081	25.7797	25.7682	25.8506	26.045	26.2331	26.576	27.0731	27.7294	28.4963	29.287	30.1859	31.1334	32.167
FSS2_19	BF	DT	3.85321	6.83156	9.86911	12.3482	14.1907	15.8558	17.3145	18.4266	19.1971	19.7697	20.1535	20.2936	20.2339	19.8313	19.1448	18.3703	17.5297	16.6386	15.7747	14.8553	14.0435	13.2485	12.5132	11.8318	11.1343	10.4873	9.96686	9.42281	8.95311	8.48512	8.1204	7.74063	7.36488	7.10661	6.92	6.81292	6.76604	6.84268	7.02341	7.39161	7.87383	8.4708	9.22848	10.1608	11.2609	12.4867	13.8959
FSS2_20	BF	DT	13.2951	15.0621	17.163	19.2128	21.1625	23.145	25.0514	26.5725	27.8066	28.7582	29.2955	29.5025	29.4939	29.3722	29.1601	28.8584	28.4225	27.8885	27.2293	26.4974	25.7263	24.8514	23.9822	23.1339	22.2541	21.3759	20.5347	19.7294	18.9081	18.1261	17.3473	16.6086	15.8996	15.228	14.5661	13.9699	13.4147	12.9343	12.5625	12.2675	12.1135	12.143	12.3586	12.811	13.4041	14.253	15.3934
FSS2_21	BF	DT	20.6782	23.4995	26.2902	28.7111	30.7315	32.2662	33.0596	33.2341	33.1179	32.855	32.4075	31.9165	31.4066	30.8543	30.1556	29.2144	28.0307	26.6291	25.1227	23.3973	21.5723	19.7812	18.0575	16.3734	14.7059	13.1611	11.6887	10.3083	9.12357	8.11713	7.27158	6.63247	6.05613	5.75119	5.6133	5.63653	5.86251	6.41444	7.12214	8.05295	9.15583	10.4572	11.9732	13.7477	15.7708	18.0987	20.7241
FSS2_23	BF	DT	-1.05776	2.24599	5.62195	7.27311	8.17309	9.62964	12.352	16.3501	20.2331	22.72	24.1957	24.9428	25.1094	24.9331	24.4997	24.0046	23.8485	24.1467	24.5024	24.3318	23.8554	23.1221	22.2684	21.3907	20.4169	19.3484	18.3096	17.3137	16.6985	15.6272	14.6562	13.4225	12.5849	11.6223	10.7758	9.90586	9.15477	8.39321	7.78219	7.17233	6.7764	6.45764	6.20169	6.04575	6.0327	6.23858	6.64934
FSS2_24	BF	DT	5.49982	7.91069	10.2858	11.8744	13.059	14.4393	15.9247	17.3818	18.5168	19.3142	19.8496	20.0665	19.8859	19.4507	18.7742	18.044	17.3047	16.5348	15.7131	14.8377	13.8207	12.8269	11.7344	10.7557	9.59811	8.68734	7.88588	6.9706	6.20729	5.53386	4.88124	4.40301	3.93727	3.49964	3.09655	2.73258	2.42384	2.19973	1.91967	1.79874	1.79878	1.8838	2.06746	2.39043	2.80903	3.40587	4.1507
FSS2_25	BF	DT	-3.83321	-1.5371	1.64617	5.0042	8.09109	10.2248	11.5622	13.4769	16.4175	20.0784	23.5253	25.7077	26.9776	27.98	28.6775	29.0388	29.1128	29.0469	29.0701	28.7156	28.2277	27.6328	26.9816	26.1182	25.1092	23.9249	22.6476	21.489	20.1646	18.9136	17.6727	16.6204	15.6038	14.6265	13.6639	12.898	12.309	11.6103	11.1706	10.6444	10.2599	9.95711	9.81828	9.79969	9.85137	10.1416	10.6106
FSS2_26	BF	DT	22.5181	26.0908	28.9161	31.3603	33.0977	33.8805	34.1949	34.1547	33.7365	33.3103	32.7242	31.8556	30.9782	29.99	28.95	27.8775	26.7151	25.4984	24.4569	22.7736	21.3228	19.8665	18.3512	16.908	15.4364	13.9994	12.5709	11.2399	10.2965	9.50083	8.93594	8.47561	8.15459	7.91161	7.76823	7.78807	7.99345	8.44047	9.10785	10.1582	11.5136	13.0505	14.8307	16.7297	18.7323	20.8713	23.2001
FSS2_27	BF	DT	15.2799	17.5536	19.5069	20.9204	21.7339	22.1924	22.361	22.2455	21.8784	21.2906	20.4058	19.2904	18.0136	16.5819	15.0098	13.4847	11.9365	10.3754	8.84307	7.30119	5.90876	4.51773	3.17563	1.98181	0.789595	-0.130383	-0.861768	-1.29081	-1.51063	-1.51733	-1.33337	-1.0539	-0.639409	-0.195243	0.326271	0.86291	1.48845	2.25451	3.21844	4.41372	5.87084	7.59252	9.63582	11.9515	14.572	17.5951	21.1873
FSS2_29	BF	DT	6.57943	9.13657	12.3373	14.9954	16.5375	17.6996	18.7454	19.6947	20.4604	21.3163	22.1674	22.6385	22.7442	22.3586	21.6168	20.6757	19.6591	18.4218	16.9981	15.6694	14.5433	13.3181	11.9161	10.4679	8.70113	7.06867	5.70232	4.35638	3.22458	2.02107	1.18718	0.62929	-0.0193625	-0.49138	-0.918481	-1.16191	-1.22594	-1.17139	-0.955242	-0.722186	-0.208239	0.447747	1.25994	2.28814	3.44446	4.79921	6.34456
FSS2_01	CV	ST	-2.54631	-0.246825	2.79604	5.67156	7.71372	9.1108	10.0572	10.7221	11.3448	11.9449	12.3063	12.2658	11.9117	11.4274	10.8456	10.2303	9.53262	8.8094	7.89077	6.83481	5.78309	4.74229	3.87528	2.925	2.03712	1.21915	0.483779	-0.101858	-0.520272	-0.853415	-1.0038	-1.10825	-1.13763	-1.1858	-1.21767	-1.21328	-1.16475	-1.09735	-0.909762	-0.59021	-0.0998742	0.549937	1.4013	2.42854	3.63111	5.049	6.62335
FSS2_02	CV	ST	8.19533	11.1803	13.9784	16.3155	18.1186	19.3611	20.1505	20.6684	20.9993	21.0265	20.8589	20.4629	19.9426	19.3924	18.579	17.8408	16.9155	15.8244	14.7795	13.6119	12.4863	11.2868	10.076	8.87701	7.68131	6.56869	5.54063	4.61976	3.88848	3.29589	2.84456	2.56641	2.48194	2.52505	2.73451	3.09556	3.6981	4.47989	5.47043	6.68409	8.12586	9.83153	11.7727	14.0075	16.5222	19.3583	22.581
FSS2_03	CV	ST	10.7862	14.2256	17.6596	20.3546	21.7782	21.999	21.5452	20.9795	20.4864	20.1883	19.9021	19.4479	18.5808	17.3793	16.0195	14.6527	13.234	11.7206	10.1305	8.53122	6.94862	5.40473	3.88619	2.34424	1.06657	-0.276901	-1.45315	-2.45701	-3.15122	-3.61127	-3.83335	-3.81043	-3.61051	-3.25946	-2.75294	-2.16452	-1.46814	-0.618162	0.333058	1.44587	2.7851	4.30331	6.03504	8.08981	10.407	13.0548	15.9983
FSS2_05	CV	ST	7.84614	10.7875	14.097	17.3195	20.2941	22.7898	25.0235	27.262	29.4642	31.3643	32.8861	34.002	34.7584	35.1388	35.063	34.6904	33.9671	33.0113	31.7978	30.3965	28.8978	27.2554	25.525	23.7956	21.9652	20.2325	18.5813	17.0068	15.5693	14.0833	12.8563	11.7487	10.7772	9.92964	9.25467	8.76316	8.52438	8.27905	8.23579	8.38391	8.75209	9.3153	10.1172	11.102	12.3211	13.8655	15.6344
FSS2_06	CV	ST	-6.66667	-4.96949	-2.73673	-0.543008	1.2115	2.39204	3.30853	4.48727	6.05626	7.71993	9.2287	10.5194	11.7939	12.9964	13.9171	14.5125	14.8281	15.0388	15.191	15.2496	15.1183	14.7768	14.2732	13.5982	12.888	12.1701	11.4221	10.6402	9.87464	9.08136	8.31039	7.56769	6.84322	6.18835	5.62738	5.08371	4.58303	4.22341	3.91548	3.68179	3.53479	3.46976	3.54758	3.69252	3.98741	4.41853	5.02936
FSS2_07	CV	ST	-2.00437	0.400851	3.55926	6.81327	9.23193	10.3999	10.8325	11.7802	13.3511	15.4103	17.5119	18.9307	19.7379	20.0394	20.0583	19.6948	19.0689	18.1356	17.251	16.3309	15.3464	14.4466	13.3925	12.1764	10.8414	9.48534	8.10869	6.86983	5.72496	4.69514	3.7114	2.8343	2.04455	1.29743	0.708331	0.234975	-0.174986	-0.474365	-0.580767	-0.618645	-0.475019	-0.24755	0.174419	0.770265	1.53737	2.45271	3.60187
FSS2_08	CV	ST	-0.136553	2.20313	5.01115	7.72359	9.92625	11.3006	12.1223	12.8843	14.0349	15.331	16.5212	17.4993	18.2014	18.637	18.7515	18.6588	18.3847	17.9888	17.6289	17.1511	16.5155	15.8265	15.014	14.0789	13.1554	12.2875	11.4196	10.6105	9.90288	9.20675	8.52926	7.9032	7.32918	6.85203	6.41947	6.06433	5.84074	5.70538	5.62406	5.74862	6.03161	6.52435	7.24953	8.19966	9.38114	10.8182	12.5347
FSS2_09	CV	ST	-0.817871	1.5386	4.59132	7.763	9.77252	9.9138	10.0645	11.055	13.1584	16.0893	19.2087	21.879	23.7908	24.5594	24.6673	24.3874	23.9042	23.3035	22.6995	22.27	21.6784	20.9405	20.0745	19.0861	17.9861	16.8285	15.6974	14.5769	13.4768	12.3515	11.2535	10.1065	8.98336	7.92804	6.95264	5.90875	4.92486	3.96087	3.01657	2.12155	1.38463	0.859575	0.515199	0.368303	0.370445	0.557875	0.980781
FSS2_10	CV	ST	7.81152	9.29502	11.4476	13.8874	16.2836	17.9171	19.135	20.7461	22.6515	24.6142	26.4743	27.9498	28.9993	29.5704	29.7891	29.7278	29.4861	29.1088	28.5617	27.9476	27.2898	26.5629	25.8025	25.0278	24.2905	23.5482	22.881	22.2236	21.644	21.0629	20.6307	20.2766	20.0464	19.8557	19.8354	19.8544	19.9594	20.1151	20.3417	20.6127	20.9614	21.3641	21.8032	22.3807	23.0866	23.9629	25.0875
FSS2_11	CV	ST	17.773	20.7939	24.1754	27.5965	30.5432	32.6679	33.9757	34.7429	35.0844	35.0939	34.8259	34.321	33.5586	32.687	31.726	30.7191	29.6452	28.5189	27.3376	26.0889	24.7579	23.3656	21.9654	20.5577	19.1894	17.8868	16.7542	15.6625	14.6438	13.8345	13.0585	12.3773	11.7981	11.337	10.9874	10.8507	10.9376	11.3035	11.9236	12.7906	13.844	15.0775	16.4886	18.103	19.978	22.1831	24.7061
FSS2_12	CV	ST	0.120047	2.24816	4.56795	6.718	8.46279	9.80629	10.7918	11.4383	11.8462	12.0096	12.0703	11.9867	11.7815	11.4383	10.9258	10.2787	9.5237	8.76012	8.08131	7.50206	6.97883	6.61082	6.40614	6.45416	6.77459	7.4439	8.17212	8.80877	9.2508	9.41638	9.35962	9.06832	8.59323	7.87102	7.05726	6.20088	5.36875	4.62668	3.91017	3.28431	2.81706	2.57689	2.74299	3.54516	4.96006	6.99256	9.42592
FSS2_13	CV	ST	-10.2337	-8.05081	-5.27208	-2.37889	-0.137028	1.10778	1.86927	2.81011	4.47791	6.64241	8.72505	10.3905	11.6852	12.7837	13.5973	14.0685	14.1963	14.0428	13.6834	13.2133	12.6334	11.9653	11.1884	10.3749	9.51881	8.59368	7.64348	6.72342	5.82563	4.98058	4.24332	3.51383	2.86613	2.24153	1.75325	1.30524	0.905104	0.508784	0.177552	-0.0435139	-0.116124	-0.0362992	0.183447	0.552427	1.07107	1.73226	2.55614
FSS2_14	CV	ST	5.48742	8.31476	11.7132	14.9841	17.6132	19.1569	19.8709	20.3338	20.8067	21.2728	21.6289	21.7642	21.5576	21.0694	20.4316	19.5676	18.5914	17.4889	16.3031	15.0809	13.8212	12.468	11.1251	9.71055	8.35298	7.0571	5.81982	4.66849	3.58162	2.60012	1.8002	1.16757	0.682427	0.369776	0.270068	0.254335	0.426986	0.691994	1.14002	1.79775	2.68456	3.83094	5.20064	6.89721	8.89233	11.2199	13.8948
FSS2_15	CV	ST	-16.3062	-15.0811	-12.7406	-9.93041	-7.65633	-6.32147	-5.331	-3.47141	-0.246415	3.56447	7.32461	10.8726	14.0767	16.4742	18.0646	19.1063	19.7951	20.2089	20.325	20.1392	19.682	18.9186	17.8515	16.6504	15.3426	13.8834	12.4233	10.9168	9.36045	7.96072	6.55944	5.21383	3.98283	2.79533	1.70894	0.638371	-0.35731	-1.20331	-1.95613	-2.58905	-3.1388	-3.51943	-3.77991	-3.8216	-3.60874	-3.18788	-2.57353
FSS2_16	CV	ST	18.0249	21.136	24.3023	27.2346	29.207	29.835	29.4351	28.6333	27.8634	26.9599	25.9467	24.9009	23.9675	22.9608	21.7037	20.3651	18.9225	17.3556	15.4943	13.7228	11.9481	10.402	8.83907	7.50273	6.29127	5.20454	4.17959	3.22077	2.32522	1.41906	0.643921	-0.000408562	-0.453581	-0.695224	-0.720089	-0.585469	-0.263295	0.206778	0.852583	1.70869	2.76499	4.01585	5.47234	7.15013	9.06276	11.2846	13.8466
FSS2_17	CV	ST	NaN	NaN	NaN	NaN	NaN	NaN	NaN	NaN	NaN	NaN	NaN	NaN	NaN	NaN	NaN	NaN	NaN	NaN	NaN	NaN	NaN	NaN	NaN	NaN	NaN	NaN	NaN	NaN	NaN	NaN	NaN	NaN	NaN	NaN	NaN	NaN	NaN	NaN	NaN	NaN	NaN	NaN	NaN	NaN	NaN	NaN	NaN
FSS2_18	CV	ST	21.1762	24.7392	28.1484	30.9808	33.2914	34.9517	36.1071	36.87	37.2469	37.3865	37.3129	37.075	36.6598	36.2479	35.7207	35.0789	34.3533	33.506	32.6303	31.7435	30.8023	29.8567	28.9898	28.1169	27.3259	26.5812	25.94	25.4006	24.9623	24.533	24.1806	23.8721	23.6419	23.4635	23.3664	23.3294	23.3545	23.5174	23.9013	24.4917	25.2466	26.2668	27.4746	28.9086	30.5355	32.3636	34.3834
FSS2_19	CV	ST	6.30817	9.38921	12.5143	15.407	17.7862	19.2343	19.9861	20.2852	20.2747	20.1396	19.8916	19.567	19.2673	18.8591	18.4407	17.8971	17.2784	16.5158	15.7261	14.9605	14.17	13.4726	12.7146	12.0754	11.3747	10.7343	10.1166	9.47598	8.87409	8.31476	7.87254	7.52065	7.22264	7.02332	6.94423	6.98031	7.09288	7.33299	7.73975	8.28727	8.95639	9.84951	10.9366	12.2396	13.8224	15.7531	18.0415
FSS2_20	CV	ST	11.5271	11.9402	13.2707	15.4666	17.9216	19.8333	21.4552	23.1531	24.96	26.9068	28.7692	30.4173	31.7108	32.5174	32.8884	32.864	32.6133	32.3267	31.9658	31.5057	30.9292	30.2529	29.4773	28.5349	27.4903	26.3548	25.203	24.0076	23.0072	21.8933	20.8065	19.7345	18.6932	17.6911	16.7574	15.8035	14.8846	14.0609	13.3123	12.6605	12.1312	11.7536	11.5901	11.6334	11.9588	12.5014	13.3519
FSS2_21	CV	ST	21.4748	24.9356	28.2164	31.1112	33.446	35.0279	35.8562	35.9346	35.4275	34.4553	33.2183	31.8839	30.6659	29.5871	28.6578	27.8054	26.8375	25.7174	24.3886	22.8574	21.2207	19.5234	17.8456	16.332	14.8699	13.4582	12.0373	10.6288	9.24412	7.89036	6.5822	5.45306	4.52945	3.85377	3.4672	3.40613	3.65454	4.23634	5.17872	6.47819	8.09231	10.0079	12.2024	14.6969	17.4721	20.6136	24.1557
FSS2_23	CV	ST	NaN	NaN	NaN	NaN	NaN	NaN	NaN	NaN	NaN	NaN	NaN	NaN	NaN	NaN	NaN	NaN	NaN	NaN	NaN	NaN	NaN	NaN	NaN	NaN	NaN	NaN	NaN	NaN	NaN	NaN	NaN	NaN	NaN	NaN	NaN	NaN	NaN	NaN	NaN	NaN	NaN	NaN	NaN	NaN	NaN	NaN	NaN
FSS2_24	CV	ST	5.56188	7.78866	10.5656	13.2119	15.0957	16.2226	16.7784	17.2098	17.7185	18.3779	19.0472	19.4917	19.6426	19.4372	18.8932	18.1573	17.2522	16.2384	15.2441	14.1708	13.0532	11.9817	10.8472	9.68212	8.57004	7.4133	6.40667	5.3959	4.45933	3.56369	2.77499	2.02599	1.24132	0.599184	0.0271261	-0.421767	-0.718841	-0.89394	-0.957629	-0.909695	-0.756364	-0.469776	-0.0326074	0.567337	1.37201	2.3465	3.49422
FSS2_25	CV	ST	17.071	19.8898	22.437	24.6564	26.285	27.3842	27.8982	28.0984	28.1034	27.9018	27.6715	27.2537	26.7232	26.0982	25.2913	24.3882	23.4256	22.1749	20.9471	19.5867	18.0952	16.5465	15.072	13.6905	12.3176	10.9761	9.66284	8.43233	7.37403	6.33165	5.51671	4.84967	4.43938	4.25881	4.33384	4.59543	5.00048	5.60698	6.39232	7.40729	8.62682	10.005	11.6045	13.4036	15.4284	17.6879	20.2524
FSS2_26	CV	ST	9.69798	14.4083	19.1863	23.0791	25.6577	27.5935	29.0594	30.1148	30.7171	30.8481	30.6428	30.2548	29.7034	29.0782	28.3442	27.4067	26.3346	25.2435	23.9335	22.6021	21.1046	19.6114	18.1451	16.6428	14.9762	13.4917	11.9381	10.5009	9.13532	7.85614	6.78159	5.91297	5.14794	4.60059	4.1205	3.93219	4.07733	4.52657	5.28792	6.34592	7.60055	8.98551	10.5562	12.2349	14.0948	16.0938	18.2254
FSS2_27	CV	ST	6.37314	9.09219	11.9143	14.405	16.5302	18.3054	19.6538	20.7537	21.5374	21.9884	22.1616	21.9755	21.5199	20.6929	19.6193	18.3642	17.0884	15.6425	14.266	12.7455	11.1804	9.60974	8.21374	6.75491	5.35531	4.02647	2.83449	1.68939	0.632755	-0.248643	-0.952321	-1.50025	-1.86454	-2.06865	-2.13312	-2.07351	-1.89643	-1.6002	-1.19795	-0.606292	0.214132	1.29916	2.66928	4.34764	6.33442	8.63423	11.3194
FSS2_29	CV	ST	-3.09221	-0.282373	3.12576	6.65602	9.68566	11.5112	12.7336	13.594	13.9619	14.7158	16.1411	17.9986	19.9302	21.4811	22.2607	22.2706	21.5544	20.245	18.677	16.9388	15.2999	13.6177	12.0412	10.3102	8.71766	6.8625	5.10366	3.47321	2.00754	0.608946	-0.551026	-1.65927	-2.46637	-3.18258	-3.58558	-3.9096	-4.07277	-4.12902	-3.95268	-3.71452	-3.24166	-2.65921	-1.83963	-0.802376	0.423136	1.92697	3.65656
FSS2_01	CV	DT	0.362934	2.38528	5.08301	7.62295	9.51099	10.8868	11.857	12.4564	12.6974	12.7537	12.5599	12.0994	11.5373	10.8301	10.0587	9.27822	8.47368	7.53857	6.57648	5.49954	4.455	3.4168	2.28879	1.39373	0.509593	-0.273624	-1.03339	-1.55017	-2.02178	-2.22608	-2.27552	-2.23226	-2.05646	-1.83295	-1.61851	-1.41861	-1.14213	-0.95322	-0.680895	-0.376509	0.0883306	0.697813	1.50343	2.49683	3.68987	5.10626	6.72475
FSS2_02	CV	DT	6.89561	9.88991	12.8254	15.2962	17.2611	18.6409	19.5132	19.9789	20.1011	19.9634	19.6109	19.0339	18.3364	17.5374	16.616	15.6253	14.5489	13.4129	12.3168	11.1638	10.0156	8.84837	7.67666	6.43468	5.35265	4.29095	3.34397	2.52713	1.86983	1.48112	1.18983	1.09652	1.14767	1.39198	1.74356	2.21323	2.84732	3.61791	4.59791	5.80997	7.24996	8.96702	10.9587	13.2283	15.8189	18.7479	22.0143
FSS2_03	CV	DT	11.5805	14.7173	17.7718	20.0303	20.8959	20.7038	20.0402	19.3079	18.7531	18.281	17.8951	17.3256	16.573	15.5358	14.3112	13.1267	11.8718	10.5689	9.22487	7.83173	6.50786	5.28531	4.11864	2.96511	1.90011	0.98502	0.109189	-0.587895	-1.08899	-1.41262	-1.55028	-1.50945	-1.3413	-1.01252	-0.543032	0.0151531	0.670857	1.49675	2.42603	3.53063	4.85954	6.37568	8.11504	10.1254	12.3601	14.9249	17.81
FSS2_05	CV	DT	7.37859	10.0974	13.3334	16.6955	19.8506	22.4828	24.8788	27.3566	29.8244	32.001	33.7746	35.168	36.166	36.746	36.8251	36.5879	35.9505	34.9542	33.7718	32.4133	30.8766	29.1863	27.3779	25.4858	23.5151	21.6228	19.778	17.9323	16.2273	14.5507	13.0794	11.7404	10.5416	9.55887	8.72113	8.03816	7.48058	7.13199	6.97654	7.05912	7.2838	7.6875	8.29127	9.07524	10.1109	11.3628	12.8577
FSS2_06	CV	DT	-7.16882	-5.32513	-2.91481	-0.550287	1.24374	2.33678	3.12496	4.08283	5.48516	7.14649	8.59523	9.84151	11.087	12.2768	13.2469	13.8714	14.0731	14.1667	14.149	14.0929	13.8492	13.3464	12.6163	11.7328	10.86	9.91577	8.96971	7.99597	7.02395	6.11605	5.24111	4.3762	3.64767	2.95704	2.35886	1.87813	1.48878	1.11482	0.883895	0.775208	0.70707	0.778939	0.904264	1.14117	1.51776	1.97974	2.63706
FSS2_07	CV	DT	0.333183	2.83406	5.88286	8.76926	10.9751	12.129	12.5971	13.0399	13.9317	15.4851	17.3478	18.9052	19.8987	20.1935	20.044	19.3079	18.3765	17.2532	16.1341	15.062	14.1486	13.2755	12.2525	11.2024	9.97005	8.657	7.35069	6.12242	5.00321	3.96777	2.83093	1.9946	1.11888	0.330803	-0.326196	-0.906113	-1.31898	-1.54239	-1.61605	-1.43678	-1.07285	-0.507156	0.324739	1.29269	2.50357	3.90826	5.53798
FSS2_08	CV	DT	1.74261	4.21697	6.86392	9.21006	10.9912	11.9091	12.4393	13.0611	14.0909	15.3315	16.4501	17.2936	17.7486	17.8642	17.6891	17.273	16.7293	16.1594	15.5935	14.97	14.218	13.3058	12.3275	11.3628	10.475	9.6154	8.82906	8.09497	7.41341	6.77963	6.19467	5.73217	5.34415	5.05861	4.82755	4.69831	4.67037	4.78325	5.05959	5.52508	6.19163	7.05977	8.14974	9.43986	10.9382	12.6695	14.6568
FSS2_09	CV	DT	-2.23597	0.415706	3.71867	7.13458	8.74174	8.15924	8.2475	9.58173	12.9045	17.0315	21.0852	24.1471	25.5264	25.6867	25.3604	24.7409	23.9424	23.205	22.6122	21.973	21.2854	20.2658	19.0406	17.7549	16.4436	15.2205	13.9498	12.7495	11.5247	10.217	8.97624	7.72564	6.70078	5.60057	4.71487	3.73903	2.80633	1.95627	1.19774	0.642445	0.224734	-0.00275751	-0.0760558	-0.14383	-0.211878	-0.12348	0.134969
FSS2_10	CV	DT	11.1081	12.864	15.0789	17.4366	19.3648	20.5114	21.485	22.5881	23.8303	25.0654	26.0851	26.7491	27.1082	27.2012	27.1145	26.9035	26.5725	26.1266	25.6498	25.0922	24.4786	23.8615	23.2889	22.7882	22.3058	21.8533	21.4579	21.1285	20.8847	20.6365	20.4781	20.4173	20.3618	20.395	20.4612	20.5964	20.8074	21.0617	21.376	21.7515	22.2163	22.7583	23.3195	24.0191	24.8432	25.8286	27.0438
FSS2_11	CV	DT	15.461	18.2523	21.4343	24.5949	27.3302	29.1545	30.2054	30.8903	31.4659	31.7938	31.9041	31.7805	31.3468	30.6865	29.8815	28.9999	28.0146	26.9076	25.7306	24.4885	23.197	21.8136	20.4442	18.9578	17.5973	16.3084	15.0423	13.8657	12.7453	11.6564	10.6955	9.83418	9.09884	8.53663	8.16017	8.04839	8.17351	8.54089	9.136	9.94272	10.9495	12.1273	13.4954	15.0801	16.9042	19.0626	21.5717
FSS2_12	CV	DT	1.35042	3.42815	5.71787	7.8678	9.64161	11.0464	12.1569	12.9916	13.5741	13.9411	14.1558	14.2225	14.089	13.7333	13.1496	12.3859	11.458	10.4869	9.48149	8.46394	7.38917	6.33294	5.27309	4.27872	3.31632	2.42352	1.61386	0.865581	0.19059	-0.431806	-0.976646	-1.46049	-1.83186	-2.07589	-2.17188	-2.11398	-1.86877	-1.39612	-0.7739	0.0332892	1.06134	2.29014	3.75799	5.44889	7.37848	9.59645	12.125
FSS2_13	CV	DT	-10.001	-7.84819	-5.1207	-2.28768	-0.0925041	1.14184	1.90239	2.84945	4.52134	6.6954	8.77233	10.4322	11.7419	12.8395	13.6566	14.1373	14.2762	14.1592	13.8349	13.4008	12.8359	12.2018	11.4525	10.6594	9.81392	8.91952	7.9845	7.06806	6.18109	5.34757	4.60127	3.87032	3.21911	2.60043	2.09465	1.62783	1.19994	0.780788	0.427041	0.198164	0.0888094	0.119562	0.282274	0.589606	1.05638	1.66532	2.44942
FSS2_14	CV	DT	3.91821	6.28153	9.36983	12.4702	15.087	16.7152	17.5226	18.0451	18.7404	19.6084	20.3751	20.8924	21.0106	20.8161	20.398	19.8533	19.1204	18.2864	17.3272	16.2516	15.1582	13.9979	12.8722	11.6923	10.506	9.3139	8.14243	7.07619	6.04541	5.0647	4.17542	3.39059	2.77149	2.28071	1.93844	1.75807	1.74802	1.89247	2.10529	2.5279	3.14238	3.89536	4.85159	6.02292	7.45801	9.15168	11.1757
FSS2_15	CV	DT	-17.0695	-15.7061	-13.3977	-10.6534	-8.435	-7.16791	-6.3535	-4.83236	-1.91432	1.65685	5.22995	8.67957	11.996	14.7562	16.7247	18.0931	18.9497	19.4438	19.6473	19.6051	19.3645	18.773	17.8882	16.7853	15.6241	14.2929	12.8937	11.4365	9.93763	8.51782	7.14243	5.84041	4.6075	3.44077	2.35965	1.25438	0.17162	-0.784844	-1.6882	-2.46455	-3.11314	-3.58151	-3.91475	-4.05997	-3.95358	-3.64931	-3.16374
FSS2_16	CV	DT	19.8217	22.7603	25.7352	28.642	31.0669	32.274	32.1959	31.292	30.0991	28.8372	27.3856	25.783	24.2705	22.8132	21.3756	19.9416	18.5392	16.9495	15.287	13.4417	11.6328	9.90281	8.28543	6.75051	5.36171	4.1786	3.18916	2.29302	1.47867	0.708213	-0.0486726	-0.724479	-1.19988	-1.40353	-1.42415	-1.22726	-0.79677	-0.167862	0.675742	1.76433	3.11539	4.63116	6.35976	8.32506	10.534	13.0538	15.9294
FSS2_17	CV	DT	NaN	NaN	NaN	NaN	NaN	NaN	NaN	NaN	NaN	NaN	NaN	NaN	NaN	NaN	NaN	NaN	NaN	NaN	NaN	NaN	NaN	NaN	NaN	NaN	NaN	NaN	NaN	NaN	NaN	NaN	NaN	NaN	NaN	NaN	NaN	NaN	NaN	NaN	NaN	NaN	NaN	NaN	NaN	NaN	NaN	NaN	NaN
FSS2_18	CV	DT	19.2551	22.5475	26.1079	29.1759	31.4972	33.1781	34.3995	35.1453	35.5002	35.6779	35.7129	35.5623	35.2188	34.8935	34.5077	34.01	33.4607	32.8576	32.1448	31.4201	30.7013	30.0387	29.4438	28.9001	28.364	27.8852	27.513	27.1624	26.8214	26.4967	26.2013	25.8989	25.6438	25.5358	25.4382	25.3685	25.358	25.3516	25.5492	25.8782	26.3906	27.0893	27.8843	28.9058	30.0573	31.3571	32.8112
FSS2_19	CV	DT	6.87247	9.69222	12.6472	15.4573	17.7736	19.3313	20.0751	20.3761	20.3073	20.0492	19.6848	19.2617	18.7658	18.2609	17.7767	17.25	16.5847	15.8792	15.1584	14.4632	13.7598	13.1006	12.3747	11.7729	11.1061	10.4957	9.82514	9.14672	8.57705	8.09467	7.6749	7.37938	7.17434	7.0625	7.08829	7.20264	7.42533	7.75024	8.20853	8.79688	9.5481	10.4771	11.5799	12.9455	14.6395	16.6656	19.0998
FSS2_20	CV	DT	9.26922	9.63909	11.1586	13.5486	15.9757	17.7931	19.4769	21.3787	23.4616	25.7026	27.8352	29.5517	30.7696	31.4879	31.81	31.8616	31.7587	31.5415	31.2713	30.8673	30.2812	29.6313	28.856	27.9793	27.0172	26.0368	25.0365	24.0471	23.0418	22.1369	21.2541	20.3255	19.3729	18.5368	17.6461	16.7478	15.8484	14.9701	14.1498	13.3934	12.7247	12.1694	11.8033	11.6485	11.7179	12.0435	12.6409
FSS2_21	CV	DT	22.5512	25.8231	28.8849	31.6275	33.9739	35.6707	36.62	36.9138	36.4871	35.5479	34.3904	33.1919	31.9866	30.728	29.5107	28.3325	27.1707	25.9806	24.6103	23.1355	21.4596	19.7736	18.0505	16.3738	14.729	13.1571	11.6386	10.1943	8.81598	7.5559	6.41752	5.55709	4.83812	4.34348	4.03406	4.00601	4.21799	4.75813	5.61981	6.80984	8.23423	9.90983	11.8511	14.0372	16.4664	19.2654	22.4325
FSS2_23	CV	DT	NaN	NaN	NaN	NaN	NaN	NaN	NaN	NaN	NaN	NaN	NaN	NaN	NaN	NaN	NaN	NaN	NaN	NaN	NaN	NaN	NaN	NaN	NaN	NaN	NaN	NaN	NaN	NaN	NaN	NaN	NaN	NaN	NaN	NaN	NaN	NaN	NaN	NaN	NaN	NaN	NaN	NaN	NaN	NaN	NaN	NaN	NaN
FSS2_24	CV	DT	6.19721	7.73447	10.0009	12.5151	14.7125	16.2466	17.0853	17.5093	17.8312	18.1245	18.3075	18.3927	18.2104	17.9141	17.379	16.6378	15.6598	14.6351	13.6344	12.4797	11.28	9.98501	8.85628	7.66165	6.51107	5.42066	4.52589	3.61568	2.86788	2.20583	1.60528	1.04684	0.601914	0.153026	-0.26112	-0.497546	-0.811078	-1.01117	-1.10062	-1.12178	-0.964573	-0.680259	-0.25651	0.342036	1.08535	2.01993	3.18337
FSS2_25	CV	DT	13.7356	16.0771	18.9702	21.9577	24.5238	26.465	27.6183	28.3154	28.567	28.45	28.167	27.7653	27.2589	26.777	26.0117	25.0352	24.1993	23.0713	21.9357	20.6781	19.2504	17.7943	16.3263	14.8826	13.5228	12.2179	10.8567	9.52703	8.31801	7.24736	6.36215	5.60527	5.09601	4.71511	4.58615	4.60662	4.87251	5.33167	6.0181	6.87324	7.96336	9.25443	10.7554	12.3925	14.2026	16.2432	18.4172
FSS2_26	CV	DT	16.6255	20.722	24.2555	27.1421	29.2282	30.6606	31.5109	31.8568	31.8098	31.409	30.867	30.1306	29.2768	28.2966	27.2353	25.9975	24.6024	23.1525	21.5596	19.9067	18.3115	16.6398	14.9596	13.2742	11.604	9.98633	8.56823	7.28795	6.22532	5.43599	4.82066	4.321	3.92299	3.73407	3.80685	4.1346	4.73448	5.6388	6.85129	8.22805	9.73833	11.3558	13.0684	14.8601	16.8208	18.9263	21.1826
FSS2_27	CV	DT	7.52001	10.3762	13.1189	15.5019	17.6202	19.3495	20.5769	21.3873	21.8544	22.0016	21.7287	21.1831	20.3985	19.3393	17.9609	16.4706	15.0682	13.4278	11.8188	10.2072	8.63033	7.15224	5.68845	4.30916	3.07606	1.79497	0.790648	-0.177899	-0.94438	-1.6054	-2.03	-2.35776	-2.58083	-2.62233	-2.58245	-2.40914	-2.11668	-1.70434	-1.06946	-0.247518	0.836536	2.20332	3.86784	5.8738	8.23223	10.9935	14.1604
FSS2_29	CV	DT	-2.75694	-0.161777	3.14897	6.68758	9.85574	11.8114	13.0586	14.0015	14.3405	14.8803	16.1717	17.9141	19.8065	21.2521	22.0023	21.8305	20.8566	19.5391	18.0579	16.3483	14.6619	12.901	11.4207	9.97118	8.44388	6.828	5.14509	3.43402	1.82112	0.534904	-0.54696	-1.5574	-2.48127	-3.21203	-3.83856	-4.28561	-4.63526	-4.82336	-4.77317	-4.61796	-4.26323	-3.73693	-2.95341	-1.95055	-0.692214	0.857327	2.59274
FSS2_01	ML	ST	0.141027	2.70389	5.90815	8.81421	10.9073	12.1889	12.9382	13.8102	14.8279	15.7398	16.191	16.1366	15.9277	15.4897	14.7527	14.0668	13.2165	12.3236	11.3002	10.2023	9.11314	7.97491	6.96547	5.91552	4.86561	3.92569	3.06358	2.34323	1.7986	1.36319	1.09925	0.941569	0.918173	0.995923	1.13221	1.30669	1.51425	1.74843	2.02082	2.38105	2.7995	3.3773	4.10467	5.00878	6.14445	7.50916	9.06431
FSS2_02	ML	ST	NaN	NaN	NaN	NaN	NaN	NaN	NaN	NaN	NaN	NaN	NaN	NaN	NaN	NaN	NaN	NaN	NaN	NaN	NaN	NaN	NaN	NaN	NaN	NaN	NaN	NaN	NaN	NaN	NaN	NaN	NaN	NaN	NaN	NaN	NaN	NaN	NaN	NaN	NaN	NaN	NaN	NaN	NaN	NaN	NaN	NaN	NaN
FSS2_03	ML	ST	17.9075	21.3488	23.1565	23.7534	23.7015	23.4151	23.2273	23.2268	23.29	23.0033	22.2667	21.2918	20.2019	18.9873	17.6529	16.2443	14.7738	13.3932	12.0843	10.8488	9.58353	8.31656	7.1257	6.03387	5.04477	4.25222	3.65261	3.26972	3.09111	3.0404	3.15201	3.40419	3.79165	4.25485	4.80908	5.4706	6.27767	7.17727	8.30869	9.70438	11.2523	13.061	15.0852	17.3839	19.9802	22.9083	26.1532
FSS2_05	ML	ST	24.2326	27.1405	29.8351	32.141	33.985	35.2117	35.9577	36.2271	36.1237	35.7572	35.172	34.3559	33.3105	32.0412	30.677	29.1117	27.5695	25.9637	24.3087	22.7338	21.1806	19.7572	18.4385	17.3273	16.3252	15.3945	14.6038	13.8794	13.2336	12.6879	12.2265	11.8486	11.5942	11.4487	11.3797	11.4281	11.6432	12.0578	12.7146	13.5951	14.7377	16.0686	17.7462	19.7582	22.1485	24.9492	28.2317
FSS2_06	ML	ST	7.30734	8.73406	10.4214	12.0159	13.2961	14.1269	14.9055	15.9398	17.1091	18.0363	18.4803	18.6536	18.6448	18.4428	18.127	17.7324	17.225	16.5892	15.8314	15.0317	14.1861	13.3021	12.4281	11.5077	10.5913	9.71224	8.83271	8.08037	7.33592	6.71119	6.14175	5.71692	5.3487	5.09273	4.96542	4.97964	5.14644	5.39362	5.82072	6.43684	7.1897	8.1256	9.2973	10.6735	12.3238	14.3023	16.7212
FSS2_07	ML	ST	16.0078	19.4564	21.3503	22.4482	22.8211	22.771	22.4709	22.2336	22.0343	22.0119	21.8627	21.3674	20.6063	19.4912	18.0488	16.4194	14.7344	13.2237	11.8496	10.6153	9.45117	8.36996	7.36499	6.29364	5.30254	4.38572	3.46907	2.7759	2.13425	1.54095	1.05061	0.609439	0.253724	-0.0128552	-0.128473	-0.0664941	0.148806	0.623756	1.27846	2.10516	3.13415	4.33624	5.74464	7.34481	9.16915	11.1866	13.454
FSS2_08	ML	ST	9.06752	11.819	14.2888	16.2482	17.5973	18.3914	18.9062	19.4459	20.0008	20.4093	20.6694	20.6401	20.331	19.7661	19.0343	18.1871	17.2951	16.4429	15.5921	14.642	13.6871	12.7388	11.7665	10.8986	10.1363	9.47053	8.86914	8.27066	7.66764	7.06695	6.5412	6.07649	5.712	5.43862	5.26263	5.2009	5.30765	5.57727	6.07358	6.78407	7.73788	8.93356	10.384	12.0931	14.1107	16.441	19.1637
FSS2_09	ML	ST	1.37573	3.61472	6.4928	9.61934	12.1684	12.5295	12.4374	13.0834	14.8546	17.6183	20.5203	23.0223	24.8199	25.4804	25.1736	24.5237	23.7722	22.9493	22.2339	21.6289	21.0346	20.2428	19.3798	18.3016	17.0524	15.8079	14.585	13.3918	12.2207	11.0857	9.93746	8.71947	7.61851	6.508	5.40444	4.42012	3.44957	2.56991	1.77591	1.19773	0.750768	0.608039	0.671636	0.89399	1.28579	1.77196	2.48384
FSS2_10	ML	ST	24.903	27.187	29.0812	30.522	31.4531	31.9265	32.0743	32.0275	31.8332	31.5698	31.1973	30.6366	29.9524	29.1765	28.3283	27.4496	26.6021	25.8119	25.0489	24.3274	23.6232	23.0037	22.5395	22.1757	21.9226	21.811	21.7525	21.7555	21.8037	21.8767	21.9599	22.0537	22.1584	22.2792	22.3828	22.5579	22.807	23.2426	23.8231	24.5863	25.6027	26.8731	28.3811	30.1451	32.2206	34.5654	37.2623
FSS2_11	ML	ST	22.3795	25.055	27.6527	29.7078	31.1373	31.9581	32.3238	32.6543	32.908	33.054	33.0631	32.8292	32.309	31.576	30.7179	29.7625	28.7472	27.5804	26.3179	25.0193	23.738	22.5141	21.2029	20.0532	18.8547	17.7987	16.762	15.8633	15.0489	14.3163	13.7485	13.2694	12.9057	12.7409	12.8076	13.0572	13.4986	14.1273	14.9661	15.9766	17.2251	18.6696	20.3518	22.3257	24.5983	27.1979	30.148
FSS2_12	ML	ST	4.83158	7.20729	9.0751	10.6904	12.0921	13.1041	13.6863	14.2489	14.8274	15.2452	15.3321	15.084	14.5298	13.7671	12.9261	11.962	10.9306	9.8579	8.84455	7.7671	6.70583	5.70546	4.7303	3.78667	2.93917	2.15203	1.46352	0.881604	0.385461	-0.0419309	-0.321183	-0.565031	-0.697455	-0.705222	-0.60578	-0.358073	-0.0146305	0.536256	1.25498	2.19975	3.35718	4.78616	6.4634	8.42619	10.7098	13.3416	16.3909
FSS2_13	ML	ST	-1.30146	1.39729	4.25276	6.6502	8.08394	8.6844	9.17517	10.1078	11.2699	12.2714	12.8731	13.1976	13.3121	13.1941	12.9058	12.4428	11.9086	11.2819	10.6079	9.85854	9.05023	8.31277	7.46084	6.67403	5.92614	5.18568	4.52607	3.83531	3.31877	2.8242	2.32574	1.8989	1.53223	1.21906	0.97539	0.803372	0.722766	0.721329	0.829422	1.09295	1.49452	2.04889	2.78717	3.72054	4.90517	6.35249	8.04238
FSS2_14	ML	ST	13.7484	16.6193	18.9107	20.4013	21.2078	21.2853	21.0783	21.0301	21.1436	21.2172	21.1225	20.5526	19.6014	18.4567	17.2304	15.9617	14.6026	13.2509	11.8894	10.5445	9.18702	7.88089	6.72913	5.57651	4.60542	3.64584	2.8747	2.19576	1.68047	1.29898	1.10313	1.03435	1.09689	1.22454	1.46337	1.83918	2.35276	3.06344	3.97072	5.14564	6.57885	8.27539	10.2819	12.6013	15.2672	18.2807	21.6641
FSS2_15	ML	ST	9.65182	13.5767	16.5939	18.7994	20.2837	21.2063	21.868	22.2437	22.4573	22.3769	21.8619	20.9962	19.8416	18.5663	17.1571	15.6759	14.1171	12.4988	10.878	9.27987	7.71728	6.2455	4.86868	3.53128	2.25059	1.08432	0.00793098	-0.898908	-1.62254	-2.12466	-2.48428	-2.67672	-2.75897	-2.68748	-2.50551	-2.15009	-1.63026	-0.942261	-0.0748103	0.983733	2.26774	3.75556	5.4398	7.37141	9.52183	11.9553	14.6994
FSS2_16	ML	ST	NaN	NaN	NaN	NaN	NaN	NaN	NaN	NaN	NaN	NaN	NaN	NaN	NaN	NaN	NaN	NaN	NaN	NaN	NaN	NaN	NaN	NaN	NaN	NaN	NaN	NaN	NaN	NaN	NaN	NaN	NaN	NaN	NaN	NaN	NaN	NaN	NaN	NaN	NaN	NaN	NaN	NaN	NaN	NaN	NaN	NaN	NaN
FSS2_17	ML	ST	5.11741	8.41148	11.7928	14.5589	16.711	18.1857	18.7709	18.7603	18.3331	17.733	17.0676	16.3765	15.5888	14.6744	13.5654	12.3758	11.054	9.651	8.1889	6.76973	5.33418	3.98752	2.69861	1.44168	0.221895	-0.943152	-2.05234	-3.14048	-4.16339	-5.15718	-6.04613	-6.85666	-7.54072	-8.10837	-8.53774	-8.80598	-8.99229	-8.96685	-8.74565	-8.35585	-7.73913	-6.85382	-5.67991	-4.17	-2.34934	-0.253824	2.19439
FSS2_18	ML	ST	21.6894	25.0062	28.2353	30.9606	33.022	34.3399	35.2803	36.0134	36.5206	36.8185	36.9215	36.9366	36.8174	36.5668	36.1387	35.5256	34.8173	34.0072	33.087	32.0521	31.0277	30.0444	29.0541	28.1544	27.2999	26.5601	25.9111	25.3867	24.9267	24.53	24.2334	23.9218	23.7334	23.6538	23.6276	23.6615	23.7719	24.0011	24.3955	24.9942	25.7794	26.7749	27.9641	29.3615	31.0064	32.8843	35.0996
FSS2_19	ML	ST	10.5145	13.7055	16.81	19.4251	21.2834	22.4108	22.7575	22.516	21.9404	21.2131	20.443	19.7617	19.173	18.6189	18.1251	17.6253	16.9993	16.1971	15.4628	14.7146	13.9989	13.2731	12.554	11.7772	11.113	10.4724	9.85519	9.36663	8.85617	8.44431	8.0861	7.82794	7.68883	7.64396	7.73069	7.86361	8.13374	8.5577	9.14746	9.8813	10.8173	11.9885	13.3804	15.0282	16.9705	19.3106	22.035
FSS2_20	ML	ST	26.1683	29.3599	31.9298	33.6601	34.5686	34.8501	34.8614	34.8084	34.7413	34.6899	34.4966	34.1592	33.5913	32.8126	31.8676	30.7772	29.6085	28.4007	27.1921	25.9808	24.7521	23.5012	22.3029	21.1203	19.9431	18.8294	17.7639	16.7046	15.693	14.7748	13.9266	13.1896	12.6116	12.1619	11.8775	11.7807	11.851	12.1712	12.7331	13.6055	14.7635	16.1932	17.9462	19.987	22.3525	25.0602	28.1111
FSS2_21	ML	ST	26.3834	29.2229	31.9997	34.5688	36.4864	37.6385	37.8809	37.3132	36.3046	35.0852	33.7471	32.4086	31.0796	29.7011	28.3372	26.9459	25.5336	24.0001	22.4459	20.7952	19.1528	17.5911	16.0634	14.5526	13.1749	11.7557	10.3944	9.15983	8.06243	7.14368	6.44312	5.96576	5.67021	5.59283	5.72869	6.17534	6.91239	7.99098	9.39288	11.0701	12.9877	15.1654	17.6222	20.37	23.3887	26.7106	30.3922
FSS2_23	ML	ST	6.25329	8.80455	11.7781	14.7245	16.9574	17.7506	18.2524	18.9983	20.2504	22.6578	24.6807	25.6552	26.2317	26.4377	26.083	25.3087	24.1826	23.1386	22.4806	21.9996	21.3033	20.2838	19.2059	17.8491	16.4481	15.0473	13.6425	12.3796	11.2414	10.1251	9.10636	8.10981	7.15799	6.34944	5.72808	5.24907	4.8964	4.68152	4.61254	4.7387	5.05487	5.52272	6.18143	7.02541	8.01115	9.17838	10.4698
FSS2_24	ML	ST	13.6801	16.5221	18.4142	19.5141	19.9312	19.9238	19.6674	19.3765	19.259	19.2513	19.201	18.9271	18.4202	17.5889	16.5121	15.2121	13.7993	12.4468	11.0224	9.81208	8.63839	7.47287	6.28871	5.19821	4.23716	3.22209	2.39847	1.56416	0.814653	0.0451827	-0.524754	-1.06885	-1.49761	-1.81127	-1.92589	-1.82883	-1.63933	-1.33848	-0.958178	-0.583765	-0.0760557	0.564618	1.43843	2.49921	3.85577	5.54668	7.58042
FSS2_25	ML	ST	12.4094	15.5775	18.4155	20.6653	22.4596	23.6872	24.5441	25.1034	25.8019	26.7772	27.6694	27.992	27.9271	27.6009	27.1268	26.5217	25.7542	24.9066	23.8965	22.798	21.6444	20.3587	19.1314	17.8307	16.5804	15.2612	13.9767	12.6275	11.4098	10.2404	9.2942	8.46846	7.68076	7.06041	6.63562	6.33093	6.1816	6.24261	6.46552	6.89723	7.50917	8.33614	9.38144	10.6219	12.0959	13.7772	15.639
FSS2_26	ML	ST	6.09606	10.0777	14.3943	17.9163	20.6129	22.4949	23.6476	25.0811	26.6772	28.2842	29.6699	30.5502	30.9362	30.8984	30.7144	30.2392	29.5558	28.7501	27.7622	26.5519	25.2953	24.0696	22.8234	21.5312	20.1974	18.7621	17.1961	15.5649	14.0853	12.6402	11.3873	10.2237	9.17492	8.2791	7.52767	6.8658	6.34121	5.94359	5.7088	5.70623	5.9254	6.3666	7.05246	7.9766	9.18787	10.5541	12.039
FSS2_27	ML	ST	14.787	16.9572	18.8217	20.265	21.2365	21.9812	22.4842	22.6619	22.5093	22.0289	21.2434	20.26	19.0457	17.683	16.1732	14.6138	12.9266	11.2919	9.61856	8.18406	6.63778	5.05588	3.63408	2.34916	1.07903	0.0341556	-0.869089	-1.5412	-2.03172	-2.31717	-2.3843	-2.3123	-2.02381	-1.67939	-1.29311	-0.824126	-0.301574	0.291959	1.11179	2.11385	3.43333	5.05836	7.05677	9.41193	12.1392	15.3176	18.9355
FSS2_29	ML	ST	12.7968	15.2504	18.4348	21.5846	24.0118	24.8319	24.6665	23.8754	22.6962	21.4287	20.1792	19.1793	18.1401	17.2553	15.7283	13.9129	11.9831	9.94172	7.9216	6.06069	4.36947	2.9645	1.58595	0.359997	-0.814894	-1.85606	-2.77682	-3.52154	-4.086	-4.44728	-4.53933	-4.53575	-4.29418	-3.92665	-3.40015	-2.75487	-1.92798	-0.966323	0.34095	1.88586	3.64691	5.66682	7.89642	10.5864	13.3637	16.5644	20.1088
FSS2_01	ML	DT	2.28706	5.07406	8.19737	10.8482	12.6438	13.6538	14.0988	14.5	14.9715	15.3384	15.2775	14.8094	14.2518	13.4942	12.4892	11.5631	10.5625	9.51873	8.28165	7.116	6.00276	4.954	3.96953	3.08636	2.31452	1.7303	1.34938	1.20346	1.14749	1.23558	1.45489	1.63293	1.82044	1.94948	2.11085	2.27625	2.48842	2.72125	3.0762	3.55077	4.21098	5.06425	6.07975	7.30902	8.78422	10.5023	12.4739
FSS2_02	ML	DT	NaN	NaN	NaN	NaN	NaN	NaN	NaN	NaN	NaN	NaN	NaN	NaN	NaN	NaN	NaN	NaN	NaN	NaN	NaN	NaN	NaN	NaN	NaN	NaN	NaN	NaN	NaN	NaN	NaN	NaN	NaN	NaN	NaN	NaN	NaN	NaN	NaN	NaN	NaN	NaN	NaN	NaN	NaN	NaN	NaN	NaN	NaN
FSS2_03	ML	DT	16.7786	20.1605	22.2466	23.0065	22.9773	22.5615	22.1542	21.9427	21.8838	21.7288	21.2078	20.3104	19.0446	17.794	16.3844	15.0803	13.7292	12.4429	11.1165	9.79159	8.58064	7.33313	6.2363	5.30521	4.45677	3.83893	3.39841	3.12605	3.02211	3.05448	3.20881	3.47562	3.84657	4.29077	4.88714	5.61352	6.44958	7.42858	8.60078	9.93331	11.5154	13.3085	15.3615	17.6404	20.198	23.0602	26.2121
FSS2_05	ML	DT	21.5359	24.001	26.7623	29.3659	31.4262	32.8182	33.7364	34.4269	34.9256	35.1023	35.0523	34.8658	34.2127	33.3866	32.3171	31.0144	29.5743	27.9736	26.2552	24.4664	22.6666	20.8872	19.1492	17.6249	16.1229	14.6399	13.4891	12.3582	11.3303	10.4918	9.77344	9.1943	8.77439	8.46815	8.35215	8.40805	8.63542	9.03618	9.61318	10.3662	11.31	12.489	13.8885	15.5603	17.5651	19.8244	22.5198
FSS2_06	ML	DT	8.70314	10.4474	12.0276	13.3036	14.3207	15.1368	15.8815	16.6826	17.3866	17.814	17.9428	17.8468	17.4757	16.9723	16.3223	15.5914	14.7871	13.8949	12.9671	12.0071	11.095	10.1844	9.29277	8.40811	7.61914	6.82033	6.12746	5.52318	4.99489	4.5638	4.22288	3.99569	3.79546	3.72872	3.6598	3.718	3.90452	4.17593	4.6045	5.17608	5.95868	6.99828	8.28679	9.8769	11.8099	14.0902	16.7847
FSS2_07	ML	DT	16.1342	19.7808	21.9228	22.9988	23.3774	23.2322	22.8829	22.4035	22.0079	21.7397	21.462	20.9751	20.1534	18.9579	17.4048	15.6563	13.8285	12.172	10.6264	9.29138	8.07326	6.9201	5.83217	4.75216	3.80445	2.81656	2.0025	1.33989	0.726491	0.227688	-0.183362	-0.4415	-0.681908	-0.810823	-0.7191	-0.534115	-0.161876	0.383906	1.15107	2.07946	3.28899	4.60532	6.20468	7.98376	10.0322	12.2601	14.7342
FSS2_08	ML	DT	-0.0611697	2.1963	4.72894	7.13916	9.0598	9.74374	10.0076	11.0091	12.4993	14.0979	15.3464	16.2173	16.6427	16.7131	16.4198	15.891	15.4001	14.8814	14.3961	13.8662	13.3	12.5481	11.7531	10.9867	10.2901	9.48658	8.78026	8.09409	7.45314	6.88088	6.35148	5.89087	5.5164	5.19291	4.95996	4.81002	4.71847	4.74768	4.89557	5.21626	5.69265	6.37203	7.21116	8.26769	9.53548	11.0514	12.8536
FSS2_09	ML	DT	2.08313	4.47472	7.51389	10.8172	13.4993	13.9571	14.0116	14.6705	16.4677	19.0837	21.6973	23.9059	25.2702	25.407	24.724	23.8088	22.7366	21.7324	20.8451	20.1055	19.3025	18.3519	17.2028	15.8549	14.3797	12.9152	11.5658	10.2479	9.03296	7.74532	6.56791	5.49444	4.46666	3.52121	2.67449	1.96336	1.31894	0.763218	0.388217	0.237104	0.238451	0.425138	0.733455	1.15995	1.71545	2.43774	3.36142
FSS2_10	ML	DT	14.0444	16.4083	19.1085	21.6114	23.341	24.0422	24.8763	25.7964	26.7547	27.4997	27.8536	27.8739	27.6974	27.3993	26.983	26.4357	25.8311	25.2302	24.6203	24.0189	23.4142	22.9156	22.5301	22.226	22.0434	21.9265	21.8268	21.8234	21.8458	21.9629	22.0924	22.2575	22.4332	22.6257	22.8434	23.092	23.3542	23.6899	24.0374	24.4519	24.9819	25.6352	26.4081	27.3624	28.4952	29.8259	31.3762
FSS2_11	ML	DT	23.4038	26.0429	28.5113	30.3457	31.5176	32.0654	32.2475	32.2505	32.1817	31.9763	31.6056	31.0567	30.3623	29.5195	28.5287	27.4028	26.1793	24.8727	23.4983	22.1109	20.7439	19.3665	18.0336	16.7413	15.4988	14.4204	13.3747	12.4072	11.4919	10.8	10.2408	9.78673	9.62739	9.68533	9.98948	10.5174	11.2565	12.1722	13.2437	14.4809	15.9218	17.6009	19.5637	21.8369	24.4708	27.4821	30.8759
FSS2_12	ML	DT	10.119	12.8292	14.642	16.0806	17.3146	18.1779	18.7244	19.0943	19.2712	19.1688	18.7505	18.0242	17.012	15.8583	14.492	13.0429	11.6186	10.1466	8.68381	7.27295	5.87436	4.55282	3.33353	2.21848	1.21951	0.318829	-0.411848	-1.05185	-1.60675	-2.01415	-2.2959	-2.39738	-2.38613	-2.20862	-1.83998	-1.29588	-0.556413	0.361279	1.51155	2.88654	4.53983	6.46196	8.68084	11.2565	14.1898	17.5448	21.376
FSS2_13	ML	DT	-4.88089	-2.18303	0.918636	3.46439	4.97176	5.58973	6.08328	7.04832	8.51078	9.93484	11.0054	11.721	12.1455	12.3188	12.3484	12.282	12.098	11.8169	11.446	11.0352	10.577	10.0351	9.43356	8.83287	8.17185	7.52738	6.86717	6.2106	5.5262	4.89894	4.30071	3.76455	3.2507	2.78813	2.40597	2.08778	1.78273	1.59677	1.48235	1.4598	1.53133	1.7323	2.04014	2.51829	3.14989	3.96849	4.99177
FSS2_14	ML	DT	10.7164	13.3247	15.6377	17.3454	18.3552	18.6752	18.6853	18.7733	19.0014	19.1452	19.0642	18.7512	18.2214	17.5599	16.7606	15.8957	14.9115	13.914	12.9035	11.8126	10.7815	9.70458	8.67421	7.73179	6.83197	6.02594	5.33138	4.72397	4.25904	3.83526	3.57801	3.40736	3.33619	3.3225	3.38183	3.50839	3.74177	4.11841	4.69226	5.4941	6.50494	7.743	9.24515	11.0188	13.0962	15.4771	18.1714
FSS2_15	ML	DT	6.81666	10.736	14.1396	16.8012	18.854	20.1456	20.8766	21.2361	21.3542	21.3501	21.139	20.5462	19.6922	18.6048	17.3619	16.0637	14.636	13.214	11.7618	10.3036	8.89548	7.54763	6.2779	5.08838	3.92397	2.84792	1.85006	0.989229	0.293374	-0.267237	-0.689772	-0.984441	-1.21082	-1.34496	-1.39573	-1.33141	-1.12914	-0.769672	-0.247989	0.487571	1.44012	2.59956	3.99426	5.64663	7.55035	9.687	12.1624
FSS2_16	ML	DT	NaN	NaN	NaN	NaN	NaN	NaN	NaN	NaN	NaN	NaN	NaN	NaN	NaN	NaN	NaN	NaN	NaN	NaN	NaN	NaN	NaN	NaN	NaN	NaN	NaN	NaN	NaN	NaN	NaN	NaN	NaN	NaN	NaN	NaN	NaN	NaN	NaN	NaN	NaN	NaN	NaN	NaN	NaN	NaN	NaN	NaN	NaN
FSS2_17	ML	DT	1.76781	4.60033	8.13327	11.3974	14.2298	16.3756	17.4057	17.6893	17.4413	16.9125	16.3228	15.8153	15.2943	14.7258	13.9557	13.0569	11.9443	10.717	9.38445	8.02181	6.69033	5.3902	4.17467	2.94521	1.76607	0.640486	-0.513749	-1.59418	-2.6669	-3.70749	-4.7199	-5.58343	-6.32148	-6.89136	-7.32339	-7.58692	-7.71872	-7.73564	-7.6288	-7.38426	-7.00073	-6.44637	-5.62813	-4.52645	-3.16701	-1.54694	0.309222
FSS2_18	ML	DT	20.6012	24.3324	27.7273	30.3216	32.1896	33.5572	34.4699	35.0803	35.4731	35.8161	36.1693	36.4015	36.4256	36.2737	36.0215	35.6263	35.086	34.3582	33.6949	32.8799	32.1065	31.3995	30.6666	29.9687	29.2533	28.4817	27.7252	27.024	26.4834	25.992	25.5794	25.3073	25.2185	25.1353	25.167	25.2722	25.461	25.6947	25.9444	26.2954	26.7958	27.4751	28.3234	29.3339	30.4708	31.7556	33.2785
FSS2_19	ML	DT	10.9228	14.0955	17.1734	19.7545	21.5613	22.5835	22.791	22.3997	21.6789	20.7785	19.7833	18.8833	18.0653	17.3563	16.6524	16.0241	15.3486	14.5689	13.7902	13.0755	12.3213	11.6407	10.9439	10.2636	9.6937	9.08275	8.6237	8.15523	7.78912	7.46554	7.29586	7.1992	7.18956	7.23835	7.45307	7.70565	8.08005	8.59386	9.25865	10.1037	11.1172	12.3003	13.6808	15.303	17.2007	19.4764	22.1654
FSS2_20	ML	DT	24.0279	27.0951	29.6746	31.5419	32.755	33.4278	33.779	33.9163	33.9962	34.0059	33.9064	33.6762	33.1974	32.5718	31.7517	30.8436	29.84	28.7844	27.7473	26.7048	25.6787	24.6504	23.6412	22.645	21.7158	20.7829	19.8283	18.9378	18.0441	17.2149	16.4315	15.6727	14.961	14.3391	13.7784	13.3063	12.9654	12.7365	12.7043	12.8813	13.3262	14.0995	15.1423	16.5106	18.2161	20.2405	22.637
FSS2_21	ML	DT	20.4735	23.3942	26.4774	29.3087	31.5167	33.0428	33.5332	33.3608	32.8784	32.1583	31.4983	30.9736	30.4886	30.0277	29.3919	28.6309	27.6086	26.2137	24.7798	23.2844	21.6318	19.973	18.442	16.7123	15.2307	13.8124	12.4235	11.1195	10.0543	9.1639	8.41235	7.85137	7.47849	7.33382	7.37733	7.63499	8.113	8.81898	9.7798	10.956	12.2967	13.8558	15.6444	17.7234	20.0985	22.7269	25.6718
FSS2_23	ML	DT	8.82022	12.4392	15.8889	18.5112	20.2692	21.1375	21.8973	22.453	23.0353	23.8035	24.3349	24.8885	25.2708	25.2604	24.7963	23.9782	23.2069	22.345	21.5673	20.7575	19.8731	18.9323	17.8187	16.6134	15.5524	14.4056	13.4635	12.4774	11.4756	10.4858	9.49908	8.57784	7.73893	7.04477	6.42584	5.89034	5.43149	5.21214	5.14764	5.31642	5.67038	6.12571	6.84572	7.74334	8.84582	10.1522	11.6206
FSS2_24	ML	DT	12.4056	14.7706	16.7966	18.3551	19.4615	19.8082	19.4515	18.8914	18.4904	18.278	18.1584	17.9999	17.5405	16.8874	16.0208	14.8984	13.5766	12.2105	10.8296	9.48327	8.31576	7.11547	5.91782	4.89162	3.90492	3.02484	2.18508	1.42614	0.704027	0.107404	-0.495948	-1.06431	-1.59527	-1.96722	-2.21932	-2.31863	-2.32585	-2.14901	-1.93923	-1.71428	-1.42956	-1.01115	-0.42314	0.383865	1.351	2.65519	4.21874
FSS2_25	ML	DT	10.7049	13.977	17.0139	19.5787	21.568	22.897	23.7031	24.1746	24.9448	25.9323	26.8472	27.297	27.2827	27.081	26.7673	26.2549	25.5993	24.7943	23.9323	22.9473	21.9162	20.7613	19.6397	18.5707	17.3746	16.1639	14.9948	13.8992	12.8604	11.9715	11.1274	10.3888	9.7703	9.23053	8.79334	8.55787	8.42979	8.4268	8.55441	8.85841	9.37662	10.0858	11.0326	12.1313	13.4445	14.9811	16.7125
FSS2_26	ML	DT	11.8822	15.4061	18.9355	21.7573	23.7357	25.1248	25.9686	26.7793	27.5828	28.1701	28.6012	28.7515	28.526	28.0382	27.3858	26.6134	25.6604	24.5346	23.3606	21.9726	20.601	19.1932	17.7412	16.3599	14.9924	13.6436	12.3662	11.0686	9.93089	8.92163	8.06941	7.38134	6.75752	6.29091	5.94131	5.72087	5.76261	6.04821	6.53795	7.28394	8.25475	9.39501	10.6722	12.1424	13.8289	15.7	17.7647
FSS2_27	ML	DT	15.133	17.3789	19.2928	20.718	21.6818	22.3505	22.7326	22.9196	22.8047	22.3539	21.6195	20.5935	19.3036	17.9466	16.3946	14.698	13.0573	11.3915	9.73546	8.13786	6.54378	4.9541	3.4986	2.06584	0.905392	-0.0217422	-0.777739	-1.30432	-1.58913	-1.68746	-1.61079	-1.44253	-1.19946	-0.902419	-0.59305	-0.220947	0.31681	0.986163	1.90604	3.11553	4.6223	6.46044	8.59867	11.1163	13.9729	17.2738	21.0683
FSS2_29	ML	DT	15.7147	18.6103	21.6576	24.4451	26.4577	27.045	26.6016	25.6042	24.2949	22.8247	21.314	19.8175	18.37	16.8957	15.3161	13.4594	11.551	9.52496	7.5297	5.78254	4.20323	2.69407	1.48555	0.38624	-0.659301	-1.51522	-2.23615	-2.94036	-3.44943	-3.87349	-4.16752	-4.26584	-4.21898	-4.02505	-3.62902	-2.97454	-2.1599	-1.04344	0.345817	1.94664	3.71315	5.76359	7.95215	10.4017	13.1313	16.1763	19.523
[truncated: 54 more columns]

## Sheet: Knee rotation
ID	Shoe	Walk
FSS2_01	BF	ST	4.34111	4.21074	4.67071	5.21554	5.33453	5.1625	4.82171	4.53457	4.29374	4.26996	4.22041	4.26817	4.2322	4.40388	4.47402	4.53273	4.47103	4.32252	4.17557	3.99138	3.92224	3.20903	2.77396	2.54466	3.44932	3.40236	3.88633	4.5846	4.48013	5.07273	5.28866	5.52117	5.74922	6.04851	6.33358	6.64218	7.03752	7.45637	7.8979	8.40723	8.88147	9.32515	9.77604	10.1877	10.6264	11.0053	11.3211
FSS2_02	BF	ST	-1.86997	-3.92415	-4.63099	-3.99576	-2.77395	-1.5627	-0.584491	0.264682	0.274336	-0.273831	-0.743259	-1.09299	-1.19652	-1.24794	-1.24745	-0.826171	-0.7578	-0.487664	-0.90166	-1.10365	-1.15766	-1.43148	-1.20683	-0.856834	-0.152441	0.347137	0.747229	1.08231	1.48378	1.60434	1.71175	1.71329	1.90336	2.14439	2.29676	2.55586	2.91184	3.28005	3.71535	4.15374	4.5499	4.93029	5.28834	5.53572	5.67623	5.61354	5.31972
FSS2_03	BF	ST	NaN	NaN	NaN	NaN	NaN	NaN	NaN	NaN	NaN	NaN	NaN	NaN	NaN	NaN	NaN	NaN	NaN	NaN	NaN	NaN	NaN	NaN	NaN	NaN	NaN	NaN	NaN	NaN	NaN	NaN	NaN	NaN	NaN	NaN	NaN	NaN	NaN	NaN	NaN	NaN	NaN	NaN	NaN	NaN	NaN	NaN	NaN
FSS2_05	BF	ST	-3.67925	-1.39256	0.900459	1.15153	0.903116	0.920813	1.27801	2.65958	3.7968	4.69156	5.47357	5.64287	5.62937	5.60166	5.2505	5.03356	4.59854	4.45998	4.23125	3.99533	3.72076	3.28226	3.328	3.20331	2.88707	2.94261	2.91051	2.76712	2.65387	2.48556	2.61436	3.5166	3.93817	4.37362	4.81349	5.17393	5.68348	6.20473	6.68674	7.05813	7.58279	7.9899	8.53785	9.02714	9.48377	9.94196	10.4665
FSS2_06	BF	ST	4.00392	5.61892	7.59563	8.83087	9.2972	8.66975	7.84114	7.34375	7.37234	7.38819	7.5325	7.48135	7.7549	8.06644	8.63334	8.91343	9.10033	8.99263	9.20079	9.26892	9.37185	9.40731	9.32252	9.16809	9.06587	8.90967	8.84023	8.45292	8.12924	8.27966	8.30378	8.25019	8.17911	8.07671	8.05071	7.96975	8.08227	8.22833	8.41213	8.60315	8.93838	9.28973	9.64339	10.0706	10.4885	11.0134	11.5312
FSS2_07	BF	ST	0.956611	-0.466962	-0.766524	-0.360482	0.246186	0.604202	0.99484	1.39313	1.45908	0.801936	0.404196	0.205705	0.509793	0.70807	0.961398	1.13427	1.44304	1.7236	1.9396	2.30096	2.3555	2.39064	2.54032	2.46212	2.40334	2.56581	2.72003	2.93574	3.00762	3.03672	3.35143	3.32603	3.58849	3.83059	3.86848	4.15817	4.30117	4.33473	4.46008	4.67619	4.90579	5.14217	5.62257	5.92025	6.19642	6.322	6.54763
FSS2_08	BF	ST	-4.27363	-3.88502	-2.83337	-1.39224	0.294405	2.21201	3.94759	4.79953	4.78108	4.11185	3.293	2.32988	1.83278	1.78566	2.188	2.72881	3.08435	3.46191	3.54355	3.44778	3.67226	3.7714	4.15121	4.34565	4.6594	4.88803	4.92332	5.15794	5.30683	5.54133	5.5225	5.45103	5.44868	5.4037	5.40661	5.41033	5.43288	5.59802	5.8109	6.07446	6.39068	6.78389	7.17809	7.46044	7.66524	7.76613	7.76873
FSS2_09	BF	ST	-4.42316	-4.56421	-4.44348	-4.34437	-4.46819	-3.73287	-2.82503	-2.63922	-3.09633	-3.53809	-3.75889	-4.08211	-4.08935	-4.30847	-4.68582	-4.74488	-5.13726	-5.218	-5.16498	-5.36761	-5.75996	-6.07491	-6.47166	-6.84353	-7.11454	-7.00995	-7.24752	-7.43204	-7.74783	-7.81028	-7.87633	-7.90847	-7.84614	-7.65732	-7.61483	-7.46635	-7.28725	-7.06078	-6.75729	-6.41772	-6.21608	-5.99631	-5.61517	-5.17576	-4.79546	-4.53881	-4.30835
FSS2_10	BF	ST	-8.15065	-7.65393	-6.87772	-6.76807	-6.66559	-4.84609	-4.06349	-3.52513	-3.01456	-2.7668	-2.84754	-2.92056	-2.85902	-2.70557	-2.62308	-2.46157	-2.42661	-2.52951	-2.68354	-3.05791	-3.24096	-3.27844	-3.31914	-3.30407	-3.14016	-3.19471	-3.08197	-3.02206	-2.82306	-2.50934	-2.11544	-1.86012	-1.39211	-1.05628	-0.523047	-0.0378932	0.555505	1.09499	1.62352	2.23392	2.84844	3.49784	4.21186	4.9006	5.70918	6.44874	7.20643
FSS2_11	BF	ST	4.39706	5.15037	6.02354	6.89471	7.51347	7.94062	8.0988	7.92063	7.75136	7.46936	7.28498	7.29806	7.28	7.35426	7.46715	7.49035	7.56075	7.47244	7.11543	6.74894	6.63853	6.40146	6.11546	5.76879	5.6166	5.10517	4.78742	4.49082	4.20944	4.11061	3.97566	3.81203	3.81536	3.9448	4.29519	4.70354	5.39857	6.17471	7.05896	8.07015	9.09044	10.0495	10.7802	11.2207	11.4384	11.4667	11.2324
FSS2_12	BF	ST	5.71113	6.39888	7.3526	7.81533	8.2344	8.86244	9.10523	8.78506	8.41184	8.33032	8.39473	8.48033	8.63334	8.61485	8.45455	8.09841	7.43013	6.76457	5.93178	5.43044	5.00522	4.64215	4.43303	4.25398	4.07687	3.88651	3.59457	3.34862	3.29217	3.11183	3.08413	3.03091	3.13789	3.12758	3.29845	3.46439	3.61291	3.70595	3.79792	3.8799	3.88488	3.95831	3.98928	4.08142	4.30358	4.66929	5.05247
FSS2_13	BF	ST	8.33647	8.44895	9.17553	9.53201	10.0483	11.7799	11.8769	10.772	9.90094	9.88693	10.3689	10.7928	11.0387	11.0915	11.1447	11.1137	11.0664	11.0083	11.043	11.0426	10.9992	11.0941	11.0061	10.9471	10.7457	10.6936	10.8035	10.6681	10.6313	10.7475	10.6206	10.4875	10.2484	10.3217	10.2323	10.1882	10.1763	10.1324	10.1223	10.1359	10.1769	10.259	10.3304	10.531	10.7258	10.9467	11.1065
FSS2_14	BF	ST	1.68528	2.23434	2.67944	3.13714	3.8162	4.49893	4.82015	4.89173	4.70281	4.32838	3.75607	3.51502	3.364	3.21621	2.90448	2.79442	2.85638	2.8792	2.36459	2.24798	2.09901	2.01427	1.69552	1.56654	1.68164	1.58159	1.60435	1.46804	1.75348	1.8683	1.96921	1.95497	1.99332	1.96143	1.9549	1.9295	2.03566	2.09832	2.28105	2.42918	2.76032	3.2815	3.7938	4.47085	4.92114	5.42815	5.66503
FSS2_15	BF	ST	9.70115	11.0392	11.7811	10.9926	11.0086	11.0312	10.5165	10.7157	11.5756	12.1498	12.4166	12.5976	12.5909	12.4842	12.1383	12.056	12.1283	12.3528	12.4973	12.4407	12.2787	11.9471	11.5812	11.3348	11.1235	10.8088	10.3215	9.84115	9.41649	8.96148	8.78878	8.27304	7.89532	7.70561	7.56838	7.35557	7.49689	7.36784	7.3154	7.512	7.72819	8.00603	8.21339	8.43272	8.74104	8.98988	9.28576
FSS2_16	BF	ST	4.69275	5.95231	6.31819	5.40287	4.79048	5.6145	6.28157	7.00957	7.23398	7.22703	7.21194	6.9624	6.14024	5.13404	4.0195	3.07835	2.51933	2.33559	2.5455	3.01676	3.49164	3.16517	3.75759	3.56334	3.07491	2.54417	2.16024	1.76522	1.67451	1.82487	2.10532	2.49427	2.77213	3.21912	3.50687	3.89173	4.1515	4.34671	4.52093	4.55857	4.63867	4.74581	4.84833	4.87747	4.81031	4.61461	4.13898
FSS2_17	BF	ST	8.24993	8.19911	8.66465	9.05858	9.17659	9.20173	8.79123	8.61586	8.35242	7.94144	7.48141	7.24125	7.24638	7.47241	7.7073	7.64409	7.69052	7.57831	7.56121	7.45987	7.43091	7.51966	7.73954	7.51935	7.51906	7.46734	7.34527	7.20826	6.9952	7.13455	7.1771	7.2947	7.27702	7.19552	7.22141	7.36808	7.47384	7.49801	7.54941	7.6778	7.8132	7.91706	8.07399	8.44662	8.82413	9.16781	9.61442
FSS2_18	BF	ST	8.7746	8.90649	9.31132	9.7325	10.2104	10.6159	10.8035	10.5761	10.236	9.82905	9.34691	8.87231	8.54612	8.69613	8.97797	9.10493	8.90727	8.68243	8.08973	7.90647	7.58343	7.31141	7.21151	7.15597	6.72487	6.86293	6.82974	6.71905	6.75303	6.46779	6.46565	6.54739	6.62671	6.75849	6.86253	6.97104	7.04057	7.0943	7.26468	7.55718	7.78581	8.05084	8.4729	8.87445	9.30712	9.80781	10.155
FSS2_19	BF	ST	13.6269	15.107	15.9817	15.4136	14.5581	13.917	13.947	14.5587	15.1468	15.5945	15.5001	14.6848	13.9748	13.5548	12.9866	12.9169	12.9439	13.0609	13.1992	13.0981	13.1471	13.2209	12.9253	12.6957	12.0521	11.3124	10.7722	10.9151	10.61	10.4814	10.4204	10.2916	10.2253	10.2713	10.2196	10.2466	10.2904	10.3732	10.5716	10.6416	10.8351	11.115	11.3088	11.5018	11.6715	11.8314	12.1372
FSS2_20	BF	ST	15.0427	15.7421	16.1024	15.8901	16.0852	16.2719	16.08	16.44	16.9901	17.07	17.0713	17.2075	17.455	17.7872	18.0208	18.1882	18.1595	18.0114	17.9215	18.0516	18.1225	18.2278	18.3464	18.3647	18.3158	18.2105	18.1364	17.9892	17.9217	17.6113	17.5244	17.1119	17.3869	17.3292	17.3903	17.3731	17.288	17.3411	17.2682	17.2677	17.264	17.307	17.3343	17.4503	17.6674	17.8646	18.1333
FSS2_21	BF	ST	10.637	11.0709	11.2519	11.4704	11.3324	10.9124	10.4258	10.187	10.2453	10.4715	10.7079	10.7829	10.6261	10.1209	9.26671	8.34908	7.47358	6.8655	6.46674	6.2833	5.56118	5.64539	5.74128	5.66743	5.46737	5.15594	4.92728	4.37745	4.50984	4.26791	4.08097	3.77023	3.65723	3.5079	3.60046	3.81062	4.09614	4.35201	4.51387	4.76129	5.18086	5.67058	6.12679	6.48959	6.83206	7.06011	7.19547
FSS2_23	BF	ST	12.2272	13.3758	15.2382	15.975	16.3664	17.8941	17.9558	15.7662	12.4035	12.585	13.0008	13.108	13.2743	13.4989	14.0255	14.6423	15.5054	15.56	15.267	14.6089	14.391	14.5478	15.0185	15.1334	15.1719	15.4532	15.6404	15.8279	16.1287	15.8911	15.5251	15.1024	17.2007	17.0805	16.3454	15.8264	15.3909	15.5103	15.6728	15.7651	15.6869	15.7529	15.8857	16.4181	16.8307	17.2423	17.545
FSS2_24	BF	ST	6.58454	6.29338	6.36061	6.45663	7.00885	7.37254	7.4604	7.46233	7.73179	7.95138	7.70641	7.20901	6.39832	6.07744	5.80115	5.4503	5.52689	5.68673	5.89579	5.84655	5.64988	5.66662	5.42502	5.15834	5.15055	5.01752	4.78695	5.78665	5.10056	4.93243	4.77967	4.39149	4.58393	4.55038	4.84815	5.13605	5.21378	5.27302	5.28425	5.62726	5.91402	6.2049	6.28052	6.37391	6.9205	6.7263	6.97345
FSS2_25	BF	ST	15.9659	15.39	15.6058	16.9901	18.2825	18.249	18.0637	17.9442	17.3371	16.82	16.2242	16.1054	16.1357	16.1376	16.0757	15.7768	15.691	15.4936	15.0175	14.4979	13.8856	13.6811	13.2029	12.8694	12.6001	11.979	11.543	11.6352	11.1514	10.6387	10.1543	9.77923	9.52874	9.15328	8.59776	8.33497	7.95611	7.66285	7.40016	7.28003	7.26531	7.37322	7.53235	7.81146	8.09573	8.35639	8.71329
FSS2_26	BF	ST	9.88765	10.21	11.0658	10.5033	10.7628	10.7357	10.7394	10.3997	8.78084	7.41403	5.94238	4.85864	4.07312	3.16446	2.80165	3.17893	3.61087	3.97749	4.96078	4.1907	3.92147	3.36132	2.86411	2.06723	1.58588	0.593831	0.504735	0.18853	1.29707	0.833829	0.142812	-0.410352	-0.919974	-1.37381	-1.93347	-2.34672	-2.46843	-2.24166	-1.76912	-1.25125	-0.723745	-0.287204	0.146691	0.646746	0.640117	0.644638	0.478523
FSS2_27	BF	ST	9.86146	12.2708	14.5697	15.0504	15.0913	14.8507	14.291	13.9796	14.2013	14.5715	14.8209	14.8284	14.4534	14.0193	13.7616	13.6731	13.6079	13.5345	13.2376	12.899	12.5975	12.0923	11.8211	11.4567	11.2554	10.5804	10.3271	10.04	9.90789	9.79653	9.64769	9.56976	9.57915	9.54241	9.50954	9.6263	9.69189	9.94216	10.016	10.2377	10.4644	10.8965	11.4691	12.0186	12.4525	12.6777	12.5935
FSS2_29	BF	ST	-0.320364	-0.340734	-0.443169	-1.33453	-0.108315	2.46202	4.36061	6.25954	8.05403	8.71165	8.15016	6.95165	6.07907	5.40546	5.06333	4.43683	3.95202	3.35646	2.76551	2.14143	1.14237	1.78785	1.48919	0.16418	-0.478134	-1.27521	-1.81779	-1.11845	-2.30278	-2.25646	-1.21569	-1.19679	-1.56331	-2.12903	-2.31727	-2.34159	-2.53246	-2.40893	-2.42938	-2.12	-1.77374	-1.45826	-1.10579	-0.69215	-0.351224	-0.0309064	0.463827
FSS2_01	BF	DT	3.84024	3.77374	4.29464	5.17057	5.69449	5.66894	5.55077	5.20979	4.94918	4.67941	4.47456	4.25258	4.53092	4.73858	4.94192	4.96842	4.80297	4.71672	4.54135	4.47888	4.25627	4.21778	3.71265	3.74228	3.14677	3.22358	4.44596	4.70884	4.73975	5.10082	5.36162	5.82894	5.93487	6.13697	6.35522	6.59944	6.90944	7.28674	7.6439	8.05763	8.45107	8.83225	9.10366	9.38894	9.72263	10.0192	10.3512
FSS2_02	BF	DT	-6.01295	-7.91222	-8.09688	-7.17766	-5.56088	-3.79302	-2.7683	-2.52258	-2.81871	-3.24188	-3.6847	-4.1386	-4.3019	-4.27159	-4.01236	-3.85384	-3.42907	-3.26075	-3.61891	-3.7673	-3.86279	-3.69187	-3.53132	-3.35643	-2.84104	-2.15692	-1.66574	-1.2717	-0.945691	-0.678373	-0.565699	-0.451843	-0.296364	-0.0678934	0.253235	0.558469	0.963016	1.39777	1.90897	2.33053	2.7794	3.23859	3.56738	3.90038	4.15918	4.2189	4.0434
FSS2_03	BF	DT	NaN	NaN	NaN	NaN	NaN	NaN	NaN	NaN	NaN	NaN	NaN	NaN	NaN	NaN	NaN	NaN	NaN	NaN	NaN	NaN	NaN	NaN	NaN	NaN	NaN	NaN	NaN	NaN	NaN	NaN	NaN	NaN	NaN	NaN	NaN	NaN	NaN	NaN	NaN	NaN	NaN	NaN	NaN	NaN	NaN	NaN	NaN
FSS2_05	BF	DT	-1.87517	-0.11873	1.54772	1.99848	1.65141	1.65725	1.79999	2.47646	3.05731	3.54594	4.01135	4.28801	4.26239	4.47928	4.55332	4.07527	4.01917	3.80065	3.44463	2.99171	2.6735	2.31791	1.84806	1.67687	1.38276	1.57012	1.89482	1.80073	1.95668	1.77649	1.8285	2.34985	2.79132	3.42727	3.88696	4.34398	4.88564	5.37502	5.99923	6.58201	7.21661	7.89093	8.54592	9.0559	9.63119	10.1015	10.5505
FSS2_06	BF	DT	3.17561	4.80805	6.8357	8.06878	8.48987	8.11718	7.13973	6.55356	6.37246	6.39943	6.29711	6.30898	6.61678	7.05217	7.35828	7.63511	7.86668	7.85423	7.92815	8.09488	8.14579	8.10774	8.10985	7.95002	7.79412	7.50264	7.37736	6.70988	6.82954	7.04875	7.04806	6.93675	7.06114	6.9601	6.93576	6.9201	7.06212	7.14498	7.29166	7.51775	7.81488	8.09122	8.53216	8.89923	9.35645	9.87935	10.3559
FSS2_07	BF	DT	3.14387	1.70431	0.699469	0.575635	0.837612	1.40808	1.8388	2.14285	2.01057	1.61124	1.08303	0.860311	0.871632	0.992159	1.28332	1.4439	1.80967	2.00748	2.20669	2.57446	2.55954	2.58796	2.69365	2.81775	2.75497	2.89002	2.98577	3.10193	3.46931	3.50893	3.65727	3.82525	3.95357	4.01496	4.11715	4.22948	4.39984	4.57413	4.7763	4.99778	5.04051	5.3981	5.63411	5.91949	6.26915	6.6031	6.75904
FSS2_08	BF	DT	-6.7893	-7.12912	-5.88376	-4.05058	-1.86574	0.739064	3.30295	4.82118	4.91193	3.89025	2.43566	0.938144	-0.285186	-0.752648	-0.505294	0.254344	1.05674	1.70166	2.02749	2.29957	2.60033	2.8338	2.97724	2.98415	3.14078	3.41512	3.65244	3.90249	4.14825	4.41698	4.55922	4.73268	4.85302	4.91589	5.00047	5.03841	5.10152	5.18335	5.35194	5.66476	6.12031	6.53033	6.86809	7.21048	7.49974	7.63209	7.72176
FSS2_09	BF	DT	-4.46602	-4.77333	-4.52398	-4.67161	-5.11848	-4.4685	-3.76267	-3.55844	-3.78132	-4.08997	-4.1967	-4.43947	-4.72622	-5.00381	-5.1431	-5.29485	-5.63191	-5.73264	-5.8485	-5.88654	-6.13644	-6.73234	-7.17063	-7.53336	-7.9508	-8.47236	-8.25011	-8.1541	-8.53722	-8.77965	-8.8837	-9.13745	-8.86873	-8.75085	-8.72857	-8.71875	-8.57925	-8.2537	-7.8879	-7.58562	-7.32743	-7.08641	-6.72573	-6.44487	-6.1805	-5.91208	-5.72189
FSS2_10	BF	DT	-8.86141	-8.628	-8.44894	-10.5087	-8.44804	-6.94644	-6.10827	-5.61908	-5.41562	-5.05118	-4.19687	-2.8281	-1.6807	-1.15574	-1.07179	-1.54926	-2.09623	-2.42905	-2.55876	-2.51519	-2.31365	-2.44845	-2.2805	-2.0846	-1.78164	-1.74717	-1.57035	-1.30632	-0.976459	-0.713242	-0.467594	-0.229646	0.0267889	0.709351	1.49544	2.1821	2.75993	3.30823	3.92475	4.55173	5.11754	5.69099	6.27863	6.95299	7.64835	8.27339	8.95544
FSS2_11	BF	DT	1.92601	3.34015	4.77569	5.89323	6.3067	6.24595	6.17297	6.20251	6.24105	6.20583	6.21492	6.1932	5.95698	5.80191	5.78738	5.63336	5.48644	5.23072	5.03127	4.74066	4.48349	4.26269	4.06779	3.97177	3.42949	3.29647	2.99635	2.76711	2.63545	2.45756	2.48818	2.56406	2.72377	3.07759	3.52336	4.16193	4.94158	5.95566	7.10549	8.30116	9.33579	10.1733	10.7073	10.9805	10.9827	10.8621	10.5676
FSS2_12	BF	DT	4.765	5.56658	6.57424	7.34546	7.87177	8.43643	8.80143	8.55405	8.19036	7.9975	7.89491	7.74273	7.61268	7.34488	7.10356	6.61142	5.77394	5.18866	4.64673	4.05258	3.63246	3.3459	2.97135	2.51752	2.55898	2.37837	2.28823	2.25724	2.17052	2.09432	2.10664	2.18042	2.25516	2.38131	2.58343	2.80324	3.04075	3.24661	3.3889	3.42567	3.35187	3.38922	3.5271	3.70289	3.95615	4.24767	4.63695
FSS2_13	BF	DT	9.12036	9.14998	9.88586	10.4117	11.0035	12.4278	12.4976	11.4897	10.591	10.3927	10.7004	10.9971	11.2045	11.3223	11.4698	11.5452	11.5821	11.5555	11.5567	11.4483	11.3464	11.4184	11.2814	11.2866	11.1591	11.1078	11.1462	11.0263	11.0135	11.1266	11.0309	10.886	10.6155	10.5873	10.4759	10.461	10.4426	10.4049	10.4318	10.4632	10.5159	10.6042	10.7662	11.0169	11.2695	11.5292	11.7318
FSS2_14	BF	DT	0.104516	0.497093	1.35674	1.32959	2.4495	3.35348	3.57507	3.76199	3.83392	3.7134	3.63139	3.58491	3.59379	3.57942	3.48842	3.3135	3.12566	2.92915	2.81454	2.53916	2.31324	2.0408	2.20021	2.31976	2.23273	2.4421	2.52163	2.37513	2.4177	2.43997	2.45894	2.50819	2.39124	2.30864	2.35498	2.33687	2.25572	2.22171	2.18446	2.18365	2.35412	2.56422	2.91919	3.232	3.61753	4.00192	4.35875
FSS2_15	BF	DT	9.70115	11.0392	11.7811	10.9926	11.0086	11.0312	10.5165	10.7157	11.5756	12.1498	12.4166	12.5976	12.5909	12.4842	12.1383	12.056	12.1283	12.3528	12.4973	12.4407	12.2787	11.9471	11.5812	11.3348	11.1235	10.8088	10.3215	9.84115	9.41649	8.96148	8.78878	8.27304	7.89532	7.70561	7.56838	7.35557	7.49689	7.36784	7.3154	7.512	7.72819	8.00603	8.21339	8.43272	8.74104	8.98988	9.28576
FSS2_16	BF	DT	5.25175	6.45925	6.61809	5.51385	4.88022	5.70832	6.43928	7.06699	7.15007	7.11489	6.96615	6.6424	5.76889	4.34785	2.94367	1.61799	0.951929	0.838661	1.01332	1.57656	1.99653	2.11479	2.23556	2.40648	2.0213	1.52865	0.783007	0.471576	0.362055	0.461259	0.801121	1.32063	1.86459	2.18415	2.70446	3.17337	3.57958	3.90579	4.07578	4.12554	4.2195	4.35742	4.5909	4.67455	4.52714	4.21645	3.68463
FSS2_17	BF	DT	7.41417	7.47534	7.55355	7.58549	8.43109	9.10235	8.7749	8.10399	7.81962	7.77091	7.72509	7.43262	7.21519	7.01281	6.73312	6.43378	5.99841	5.71645	5.59628	5.62455	5.91083	6.12698	6.05933	6.35675	6.43445	6.65835	6.84688	6.69665	6.89765	6.95986	6.86107	7.06497	6.97077	7.02439	7.23231	7.2295	7.30003	7.38963	7.44038	7.62426	7.6464	7.74166	7.70103	7.72426	7.68289	7.68422	7.82882
FSS2_18	BF	DT	8.17321	8.26055	8.28904	8.48844	9.16367	10.1224	10.4914	10.5003	10.0804	9.49141	8.69324	7.96403	7.92643	7.98657	8.09014	8.19506	8.15166	8.27908	8.35737	8.42148	7.6705	7.40156	7.16508	6.8553	6.618	6.65664	6.48401	6.41731	6.47966	6.6827	6.68259	6.70459	6.59052	6.58326	6.61556	6.61508	6.57841	6.65899	7.01014	7.42058	7.74258	8.27282	8.80272	9.22127	9.52024	9.84228	9.99256
FSS2_19	BF	DT	12.2115	12.9101	13.2288	12.5077	11.9176	12.002	12.673	13.6229	14.6157	15.3642	15.5717	14.9947	14.1737	13.568	12.9927	12.8426	12.8131	12.5675	12.2239	11.8352	11.8147	11.6772	11.4589	11.2543	10.7314	10.3894	10.2598	10.1984	10.138	9.9704	9.87177	9.8902	9.87295	9.83869	9.7152	9.73704	9.83652	10.0162	10.4048	10.7176	11.1014	11.3673	11.6071	11.8099	12.0182	12.2712	12.5261
FSS2_20	BF	DT	13.0992	13.6777	13.8851	13.6496	13.7866	13.8061	13.8352	14.2115	14.5264	14.6563	14.6692	14.7476	14.8404	15.0308	15.1662	15.2915	15.3276	15.4573	15.4517	15.4547	15.6487	15.7056	15.8122	15.8153	15.7354	15.616	15.7655	15.7734	15.6632	15.6752	15.7234	15.8747	15.9253	15.9776	16.0479	16.0228	16.0031	16.0362	16.0229	16.1289	16.226	16.3307	16.424	16.5857	16.8429	16.9057	17.1622
FSS2_21	BF	DT	10.9934	10.8886	10.8286	10.7413	10.4231	9.75267	9.06479	8.82799	8.98203	9.41039	9.63671	9.56748	9.12536	8.63645	7.92437	6.87199	6.02183	5.42016	5.30304	5.03885	4.77037	4.42701	4.73999	4.72927	4.78753	4.96851	4.78635	4.47382	4.13082	3.97027	3.62416	3.18172	3.12167	3.11258	3.2511	3.57094	3.8331	4.20987	4.45028	4.82428	5.18485	5.67712	6.12944	6.51865	6.83608	7.01407	7.06948
FSS2_23	BF	DT	10.572	12.2728	14.2282	14.0635	15.333	16.5969	16.3756	14.2245	11.0805	11.4667	12.7014	13.0058	13.1662	13.0721	13.139	13.7169	13.8212	12.9972	12.2495	12.1742	12.7994	13.2635	13.6709	13.8397	13.9002	14.0347	14.29	14.5696	14.0972	15.0133	14.7894	15.0231	14.5235	14.4672	15.1855	15.0271	15.3046	15.4049	15.3946	15.4742	15.6575	15.6842	15.8871	16.1167	16.3496	16.6542	16.9052
FSS2_24	BF	DT	6.98231	6.65585	6.91321	7.04554	7.40106	7.28035	7.13181	6.91897	7.09745	7.5843	7.87554	7.84522	7.20565	6.89086	6.66696	6.56423	6.43529	6.3454	6.16832	6.14417	5.98824	6.01691	5.93007	5.81482	5.78604	6.00303	5.46311	5.57008	5.20513	4.54713	4.35948	4.4987	4.77726	5.24873	4.92059	5.09794	4.95259	5.22232	5.26498	5.63292	5.93403	6.13106	6.10996	6.1451	6.86797	6.54641	6.84192
FSS2_25	BF	DT	12.7358	13.5164	14.9544	16.4338	17.7202	17.6073	18.2217	18.1597	17.1249	15.3704	14.4025	15.5169	17.6578	18.8528	18.8925	18.544	17.8744	17.1543	16.7011	16.107	16.0088	15.9131	15.7139	15.5637	15.3579	14.945	14.5273	13.5504	13.2162	12.4798	12.2638	11.8914	11.591	11.8748	11.237	11.1197	10.8364	10.5662	10.3673	10.1817	10.0366	9.84714	9.46753	9.00118	8.73415	8.48962	8.25544
FSS2_26	BF	DT	9.88765	10.21	11.0658	10.5033	10.7628	10.7357	10.7394	10.3997	8.78084	7.41403	5.94238	4.85864	4.07312	3.16446	2.80165	3.17893	3.61087	3.97749	4.96078	4.1907	3.92147	3.36132	2.86411	2.06723	1.58588	0.593831	0.504735	0.18853	1.29707	0.833829	0.142812	-0.410352	-0.919974	-1.37381	-1.93347	-2.34672	-2.46843	-2.24166	-1.76912	-1.25125	-0.723745	-0.287204	0.146691	0.646746	0.640117	0.644638	0.478523
FSS2_27	BF	DT	10.0544	12.1873	13.8003	14.3312	14.6452	14.343	13.9172	13.7518	13.5998	13.7087	13.7224	13.6425	13.4088	13.0648	12.8466	12.7022	12.4796	12.6016	12.4161	12.358	12.0258	11.285	11.052	11.0272	10.3114	10.0709	9.64962	9.4135	9.18875	9.10673	9.04944	9.15998	9.29021	9.33522	9.48796	9.68489	9.8612	10.0697	10.2964	10.4317	10.676	11.0148	11.6018	12.1275	12.4283	12.5078	12.229
FSS2_29	BF	DT	1.98724	1.98003	2.0046	1.15256	2.1864	3.65981	4.55864	6.30005	7.57044	7.86559	7.37694	6.79665	6.03621	5.54689	5.2268	5.23509	5.4023	5.65787	4.92496	3.76463	4.05693	3.46456	3.34327	2.29329	1.11278	0.175797	0.844273	0.490085	1.36225	-0.118503	0.580824	1.64958	1.13008	0.709769	0.601407	0.657296	0.532094	0.558775	0.393257	-0.590839	-0.445949	-0.237487	0.00716281	0.278613	0.648144	1.2559	1.61438
FSS2_01	CV	ST	8.94908	8.04676	7.20626	7.16221	8.01128	8.9608	9.77898	10.0089	9.53596	8.71497	7.96623	7.62469	7.73197	7.96552	8.04321	8.12326	8.01727	7.81764	7.55851	7.45848	7.29194	7.19079	6.97901	6.98444	6.51031	6.32448	6.44983	6.42669	6.6961	6.85374	6.70874	6.80288	7.0938	7.3626	7.46323	7.58558	7.6975	7.85644	8.01116	8.32397	8.65428	8.99563	9.3794	9.78373	10.2055	10.5707	10.9215
FSS2_02	CV	ST	-0.374777	-2.24697	-3.38094	-3.34378	-2.11783	-0.330097	1.39584	2.41146	2.69983	2.62752	2.43455	2.38093	2.19656	2.29444	1.86383	2.38998	2.27721	2.1551	2.54651	2.66567	2.44283	2.59863	2.77522	2.86564	3.06222	3.27265	3.66384	3.8643	3.91399	3.96215	3.99912	4.08151	4.168	4.39713	4.66062	4.97554	5.36625	5.74921	6.21515	6.79955	7.21621	7.63973	7.97713	8.12524	8.0926	7.74935	6.93575
FSS2_03	CV	ST	1.41546	0.836286	0.123605	0.150912	1.77629	3.57383	4.46338	4.6545	4.16263	3.00412	1.57629	0.483684	0.513153	0.8625	1.43535	1.80494	2.20678	2.45257	2.20964	2.06152	1.56258	1.03135	0.674348	0.146121	1.55907	0.994197	0.690841	0.23553	0.0768289	-0.0350236	-0.0632127	0.284736	0.311541	0.362256	0.741024	0.956536	1.21698	1.60503	1.95163	2.41257	2.90233	3.34327	3.66676	3.81206	4.05318	4.43035	4.6153
FSS2_05	CV	ST	3.45173	4.15523	5.65475	7.32511	8.80922	9.77838	10.2084	10.2247	10.3299	10.542	10.5912	10.7302	10.7092	10.7949	10.867	10.7585	10.7766	10.7124	10.7033	10.7201	10.7382	10.6465	10.5749	10.6967	10.7572	10.6728	10.9813	11.1726	11.6584	11.4088	11.7268	12.1714	12.9895	13.1901	13.8208	14.5022	15.4772	15.8901	16.3021	16.8642	17.3408	17.7765	18.1946	18.5182	18.8723	19.2211	19.4814
FSS2_06	CV	ST	5.94803	6.01646	6.33727	7.41058	8.6514	9.60587	9.8205	9.42338	8.74961	8.17296	8.43107	9.24428	9.91329	10.2812	10.563	10.9195	11.1945	11.2411	11.2108	11.2197	11.1934	11.7285	12.3094	12.8512	13.3409	13.7723	14.0481	14.3165	14.3943	14.5572	14.7025	14.8257	14.9956	14.9474	15.1592	15.269	15.2151	15.4425	15.6129	15.8574	16.115	16.3422	16.6205	16.8758	17.2589	17.5696	17.9863
FSS2_07	CV	ST	0.423174	-0.0385826	-0.506245	-0.837466	-0.227637	1.00309	2.32726	2.88018	2.28662	0.685071	-0.861136	-0.485119	0.0382408	0.572032	1.11451	1.23686	1.40359	1.72366	1.57206	1.38875	1.50473	1.52795	1.90922	2.06209	2.20412	2.70427	2.76849	2.90077	2.8448	2.69337	2.56034	2.79381	2.82324	3.05785	3.2318	3.56922	3.93743	4.30556	4.45747	4.84652	5.19884	5.68363	6.10677	6.48687	6.81566	7.20639	7.49495
FSS2_08	CV	ST	-3.16494	-4.3306	-5.51075	-6.2269	-6.19645	-5.24533	-3.54033	-1.81699	-1.12828	-1.25681	-1.45582	-1.74445	-2.0248	-2.21214	-1.8422	-1.21922	-0.53928	0.000138639	0.0743049	0.182145	0.196597	0.254917	0.253965	0.389921	0.772946	1.19769	1.63724	2.09117	2.46695	2.77519	3.05428	3.23072	3.47665	3.75358	3.9941	4.17452	4.2639	4.39753	4.62168	4.7115	4.90505	5.15852	5.39907	5.64199	5.85015	6.0872	6.31437
FSS2_09	CV	ST	-3.21747	-2.87773	-2.10689	-1.19865	-1.19961	-0.759453	-0.372691	1.02427	0.798654	-0.0829534	-0.302382	-0.0418798	0.0946601	0.783794	1.12955	1.30322	1.41727	1.64506	1.68377	0.822671	0.0840035	-0.805041	-1.20362	-1.14082	-0.86082	-0.405531	-0.214189	-0.168148	-0.469166	-0.890076	-1.28025	-1.64333	-1.67395	-1.63516	-1.72046	-1.6782	-1.82839	-1.93095	-1.95232	-1.62946	-1.24335	-0.896708	-0.644018	-0.385311	-0.118757	0.152503	0.405094
FSS2_10	CV	ST	-7.47553	-8.0192	-7.99927	-7.23322	-6.22936	-5.44249	-4.16077	-3.31596	-2.94266	-3.36953	-4.12801	-4.24607	-3.64683	-2.51809	-1.17789	-0.131978	0.413084	0.423328	-0.0642068	-0.532762	-1.02699	-1.43391	-1.54924	-1.39627	-0.999546	-0.67155	-0.267997	-0.191144	0.437117	0.631807	0.984655	1.1401	1.41032	1.77604	2.01316	2.4012	2.97061	3.27005	3.61491	4.00519	4.3641	4.80425	5.42411	5.99388	6.68313	7.35472	8.00269
FSS2_11	CV	ST	7.78541	7.67126	7.05708	6.05318	5.54878	5.58318	6.03764	6.7878	7.49607	7.84543	7.98087	8.27743	8.44065	8.48037	8.47851	8.29181	7.82315	7.23159	6.74857	6.03844	5.44661	4.88601	4.61031	4.35868	3.99945	4.38123	4.67389	4.6395	4.39529	4.39664	4.26243	4.17691	4.39726	4.65756	5.11642	5.76375	6.50643	7.46152	8.55024	9.7343	10.8099	11.8129	12.67	13.2121	13.4368	13.3929	13.1986
FSS2_12	CV	ST	6.25222	6.34497	6.44785	6.90332	7.45916	8.02665	8.65387	9.25213	9.76264	9.88687	9.65445	9.30341	8.89449	8.64396	8.54188	8.621	8.50168	8.28779	8.09654	7.95872	7.69683	7.63598	7.57023	7.53737	7.38653	7.22255	6.79047	6.47136	6.20284	6.44202	6.62018	6.62744	6.54433	6.50204	6.73243	6.88769	7.14913	7.22073	7.39003	7.60095	7.78365	7.86863	7.80806	7.72178	7.83682	8.20613	8.72172
FSS2_13	CV	ST	10.6449	10.0165	9.65292	9.59933	10.1369	11.1894	12.4957	13.4465	13.3298	11.9736	10.5654	10.1685	10.6512	11.2626	11.6389	11.9632	12.0577	12.032	11.8357	11.6876	11.525	11.3023	11.1809	11.4517	11.2567	11.3429	11.2867	11.4177	11.4275	11.5471	11.6774	11.502	11.5593	11.064	11.2444	11.0288	10.9771	10.8315	10.9838	11.1009	11.1763	11.2342	11.1422	11.0707	11.0582	11.1625	11.3222
FSS2_14	CV	ST	-0.239278	-0.57405	-1.00472	-1.11963	-0.502946	1.0748	2.58557	3.33081	3.76176	3.576	3.44698	3.21993	2.95942	2.54987	2.45953	2.31037	2.08734	2.12979	2.12294	1.99876	2.15161	2.26669	2.41416	2.35963	2.52075	2.23654	2.46064	2.25653	2.41614	2.1791	2.3461	2.33876	2.45246	2.26567	2.44444	2.36625	2.35839	2.47836	2.7345	2.93434	3.24226	3.75709	4.18131	4.63309	5.13445	5.41202	5.41082
FSS2_15	CV	ST	15.5077	15.6486	15.722	16.3671	16.6034	16.2832	14.7994	13.2601	12.5164	12.636	13.5905	14.9646	16.0506	16.5241	16.4645	16.0343	15.5104	15.0605	15.0266	15.5463	15.7004	16.0725	16.3147	15.9905	15.7692	15.6486	15.5474	15.5842	15.6972	15.5528	15.5891	15.5748	15.3195	15.4492	15.3217	15.3347	14.9097	14.8795	14.8239	14.6935	14.4761	14.404	14.4541	14.5021	14.6776	14.7743	14.86
FSS2_16	CV	ST	3.32567	3.67566	4.54856	5.24182	6.00416	6.66371	7.45895	8.29031	8.78925	8.94798	9.06353	8.82954	8.39076	7.77875	6.80452	5.93262	5.36068	5.36922	5.33982	5.71257	5.94314	6.34572	6.27416	5.91626	5.10507	4.73784	4.14978	3.77307	3.32397	3.34077	3.45985	3.72902	3.8403	4.00804	4.23352	4.29561	4.42614	4.51365	4.7378	4.96905	5.2127	5.35515	5.48788	5.52619	5.45459	5.19044	4.75358
FSS2_17	CV	ST	NaN	NaN	NaN	NaN	NaN	NaN	NaN	NaN	NaN	NaN	NaN	NaN	NaN	NaN	NaN	NaN	NaN	NaN	NaN	NaN	NaN	NaN	NaN	NaN	NaN	NaN	NaN	NaN	NaN	NaN	NaN	NaN	NaN	NaN	NaN	NaN	NaN	NaN	NaN	NaN	NaN	NaN	NaN	NaN	NaN	NaN	NaN
FSS2_18	CV	ST	6.93844	6.71227	7.00406	7.9099	8.93918	9.95099	10.4968	10.875	10.8415	10.2787	9.62101	9.04846	8.47975	8.31919	8.18087	8.25387	8.31754	8.30736	8.28609	8.26962	8.14953	7.97847	7.736	7.77272	7.40787	7.40777	7.34905	7.44348	7.3485	7.45524	7.41202	7.40992	7.45576	7.4279	7.44443	7.48142	7.54677	7.59269	7.67239	7.8898	8.23318	8.68876	9.13716	9.59517	9.7728	10.0888	10.1841
FSS2_19	CV	ST	12.2805	12.6539	12.4795	12.1755	12.0574	12.1286	12.4763	12.9251	13.2035	13.4697	13.6643	13.6715	13.2845	12.6127	12.4993	12.0491	11.6387	11.4448	11.5031	11.7033	11.7996	11.8972	11.7869	11.7683	11.2612	11.0645	10.673	10.3343	9.98759	9.82766	9.68824	9.55247	9.52831	9.46171	9.46285	9.52995	9.68185	9.91728	10.0931	10.3532	10.5817	11.0751	11.4743	11.8713	12.352	12.8627	13.3534
FSS2_20	CV	ST	16.9405	16.9897	16.6952	16.2406	15.6384	14.9769	14.6777	14.7927	15.3568	15.7665	15.8604	15.746	15.5462	15.4695	15.4893	15.7409	16.0556	16.5339	16.8229	16.8625	16.7693	16.7166	16.7764	16.7169	16.6982	16.7924	16.4823	16.1265	16.6494	16.5436	16.3423	16.3157	16.3066	16.0478	16.1615	15.9643	15.9982	15.9236	15.9683	15.7988	15.6569	15.7384	15.7439	15.719	15.6776	15.7462	15.9583
FSS2_21	CV	ST	25.3425	25.5942	25.3172	24.667	23.8491	22.8025	21.5284	20.4223	19.7349	19.2725	19.1093	18.7507	18.502	17.7054	16.4678	15.1239	13.9203	13.1018	12.8085	12.6375	12.8009	13.7025	13.593	14.2169	14.2669	14.5627	14.6701	14.6195	14.5751	14.4752	14.4726	14.5291	14.66	14.8313	15.0214	15.2455	15.4278	15.6422	15.7571	15.9408	16.26	16.5349	16.9174	17.3231	17.6338	17.7765	17.7343
FSS2_23	CV	ST	NaN	NaN	NaN	NaN	NaN	NaN	NaN	NaN	NaN	NaN	NaN	NaN	NaN	NaN	NaN	NaN	NaN	NaN	NaN	NaN	NaN	NaN	NaN	NaN	NaN	NaN	NaN	NaN	NaN	NaN	NaN	NaN	NaN	NaN	NaN	NaN	NaN	NaN	NaN	NaN	NaN	NaN	NaN	NaN	NaN	NaN	NaN
FSS2_24	CV	ST	-4.92842	-4.98717	-4.88909	-4.74275	-4.36699	-3.87781	-3.48762	-3.38018	-3.34718	-3.56873	-4.21067	-5.07031	-5.46447	-5.8601	-5.81159	-5.66186	-5.54039	-5.41738	-5.3449	-5.78101	-5.89501	-6.26064	-6.60718	-6.78702	-6.84829	-6.41762	-6.79009	-6.61691	-7.13818	-7.46349	-7.64849	-8.01161	-8.0526	-8.10232	-7.88028	-7.79712	-7.52061	-7.34531	-7.13441	-7.0245	-6.80701	-6.62849	-6.39449	-6.07048	-5.7822	-5.49312	-5.2718
FSS2_25	CV	ST	28.4981	28.483	28.9185	29.5351	30.2162	30.9815	31.2546	31.2084	30.8588	30.2937	29.857	29.2466	29.0619	28.9651	28.9356	28.8529	28.3432	28.041	27.6139	27.1823	26.7544	26.2545	25.1688	24.6372	24.6482	24.387	24.1986	23.9036	23.7601	23.2637	23.129	23.0724	22.637	22.3915	22.1966	22.1297	21.9656	22.0054	21.9445	22.0588	22.0742	22.2981	22.4531	22.7351	23.0484	23.2449	23.5084
FSS2_26	CV	ST	11.5261	9.78118	6.64193	5.83554	7.05999	8.79621	9.28391	9.45682	8.93318	8.22871	7.02634	5.64885	4.04208	2.61699	1.93735	1.59111	1.75459	2.40151	2.60074	2.78855	2.35419	1.46591	0.609566	-0.0235508	-1.45446	-0.905309	-1.37354	-0.833543	-0.695105	-1.07032	-1.31459	-1.47623	-1.71856	-1.7563	-1.83016	-2.10197	-2.09507	-2.0513	-1.90507	-1.46803	-1.27142	-1.09034	-0.822888	-0.649337	-0.572779	-0.46504	-0.426285
FSS2_27	CV	ST	15.9607	14.4045	14.2168	15.4642	17.6442	19.1213	19.6061	19.4778	18.6896	18.3006	18.451	18.7002	19.0237	18.7794	18.4124	18.2401	18.0975	18.1914	17.8066	17.9138	17.8952	17.4572	16.9707	16.7879	16.4376	16.1856	16.377	16.7512	16.4288	16.107	15.524	15.4916	15.3309	15.2581	15.3625	15.2707	15.2505	15.378	15.4818	15.5772	15.5448	15.6173	15.6744	15.8986	16.1151	16.3259	16.5023
FSS2_29	CV	ST	-2.19578	-2.78767	-1.87329	-0.218732	0.673768	2.28037	3.9845	5.36161	7.59208	8.93449	8.42094	7.67823	6.51156	4.76369	3.63571	3.01365	3.5552	3.89254	4.20958	4.10069	3.6919	3.32896	3.07013	2.72884	1.59252	1.14648	0.675652	0.298607	0.389369	0.226737	-0.259149	-0.505801	-0.393231	-0.348516	0.114876	0.185116	0.263127	0.598838	0.747974	0.963222	1.13339	1.36021	1.53093	1.85194	2.23266	2.67105	3.12851
FSS2_01	CV	DT	9.44581	8.25544	7.09059	6.73899	7.42695	8.59219	9.53577	9.84525	9.44316	8.72993	8.2701	7.96821	7.96772	8.21169	8.33593	8.42368	8.56651	8.61097	8.67077	8.37217	8.51599	8.04914	8.169	7.95335	7.52863	7.2076	7.33924	7.51345	7.71656	7.78685	7.98634	8.12317	8.34635	8.73329	8.9732	9.19158	9.32554	9.4991	9.68201	10.0218	10.3668	10.7325	11.0809	11.4495	11.8613	12.2324	12.5894
FSS2_02	CV	DT	0.592517	-1.21727	-2.86606	-3.66078	-2.90912	-1.29829	0.41485	1.79509	2.69151	3.04413	2.88924	2.68476	2.36995	2.05646	1.82589	1.69847	1.78072	1.84875	2.04139	2.30841	2.70924	3.03012	2.88946	3.04092	2.93818	3.23401	3.368	3.75161	3.80477	3.86211	4.03344	4.21112	4.46147	4.77801	5.03252	5.3578	5.66164	5.97921	6.39971	6.88217	7.38434	7.80472	8.17196	8.44841	8.44238	8.13277	7.39861
FSS2_03	CV	DT	0.898725	1.04113	0.723292	0.759181	1.87495	3.16822	3.87591	3.75931	3.36084	2.3442	1.19813	0.449024	0.0603949	0.343366	0.734054	1.1758	1.38461	1.54652	1.63418	1.40077	1.0029	0.402724	0.0868996	0.0441346	0.205538	0.208397	0.10949	-0.40821	-0.472051	-0.714933	-0.627736	-0.656766	-0.622127	-0.57515	-0.434904	-0.20301	-0.0272023	0.111213	0.440307	0.777103	1.1252	1.35693	1.67254	2.04166	2.26238	2.35028	2.32023
FSS2_05	CV	DT	2.0403	3.15549	4.7363	6.22963	7.6598	8.7833	8.7348	8.58928	8.74818	9.23949	9.73878	10.1033	10.3192	10.5101	10.5276	10.278	10.0935	10.1961	9.99845	9.95934	9.7588	9.51093	9.39826	9.47066	9.10862	9.04328	9.10988	8.88639	8.77875	8.84499	9.17438	9.66145	9.90924	10.4586	10.892	11.571	12.3067	12.8951	13.3995	13.7906	14.3551	14.9844	15.5023	15.9887	16.5227	16.9927	17.3458
FSS2_06	CV	DT	5.63477	5.99004	6.6333	7.53035	8.60413	9.36637	9.55741	9.23582	8.34624	7.54342	7.8659	8.76791	9.58722	10.0596	10.1554	10.4105	10.6154	10.8303	10.7199	10.4858	10.3406	10.6869	11.2305	11.7825	12.2121	12.6988	13.014	13.2218	13.4023	13.5838	13.8266	13.8829	14.0705	14.2833	14.5127	14.6491	14.8475	14.9755	15.1193	15.273	15.4864	15.7045	15.887	16.1518	16.4142	16.7673	17.0656
FSS2_07	CV	DT	2.3074	1.85058	1.58217	1.49777	1.79988	2.23554	2.32026	2.73987	2.80796	1.93911	0.673326	-0.216871	-0.219707	0.0893929	0.372336	0.861074	1.56688	2.0597	2.06364	1.7805	1.45603	1.28206	1.31635	1.28393	1.51517	1.83809	1.7137	1.83782	2.04015	1.83186	2.06611	2.25882	2.40652	2.72608	2.85392	3.26402	3.59301	3.89907	4.35783	4.69662	5.17026	5.63641	5.88879	6.33014	6.56272	6.87986	7.02029
FSS2_08	CV	DT	-6.38751	-7.70822	-7.82277	-6.76318	-4.97384	-2.77314	-0.574	0.79759	0.389503	-1.18118	-2.71316	-3.66623	-3.99902	-3.54967	-2.50776	-1.31266	-0.194993	0.0793557	-0.103897	-0.371904	-0.590346	-0.605815	-0.299672	0.0736148	0.396787	0.851867	1.43489	1.6214	1.84023	2.17397	2.43813	2.68052	2.94379	3.25861	3.45187	3.73402	3.89921	4.17528	4.40033	4.60663	4.89688	5.16524	5.43381	5.67678	5.95581	6.24912	6.47277
FSS2_09	CV	DT	-5.47935	-4.97109	-4.12237	-3.5409	-4.09381	-4.39226	-4.69934	-2.7189	-3.66555	-4.24079	-4.39946	-4.03371	-2.52826	-1.46237	-1.17887	-1.09694	-0.922441	-0.858964	-1.53492	-2.91682	-4.52207	-4.89763	-4.54976	-3.82761	-3.01037	-2.77899	-2.83788	-3.14389	-3.79846	-4.23861	-4.42446	-4.43263	-4.54794	-4.4016	-4.92613	-5.13536	-5.19653	-4.94511	-4.66931	-4.14231	-3.67844	-3.10425	-2.63665	-2.08786	-1.40286	-1.07995	-0.875113
FSS2_10	CV	DT	-9.58242	-9.74149	-9.28899	-8.31455	-7.40036	-6.0601	-4.74308	-3.83599	-3.83266	-4.51831	-5.04541	-5.2027	-4.79173	-4.04984	-3.4165	-2.83911	-2.66146	-2.66063	-2.77256	-2.77111	-2.80638	-2.79585	-2.50741	-2.18911	-1.95979	-1.61441	-1.36129	-1.05348	-0.720952	-0.167518	0.327768	1.31421	1.80099	2.13233	2.36294	2.8196	3.18413	3.60038	4.00751	4.47105	4.88561	5.34916	6.007	6.48125	7.04171	7.5968	8.06791
FSS2_11	CV	DT	5.86623	5.59124	5.1418	4.75994	4.73432	4.94902	5.53573	6.24931	7.00677	7.79099	8.1878	8.41385	8.32608	8.48668	8.43488	7.99184	7.27776	6.53632	5.96072	5.3618	4.99054	4.56884	4.3798	3.78879	3.75976	3.89459	3.96582	4.00753	3.86553	3.61284	3.4986	3.36954	3.47081	3.74625	4.17282	4.83941	5.681	6.65225	7.73298	8.88278	9.97732	10.9923	11.8097	12.4796	13.0099	13.2709	13.2611
FSS2_12	CV	DT	5.68991	5.69774	5.81891	6.32766	7.05601	7.81523	8.52868	9.25162	9.82762	9.9637	9.75017	9.50648	9.09396	8.84262	8.59214	8.3804	8.1128	7.91678	7.544	7.28408	6.99496	6.56389	6.22422	5.97063	5.76999	5.5982	5.65342	5.61093	5.37466	5.30782	5.25231	5.19114	5.24634	5.28131	5.30928	5.47397	5.65723	5.83655	6.08199	6.38156	6.56052	6.8769	7.10188	7.46016	7.84361	8.22492	8.60682
FSS2_13	CV	DT	10.6984	10.1115	9.80614	9.84275	10.3918	11.3531	12.5555	13.4261	13.2737	11.9024	10.5509	10.2346	10.7433	11.3378	11.7276	11.9865	12.0354	12.0083	11.7993	11.6844	11.5157	11.3447	11.2716	11.4743	11.3508	11.4424	11.3707	11.4778	11.4456	11.5571	11.635	11.5245	11.5225	11.1066	11.2624	11.0785	11.0305	10.9156	11.0592	11.1492	11.1837	11.2081	11.1112	11.0384	11.0351	11.143	11.2709
FSS2_14	CV	DT	0.905912	0.813061	0.932227	1.13929	1.78634	2.80854	4.001	4.6288	4.65148	4.30651	3.93704	3.72494	3.87505	4.09312	4.22275	4.15223	4.0109	3.87618	3.9193	3.82947	3.577	3.37474	3.23851	3.15617	3.21231	2.95	3.12391	3.33165	3.10207	3.09045	3.21324	3.21574	3.23572	3.33655	3.42186	3.46501	3.40062	3.49133	3.63051	3.55749	3.69724	3.9292	4.16816	4.43713	4.85071	5.18089	5.44468
FSS2_15	CV	DT	14.392	14.4499	14.5127	15.2763	15.6436	15.4829	14.0248	12.2843	11.0584	10.7035	11.313	12.7791	14.4402	15.2016	15.235	14.7051	13.974	13.5212	13.5728	14.203	14.4281	14.9181	15.3836	15.2341	15.1286	15.0185	14.9142	15.1011	15.0847	15.1344	15.2085	15.1943	15.1008	15.3688	15.4417	15.4235	15.1378	15.0074	14.8047	14.6	14.3179	14.1683	14.108	14.1667	14.3084	14.4805	14.5658
FSS2_16	CV	DT	4.06323	5.1227	6.41444	7.07793	7.10192	6.82599	7.02283	7.51954	8.06972	8.18894	8.23276	8.28404	8.18954	7.72733	7.17636	6.21716	5.31099	4.35486	4.01313	4.2217	4.67809	4.87018	4.86245	4.56078	4.40399	3.82355	3.26647	2.7903	2.25445	1.94183	2.0135	1.865	1.94446	2.09886	2.48871	2.91437	3.37358	3.77005	4.15855	4.53513	4.84058	5.0911	5.36044	5.48571	5.55699	5.30288	4.82066
FSS2_17	CV	DT	NaN	NaN	NaN	NaN	NaN	NaN	NaN	NaN	NaN	NaN	NaN	NaN	NaN	NaN	NaN	NaN	NaN	NaN	NaN	NaN	NaN	NaN	NaN	NaN	NaN	NaN	NaN	NaN	NaN	NaN	NaN	NaN	NaN	NaN	NaN	NaN	NaN	NaN	NaN	NaN	NaN	NaN	NaN	NaN	NaN	NaN	NaN
FSS2_18	CV	DT	7.32735	7.21331	7.11605	7.76729	8.70102	9.63681	10.3411	10.9641	11.2271	10.5656	9.61384	9.02282	8.43939	8.27185	8.20847	8.12887	8.11077	8.19015	8.22596	8.29992	8.28443	7.91797	7.78591	8.23811	7.91305	7.85408	8.02855	8.17721	8.20872	8.36497	8.36132	8.41122	8.29496	8.259	8.14979	8.15744	8.19699	8.23341	8.34168	8.65125	8.99038	9.47983	9.78073	10.3524	10.6696	10.9717	11.1619
FSS2_19	CV	DT	12.3226	12.6519	12.7378	12.7395	12.5594	12.4481	12.5294	12.8432	13.0062	13.3413	13.6475	13.6681	13.4666	12.9006	12.471	12.1091	11.408	11.2779	11.2382	11.3554	11.3826	11.4915	11.1872	11.0407	10.9014	10.6579	10.2699	9.89802	9.4274	9.33508	9.27936	9.22652	9.15599	9.19622	9.18907	9.30839	9.33801	9.44421	9.60462	9.76628	10.0175	10.2589	10.6021	10.9179	11.3834	11.7807	12.1127
FSS2_20	CV	DT	15.2116	15.4691	15.3562	15.1075	14.7064	14.2539	14.0549	14.2361	14.6067	14.3846	13.9205	13.7937	13.7503	13.6944	13.9258	14.3879	14.9404	15.2155	15.3084	15.3097	15.1069	15.0599	15.0537	15.1903	15.1269	15.1434	15.0631	14.9796	14.5916	14.6282	15.0893	14.8734	14.3064	14.7916	14.792	14.6394	14.6092	14.6828	14.6544	14.647	14.6447	14.6754	14.7437	14.7513	14.8181	14.9427	15.1496
FSS2_21	CV	DT	25.3119	25.1956	24.5816	23.763	22.8132	21.9972	20.9349	19.9333	19.3003	18.9387	18.7353	18.5018	18.05	17.533	16.739	15.778	14.7983	13.6421	12.8905	12.7421	13.1364	13.3435	13.9698	14.5507	13.9793	13.8765	13.9574	13.826	13.7283	13.5195	13.5808	13.625	13.7022	13.8291	14.0905	14.4432	14.7819	15.0973	15.2395	15.3169	15.5084	15.7997	16.2077	16.6947	17.1478	17.3754	17.4304
FSS2_23	CV	DT	NaN	NaN	NaN	NaN	NaN	NaN	NaN	NaN	NaN	NaN	NaN	NaN	NaN	NaN	NaN	NaN	NaN	NaN	NaN	NaN	NaN	NaN	NaN	NaN	NaN	NaN	NaN	NaN	NaN	NaN	NaN	NaN	NaN	NaN	NaN	NaN	NaN	NaN	NaN	NaN	NaN	NaN	NaN	NaN	NaN	NaN	NaN
FSS2_24	CV	DT	-6.91861	-6.52927	-6.28777	-6.45166	-6.68004	-6.62256	-6.35098	-6.12607	-6.19652	-6.37086	-6.63294	-6.8853	-7.26904	-7.83563	-8.49493	-8.8884	-9.25859	-9.4257	-9.66403	-9.73132	-9.72224	-9.77538	-10.1434	-10.0007	-10.0603	-10.1977	-10.1031	-10.3015	-10.4185	-10.4803	-10.3608	-10.663	-10.8448	-10.5139	-11.0714	-11.0698	-11.0586	-10.8941	-10.7251	-10.4752	-10.3138	-10.0172	-9.71168	-9.48317	-9.14492	-8.75227	-8.51552
FSS2_25	CV	DT	29.0986	28.7096	28.3851	28.2216	28.5402	28.9831	29.5563	30.2911	30.5785	30.4864	30.0568	29.3174	28.7745	28.4973	28.2379	27.8883	27.7447	27.5705	27.2244	26.7091	26.2638	25.9301	25.224	24.9484	24.6459	24.146	23.9963	23.6829	23.4624	23.2823	22.927	22.6705	22.2792	22.1666	21.8961	21.7298	21.3589	21.2509	21.0342	21.3351	21.3994	21.4848	21.6153	21.9262	22.2099	22.5723	22.9341
FSS2_26	CV	DT	10.0261	9.05548	8.95198	9.04008	9.63952	10.3927	10.4573	10.1106	9.11972	7.85507	6.29132	4.78342	3.41832	2.49929	2.19265	2.27296	2.57298	2.67936	2.26874	1.84137	1.08053	0.279943	-0.469614	-0.947066	-1.20782	-1.16744	-0.660594	-0.486117	-0.694527	-1.00121	-1.33471	-1.52018	-1.53436	-1.68956	-1.7542	-1.87583	-1.79797	-1.73687	-1.29511	-0.917042	-0.505591	-0.233787	0.0364833	0.181166	0.155632	0.098901	0.0435724
FSS2_27	CV	DT	15.7762	13.9028	13.6985	15.1199	17.3013	18.7574	19.4833	19.5045	18.7566	18.1712	17.824	18.0087	18.2339	18.1877	18.0718	17.9761	17.8946	17.7073	17.7131	17.7714	17.4047	17.3704	17.1625	16.5964	16.744	15.8352	16.1948	16.2055	16.6196	16.197	16.0226	16.0791	16.144	16.1674	16.2387	16.2548	16.3317	16.4554	16.6107	16.7293	16.7775	16.744	16.7606	16.915	17.1185	17.3593	17.3381
FSS2_29	CV	DT	-0.95656	-0.113673	1.14914	2.29088	2.59308	2.92513	4.51941	5.87286	7.87148	9.53502	9.42571	8.4735	7.11986	5.35654	4.34714	3.79486	4.03115	4.37025	3.96688	3.84385	4.19902	3.85984	3.76423	3.11317	2.43571	1.57481	0.870624	0.344057	0.672819	0.0913231	0.324411	0.0951711	-0.104292	-0.33618	-0.253043	-0.202	-0.0931339	-0.0935888	0.150255	0.226363	0.331456	0.601183	0.897886	1.18291	1.35229	1.77048	2.32725
FSS2_01	ML	ST	6.84668	6.65341	6.69857	6.88341	7.28177	7.4442	7.63208	7.30158	6.51442	5.67781	5.32919	5.35261	5.5801	5.536	5.37124	5.13919	4.94656	4.55331	4.29915	4.1958	4.06639	3.97266	3.81492	3.61953	3.06805	2.92078	3.01425	2.9449	3.20849	3.2441	3.13529	2.96779	3.13359	3.39275	3.55048	3.87244	4.13319	4.30805	4.59307	4.81915	5.20495	5.52147	5.81424	6.13031	6.53028	6.82524	7.11396
FSS2_02	ML	ST	NaN	NaN	NaN	NaN	NaN	NaN	NaN	NaN	NaN	NaN	NaN	NaN	NaN	NaN	NaN	NaN	NaN	NaN	NaN	NaN	NaN	NaN	NaN	NaN	NaN	NaN	NaN	NaN	NaN	NaN	NaN	NaN	NaN	NaN	NaN	NaN	NaN	NaN	NaN	NaN	NaN	NaN	NaN	NaN	NaN	NaN	NaN
FSS2_03	ML	ST	-5.90955	-6.61751	-5.57848	-4.01644	-2.98746	-2.60046	-3.04269	-4.2252	-5.70214	-6.56637	-6.70506	-6.29129	-5.76869	-5.58491	-5.65864	-6.17399	-6.58603	-6.85937	-7.37309	-7.8355	-8.35642	-8.81262	-8.76709	-8.80755	-9.15336	-9.2602	-9.52992	-9.6843	-9.80096	-9.88535	-9.79378	-9.80115	-9.60146	-9.46112	-9.23695	-9.01369	-8.85775	-8.45708	-8.33523	-8.21515	-7.95515	-7.76051	-7.50903	-7.2116	-7.20856	-7.43733	-7.64334
FSS2_05	ML	ST	5.07622	6.59593	7.69921	8.34097	8.40518	8.31968	7.99728	7.735	7.52872	7.43334	7.4623	7.36561	7.25733	7.62906	7.64094	7.55982	7.54695	7.37549	7.01185	6.69421	6.6462	6.71315	6.79206	7.30108	7.66118	7.96527	8.50804	9.01399	9.33584	9.82318	10.1595	10.6104	10.9833	11.3394	11.7535	12.1739	12.4555	12.7945	13.0349	13.2936	13.4496	13.5577	13.8585	13.9415	13.9429	13.8112	13.4868
FSS2_06	ML	ST	6.48466	7.75999	9.11223	10.2093	10.4273	10.0204	9.61173	9.12965	8.40643	8.21332	8.59795	9.19533	9.69628	10.2104	10.5969	10.6633	10.7118	10.7386	10.8652	10.9966	11.3658	11.5245	11.643	11.8635	12.0475	12.0649	12.1375	12.2707	12.3306	12.4837	12.7186	12.83	12.9872	13.1289	13.5534	13.7127	13.9121	14.2272	14.4819	14.7004	14.9591	15.3117	15.7161	16.1738	16.6277	17.0948	17.5297
FSS2_07	ML	ST	-1.51741	-2.58536	-1.61236	-0.36473	0.303463	0.691217	1.50847	1.73362	0.900701	-0.556533	-1.46186	-1.34984	-1.06248	-0.616299	0.0558735	0.513198	1.22588	1.27471	1.45904	1.2385	1.08301	0.877676	0.732288	0.803218	1.15833	1.06213	1.43043	1.39907	1.45429	1.69844	1.92343	2.27967	2.69346	3.21779	3.74922	4.21316	4.56919	4.80926	5.06216	5.37443	5.62806	6.02463	6.35612	6.65121	6.8902	7.1553	7.4659
FSS2_08	ML	ST	-4.20531	-5.24587	-5.33793	-4.15439	-2.51528	-0.348592	1.71062	2.66409	2.6405	1.91824	0.98888	0.38195	0.175936	0.494461	1.24183	2.00531	2.52342	2.71551	2.75415	2.881	3.06389	3.56215	3.87189	4.23973	4.78312	5.26855	5.82646	6.11515	6.5026	6.75556	6.99058	7.23041	7.52472	7.83037	8.03405	8.19726	8.40933	8.62476	8.78663	9.02721	9.29433	9.58493	9.86233	10.0858	10.3106	10.3248	10.1747
FSS2_09	ML	ST	-3.13458	-3.56894	-3.49512	-2.80547	-2.11821	-1.93393	-1.52644	0.154288	1.00664	0.13815	-0.398853	-0.775442	-1.04457	-0.814827	-0.103125	-0.116094	-0.0988943	-0.323693	-0.439957	-0.710625	-1.45953	-2.37548	-3.13096	-3.14343	-2.99463	-2.5566	-2.34059	-2.28722	-2.44953	-2.64314	-2.97359	-3.166	-2.92111	-2.79551	-2.88432	-2.97521	-2.95185	-2.74304	-2.32141	-1.9425	-1.39747	-0.905188	-0.472864	-0.0406743	0.198393	0.610678	1.01273
FSS2_10	ML	ST	-5.17338	-5.16503	-4.21799	-2.69332	-0.710546	0.961735	1.92325	1.95194	1.32405	0.206025	-0.749039	-1.61169	-1.77578	-1.79428	-1.4128	-1.2037	-0.942372	-0.972376	-0.854479	-0.927339	-0.932399	-0.433176	-0.123406	0.240035	0.610398	0.880659	1.3764	1.80306	2.27487	2.8895	3.3179	3.85749	4.43671	5.097	5.80389	6.53156	7.31785	8.03405	8.86312	9.6751	10.3626	11.0167	11.6262	12.226	12.7371	13.2637	13.9852
FSS2_11	ML	ST	4.92176	4.64541	4.91917	5.41713	6.04387	6.97679	7.51531	7.79605	7.86083	7.77225	7.7215	7.86911	7.81989	7.5933	7.33167	7.08565	6.8417	6.44407	6.07876	5.65681	5.59592	5.5836	5.22172	5.50688	5.13066	4.99906	4.77323	4.69704	4.62084	4.53716	5.07852	5.34757	5.7283	6.13361	6.82212	7.63601	8.55927	9.5581	10.6849	11.6817	12.5901	13.3329	13.7292	13.9239	13.8985	13.7391	13.2159
FSS2_12	ML	ST	5.52906	5.85942	6.84149	7.78112	8.48383	9.33455	9.9672	10.0081	9.68164	9.42167	9.16276	9.06077	8.89248	8.75342	8.81225	8.46459	7.8961	7.32429	6.82511	6.43289	5.96553	5.84398	5.49648	5.5252	5.26495	4.96927	4.82646	4.77641	4.77311	4.88947	5.02027	5.13951	5.25052	5.4442	5.61707	5.89439	6.17999	6.31057	6.61154	6.81267	7.03483	7.25629	7.49009	7.73333	8.07108	8.502	8.85151
FSS2_13	ML	ST	9.44025	8.84047	8.34808	8.54854	9.87821	11.1866	11.9823	12.3445	11.7074	10.9198	10.4793	10.6263	11.032	11.3819	11.7114	11.9346	12.1007	12.114	12.1057	12.0607	12.0789	12.2601	12.479	12.3374	12.2917	12.233	12.1235	11.7183	11.8768	12.1036	12.0738	12.0061	11.9119	11.8403	11.7985	11.8212	11.8027	11.8795	11.9648	12.0007	12.1114	12.195	12.2762	12.3451	12.386	12.4337	12.3731
FSS2_14	ML	ST	-1.41139	-2.09128	-1.71319	-0.325824	1.1738	1.68971	1.58869	1.40446	1.13568	0.294343	-0.504614	-1.02431	-1.00957	-0.89855	-0.742517	-0.63913	-0.501376	-0.261552	-0.244818	-0.1022	-0.288998	-0.496395	-0.229116	-0.346904	0.0484947	0.145091	0.521267	0.83487	1.27161	1.62977	1.88222	1.99245	2.34818	2.61729	2.83201	3.17925	3.54226	3.91952	4.35107	4.76888	5.12608	5.49074	5.75667	5.96658	5.8995	5.58439	4.80057
FSS2_15	ML	ST	13.0358	13.8414	14.9285	15.9006	16.2497	15.9991	15.4729	15.1226	15.1219	15.5772	16.1965	16.7462	16.9821	17.1315	17.0882	16.9175	16.8015	16.7157	16.5639	16.4285	16.3806	16.0705	16.2132	16.0783	15.8314	16.0033	15.6544	15.6829	15.6401	15.4688	15.4263	15.4874	15.6012	15.785	15.9527	16.1758	16.4826	16.9666	17.3529	17.7563	18.0721	18.3474	18.6949	19.0719	19.3089	19.3929	19.1614
FSS2_16	ML	ST	NaN	NaN	NaN	NaN	NaN	NaN	NaN	NaN	NaN	NaN	NaN	NaN	NaN	NaN	NaN	NaN	NaN	NaN	NaN	NaN	NaN	NaN	NaN	NaN	NaN	NaN	NaN	NaN	NaN	NaN	NaN	NaN	NaN	NaN	NaN	NaN	NaN	NaN	NaN	NaN	NaN	NaN	NaN	NaN	NaN	NaN	NaN
FSS2_17	ML	ST	-4.07696	-4.9093	-5.98809	-6.48331	-6.13948	-5.73425	-5.77247	-5.90101	-6.438	-6.84998	-7.25568	-7.46076	-7.45463	-7.15232	-6.78649	-6.38175	-6.17284	-6.06459	-5.96787	-5.92815	-5.8541	-5.6965	-5.52577	-5.36488	-5.42797	-5.40341	-5.49554	-5.72201	-5.68122	-5.62897	-5.44828	-5.16139	-4.90895	-4.58107	-4.17164	-3.80388	-3.36596	-2.97435	-2.68768	-2.51733	-2.41691	-2.40176	-2.42771	-2.31841	-2.1764	-2.05851	-1.85329
FSS2_18	ML	ST	8.22095	7.40293	6.99553	7.0628	7.67903	8.47751	8.80552	9.27768	9.42945	9.33206	8.94944	8.85522	8.6866	8.66522	8.75971	8.62468	8.66118	8.59102	8.47753	8.04957	7.95761	8.06324	7.97314	7.76474	7.6458	7.67857	7.3465	7.10704	7.2511	7.29325	7.30861	7.34343	7.41651	7.49573	7.58153	7.81207	7.96965	8.11133	8.39827	8.60096	8.81035	9.19662	9.54204	9.90531	10.2693	10.4113	10.6347
FSS2_19	ML	ST	13.6495	14.5402	14.7871	13.9362	12.6131	11.8618	11.5382	11.5369	11.8132	12.2581	12.6234	12.7565	12.5642	12.0856	11.5739	11.2575	10.8067	10.0578	10.0922	10.3236	10.6174	10.559	10.5849	10.3932	10.162	9.99462	9.55989	9.67829	9.36779	9.44796	9.64903	9.7918	10.0145	10.1679	10.3577	10.7729	11.1037	11.4832	11.7951	12.1248	12.4933	13.0046	13.4883	14.162	14.8217	15.3569	15.7144
FSS2_20	ML	ST	11.0064	11.923	12.2275	11.9919	11.6448	11.5587	11.7543	12.1498	12.5655	12.7681	12.5335	12.332	12.3096	12.3622	12.4489	12.6014	12.6642	12.7879	12.7447	12.753	12.6284	12.43	12.3391	12.1797	12.056	11.8441	11.8344	11.9265	11.7171	11.6883	11.7038	11.6391	11.6772	11.6765	11.5882	11.5112	11.5102	11.4632	11.4716	11.4166	11.3551	11.4973	11.5669	11.7018	11.9008	12.1321	12.2067
FSS2_21	ML	ST	15.7466	15.195	14.1306	12.8547	11.2981	9.6667	8.56009	8.0211	7.93255	7.74968	7.69597	7.48482	7.23323	6.78198	5.9119	4.97846	4.26488	3.76064	3.58669	3.58667	3.57689	3.98113	4.4352	4.20946	5.03462	5.30587	5.54844	5.78299	6.13686	6.48179	6.9042	7.26161	7.55776	7.72154	8.04005	8.25263	8.53474	8.55327	8.62499	8.73413	8.93741	9.21776	9.48669	9.63398	9.41428	8.91242	8.08411
FSS2_23	ML	ST	14.5069	14.7901	16.2497	17.4909	18.8886	19.8406	20.06	19.8397	19.584	17.2997	16.1078	16.5654	17.0301	17.2349	17.8615	18.7853	19.97	20.2204	19.8451	19.1141	18.7061	18.8926	19.3052	20.1163	20.1671	20.3091	20.5553	20.814	20.7748	20.6456	20.4563	20.4591	20.3431	20.1625	21.0204	21.1801	21.5308	21.8209	22.0343	22.3493	22.6271	23.0402	23.4658	23.9272	24.2395	24.4259	24.8682
FSS2_24	ML	ST	-0.121408	-0.663472	-0.26367	0.593669	1.75208	2.62446	3.43583	3.74261	3.26772	2.38118	1.03118	-0.444565	-1.08841	-1.26014	-0.798049	-0.486185	-0.572061	-0.59908	-1.04306	-1.16963	-1.70916	-2.05219	-2.42429	-2.67439	-2.20773	-3.19323	-2.85629	-2.65467	-3.44142	-3.89537	-4.38733	-4.39122	-4.3439	-4.05167	-3.84057	-3.61843	-3.35241	-2.93097	-2.60168	-2.19971	-2.08749	-1.74812	-1.57383	-1.16677	-0.767765	-0.244893	0.245739
FSS2_25	ML	ST	19.4336	18.811	19.3321	20.5279	21.4309	21.8612	21.6097	21.3946	21.113	20.1213	19.0279	18.3044	18.6581	19.2316	19.4296	19.4433	19.1425	18.7604	18.1953	17.6598	17.4039	16.8061	16.5044	16.099	15.7954	15.3137	15.2173	14.8927	14.7113	14.3227	13.6513	13.5274	13.4753	13.1634	12.9563	12.7623	12.6607	12.5218	12.3649	12.4015	12.3689	12.7172	12.9071	13.0471	13.3257	13.589	14.0284
FSS2_26	ML	ST	12.777	11.0141	9.52414	9.18241	10.3984	10.5723	11.0188	11.1769	10.9467	9.41018	7.92075	6.83996	6.191	5.78214	5.62716	5.16198	5.19688	5.19224	4.8175	4.20661	3.59844	3.26467	3.15635	2.75555	2.72961	2.93834	2.38766	2.59973	2.90085	2.7499	2.93516	3.1119	2.73442	2.90826	3.00285	3.03154	2.9341	2.81203	2.75734	2.78517	2.93329	3.08567	3.38026	3.59098	3.8281	4.12855	4.30648
FSS2_27	ML	ST	12.857	14.2835	15.805	16.629	16.6309	16.2389	16.1037	16.1816	16.6326	16.7977	16.8415	16.8869	16.8217	16.785	16.8432	17.0237	17.018	16.9405	17.0085	16.8336	16.4226	16.3493	15.8388	16.3913	16.1244	15.9318	15.8116	15.5318	15.2585	15.2419	15.2792	15.4034	15.5747	15.7694	16.0785	16.3169	16.6137	16.8525	16.9223	16.9957	16.9376	17.0331	17.2307	17.5757	17.7712	17.8476	17.7868
FSS2_29	ML	ST	5.26184	4.78601	3.66075	1.68639	0.200921	0.385143	0.819529	1.17733	1.51518	1.69613	1.6612	1.21027	1.09266	0.95545	-0.669179	-2.10931	-2.77923	-3.18619	-2.9671	-2.2976	-2.86056	-2.71972	-2.85834	-3.10029	-2.84699	-2.97275	-3.06416	-2.83242	-2.95278	-2.865	-2.58752	-2.18532	-1.96147	-1.4596	-1.0772	-0.839196	-0.610342	-0.296503	0.181472	0.563593	0.957377	1.45956	2.03615	2.16518	2.70096	2.95208	2.98263
FSS2_01	ML	DT	7.79524	7.51208	7.44879	7.69656	8.09975	8.23	8.39213	7.94668	7.04673	6.13571	5.68872	5.64354	5.82092	6.03446	5.96546	5.79665	5.59226	5.30346	4.91937	4.86327	4.70789	4.43759	3.98	3.58746	3.23288	3.04416	3.20942	3.77096	3.74976	3.60411	4.09133	4.42031	4.691	4.83262	5.02279	5.15506	5.40257	5.63767	5.9307	6.27022	6.67186	7.0298	7.48011	7.83319	8.14937	8.40135	8.52062
FSS2_02	ML	DT	NaN	NaN	NaN	NaN	NaN	NaN	NaN	NaN	NaN	NaN	NaN	NaN	NaN	NaN	NaN	NaN	NaN	NaN	NaN	NaN	NaN	NaN	NaN	NaN	NaN	NaN	NaN	NaN	NaN	NaN	NaN	NaN	NaN	NaN	NaN	NaN	NaN	NaN	NaN	NaN	NaN	NaN	NaN	NaN	NaN	NaN	NaN
FSS2_03	ML	DT	-5.69446	-6.2377	-5.86904	-4.82537	-4.22122	-3.83627	-4.09234	-5.05688	-6.27973	-7.4524	-8.02981	-8.1122	-7.55392	-7.27355	-7.02699	-7.45658	-7.66467	-8.20857	-8.79104	-9.10276	-9.55021	-9.66037	-9.89673	-9.84421	-9.87759	-9.98192	-10.172	-10.4785	-10.4519	-10.5941	-10.5151	-10.4241	-10.3607	-10.1782	-10.1471	-9.94332	-9.65099	-9.38682	-9.14752	-8.9591	-8.76107	-8.5665	-8.41952	-8.22657	-8.1358	-8.12549	-8.32316
FSS2_05	ML	DT	4.34011	5.72367	6.95515	7.74483	8.21109	8.25945	7.96249	7.57657	7.33871	7.28677	7.48652	7.73541	7.83487	7.72886	7.7743	7.62925	7.47296	7.07492	6.80771	6.61678	6.49222	6.57971	6.37776	6.88597	7.24092	7.04671	7.85711	7.95728	8.29145	8.74532	9.02931	9.61523	10.086	10.5456	11.0294	11.4973	11.8469	12.2803	12.6436	12.8772	13.2539	13.6105	13.8651	13.9764	14.012	14.0111	13.8036
FSS2_06	ML	DT	6.46404	7.26339	8.43665	9.51194	10.1233	10.1545	9.60144	8.94839	8.24577	7.95634	8.33418	8.89656	9.44053	9.91016	10.3497	10.4824	10.8115	11.0189	11.2033	11.4058	11.6066	11.8195	12.001	12.0865	12.1257	12.2056	12.3661	12.4645	12.7222	12.8155	12.982	13.1082	13.2103	13.4229	13.6478	13.7477	13.9735	14.2774	14.5008	14.8267	15.0862	15.4261	15.8596	16.3676	16.7918	17.2771	17.6941
FSS2_07	ML	DT	0.548165	-1.06459	-0.799373	0.170988	0.81426	1.44385	1.94541	2.24982	1.80692	0.815437	-0.252672	-0.394375	-0.0750327	0.4691	1.18382	1.58325	2.0399	2.16791	2.23614	2.24825	2.25369	1.94373	2.00791	2.1291	2.10818	1.95077	2.35027	2.23057	2.38835	2.68879	2.93313	3.2434	3.69412	4.24675	4.65989	5.03005	5.40189	5.85198	6.16186	6.49795	6.83313	7.13923	7.25709	7.38676	7.56025	7.75531	7.84709
FSS2_08	ML	DT	-4.56107	-4.98834	-4.75132	-3.88922	-2.68239	-1.47602	-0.0289151	1.09541	0.360841	-1.51865	-3.12788	-3.4684	-2.92268	-1.89495	-0.100037	1.54161	2.77759	3.11349	2.71013	1.93569	1.37567	1.01518	1.38129	1.83142	2.55968	3.27967	3.8172	4.1599	4.32827	4.66529	4.95875	5.17451	5.48713	5.84281	6.19661	6.50463	6.79063	7.03572	7.34699	7.61503	7.89918	8.2001	8.45419	8.67235	8.89621	9.04367	9.21881
FSS2_09	ML	DT	-4.58233	-5.06615	-5.18899	-4.85317	-4.4025	-4.71573	-4.24303	-2.5871	-1.98673	-2.46	-2.7768	-2.97267	-2.98792	-2.81819	-2.59392	-2.70866	-2.95878	-3.00821	-3.12332	-3.81238	-4.48396	-5.25746	-5.67797	-5.70995	-5.51646	-5.28443	-5.13685	-5.24991	-5.50176	-5.24637	-5.4266	-5.48055	-5.58809	-5.64471	-5.63799	-5.51075	-5.28495	-4.90735	-4.34989	-3.83957	-3.37275	-2.96649	-2.47661	-2.02976	-1.5388	-1.13005	-0.780383
FSS2_10	ML	DT	-5.33545	-5.9831	-5.70061	-4.76266	-3.86844	-2.1623	-0.722415	-0.1539	-1.0764	-2.34802	-2.94347	-2.95946	-2.5601	-1.81119	-1.26353	-0.984859	-1.09171	-1.24588	-1.55388	-1.57417	-1.47528	-1.24555	-0.779621	-0.605056	-0.178389	0.254471	0.677369	1.08671	1.60608	2.34211	2.8632	3.58132	4.37361	5.02723	5.59405	6.27829	6.89269	7.50212	8.22317	8.94799	9.59298	10.2382	10.843	11.5116	12.158	12.8094	13.5044
FSS2_11	ML	DT	5.11897	4.83603	5.02939	5.46084	5.78156	6.21476	6.62462	7.21494	7.68706	7.93458	8.05582	7.97735	7.62891	7.09398	6.51712	5.93492	5.54805	5.25608	4.96714	4.86655	4.81745	4.68888	4.58536	4.60188	4.34307	4.24128	4.01254	3.83436	3.72688	3.90725	4.20195	4.61951	5.35398	6.23372	7.27182	8.41593	9.69821	10.9358	12.0459	13.0029	13.6976	14.2615	14.5351	14.5826	14.4555	13.9915	13.2403
FSS2_12	ML	DT	6.6692	7.14944	8.19309	9.25066	10.002	10.9051	11.605	11.8668	11.6873	11.4233	10.9771	10.4435	9.94068	9.55216	8.88819	8.19534	7.23379	6.56214	5.95524	5.43903	4.79664	4.4388	4.2397	4.22042	4.12082	4.06534	3.93602	3.87522	3.87801	4.03702	4.21376	4.4802	4.82481	5.11394	5.56622	5.95282	6.31244	6.61639	6.95618	7.25833	7.49538	7.70638	8.02514	8.21251	8.46963	8.66172	8.79427
FSS2_13	ML	DT	10.3707	9.46391	8.70844	8.93961	10.1169	11.3525	12.3605	12.6306	11.7367	10.5628	9.87964	9.89129	10.3541	10.9178	11.3943	11.5974	11.7167	11.6711	11.6335	11.6051	11.7063	11.825	11.8561	11.9703	12.0944	12.2863	12.3651	12.3239	12.3467	12.3867	12.2817	12.3311	12.0353	11.8606	11.8419	12.0641	11.8792	11.8708	11.75	11.6609	11.6266	11.6438	11.6569	11.7145	11.8074	11.8971	12.0502
FSS2_14	ML	DT	-1.44832	-1.85987	-1.66272	-0.738135	0.306174	0.986018	0.935075	0.643146	0.181721	-0.227923	-0.897328	-1.04487	-1.10384	-1.00042	-1.20758	-0.971835	-1.19091	-1.36733	-1.26632	-1.32064	-1.27958	-1.44477	-1.42981	-1.11785	-0.790542	-0.759316	-0.359122	0.145741	0.573155	0.856642	1.16126	1.60053	1.79112	2.1921	2.47504	2.7453	3.08755	3.47115	3.85874	4.23057	4.56416	5.00973	5.34253	5.70243	5.81036	5.80074	5.46443
FSS2_15	ML	DT	11.69	12.3611	13.6154	15.0804	15.823	15.4324	14.6261	14.146	14.0829	14.2537	15.0019	15.4737	15.8906	16.0755	16.2422	16.227	16.0197	15.9485	15.9064	15.8496	15.8266	15.7662	15.6841	15.5996	15.5699	15.5706	15.5097	15.381	15.456	15.3606	15.3139	15.392	15.4527	15.5306	15.7237	15.8887	16.1786	16.5237	17.0252	17.4994	18.0385	18.4418	18.8633	19.2079	19.3686	19.5632	19.6684
FSS2_16	ML	DT	NaN	NaN	NaN	NaN	NaN	NaN	NaN	NaN	NaN	NaN	NaN	NaN	NaN	NaN	NaN	NaN	NaN	NaN	NaN	NaN	NaN	NaN	NaN	NaN	NaN	NaN	NaN	NaN	NaN	NaN	NaN	NaN	NaN	NaN	NaN	NaN	NaN	NaN	NaN	NaN	NaN	NaN	NaN	NaN	NaN	NaN	NaN
FSS2_17	ML	DT	-3.6759	-4.18662	-6.1654	-7.56684	-7.64553	-7.20173	-7.10251	-6.98505	-7.40122	-7.85425	-8.40616	-8.98838	-9.35029	-9.15102	-8.6767	-7.96872	-7.56999	-7.28445	-7.1715	-7.07724	-6.96478	-6.75793	-6.38883	-6.07307	-5.90888	-6.18946	-6.52409	-6.23377	-6.02015	-5.78522	-5.85987	-5.58211	-5.29738	-4.9746	-4.66066	-4.24994	-3.87155	-3.596	-3.30679	-3.08578	-3.01004	-2.98818	-3.11389	-3.23931	-3.26259	-3.0661	-2.83285
FSS2_18	ML	DT	6.70858	5.25045	4.89386	5.43232	6.56319	7.62779	8.31442	8.65326	8.64648	8.07658	7.45536	6.78101	6.52855	6.72351	6.80471	6.96758	7.07474	7.22256	7.40005	7.45286	7.33834	7.41034	7.14606	7.70122	7.52316	7.17064	6.87038	6.93696	7.00845	7.11506	7.33625	7.43528	7.55474	7.70637	7.8814	8.13428	8.26899	8.47646	8.73982	9.05727	9.39909	9.76053	10.1492	10.6815	11.1256	11.3767	11.6365
FSS2_19	ML	DT	12.9589	13.6594	13.8415	13.1333	11.9359	11.3085	11.1959	11.2861	11.5581	11.9368	12.3452	12.3609	12.28	11.8325	11.4201	11.0192	10.3786	9.63447	9.37323	9.40352	9.48792	9.6072	9.52531	9.48569	9.454	9.03739	8.82333	8.61268	8.51005	8.51701	8.69992	8.94647	9.1937	9.50384	9.82987	10.299	10.7168	11.0804	11.449	11.6872	11.9955	12.5338	12.9529	13.5839	14.247	14.8848	15.2898
FSS2_20	ML	DT	9.34578	10.1826	10.7051	10.7677	10.6686	10.6169	10.7975	10.9972	11.3273	11.4129	11.2974	11.3173	11.3072	11.4777	11.5493	11.6292	11.6934	11.6926	11.7763	11.9158	11.9667	11.9344	11.9094	12.0304	12.0364	11.9435	11.9436	12.1898	12.117	12.098	12.0248	12.0137	11.8955	11.8777	11.893	11.7604	11.5507	11.4957	11.4264	11.4457	11.4641	11.4449	11.4858	11.6046	11.7689	11.889	12.1542
FSS2_21	ML	DT	13.6785	13.3908	12.915	12.4156	11.681	10.6542	9.89173	9.52311	9.47201	9.86228	9.74718	9.36389	8.76985	7.96155	6.81015	5.91483	5.37182	4.84497	4.67364	4.51229	4.22518	4.70141	4.95141	4.73637	4.71035	4.94849	5.0923	5.22693	5.54371	5.96102	6.51257	6.87393	7.13882	7.48021	7.83928	8.14987	8.21592	8.32583	8.33769	8.31525	8.4208	8.63014	8.83435	8.94067	8.90469	8.5841	8.14499
FSS2_23	ML	DT	14.9099	12.8188	12.5382	13.9401	15.29	16.2077	15.9716	15.6286	15.4974	15.1148	15.1921	15.2485	15.0306	15.0677	15.616	16.3644	16.6096	16.901	16.7359	16.5743	16.5484	16.6045	16.8706	17.2428	17.1246	17.313	17.47	17.6817	17.5516	17.9115	17.8294	17.8283	17.9226	17.8974	17.9459	18.2521	18.6001	18.852	19.2219	19.7189	20.0074	20.46	20.783	21.1649	21.4988	21.7774	22.0213
FSS2_24	ML	DT	-2.68014	-1.61722	-1.14382	-1.0862	-1.12606	-1.15221	-0.754046	-0.605409	-0.534029	-0.820409	-1.59689	-2.42515	-3.44448	-4.13557	-4.87162	-4.95246	-4.78604	-4.46713	-4.432	-4.47611	-4.83604	-4.92644	-4.83446	-5.32937	-5.46288	-5.59777	-5.16813	-5.4733	-6.28826	-6.69645	-6.74835	-6.89531	-6.89398	-6.79387	-6.53448	-6.40885	-6.0968	-5.78621	-5.39913	-4.89066	-4.44173	-4.18556	-3.88057	-3.58834	-3.1201	-2.63582	-2.1164
FSS2_25	ML	DT	19.3965	19.2944	20.476	21.9899	23.1204	23.8161	23.867	23.5836	23.0544	21.8775	20.8848	20.5167	21.0489	21.6431	21.8634	21.854	21.5811	21.0496	20.4011	19.8657	19.4102	19.1812	18.5599	18.248	18.1863	18.0171	17.8574	17.3444	17.072	16.7216	16.47	16.2664	15.7776	15.8244	15.3343	15.2263	15.328	15.1323	15.0462	15.0066	14.9864	15.0877	15.182	15.4894	15.6791	15.9059	16.267
FSS2_26	ML	DT	10.8088	9.52309	8.4051	7.73716	8.56849	9.09251	9.21144	9.28985	8.61455	7.19111	5.79187	4.45358	3.60324	3.05267	2.76546	2.74117	2.88085	2.89726	2.90193	2.14732	1.83808	1.41125	0.728319	0.838422	0.610675	0.914906	1.32143	1.71074	1.85489	1.65383	1.37643	1.26822	1.28938	1.69736	1.75693	1.51516	1.70781	1.84716	2.14183	2.3773	2.77061	3.16901	3.45481	3.72085	3.8005	3.76271	3.82261
FSS2_27	ML	DT	12.3866	14.3661	16.2423	17.1184	17.0595	16.8217	16.4615	16.5711	16.6305	16.8772	16.9594	17.1349	17.1894	17.3686	17.4567	17.5429	17.5838	17.5416	17.3461	17.4526	17.2231	16.6136	17.0705	15.9435	16.0097	15.9969	15.9868	15.7752	15.7752	15.9672	16.2526	16.4183	16.5756	16.8521	17.0613	17.3664	17.538	17.5915	17.6622	17.6823	17.7718	17.912	18.1199	18.3232	18.4762	18.3117	18.0867
FSS2_29	ML	DT	5.40931	5.3036	4.68792	3.10577	1.70387	1.75125	1.91259	1.86547	1.67109	1.29951	0.830807	0.276412	-0.281509	-0.82368	-2.1377	-3.30856	-3.8688	-4.06826	-3.67515	-3.67695	-3.67119	-3.57277	-3.81473	-3.84994	-3.87989	-3.82955	-4.05299	-4.16026	-3.75705	-3.76797	-3.53487	-3.20151	-2.91597	-2.86896	-2.63393	-2.32557	-2.13523	-1.79204	-1.15184	-0.770104	-0.448951	-0.0734399	0.572854	0.983842	1.1291	1.32545	1.42442
[truncated: 54 more columns]

## Sheet: Ankle abduction
ID	Shoe	Walk
FSS2_01	BF	ST	-1.93567	-1.52544	-1.04732	-0.545588	-0.0146914	0.322364	0.674476	0.833379	1.05765	1.36165	1.72143	2.05754	2.25804	2.44665	2.69462	2.97637	3.22094	3.39882	3.71707	3.89602	4.11604	4.16665	4.20205	4.18028	4.31121	4.49368	4.92752	5.30054	5.55987	6.05853	6.51639	6.83355	7.28138	7.83257	8.42361	9.0375	9.6579	10.2983	11.0501	11.7742	12.4195	13.0768	13.7151	14.3947	14.9759	15.6169	16.2978
FSS2_02	BF	ST	14.4486	13.4604	12.394	11.6402	10.1495	9.52497	9.13498	8.47885	8.17913	7.95785	7.66578	7.49948	7.47064	7.38574	7.09928	7.02731	6.80781	6.72155	6.62741	6.6889	6.94127	7.19369	7.42683	7.36779	7.29437	7.49993	7.92869	8.20454	8.56473	8.89601	9.04892	9.40571	9.8082	10.2795	10.9021	11.5346	12.1617	12.8027	13.5514	14.3978	15.1933	16.0985	17.1558	18.2612	19.2164	20.4334	21.8556
FSS2_03	BF	ST	NaN	NaN	NaN	NaN	NaN	NaN	NaN	NaN	NaN	NaN	NaN	NaN	NaN	NaN	NaN	NaN	NaN	NaN	NaN	NaN	NaN	NaN	NaN	NaN	NaN	NaN	NaN	NaN	NaN	NaN	NaN	NaN	NaN	NaN	NaN	NaN	NaN	NaN	NaN	NaN	NaN	NaN	NaN	NaN	NaN	NaN	NaN
FSS2_05	BF	ST	6.01218	6.76213	7.80056	7.90934	7.55409	7.38343	6.36885	7.82888	8.38603	8.01542	7.69453	7.19233	6.56392	6.16925	6.14439	6.14373	6.23851	6.24778	6.3484	6.37319	6.35564	6.34942	6.2281	6.27001	6.25544	6.23452	6.42177	6.33872	6.31222	6.24893	6.20241	6.33915	6.40561	6.51014	6.89092	7.09125	7.3776	7.66988	8.01337	8.47441	9.05266	9.65168	10.2236	10.7902	11.3484	12.0061	12.6969
FSS2_06	BF	ST	-0.0050235	0.618585	0.970477	1.03385	1.22723	1.5036	1.68269	2.05598	2.21587	2.43227	2.63552	2.88687	3.23078	3.39052	3.57943	3.79708	4.2096	4.47409	4.82682	5.131	5.35612	5.62868	5.8634	6.3224	6.54663	6.89576	7.04915	7.25878	7.50855	7.77383	8.15119	8.42614	8.80668	9.14633	9.53261	9.8569	10.1478	10.4473	10.8004	11.1247	11.3967	11.679	11.9823	12.2321	12.5247	12.7029	12.8345
FSS2_07	BF	ST	0.055846	1.63274	2.74789	2.96891	3.33653	3.50932	3.49897	3.68702	3.98501	4.22256	4.39029	4.55242	4.68752	4.92468	5.2473	5.67346	6.43208	6.75133	6.90935	7.01034	6.94668	7.06463	7.34294	7.54945	7.9552	8.26411	8.78521	9.11015	9.54492	9.80861	10.0945	10.523	10.9892	11.5078	11.9356	12.4441	12.9149	13.3949	13.8989	14.5018	14.9917	15.464	15.984	16.5266	16.9946	17.4317	17.9818
FSS2_08	BF	ST	17.078	15.2588	14.9288	14.0533	13.004	12.1776	11.3831	10.8894	10.9607	11.1432	11.5017	11.9253	12.1682	12.1456	12.11	11.8515	11.8907	11.7891	11.9519	12.2753	12.4414	12.5954	12.8438	12.7281	12.474	12.378	12.3795	12.4992	12.4893	12.4768	12.5853	12.8415	13.244	13.7269	14.2072	14.8076	15.4893	16.178	16.7621	17.428	18.0817	18.7226	19.4052	20.1205	20.7979	21.4757	22.0982
FSS2_09	BF	ST	-4.61697	-4.53413	-4.16252	-2.77703	-3.08309	-2.99752	-2.90296	-2.94065	-2.19266	-1.95038	-1.58922	-1.47354	-1.64489	-1.76638	-1.92372	-1.90607	-1.91358	-1.82357	-1.63105	-1.39945	-1.26395	-1.18766	-0.944933	-0.767907	-0.186638	-0.100841	0.143657	0.416642	0.519805	0.829272	1.09864	1.46552	1.71774	1.88189	2.15192	2.48184	2.81069	3.07658	3.41045	3.69318	3.93014	4.24632	4.44476	4.60631	4.71609	4.83741	4.78911
FSS2_10	BF	ST	1.47798	1.02129	1.10624	2.93377	2.62197	1.19768	0.239314	0.210734	0.0129294	-0.559124	-0.567261	-0.542751	-0.774317	-0.963601	-1.08353	-1.21318	-1.32917	-1.303	-1.30805	-1.22146	-1.08239	-0.993847	-0.914088	-0.968743	-0.941246	-1.04693	-1.00464	-1.08751	-1.15402	-0.859708	-0.747239	-0.675962	-0.570412	-0.482359	-0.371707	-0.188561	0.0587404	0.221892	0.402171	0.593876	0.774313	1.03904	1.31033	1.52211	1.76996	2.1004	2.40487
FSS2_11	BF	ST	7.04861	6.74755	7.51798	7.42059	7.07516	6.62025	6.53137	6.33555	6.12021	6.31121	6.3661	6.41349	6.6815	6.78372	6.7666	6.75437	6.89677	6.89029	6.76552	6.74296	6.77906	6.77195	6.83467	7.04016	7.06196	6.62914	6.52173	6.18701	6.01437	6.07125	6.19857	6.30162	6.52022	6.86336	7.28798	7.76618	8.41765	8.94082	9.48098	10.0338	10.5048	11.0463	11.5867	12.2265	12.9781	13.7223	14.5283
FSS2_12	BF	ST	-10.4778	-11.251	-11.4059	-10.5899	-9.31354	-8.67654	-8.46602	-8.04137	-7.66101	-7.36822	-6.89058	-6.27323	-5.6578	-5.35805	-5.0407	-4.68508	-4.19828	-3.5135	-2.99809	-2.33842	-1.72755	-1.34254	-1.02053	-0.70603	-0.38744	-0.0659827	0.36761	0.699007	1.02791	1.44483	1.8138	2.29749	2.57824	3.07528	3.45474	3.91506	4.32814	4.66801	5.04173	5.48925	6.00007	6.42447	6.88683	7.29999	7.74387	8.14566	8.61668
FSS2_13	BF	ST	2.40991	2.86141	3.92693	4.94579	2.9638	0.366373	-0.983099	0.204212	1.14041	2.18022	3.13188	3.43681	3.42411	3.5991	3.90489	4.1002	4.42324	4.78789	5.12053	5.29294	5.37482	5.46546	5.62199	5.71132	5.94922	6.13497	6.4863	6.80227	7.09212	7.48299	7.91592	8.12066	8.62128	9.25139	9.70339	10.2395	10.8235	11.3486	11.897	12.428	12.9758	13.5656	14.1966	14.8032	15.3994	16.0694	16.8751
FSS2_14	BF	ST	-1.38887	-0.801853	0.660399	1.60595	1.57803	1.07281	-0.387401	-1.03636	-0.681338	0.397104	1.53065	2.00506	2.2668	2.31043	2.28486	2.32744	2.27353	2.63194	2.6459	2.86358	3.0808	3.37326	3.50701	3.47036	3.73683	3.66263	3.89995	4.27974	4.5676	4.71154	5.06348	5.36006	5.70211	6.22619	6.78804	7.56773	8.34469	9.25181	10.2715	11.4266	12.5611	13.7224	14.9403	16.3044	17.9011	19.6504	21.3049
FSS2_15	BF	ST	7.75705	7.9863	8.36537	8.77729	7.60482	6.14977	6.31514	6.84783	6.99777	6.98268	6.83215	6.78269	6.86081	6.97119	7.21377	7.45295	7.64647	7.6958	7.66997	7.69174	7.87361	8.11547	8.22387	8.43807	8.71388	8.8917	9.15269	9.37095	9.60166	9.81328	10.1053	10.5099	10.7161	10.9091	11.1098	11.3729	11.6747	11.9971	12.2515	12.4869	12.725	12.9448	13.1269	13.2521	13.429	13.4824	13.5098
FSS2_16	BF	ST	2.94889	1.75946	1.37276	1.74346	1.75249	1.49119	0.468294	-0.466606	-0.792734	-0.660414	-0.35781	0.369574	1.196	1.88246	2.27299	2.3884	2.35858	2.26721	2.22293	2.27747	2.22181	2.19924	2.36609	2.54846	3.0272	3.52761	4.18228	4.46763	4.7735	5.21658	5.49888	5.82833	6.06209	6.44876	6.74371	7.12334	7.41084	7.67768	8.0471	8.37331	8.69158	8.93492	9.2179	9.56421	9.96442	10.4048	11.0361
FSS2_17	BF	ST	6.78686	5.22267	4.5793	4.19079	3.13387	2.3996	2.00232	1.51127	1.4619	1.94668	2.25883	2.55433	2.68943	2.83087	2.95127	3.23566	3.64504	4.1368	4.50422	4.86616	5.13057	5.12856	5.18947	5.08681	5.07832	5.07422	5.26191	5.24836	5.34687	5.46794	5.62863	5.74823	5.92031	6.23676	6.53137	6.86275	7.35812	7.91639	8.45656	9.11734	9.70053	10.4194	11.0684	11.7192	12.4246	13.0973	13.8502
FSS2_18	BF	ST	9.29595	8.74695	9.03628	9.07433	8.35618	7.71589	6.90784	6.69496	6.37678	6.50437	6.56744	6.76389	6.89784	6.87708	6.70764	6.93711	7.258	7.57053	7.89995	8.05128	8.133	8.27987	8.41082	8.60451	8.89905	9.23247	9.49192	9.87334	10.0728	10.2797	10.5479	10.6797	11.1696	11.6897	11.9526	12.5062	13.0356	13.5334	14.0134	14.5133	14.9952	15.6042	16.2168	16.8094	17.3745	17.9172	18.561
FSS2_19	BF	ST	0.14575	0.444677	1.31026	1.35432	1.53162	1.65848	2.10047	2.64445	2.64475	2.79055	3.04092	3.28602	3.55771	3.82895	4.19486	4.52642	4.75605	4.96289	5.16203	5.31509	5.41888	5.53083	5.74621	5.86657	6.03036	6.05858	6.08217	6.22368	6.29009	6.46372	6.65897	6.80943	6.97249	7.30627	7.62921	7.94571	8.18788	8.52337	8.86574	9.2626	9.67314	10.0966	10.45	10.8988	11.3729	11.8844	12.4125
FSS2_20	BF	ST	7.10518	7.62664	6.75751	4.49304	6.18395	8.89835	8.33114	7.59247	9.29424	9.04171	8.52436	8.63635	8.94835	9.02032	9.02542	9.33618	9.75346	10.3202	10.6927	11.111	11.393	11.7102	11.9131	12.0727	12.2566	12.5137	12.7	12.9622	13.1005	13.4289	13.7537	13.6544	14.011	14.5326	15.3759	15.9007	16.449	16.9381	17.527	18.0634	18.6762	19.355	20.0203	20.7174	21.402	22.1461	22.9107
FSS2_21	BF	ST	8.50432	7.98518	8.19593	8.56237	9.05219	9.41985	9.27819	8.14699	6.34593	4.36062	2.36023	1.26618	0.906178	0.970554	1.46114	2.02337	2.26235	2.41117	2.41189	2.46494	2.42063	2.26721	2.04388	2.11079	2.07629	2.21111	2.29158	2.30988	2.57185	2.95515	3.2374	3.62281	4.02384	4.51078	5.03201	5.60072	6.25096	7.00677	7.73203	8.43686	9.14812	9.81406	10.6741	11.545	12.4284	13.2494	14.2344
FSS2_23	BF	ST	10.902	11.3743	13.3362	14.2216	10.775	7.71486	4.26124	5.99658	7.25614	5.36411	5.04459	5.34212	4.54461	3.69736	3.11965	2.68133	2.51791	2.77739	3.38578	4.04915	4.35571	4.38177	4.47178	4.47116	4.72871	4.95544	4.93393	5.03059	5.08163	5.14202	5.12092	5.31889	5.81496	6.01974	6.54513	7.31012	7.94214	8.6559	9.1763	9.63852	10.3049	11.0061	11.7958	12.478	13.267	14.0649	14.9689
FSS2_24	BF	ST	3.4566	3.99294	4.61883	3.92435	3.77936	3.09329	2.61845	2.10179	1.81643	1.72965	1.7694	2.15887	2.50143	2.70273	2.85556	3.14376	3.38054	3.57145	3.90617	4.2211	4.53632	4.85297	5.12943	5.54294	5.75125	5.84501	6.04577	6.46872	6.63546	6.87093	7.05778	7.27117	7.46258	7.80571	7.94863	8.20827	8.42902	8.7252	9.03054	9.51421	9.77489	10.1236	10.6332	10.9699	11.4537	11.7256	12.2539
FSS2_25	BF	ST	3.94355	4.65031	5.79074	6.26942	6.00732	6.1046	5.90236	5.23855	5.15843	5.19829	5.24614	5.33708	5.17866	4.9987	4.82318	4.88875	4.87344	4.84535	4.92813	5.02024	5.06025	5.10845	5.21139	5.32479	5.45721	5.55627	6.05945	6.18042	6.59877	6.89692	7.21838	7.63539	8.15012	8.69413	9.23563	9.6702	10.0651	10.4923	10.8771	11.4691	11.8795	12.2517	12.6263	12.9574	13.1646	13.3672	13.6154
FSS2_26	BF	ST	2.01157	2.84233	1.06664	0.151263	0.725765	-0.819214	-1.28043	-1.45657	-1.20609	-0.438533	0.464769	0.548851	0.558721	0.833305	1.25913	0.987554	0.639308	0.586089	0.495698	1.04104	1.36962	1.74548	2.50709	3.47149	3.84133	3.74708	3.40872	2.96743	3.23606	3.71728	3.99863	4.67607	5.37563	6.34048	7.35498	8.1772	9.08734	9.73249	10.4745	11.1372	12.0167	12.6768	14.1171	15.0439	16.0702	16.6242	17.4963
FSS2_27	BF	ST	6.88296	5.5772	4.25321	4.08358	3.55653	3.64902	4.28494	4.89096	5.13226	5.09825	5.25139	5.38402	5.67196	6.17725	6.46289	6.69861	6.81629	7.03531	7.33494	7.25968	7.38219	7.39154	7.6108	7.64004	7.88535	8.31938	8.54369	8.8191	9.26594	9.67177	10.0944	10.5812	11.0551	11.6598	12.2406	12.8414	13.4888	14.1026	14.8257	15.5048	16.0622	16.6217	17.199	17.9596	18.7508	19.7881	20.8002
FSS2_29	BF	ST	4.67161	5.01848	6.8195	10.3191	9.92533	12.3015	10.2016	9.92479	9.66775	9.31267	10.6191	11.6188	11.3019	10.5481	9.85822	9.428	8.84691	8.1538	7.62107	7.02259	6.85042	7.12105	7.31576	7.60456	8.18292	8.78017	9.00803	8.77922	8.94633	8.39378	8.16589	8.17359	8.42351	8.66603	9.2059	9.63345	10.0438	10.6828	11.5024	12.1173	12.7104	13.2073	13.852	14.4446	14.9086	15.5905	16.1586
FSS2_01	BF	DT	-0.639172	-0.57914	-0.431023	0.0650104	0.149845	0.476715	0.76143	1.03907	0.98689	1.40298	1.78295	1.99346	2.16139	2.37155	2.46115	2.62677	2.95828	3.21763	3.38418	3.77761	3.85217	4.16251	4.40435	4.5535	4.42675	4.54006	4.71542	5.07378	5.6474	5.70742	6.03648	6.29508	6.60355	6.94345	7.34423	7.80433	8.36798	8.88334	9.41528	10.0557	10.665	11.2394	11.9664	12.6096	13.2844	13.8886	14.5219
FSS2_02	BF	DT	14.0632	12.2521	11.0446	10.7286	9.09435	8.26917	8.3074	7.65612	7.19785	6.83936	6.56118	6.36533	6.1002	5.99216	5.82344	5.89743	5.74985	5.76634	5.56713	5.75524	6.04532	6.25012	6.58608	6.91888	6.84444	6.89233	7.07046	7.4053	7.79795	7.79213	7.92804	8.16097	8.57045	8.95972	9.55938	10.189	10.8637	11.5762	12.3097	13.1546	13.9974	14.944	15.8539	16.9285	17.9093	19.0665	20.452
FSS2_03	BF	DT	NaN	NaN	NaN	NaN	NaN	NaN	NaN	NaN	NaN	NaN	NaN	NaN	NaN	NaN	NaN	NaN	NaN	NaN	NaN	NaN	NaN	NaN	NaN	NaN	NaN	NaN	NaN	NaN	NaN	NaN	NaN	NaN	NaN	NaN	NaN	NaN	NaN	NaN	NaN	NaN	NaN	NaN	NaN	NaN	NaN	NaN	NaN
FSS2_05	BF	DT	9.55377	9.70951	10.0269	9.64032	8.92401	8.6077	7.88552	9.17178	9.59574	9.43536	9.14027	8.70297	8.14289	7.78576	7.47039	7.35043	7.25805	7.30789	7.31098	7.29265	7.31426	7.33594	7.23181	7.23742	7.20968	7.17597	7.11102	7.10989	6.95685	6.85738	6.86811	6.99503	7.2705	7.45715	7.81831	8.01889	8.47167	8.81617	9.28968	9.83224	10.4006	11.017	11.6273	12.3214	13.0658	13.8146	14.5966
FSS2_06	BF	DT	-0.409692	0.503898	0.805263	0.659081	0.770347	1.11022	1.46834	1.80002	1.94663	2.12357	2.32138	2.55075	2.86831	2.95642	3.21202	3.46784	3.70202	4.05818	4.35329	4.56134	4.75732	5.04373	5.32055	5.66416	6.03231	6.33184	6.62988	6.5998	6.93189	7.1894	7.5552	7.86609	8.23938	8.66454	9.04114	9.42718	9.86836	10.2146	10.5685	11.0052	11.2731	11.592	11.8523	12.0727	12.3303	12.5439	12.7456
FSS2_07	BF	DT	-0.270672	0.722548	1.63773	2.03983	2.40479	2.76031	2.90286	3.13858	3.51164	3.79375	3.94066	4.11781	4.23534	4.44877	4.63495	5.03258	5.45478	5.867	6.10422	6.30321	6.35907	6.56571	6.78441	7.13383	7.49967	7.84943	8.02563	8.28874	8.50811	8.87506	9.13591	9.45961	9.88623	10.0887	10.6306	11.0564	11.5882	12.0813	12.5823	13.1889	13.6238	14.0147	14.3466	14.8815	15.2131	15.6936	16.1268
FSS2_08	BF	DT	15.0632	13.8671	13.5131	13.5707	12.8039	12.1879	11.4693	11.0355	10.9246	11.22	11.8044	12.4461	12.9504	13.133	13.054	12.7753	12.705	12.6602	12.743	12.8337	12.9698	13.2493	13.5507	13.591	13.4308	13.4132	13.3318	13.3862	13.3443	13.3572	13.3644	13.3413	13.3858	13.6058	13.9727	14.5096	15.0676	15.785	16.5188	17.2467	17.9313	18.6673	19.4139	20.1832	20.9247	21.605	22.2138
FSS2_09	BF	DT	-4.09872	-4.45125	-4.14972	-3.41994	-3.60339	-3.50213	-3.28766	-3.15071	-2.64585	-2.10372	-1.54029	-1.18419	-1.14153	-1.15375	-1.27013	-1.35739	-1.36502	-1.36701	-1.30556	-1.04076	-0.945908	-0.887535	-0.734858	-0.564116	-0.174771	-0.0407401	0.0599297	-0.00596721	0.273165	0.651334	0.889912	1.15445	1.50528	1.64599	1.94274	2.28388	2.58219	2.84861	3.11192	3.32671	3.61901	3.74133	3.84209	3.97302	4.00715	3.94593	4.00208
FSS2_10	BF	DT	1.25421	1.35107	3.25157	6.855	3.82597	1.5811	1.11164	0.779244	-0.0285151	-0.0182326	-0.0768751	-0.798074	-1.52256	-1.84065	-1.85993	-1.63405	-1.362	-1.14008	-1.09394	-1.1436	-1.31038	-1.44778	-1.58552	-1.47433	-1.46008	-1.37571	-1.35381	-1.05358	-0.954495	-0.969858	-0.818996	-0.734639	-0.837691	-0.794943	-0.609043	-0.430531	-0.234464	-0.112896	-0.0533731	0.164073	0.395336	0.516488	0.689402	0.808313	0.951938	1.08792	1.35236
FSS2_11	BF	DT	8.18744	7.36653	7.6503	7.29732	6.97717	6.44012	6.2733	6.4634	6.51559	6.82473	7.23984	7.49441	7.71849	7.97247	8.21483	8.40004	8.41512	8.55872	8.67051	8.74242	8.88041	8.91413	9.01432	9.11288	8.80946	8.63622	8.49191	8.40147	8.45214	9.03558	8.89572	9.21082	9.56164	9.95818	10.4008	10.9122	11.4406	11.884	12.332	12.6811	13.189	13.7203	14.3214	15.047	15.8002	16.4529	17.2038
FSS2_12	BF	DT	-10.2859	-10.8342	-10.7945	-9.98796	-8.87989	-8.15972	-7.56303	-7.08965	-6.5745	-6.03533	-5.68647	-5.19287	-4.80476	-4.32898	-3.92963	-3.61653	-3.15358	-2.64087	-2.11095	-1.53486	-1.00304	-0.686334	-0.32903	0.114421	0.553006	0.811967	1.336	1.73799	2.1025	2.56581	2.99827	3.49381	3.96499	4.42476	4.83377	5.20004	5.55822	6.03531	6.53253	6.94642	7.44477	7.9612	8.36521	8.83642	9.22799	9.66207	10.167
FSS2_13	BF	DT	3.50085	3.99872	4.97763	5.97169	4.40939	2.27817	1.15587	2.13776	2.90859	3.89503	4.70652	4.9556	4.89012	4.96347	5.09342	5.19153	5.36813	5.63439	5.93068	6.16982	6.29354	6.43445	6.57998	6.6745	6.89307	7.07709	7.36772	7.68697	8.03614	8.43264	8.90544	9.11329	9.62305	10.259	10.7693	11.319	11.9574	12.4989	13.1346	13.7503	14.3856	15.1149	15.7566	16.4918	17.208	17.9663	18.8499
FSS2_14	BF	DT	-3.61823	-2.24181	-0.431819	0.219993	-0.185976	-0.605967	-2.0656	-2.76125	-2.2829	-1.28752	-0.244216	0.329166	0.508384	0.553247	0.497699	0.630914	0.952493	1.24389	1.55085	1.86202	2.18711	2.25249	2.25866	2.39778	2.65004	2.67285	2.91513	3.17715	3.34885	3.35833	3.63841	3.98091	4.23956	4.67935	5.11185	5.59745	6.14391	7.03017	7.76889	8.83318	9.71363	10.697	11.899	13.148	14.4016	15.8074	17.3862
FSS2_15	BF	DT	7.75705	7.9863	8.36537	8.77729	7.60482	6.14977	6.31514	6.84783	6.99777	6.98268	6.83215	6.78269	6.86081	6.97119	7.21377	7.45295	7.64647	7.6958	7.66997	7.69174	7.87361	8.11547	8.22387	8.43807	8.71388	8.8917	9.15269	9.37095	9.60166	9.81328	10.1053	10.5099	10.7161	10.9091	11.1098	11.3729	11.6747	11.9971	12.2515	12.4869	12.725	12.9448	13.1269	13.2521	13.429	13.4824	13.5098
FSS2_16	BF	DT	2.07209	0.939186	0.632908	1.11977	1.0875	0.354067	-0.644352	-1.39507	-1.73848	-1.67869	-1.37698	-0.736525	0.161373	0.965102	1.54594	1.75015	1.71696	1.64262	1.55912	1.6264	1.50054	1.65104	1.69823	1.96408	2.63262	3.37097	4.13119	4.71924	5.10376	5.44447	5.85874	6.19568	6.31985	6.56981	6.81307	7.17801	7.45602	7.77571	8.07726	8.36924	8.64063	8.91711	9.25298	9.64964	10.0189	10.4022	11.1328
FSS2_17	BF	DT	6.41826	5.8123	6.22754	7.19141	5.05628	3.24707	1.87337	1.00981	0.0342332	-0.421471	-0.704167	-1.04629	-1.04458	-0.835572	-0.511685	0.0690311	0.760512	1.34701	1.78714	2.06778	2.25887	2.39908	2.56114	2.70003	2.93989	3.26663	3.58472	3.6787	3.78163	3.83312	3.85091	3.99653	4.17461	4.46846	4.68952	4.99946	5.25308	5.54631	5.99917	6.44923	6.97355	7.50442	8.07827	8.60286	9.16682	9.83472	10.373
FSS2_18	BF	DT	9.98598	9.87446	9.54992	9.50219	9.28258	8.4618	7.54152	6.10612	5.72946	5.77601	6.41115	7.19622	7.39015	7.61986	7.64016	7.74708	8.09497	8.16838	8.34276	8.62213	8.71235	8.76884	8.90505	9.11326	9.39952	9.7813	9.90071	10.0832	10.35	10.5116	10.6042	11.0781	11.465	11.6909	12.019	12.5064	12.8988	13.3213	13.8116	14.2549	14.6857	15.2056	15.7292	16.2862	16.7857	17.2709	17.9368
FSS2_19	BF	DT	-0.152563	0.243527	1.22258	1.33365	1.12595	1.02827	1.20064	1.80189	1.7254	1.5865	1.85497	1.91172	2.03227	2.18878	2.43773	2.68806	2.96884	3.21583	3.53472	3.7044	3.84438	4.06644	4.3083	4.44724	4.61508	4.72361	4.81096	5.0239	5.28364	5.49791	5.7497	5.92634	6.17038	6.47439	6.84153	7.13746	7.43167	7.75854	8.08425	8.43776	8.87223	9.28455	9.68221	10.1445	10.6879	11.1798	11.7906
FSS2_20	BF	DT	7.08899	8.03129	7.58354	6.65921	8.44138	8.28742	7.77059	8.43611	8.43579	8.14103	8.57203	8.82634	9.02679	9.18615	9.46659	9.76815	10.0461	10.3582	10.6085	10.9448	11.1794	11.3916	11.5789	11.8519	12.0042	12.2271	12.66	12.8231	13.3602	13.6149	14.0012	14.3404	14.6991	15.3138	15.7885	16.3086	16.8638	17.3908	18.0063	18.4979	19.0262	19.7052	20.3532	21.0826	21.7177	22.5521	23.3855
FSS2_21	BF	DT	5.92281	6.2241	6.31396	6.71552	6.98491	6.86628	6.5282	5.07479	3.21275	1.43058	-0.0462871	-1.23355	-1.51489	-1.19849	-0.686744	-0.0622993	0.410166	0.682661	0.981102	1.17282	0.901006	1.05148	0.997263	0.916544	1.04973	1.01112	1.14041	1.52435	1.79037	2.26864	2.56277	3.05913	3.34658	3.83875	4.34878	4.97	5.59591	6.39889	7.2112	7.96456	8.6637	9.54492	10.5797	11.3892	12.2681	13.0066	14.1287
FSS2_23	BF	DT	10.4733	10.3658	12.9501	12.7146	9.38279	4.65247	1.88255	3.37868	4.14878	3.07275	2.87416	2.49144	1.59351	1.03842	0.612509	0.688124	0.972287	1.76738	2.46516	2.66529	2.51795	2.47575	2.74314	3.05895	3.47499	3.85377	3.93186	3.96672	4.80972	3.91231	4.13628	4.31597	4.68989	5.0443	5.70754	6.01003	6.48866	6.9891	7.58103	8.03837	8.53269	9.18751	9.74133	10.2761	10.8603	11.5913	12.2912
FSS2_24	BF	DT	4.68272	5.68932	5.69634	4.46415	3.57399	2.91224	1.84559	1.8786	1.79722	2.08982	2.20269	2.44791	2.68666	2.73446	2.71466	2.79506	3.01938	3.37095	3.77306	4.08288	4.45534	4.78564	4.92196	5.29324	5.44291	5.46263	6.08025	6.46402	6.65272	6.83336	7.09566	7.2817	7.13776	7.27731	7.45485	7.7528	7.94171	8.30117	8.59407	8.99203	9.31637	9.75591	10.0953	10.4008	11.0019	11.3126	11.7729
FSS2_25	BF	DT	6.0518	6.42593	6.41209	6.30105	6.83722	7.37164	5.01652	2.71996	2.27406	2.76372	3.58974	4.46574	4.37751	4.18749	4.04379	4.0683	4.39554	4.42161	4.59986	4.42085	4.08243	3.75284	3.67384	3.65924	3.72163	3.97709	3.90894	4.05557	3.94298	3.69372	3.74153	3.94118	3.98191	4.19616	4.75501	5.24679	5.77125	6.06387	6.58445	7.06524	7.44883	7.98413	8.51618	9.1268	9.48291	9.91969	10.3408
FSS2_26	BF	DT	2.01157	2.84233	1.06664	0.151263	0.725765	-0.819214	-1.28043	-1.45657	-1.20609	-0.438533	0.464769	0.548851	0.558721	0.833305	1.25913	0.987554	0.639308	0.586089	0.495698	1.04104	1.36962	1.74548	2.50709	3.47149	3.84133	3.74708	3.40872	2.96743	3.23606	3.71728	3.99863	4.67607	5.37563	6.34048	7.35498	8.1772	9.08734	9.73249	10.4745	11.1372	12.0167	12.6768	14.1171	15.0439	16.0702	16.6242	17.4963
FSS2_27	BF	DT	5.35061	4.20426	3.28637	3.27712	3.26582	3.78211	4.48287	5.00032	5.37604	5.44724	5.50559	5.48961	5.58011	5.87075	6.25588	6.59354	6.78434	7.06252	7.22415	7.28159	7.48579	7.36571	7.43654	7.50623	7.72419	7.94854	8.39698	8.79514	9.25647	9.82617	10.4501	10.8772	11.4181	12.0399	12.7332	13.3466	13.9752	14.6477	15.2329	15.8819	16.4682	17.0912	17.7515	18.4588	19.1884	20.1426	21.1453
FSS2_29	BF	DT	4.47975	4.74325	6.07358	9.38588	9.04329	11.9243	10.0076	10.4158	9.54091	8.58968	9.01359	10.1363	10.1767	9.79911	9.307	8.81429	8.37152	8.05469	7.58959	7.47128	7.70683	8.13693	8.54023	9.12681	9.42232	9.78915	9.91378	10.0165	9.89668	9.84436	9.75557	9.56212	9.67263	9.90717	9.99859	10.0662	10.5862	11.1097	11.7844	12.4203	13.0783	13.8179	14.4144	15.0067	15.6394	16.2198	17.0293
FSS2_01	CV	ST	1.32647	-0.00483486	-0.966549	-1.53806	-2.12624	-2.5269	-2.92883	-3.29345	-3.5462	-3.40291	-3.08931	-2.78759	-2.52831	-2.35497	-2.23983	-2.03998	-1.78058	-1.39877	-0.947326	-0.545919	-0.180956	0.0569685	0.273148	0.492614	0.626861	0.791349	0.99636	1.34353	1.83229	2.08103	2.4324	2.64761	2.81464	2.98418	3.20431	3.48741	3.72048	3.92994	4.18672	4.4538	4.70707	5.02038	5.28647	5.60241	5.92996	6.2188	6.60234
FSS2_02	CV	ST	18.4818	17.2087	15.3493	13.7446	12.3555	11.6169	10.9328	10.632	10.8269	11.2437	11.6536	12.0421	12.5225	12.8972	13.2987	13.5657	13.7505	13.7265	13.6454	13.5084	13.4799	13.4154	13.4639	13.5562	13.9925	14.2071	14.5499	14.9443	15.3666	15.7075	16.0286	16.3821	16.7859	17.2921	17.8225	18.4524	19.2363	20.1198	20.993	21.7101	22.3439	22.8227	23.3218	23.7569	24.2945	24.9876	25.6704
FSS2_03	CV	ST	1.07862	0.997635	1.45645	1.64117	1.07047	0.284671	-0.299239	-0.522855	-0.511098	0.139213	0.842494	1.44484	1.53513	1.37404	1.35902	1.49104	1.63389	1.76455	2.08594	2.54872	3.02093	3.57506	3.99555	4.51083	4.95287	5.40138	5.8144	6.16154	6.57608	6.88947	7.10076	7.35853	7.53491	7.76297	8.08105	8.34168	8.65276	8.92127	9.17553	9.51916	9.76631	10.2018	10.7242	11.2262	11.5905	11.8566	12.2878
FSS2_05	CV	ST	-1.76691	-1.37144	-0.758203	-0.234161	0.497204	0.887567	0.611903	0.137827	0.246543	0.300153	0.521604	0.828041	1.15845	1.26161	1.64683	2.07702	2.57976	2.96449	3.28319	3.63562	3.89918	4.19569	4.42007	4.59884	4.77234	4.78109	4.80771	5.17049	5.53176	5.36706	5.32063	5.2915	5.50154	5.51969	5.73166	5.85242	5.96848	6.02316	6.19714	6.39879	6.62921	6.76604	7.00604	7.17621	7.55853	7.92128	8.36406
FSS2_06	CV	ST	2.88007	2.83995	2.82737	2.97872	3.23452	3.01756	1.9378	0.861157	0.41331	0.437473	0.518282	0.758737	1.24232	1.82338	2.3757	3.00114	3.55735	3.99514	4.58024	5.13113	5.564	5.98797	6.35825	6.73435	7.04239	7.45793	7.78232	8.15509	8.49709	8.80543	9.14854	9.4131	9.7417	9.85927	10.1198	10.3272	10.5091	10.8369	11.1085	11.446	11.6979	11.9705	12.2248	12.4608	12.7281	12.974	13.2583
FSS2_07	CV	ST	-1.30391	-1.5192	-1.60735	-0.725709	-0.450479	-0.4504	-0.89217	-1.81627	-2.67938	-2.81914	-2.56418	-2.36212	-2.35286	-2.16619	-1.92003	-1.5202	-1.12815	-0.647292	-0.200274	0.0828022	0.35857	0.567978	0.788019	0.916465	1.29817	1.78467	2.16885	2.65382	2.91232	3.26073	3.66478	4.04874	4.43521	4.74462	5.2243	5.72507	6.1582	6.61063	6.92511	7.39762	7.85692	8.17572	8.64117	9.13926	9.52821	9.91985	10.3338
FSS2_08	CV	ST	17.6829	17.2122	16.9127	16.916	16.7981	16.2967	15.2588	14.5318	14.3532	14.4908	14.6359	14.8656	15.3475	15.9251	16.5811	16.963	17.121	17.2839	17.6766	17.9219	18.3845	18.8456	19.2745	19.5887	19.7934	20.0752	20.3388	20.5374	20.8107	21.1687	21.5138	22.0396	22.5992	22.9789	23.3635	23.8299	24.2161	24.6129	25.0667	25.4613	25.8537	26.1996	26.5193	26.8388	27.1367	27.4348	27.6907
FSS2_09	CV	ST	-6.17564	-5.3583	-4.33806	-1.70797	0.599635	0.848092	0.262922	-0.296379	-0.95169	-1.11839	-1.13185	-1.40152	-1.20922	-1.04526	-0.720544	-0.379557	0.0884184	0.591848	0.996051	1.26605	1.35041	1.32254	1.20069	1.01572	0.863686	0.847765	0.870225	1.18153	1.48231	1.96932	2.3371	2.65472	2.79538	2.88609	3.03288	3.24095	3.2293	3.46494	3.69784	3.86583	4.06629	4.25379	4.38713	4.48037	4.61342	4.76324	4.77478
FSS2_10	CV	ST	5.55406	5.04259	5.23422	6.56212	8.40907	9.05006	8.38261	8.08412	7.54949	7.0206	6.72313	6.75656	6.69928	6.57346	6.41913	6.31484	6.26604	6.42185	6.57974	6.75886	6.88972	6.96927	6.93271	6.93853	6.72247	6.73226	6.74041	6.73822	6.84665	6.9418	7.09668	7.1558	7.20308	7.20096	7.20535	7.24497	7.30883	7.38805	7.4206	7.33876	7.35004	7.44203	7.36346	7.27533	7.22328	7.09165	7.03252
FSS2_11	CV	ST	-1.05708	-3.0223	-3.23038	-2.5998	-2.69289	-3.04384	-3.27313	-3.28215	-3.19409	-2.83729	-2.35961	-1.85933	-1.34535	-0.755066	-0.139079	0.506482	1.07123	1.57043	1.83939	2.23325	2.4345	2.64437	2.92036	3.13224	3.36717	3.76502	4.16239	4.63788	5.01335	5.5483	6.05227	6.41179	6.76811	7.04262	7.25163	7.40947	7.45927	7.34473	7.27101	6.93308	6.73384	6.56028	6.42901	6.36582	6.43897	6.55764	6.84478
FSS2_12	CV	ST	7.78259	7.38037	7.15802	6.68574	6.30814	6.02165	6.08342	6.44724	7.04256	7.63135	8.21964	8.81585	9.46529	9.99071	10.3212	10.5812	10.7698	10.9439	10.9722	11.0334	11.3331	11.5747	11.7817	12.0359	12.3068	12.4704	12.0515	11.2523	11.2359	11.9667	12.1105	12.0903	12.2161	12.3875	12.5427	12.7992	12.8147	12.668	12.6537	12.6101	12.5404	12.6079	12.7142	12.5927	12.5849	12.7242	13.1202
FSS2_13	CV	ST	9.77992	9.02079	9.78977	10.8285	11.9535	11.888	10.3518	8.25477	7.12466	7.28773	7.54494	7.86181	8.49056	9.27305	10.0757	10.8017	11.5837	12.4196	13.1323	13.7135	14.2047	14.4617	14.9105	15.1452	15.3457	15.427	15.7387	15.9104	16.2428	16.8203	17.4105	17.7197	17.9736	18.0489	18.2971	18.5874	18.8723	19.2837	19.5612	19.7918	20.0504	20.2923	20.6171	20.8655	20.9845	21.0855	21.1727
FSS2_14	CV	ST	8.749	7.61943	8.17062	9.48729	10.8881	11.0283	10.4818	9.88253	9.01953	8.49139	8.4943	9.04479	9.84143	10.5872	11.4515	11.888	12.3043	12.4067	12.3784	12.3702	12.4204	12.6908	12.8213	13.0454	13.0551	13.2613	13.8885	14.1857	14.5097	14.7919	15.0257	15.2064	15.5259	15.856	16.1683	16.4774	16.7845	17.1755	17.583	18.0993	18.6883	19.2948	19.823	20.3275	20.8239	21.4028	22.0954
FSS2_15	CV	ST	6.8806	7.07791	7.50066	8.52787	9.40252	9.36904	7.48927	4.92718	2.66316	0.868467	-0.681626	-1.07408	-0.59888	-0.0944515	0.904409	2.40167	3.91712	5.21083	6.0281	6.32541	6.53686	6.52472	6.39725	6.59788	6.82086	7.16364	7.65791	8.21015	8.67789	9.08722	9.4649	9.65729	9.9919	10.436	11.0608	11.5897	12.0434	12.5044	12.9912	13.4257	13.8842	14.3108	14.6276	14.904	15.2272	15.455	15.7429
FSS2_16	CV	ST	15.6051	14.3268	13.2903	13.0218	13.3346	13.2904	12.8691	12.5469	12.2789	12.3046	12.5512	12.9612	13.4629	14.0865	14.4549	14.7704	14.9076	15.1432	15.3954	15.5596	15.6542	15.4919	15.8681	16.7608	17.0663	17.2467	17.4672	18.2061	18.351	18.2963	18.8861	19.2587	19.4955	19.6047	19.6764	19.7715	19.873	20.0132	20.1792	20.3609	20.5901	20.8392	21.0886	21.3126	21.5296	21.866	22.1594
FSS2_17	CV	ST	NaN	NaN	NaN	NaN	NaN	NaN	NaN	NaN	NaN	NaN	NaN	NaN	NaN	NaN	NaN	NaN	NaN	NaN	NaN	NaN	NaN	NaN	NaN	NaN	NaN	NaN	NaN	NaN	NaN	NaN	NaN	NaN	NaN	NaN	NaN	NaN	NaN	NaN	NaN	NaN	NaN	NaN	NaN	NaN	NaN	NaN	NaN
FSS2_18	CV	ST	5.8915	4.82053	3.74361	2.89125	2.30674	1.66768	1.20165	1.161	1.38289	1.83564	2.45773	3.12964	3.71087	4.07134	4.2875	4.37334	4.43325	4.59817	4.69125	4.90932	5.12316	5.4512	5.82013	6.29878	6.65528	7.03775	7.34412	7.86453	8.34684	8.74799	9.13113	9.58848	10.007	10.5515	11.0851	11.5827	12.0381	12.5938	13.0735	13.5422	13.91	14.1961	14.5232	14.9062	15.2931	15.7144	16.0827
FSS2_19	CV	ST	7.11821	6.99806	7.18242	7.80099	8.61281	8.60131	8.53815	8.56699	8.53906	8.5418	8.72524	9.00135	9.52099	9.97133	10.4583	10.7968	11.1511	11.3887	11.5319	11.6177	11.6372	11.7945	11.7956	11.9516	12.2261	12.5102	12.7439	13.056	13.3651	13.7703	14.0474	14.3996	14.7297	15.1109	15.5223	15.8591	16.2813	16.6144	16.9616	17.2742	17.5718	17.997	18.4092	18.761	19.0637	19.3173	19.485
FSS2_20	CV	ST	9.65738	10.2896	11.2149	12.2697	13.6532	14.5267	13.961	12.886	12.0321	12.0826	12.9307	13.9941	14.8171	15.4464	15.898	16.2349	16.4833	16.7545	16.9042	17.1093	17.2163	17.2969	17.3939	17.5077	17.6671	17.9335	18.2102	18.1809	18.4861	18.5443	18.6613	18.8196	19.3026	19.278	19.6195	19.8455	20.049	20.3902	20.6302	20.9843	21.228	21.4644	21.8236	22.0701	22.377	22.6797	22.9727
FSS2_21	CV	ST	2.88084	1.40699	0.754191	1.03907	1.33789	1.6248	1.35093	0.479307	-0.838801	-2.36272	-3.73514	-4.5552	-4.70136	-3.84568	-2.32881	-0.625593	1.17941	2.63001	3.47593	3.91636	3.92398	3.71029	3.15951	3.24859	3.19298	3.51203	4.25344	4.91337	5.73154	6.6172	7.41754	7.9872	8.45772	8.73163	8.94668	9.06669	9.2875	9.49447	9.82953	10.2583	10.6515	11.1103	11.4512	11.8461	12.2248	12.534	12.6101
FSS2_23	CV	ST	NaN	NaN	NaN	NaN	NaN	NaN	NaN	NaN	NaN	NaN	NaN	NaN	NaN	NaN	NaN	NaN	NaN	NaN	NaN	NaN	NaN	NaN	NaN	NaN	NaN	NaN	NaN	NaN	NaN	NaN	NaN	NaN	NaN	NaN	NaN	NaN	NaN	NaN	NaN	NaN	NaN	NaN	NaN	NaN	NaN	NaN	NaN
FSS2_24	CV	ST	14.9336	14.2418	14.2501	14.7443	14.6465	14.3383	13.2168	12.2993	11.8198	12.0953	12.899	13.6894	14.5414	15.2763	15.6488	15.9523	16.2392	16.5766	17.0406	17.6156	17.8811	18.6158	18.9344	19.1154	19.6459	19.9874	20.5791	20.9381	21.2868	21.5274	21.6752	22.1433	22.6054	22.6989	22.92	23.3632	23.6385	23.953	24.2306	24.5868	25.0077	25.4762	25.9082	26.4016	26.9836	27.6236	28.2948
FSS2_25	CV	ST	1.60174	1.14436	1.21565	1.1156	1.39475	1.49691	1.71985	2.19466	2.83541	3.50584	4.30375	5.07894	5.60177	5.78192	6.10113	6.30095	6.5969	6.93486	7.32944	8.04787	8.55301	8.90408	9.32967	9.87747	10.6169	10.9607	11.4815	12.3375	13.2014	14.0143	15.0146	15.8772	16.6493	17.6264	18.4129	19.1282	19.7277	20.385	20.8246	21.3022	21.6721	21.6915	21.7207	21.4773	21.306	21.031	20.5979
FSS2_26	CV	ST	7.31017	6.75463	7.3742	7.3113	6.52903	5.78924	5.55072	5.46436	5.72151	5.93442	6.31645	6.76048	7.2723	7.5763	7.7005	7.55204	7.30993	7.10558	6.94674	6.94534	7.26209	7.72249	8.32415	8.47725	8.8095	8.78284	8.801	8.8058	8.86785	9.03156	9.20344	9.52404	9.78648	10.0958	10.2624	10.4065	10.6344	10.7884	10.9245	11.1863	11.393	11.6076	11.8199	12.0197	12.263	12.6894	13.0553
FSS2_27	CV	ST	3.57485	2.8268	3.65005	5.3377	6.49727	6.95709	7.25239	7.75838	8.25923	8.71499	9.21426	9.25797	9.50982	9.86848	10.386	10.8625	11.3691	11.647	12.187	12.3844	12.9041	13.1216	13.8667	14.2685	14.6928	15.3143	15.7933	16.533	17.1601	17.5953	18.2332	19.0613	19.7149	20.3495	21.0183	21.7428	22.509	23.141	23.6999	24.121	24.6091	24.8394	25.0592	25.1648	25.151	25.2235	25.5392
FSS2_29	CV	ST	6.62517	6.87116	7.97938	9.79397	11.995	14.1596	14.5072	12.3459	9.99573	7.37801	6.68956	7.46122	8.62382	9.99563	11.0236	11.4107	10.8375	10.2186	9.35481	8.94484	9.09319	9.42876	10.1161	10.8514	11.6483	12.1746	12.803	13.027	13.2393	13.2154	13.3193	13.232	13.823	13.9509	14.5158	15.1296	15.7284	16.1783	16.7024	16.9651	17.2549	17.3782	17.4393	17.4078	17.4108	17.5218	17.4865
FSS2_01	CV	DT	1.73191	0.251401	-1.09966	-1.84583	-2.50865	-2.89877	-3.15556	-3.33813	-3.19272	-2.77005	-2.22705	-1.64072	-1.27268	-1.00261	-0.759825	-0.436459	-0.231077	0.0503756	0.326151	0.610892	0.784188	0.916349	1.60611	1.77018	1.76413	1.78435	1.78017	1.92176	2.26431	2.71366	3.03203	3.13034	3.25269	3.4023	3.57636	3.75917	4.03998	4.30683	4.60703	4.90258	5.23012	5.56489	5.99931	6.43164	6.92982	7.4504	8.00913
FSS2_02	CV	DT	19.1298	17.3355	15.2406	13.3555	11.8317	10.9169	10.2638	10.069	10.2265	10.669	11.244	11.8604	12.4405	13.0319	13.4769	13.7023	13.8249	13.9484	13.7331	13.6061	13.4226	13.2945	13.3879	13.6139	13.9967	14.4171	14.7802	15.2005	15.4812	15.7985	16.0471	16.2457	16.5714	16.82	17.348	17.9787	18.6629	19.4611	20.3112	21.0523	21.6869	22.2262	22.6847	23.1809	23.6525	24.2728	24.996
FSS2_03	CV	DT	1.87863	1.8043	2.1469	2.49867	2.08619	1.56313	1.18579	1.03306	1.12671	1.55082	2.06396	2.24816	2.37354	2.35134	2.25185	2.36305	2.47367	2.81574	3.01808	3.32301	3.77364	4.11919	4.51258	4.83102	5.08149	5.48944	5.85521	6.03811	6.3104	6.6699	6.87317	7.12406	7.34411	7.57396	7.71404	7.80893	8.08755	8.33091	8.48574	8.64258	8.77769	9.0693	9.36117	9.69353	10.025	10.4128	10.7554
[truncated: 75 more rows]
[truncated: 54 more columns]

## Sheet: Ankle flexion
ID	Shoe	Walk
[truncated: 156 more rows]
[truncated: 54 more columns]

## Sheet: Ankle rotation
ID	Shoe	Walk
[truncated: 156 more rows]
[truncated: 54 more columns]
