# Supplementary material for: Biomechanical mechanisms underlying the effect of minimalist footwear on walking stability in persons with a history of falls
Source: Commun Med (Lond). 2025 Dec 16;6:39. doi: 10.1038/s43856-025-01291-x (PMC12820056; doi:10.1038/s43856-025-01291-x)
Supplement: Supplementary file 4 — Supplementary Data 2 [file 43856_2025_1291_MOESM4_ESM.xlsx]

## Sheet: Supplementary Data 2
ID	Walk		MoSBf	MoSCv	MoSMl		hipxBf	hipyBf	hipzBf	kneexBf	kneeyBf	kneezBf	ankxBf	ankyBf	ankzBf		hipxCv	hipyCv	hipzCv	kneexCv	kneeyCv	kneezCv	ankxCv	ankyCv	ankzCv		hipxMl	hipyMl	hipzMl	kneexMl	kneeyMl	kneezMl	ankxMl	ankyMl	ankzMl		hipxBfH	hipyBfH	hipzBfH	kneexBfH	kneeyBfH	kneezBfH	ankxBfH	ankyBfH	ankzBfH	hipxCvH	hipyCvH	hipzCvH	kneexCvH
FSS2_01	ST		0.06	0.08	0.11		12.76	65.78	11.01	13.43	101.32	12.4	21.51	28.98	18.41		12.93	64.54	12.58	15.65	97.22	21.18	13.69	32.57	9.03		13.37	63	12.85	16.67	102.05	14.74	24.65	35.63	14.27		7.17	36.22	-1.23	-2.05	9.65	4.34	-1.94	-14.23	3.32	7.36	38.32	-4.54	-3.54
FSS2_02	ST		0.08	0.04	0.07		13.75	60.31	11.33	6.04	89.1	12.42	34.2	32.96	16.41		17.04	64.7	13.26	9.56	101.03	12.69	36.33	47.66	15.06		999	999	999	999	999	999	999	999	999		6.58	37.75	2.67	-2.93	11.56	-1.87	14.45	-8.3	0.63	9.2	40.94	2.26	-3.34
FSS2_03	ST		-0.03	-0.07	-0.01		999	999	999	999	999	999	999	999	999		19.53	66.26	13.75	10	91.05	7.78	23.31	32.83	12.37		18.86	59.53	10.13	15.6	100.27	19.52	29.23	33.06	16.38		999	999	999	999	999	999	999	999	999	12.92	45.52	2.54	0.62
FSS2_05	ST		0.03	0.06	0.09		13.79	62.77	5.99	4.78	93.08	19.68	20.17	27.92	15.25		15.3	64.86	7.75	9.81	95.45	20.4	16.16	31.16	12.12		15.11	62.48	9.62	7.65	102.65	20.17	22.39	39.08	14.76		6.65	48	-1	-3.32	10.72	-3.68	6.01	-2.2	3.66	7.1	49.45	-0.01	-3.19
FSS2_06	ST		0.1	0.09	0.13		13.87	51.57	8.6	15.54	85.73	13.46	14.75	25.25	9.64		15.42	52.76	11.53	15.06	93.17	26.65	18.77	28.22	8.58		17.47	53.22	8.18	17.47	95.45	18.28	17.51	30.86	5.48		4.38	27.29	4.08	3.32	11.08	4	-0.01	-2.93	-1.26	5.52	35.51	-7.84	-2.42
FSS2_07	ST		0.11	0.12	0.12		14.39	62.12	12.62	7.39	94.87	12.76	24.61	37.23	22.47		15.93	65.47	14.47	7.87	93.69	14.85	14.37	32.15	12.61		17.41	66.67	14.42	8.54	105.28	13.99	20.47	40.56	19.41		4.85	44.74	2.12	-1.44	15.05	0.96	0.06	-16.13	0.44	4.45	44.97	-1.81	-2.22
FSS2_08	ST		0.01	0.07	0.09		12.05	53.13	8.66	7.71	86.75	13.39	32.87	25.81	16.67		9.51	50.99	8.61	7.04	87.06	12.85	41.08	30.53	14.85		13.03	52.82	9.39	7.64	100.7	16.14	30.33	30.6	13.75		3.31	32.94	3.92	-1.06	15.27	-4.27	17.08	-5.99	6.76	3.91	32.14	1.66	-4.11
FSS2_09	ST		0.09	0.12	0.12		20.28	62.63	10.68	15.5	86.22	7.53	13.7	30.11	15.64		20.89	68	11.94	15.99	88.46	7.68	17.49	30.77	14.04		20.7	63.48	11.43	16.3	92.51	7.02	18.51	31.59	13.7		7.59	42.59	-10.5	-5.72	10.18	-4.42	-4.62	-11.88	-1.39	7.74	46.63	-11.77	-7.02
FSS2_10	ST		0.05	0.06	0.08		12.33	55.88	8.07	13.05	103.99	18.87	8.15	31.05	9.86		12.5	57.37	8.89	14.36	105.26	19.68	13.31	42.8	15.08		10.96	58.43	10.21	14.54	107.03	20.05	12.37	51.73	14.01		4.51	47.64	-2.89	-4.82	16.28	-8.15	1.48	-4.59	-1.72	3.69	46.29	-4.97	-4.07
FSS2_11	ST		0.06	0.06	0.07		21.43	56.24	18.34	6.57	93.41	15.75	16.57	32.84	12.39		24.62	60.59	20.51	10.77	96.29	19.91	15.36	38.78	11.29		23	58.08	19.81	9.53	100.06	21.16	15.15	35.44	10.37		13.5	46.88	-7.69	-8.1	21.73	4.4	7.05	-1.72	-2.74	16.48	49.38	-10.19	-9.5
FSS2_12	ST		0.07	0.13	0.11		11.85	50.61	11.46	8.91	83.99	10.66	22.13	22.44	5.05		10.47	47.25	11.44	7.57	84.23	12.03	19.69	24.29	6.81		13.49	56.92	14.23	9.65	103	12.64	27	29.13	15.73		8.34	37.4	-8.09	-7.56	7.7	5.71	-10.48	-7.49	-2.15	7.14	33.09	-8.44	-5.21
FSS2_13	ST		0.09	0.11	0.13		14.2	53.27	12.6	15.71	88.34	15.92	21.85	29.05	14.96		15.41	55.61	12.47	18.08	93.99	19.66	29	27.99	19.04		12.84	53.98	12.18	16.72	96.52	17.14	45.01	32.51	22.17		11.11	34.91	-3.69	-2.68	-2.43	8.34	2.41	-6.43	4.74	11.29	37.6	-5.28	-3.4
FSS2_14	ST		0	0.01	0.04		12.34	64.21	14.68	4.78	84.44	11.83	29.25	23.96	14.23		12.96	64.54	13.13	5.41	90.1	9.78	31.84	23.58	9.23		11.95	65.39	14.53	6.54	101.19	12.05	36.19	26.02	16.9		3.1	44.49	-6.71	-1.08	12.09	1.69	-1.39	-9.66	1.99	4.04	46.19	-7.5	-2.23
FSS2_15	ST		0.05	0.09	0.09		10.61	63.86	7.77	10.53	90.67	16.25	19.86	29.21	9.83		11.48	65.91	9.95	14.37	102.88	21.45	17.86	38.25	7.2		13.21	69.55	10.27	17.32	111.59	21.17	22.11	41.53	9.12		7.46	41.79	1.36	-2.62	1.75	9.7	7.76	-8.72	-6.47	6.5	43.09	-3.17	-4.84
FSS2_16	ST		0.04	0.05	0.04		18.66	70	9.83	6.57	82.82	10.57	14.12	30.59	20.97		19.01	70.49	8.48	6.75	86.3	11.43	31.64	31.87	17.5		999	999	999	999	999	999	999	999	999		9.41	43.48	-2.97	-3.48	21.51	4.69	2.95	-8.46	-4.47	9.06	45.75	-3.1	-3
FSS2_17	ST		0.09	0.11	0.14		17.55	61.92	11.73	9.28	88.94	19.26	19.58	23.01	13.16		999	999	999	999	999	999	999	999	999		16.19	64.59	12.29	7.6	110.68	24.95	33.27	33.45	38.39		13.7	49.6	5.19	-2.45	6.02	8.25	6.79	-13.47	0.53	999	999	999	999
FSS2_18	ST		0.11	0.12	0.15		16.25	56.63	14.6	5.25	110.07	16.49	21.59	38.18	15.16		14.96	57.4	16.69	5.12	109.84	15.54	17.92	34.84	9.53		15.79	58.28	16.7	6.29	117.23	16.01	26.74	39.94	15.14		12.36	41.57	-8.44	-3.75	20.6	8.77	9.3	-3.97	4.45	11.86	40.42	-7	-4.66
FSS2_19	ST		0.09	0.08	0.11		20.68	47.6	14.46	10.15	89.28	24.52	16.59	28.12	11.48		19.91	50.66	16.46	13.48	97.22	24.78	19.85	28.65	12.46		19.28	51.6	18.44	13.28	112.71	24.34	29.12	30.04	12.38		13.54	42.36	-9	-3.77	5.93	13.63	0.15	-12.65	3.34	14.21	44.01	-9.66	-5.09
FSS2_20	ST		0	-0.02	0		15.01	55.12	8.64	17.25	96.9	19.15	33.45	25.1	18.89		14.18	58.65	9.2	18.37	107.77	18.4	29.21	27.51	15.86		15.31	60.09	10.83	16.57	113.4	21.73	46.29	37.77	43.84		9.52	43.55	-2.92	1.48	11.84	15.04	7.11	3.55	3.97	8.67	47.71	-3.93	0.62
FSS2_21	ST		0.03	0.03	0.04		16.72	61.68	8.38	16.61	94.86	12.77	17.77	31.77	13.06		17.87	65.12	11.49	19.36	108.18	34.79	19.74	40.05	7.94		19.48	64.35	12.29	21.49	107.89	18.63	25.9	45.81	12.89		13.4	46.76	-10.84	-8.21	19.28	10.64	8.5	-5.23	-2.15	14.28	48.56	-12.21	-7.69
FSS2_23	ST		0.09	0.11	0.12		12.44	63.75	11.78	17.83	98.62	25.39	23.55	28.04	14.83		999	999	999	999	999	999	999	999	999		13.61	64.2	11.58	18.72	101.08	38.26	43.81	29.41	12.73		5.67	40.69	-8.2	-5.23	1.99	12.23	10.9	-0.5	7.42	999	999	999	999
FSS2_24	ST		0.12	0.07	0.13		9.09	56.7	13.72	11.9	82.9	13.23	24.24	32.45	9.01		8.46	60.38	13.48	7.43	86.5	5.73	43.53	38.26	43.02		9.24	61.26	13.85	11.59	98.82	8.16	42.92	48.89	32.51		6.32	43.68	-4.78	-1.16	8.11	6.58	3.46	-7.01	-0.59	6.67	46.04	-3.43	-3.9
FSS2_25	ST		0.1	0.12	0.14		10.91	52.99	6.71	7.35	84.24	25.55	24.16	25.07	9.33		11.32	57.9	9.79	16.92	98.55	53.2	43.41	24.58	7.09		11	54.83	8.96	12.89	93.02	35.61	33.95	22.57	6.69		7.5	50.05	-3.89	-2.51	15.84	15.97	3.94	-4.86	5.13	8.85	49.23	-4.78	-2.29
FSS2_26	ST		0.03	0.06	0.08		23.66	53.56	13.42	10.4	99.57	29.43	23.76	35.01	17.72		23.89	55.15	13.41	10.63	104.08	26.03	21.22	34.39	11.39		22.8	54.43	12.85	10.69	102.64	26.5	20.71	33.32	11.39		15.02	32.16	-9.77	-6.56	22.52	9.89	2.01	-2.41	-0.19	15.97	33.1	-13.48	-5.27
FSS2_27	ST		0.02	0.02	0.07		12.11	59.44	11.37	14.91	98.99	18.68	25.28	40.76	13.47		12.75	62.06	10.76	17.13	102.3	30.73	26.37	41.33	9.88		11.35	61.74	12.51	15.93	108.3	28.75	36.54	45.31	21.07		4.39	45.09	-2.38	-1.19	12.36	9.86	6.88	-12.72	4.43	6.23	49	-4.01	-2.99
FSS2_29	ST		0.07	0.07	0.11		15.22	67.7	13.6	13.9	102.38	14.47	25.17	34.3	10.33		14.73	68.91	12.44	13.53	105.96	12.65	24.75	38.95	15.14		14.96	71.06	12.72	16.43	106.48	11.96	39.12	42.09	30.78		10.88	39.73	-9.39	-3.24	6.93	-0.32	4.67	-3.93	3.27	9.87	39.54	-8.54	-3.64
FSS2_01	DT		0.09	0.07	0.1		13.68	62.72	10.19	13.28	91.75	12.89	18.45	26.9	17.36		12.17	62.15	12.73	14.44	94.63	20.97	14.46	33.12	8.02		13.75	62.56	12.73	16.92	107.65	12.98	25.82	36.61	14.66		7.43	37.54	-1.83	-2.38	5.85	3.84	-0.64	-13.23	3.28	6.69	38.98	-2.97	-3.03
FSS2_02	DT		0.08	0.03	0.06		13.76	60.98	10.09	6.78	83.86	12.32	32.07	33.25	18.54		16.94	64.86	12.34	9.97	102.21	13.69	36.13	47.99	16.18		999	999	999	999	999	999	999	999	999		6.46	38.98	2.54	-3.78	11.24	-6.01	14.06	-9.27	1.97	8.79	41.17	0.2	-2.87
FSS2_03	DT		-0.04	-0.08	-0.03		999	999	999	999	999	999	999	999	999		19.88	60.39	11.11	11.64	87.68	8.82	20.62	29.56	11.39		17.69	57.56	9.72	15.15	96.42	17.87	25.68	30.12	16.01		999	999	999	999	999	999	999	999	999	12.23	43.84	2.91	1.4
FSS2_05	DT		0.02	0.06	0.07		13.97	62.64	5.74	5.73	95.5	20.09	25.79	26.73	15.52		15.83	66.31	5.91	9.57	97.4	20.98	15.83	31.21	13.13		14.67	62.08	7.33	7.66	100.65	18.92	21.54	33.28	13.77		8.3	46.86	0.09	-3.13	16.57	-1.88	9.55	-4.62	2.06	7.41	49.01	-0.98	-3.04
FSS2_06	DT		0.09	0.09	0.13		14.38	52.59	8.44	15.17	85.57	11.31	15.33	26.01	10.06		15.44	54.01	12.19	14.06	92.32	25.76	17.05	27.47	8.76		18.41	53.53	9.14	17.67	98.47	18.31	19.27	31.77	7.12		4.1	27.33	3.71	3.93	11.69	3.18	-0.41	-3.75	-1.85	5.7	35.28	-7.52	-2.32
FSS2_07	DT		0.1	0.11	0.11		14.28	61.41	12.26	6.56	89.95	12.15	21.95	32.59	21.96		15.77	63.06	13.28	8.14	90.24	13.14	11.48	29.51	12.74		17.24	64.97	14.5	8.44	105.18	13.9	20.14	39.15	18.87		5.06	43.74	1.14	-0.92	13.52	3.14	-0.27	-16.24	0.18	4.51	44.16	-1.73	-0.9
FSS2_08	DT		0.02	0.07	0.1		13.24	51.21	10.16	7.23	80.39	15.13	31.47	24.2	16.7		11.75	52.91	9.15	6.66	85.47	14.48	38.85	29.37	14.83		13.51	51.58	9.34	7.64	90.51	14.3	29.9	26.57	11.88		2.35	28.79	3.63	0.32	12.07	-6.79	15.06	-5.9	5.53	2.92	30.55	3.84	-2
FSS2_09	DT		0.1	0.16	0.12		18.9	61.25	10.13	15.07	84.17	7.36	12.39	27.58	14.87		25.79	73.37	14.7	17.95	93.01	9.92	18.53	35.99	16.29		22.04	65.54	9.82	17.64	90.97	8	16.06	33.03	13.12		7.58	41.65	-9.86	-5.44	11.33	-4.47	-4.1	-11.93	-2.61	9.21	48.41	-14.72	-6.45
FSS2_10	DT		0.13	0.1	0.14		12.61	56.91	9.03	14.77	94.75	24.44	12.11	47.9	17.57		11.14	54.6	7.76	14.59	102.39	20.51	12.78	42.2	14.33		10.16	54.26	9.78	14.27	105.89	21.03	9.9	44.11	11.77		0.56	44.06	-5.5	-3.83	4.26	-8.86	1.25	0.84	-0.08	3.4	43.74	-3.71	-4.42
FSS2_11	DT		0.04	0.03	0.04		22.37	57.69	19.14	8.3	92.99	18.32	19.89	29.7	14.58		24.1	60.67	19.91	11.63	96.12	20.24	15.2	35.81	10.61		23.81	60.21	20.85	10.74	100.11	22.71	15.43	36.5	12.38		13.62	46.05	-6.32	-8.6	22.6	1.93	8.19	-1.52	-3.19	16.22	49.34	-9.25	-8.89
FSS2_12	DT		0.04	0.1	0.07		11.12	53.41	13.07	8.71	85.3	10.88	23.94	21.39	5.24		11.65	55.36	13.26	8.42	94.46	10.89	21.23	27.73	6.05		14.03	58.3	14.57	9.28	100.18	15.29	28.82	30.76	14.63		8.21	36.74	-7.52	-7.55	10.13	4.77	-10.29	-7.48	-2.61	6.91	33.94	-8.61	-5.36
FSS2_13	DT		0.14	0.15	0.17		13.8	53.2	12.74	14.76	86.13	17.4	24.42	27.41	14.12		15.43	55.45	12.2	18.03	94.5	19.42	28.9	27.96	18.94		12.86	52.59	10.26	16.51	93.82	16.89	46.62	30	20.65		11.41	34.78	-3.31	-2.47	-0.3	9.12	3.5	-7.69	4.59	11.27	37.47	-5	-3.36
FSS2_14	DT		0.02	0.04	0.09		11.14	60.96	13.22	4.77	83.5	9.51	27.71	23.17	12.66		11.59	61.57	12	6.43	91.31	9.15	32.08	23.91	9.6		11.48	60.28	12.1	6.85	96.54	9.92	34.64	22.56	13.79		3.33	42.87	-5.63	-1.28	8.32	0.1	-3.62	-8.87	1.69	3.94	44.41	-6.15	-2.7
FSS2_15	DT		0.04	0.07	0.09		10.61	63.86	7.77	10.53	90.67	16.25	19.86	29.21	9.83		11.72	67.46	10.46	14.02	106.35	20.32	18.06	40.12	7.79		12.64	68	9.97	16.22	111.62	23.11	22.16	42.1	8.98		7.46	41.79	1.36	-2.62	1.75	9.7	7.76	-8.72	-6.47	6.51	43.19	-3.82	-4.73
FSS2_16	DT		0.03	0.03	0.04		17.7	70.06	10.07	6.55	84.9	12.4	15.1	30.78	22.01		17.74	70.5	8.93	7.28	87.57	12.56	34.81	34.41	15.7		999	999	999	999	999	999	999	999	999		8.93	42.76	-2.64	-3.27	23.54	5.25	2.07	-8.99	-4.29	8.7	46.22	-3.89	-3.41
FSS2_17	DT		0.13	0.14	0.17		16.54	57.77	11.63	9.15	88.19	20.93	17.86	23.16	13.71		999	999	999	999	999	999	999	999	999		16.69	63.89	12.21	7.78	113.18	24.59	34.28	34.06	41.63		12.97	46.68	2.5	-2.93	-3.51	7.41	6.42	-11.92	1.69	999	999	999	999
FSS2_18	DT		0.18	0.16	0.2		15.07	56.76	14.02	6.46	106.62	12.05	22.06	38.39	15.98		14.14	56.83	16.71	4.69	105.06	13.2	16.41	34.15	8.53		15.15	56.56	15.86	5.46	113.66	14.73	27.61	36.53	12.65		10.98	40.48	-9.69	-3.55	19.43	8.17	9.99	-4.39	4.53	10.49	40.78	-8.51	-4.58
FSS2_19	DT		0.08	0.07	0.09		18.88	48.32	15.02	12.12	91.58	23.54	15.26	29.77	11.92		19.29	50.01	16.01	13.31	96.45	22.47	22.6	29.53	10.17		19.2	50.96	17.73	13.64	110.57	25.4	27.86	31.81	12.76		12.37	42.46	-9.47	-3.61	3.85	12.21	-0.15	-11.25	3.3	13.77	42.96	-9.5	-4.99
FSS2_20	DT		0.07	0.01	0.04		16.62	56.24	9.62	17.35	96.21	19.73	37.22	24.8	20.56		15.24	58.4	8.51	18.69	107.42	20.71	29.05	27.06	17.33		15.34	59.51	9.89	16.47	114.24	21.42	48	37.43	43.38		8.1	42.93	-2.5	1.84	13.3	13.1	7.09	0.04	4.38	8.6	46.89	-4.45	0.27
FSS2_21	DT		0.03	0.04	0.05		18.47	63.71	10.32	17.98	97.26	13.42	18.22	35.06	13.78		18.59	65.38	11.97	21.33	103.25	33.36	22.14	39.76	7.93		17.75	62.64	12.03	20.06	104.02	15.81	20.76	38.21	11.23		14.13	46.28	-11.65	-8.33	20.68	10.99	5.92	-6.06	-2.72	14.36	49.18	-13.24	-8.08
FSS2_23	DT		0.14	0.15	0.17		12.15	62.79	10.97	17.88	102.29	25.04	26.78	30.75	13.49		999	999	999	999	999	999	999	999	999		13.24	64.29	10.24	18.68	100.09	31.77	43.73	30.19	17.24		5.81	38.15	-7.98	-5.5	-1.06	10.57	10.47	-3.44	9.21	999	999	999	999
FSS2_24	DT		0.09	0.05	0.14		9.34	55.51	14	12.25	81.65	13.27	23.93	32.7	8.86		8.36	59.04	13.13	6.03	87.52	6.7	42.64	35.55	44.65		8.43	59	13.88	9.1	90.6	7.02	42.22	42.37	35.94		6.32	43.17	-5.5	-1.77	5.5	6.98	4.68	-5.44	-0.1	5.83	46.22	-3.93	-4.1
FSS2_25	DT		0.16	0.15	0.16		9.35	54.6	9.43	8.15	87.55	24.62	23.58	27.6	12.57		12.4	59.66	10.21	18.13	98.85	53.16	42.84	24.22	8.43		11.04	55.29	9.81	13.95	91.47	38.85	35.36	20.75	8.79		4.74	48.46	-6.05	-3.68	-3.83	12.74	6.05	-0.88	5.34	9.07	49.62	-7.68	-3.24
FSS2_26	DT		0.02	0.06	0.08		23.66	53.56	13.42	10.4	99.57	29.43	23.76	35.01	17.72		25.99	55.24	13.6	10.39	108.01	29.22	21.67	35.94	9.2		22.97	52.68	12.88	9.46	99.24	26.45	23.47	30.15	10.62		15.02	32.16	-9.77	-6.56	22.52	9.89	2.01	-2.41	-0.19	15.81	33.86	-11.76	-5.84
FSS2_27	DT		0.03	0.01	0.06		12.32	59.15	12.42	15.81	98.77	18.11	24.88	36.97	15.89		14.43	63.37	11.67	17.01	99.99	31.46	28.92	41.51	8.04		13.09	61.23	13.94	14.62	104.68	27.74	33.54	42.99	21.78		4.61	43.8	-2.48	-0.2	15.28	10.05	5.35	-13.81	4.08	6.4	49	-4.07	-2.67
FSS2_29	DT		0.08	0.08	0.12		15.31	66.45	12.21	13.05	101.76	15.13	24.44	32.12	11.38		14.98	69.71	13.39	12.89	105.17	12.78	24.94	39.76	11.39		16.4	69.81	13.07	17.65	104.37	13.23	36.67	40.79	28.23		11.04	38.69	-9.73	-3.35	6.58	1.99	4.48	-5.29	3.15	10.88	38.66	-7.51	-4.09
[truncated: 15 more columns]

## Sheet: Readme
Variable	Description
ID	Participant identifier code.
Walk	Walking trial label (e.g., ST -single task; DT - dual task).
MoSBf, MoSCv, MoSMl	Margin of Stability (MoS) values during barefoot (Bf), conventional supportive shoe (Cv), and minimal shoe (Ml) walking conditions, respectively.
hipxBf, hipyBf, hipzBf	Hip joint angles (abduction/adduction, flexion/extension, internal/external rotation) during barefoot walking -range values.
kneexBf, kneeyBf, kneezBf	Knee joint angles (abduction/adduction, flexion/extension, internal/external rotation) during barefoot walking-range values.
ankxBf, ankyBf, ankzBf	Ankle joint angles (abduction/adduction, dorsiflexion/plantarflexion, internal/external rotation) during barefoot walking -range values.
hipxCv, hipyCv, hipzCv, …	Same joint angle measures as above, but during walking in conventional supportive shoes -range values.
hipxMl, hipyMl, hipzMl, …	Same joint angle measures as above, but during walking in minimal shoes -range values.
hipxBfH, hipyBfH, hipzBfH	Hip joint angles at heel strike during barefoot walking.
kneexBfH, kneeyBfH, kneezBfH	Knee joint angles at heel strike during barefoot walking.
ankxBfH, ankyBfH, ankzBfH	Ankle joint angles at heel strike during barefoot walking.
hipxCvH, hipyCvH, hipzCvH, etc.	Corresponding joint angles at heel strike during conventional supportive shoe walking.
hipxMlH, hipyMlH, hipzMlH, etc.	Corresponding joint angles at heel strike during minimal shoe walking.
value 999	Missing data
