# Supplementary material for: Biomechanical mechanisms underlying the effect of minimalist footwear on walking stability in persons with a history of falls
Source: Commun Med (Lond). 2025 Dec 16;6:39. doi: 10.1038/s43856-025-01291-x (PMC12820056; doi:10.1038/s43856-025-01291-x)
Supplement: Supplementary file 5 — Supplementary Data 3 [file 43856_2025_1291_MOESM5_ESM.xlsx]

## Sheet: Hip power
'FSS2_01'	'bf'	'nw'	-0.0891129	-0.178945	-0.186688	-0.160058	-0.116623	-0.0534238	0.0321389	0.137229	0.2607	0.407346	0.581954	0.776529	0.970398	1.14543	1.28756	1.39086	1.45545	1.48679	1.49392	1.4845	1.46451	1.44035	1.41402	1.38717	1.36042	1.33222	1.30086	1.26597	1.22771	1.1854	1.13964	1.09051	1.03907	0.985362	0.930268	0.874725	0.818936	0.762851	0.706748	0.651054	0.597424	0.546886	0.500047	0.45838	0.422581	0.393281	0.370132
'FSS2_01'	'bf'	'dtw'	-0.0759079	-0.152767	-0.164863	-0.148501	-0.115078	-0.0647149	0.00406601	0.0907141	0.193915	0.315771	0.468559	0.654057	0.840766	1.00562	1.13879	1.24342	1.32338	1.37702	1.40255	1.40731	1.40007	1.38157	1.35564	1.32486	1.28898	1.249	1.20647	1.16261	1.11774	1.07094	1.02178	0.969515	0.918109	0.866462	0.814793	0.762846	0.712223	0.663536	0.614846	0.566617	0.520271	0.477621	0.438289	0.404393	0.375983	0.35309	0.336066
'FSS2_01'	'cv'	'nw'	-0.0112276	-0.0110997	-0.00389146	0.0131405	0.0387243	0.0704352	0.107926	0.154868	0.217543	0.30024	0.402485	0.514994	0.631361	0.754099	0.880581	1.00237	1.10979	1.1984	1.27031	1.32814	1.37243	1.40047	1.41482	1.41835	1.41349	1.39987	1.37826	1.35024	1.31667	1.27917	1.23845	1.19284	1.14325	1.09054	1.03573	0.978472	0.919631	0.859969	0.798798	0.736888	0.675981	0.616472	0.558394	0.505095	0.457469	0.415631	0.380286
'FSS2_01'	'cv'	'dtw'	-0.0141376	-0.0181635	-0.0172633	-0.00821538	0.0100292	0.0368001	0.0710956	0.114283	0.170624	0.243488	0.331691	0.431565	0.545421	0.67579	0.81302	0.941747	1.05571	1.15738	1.24736	1.31892	1.36679	1.3934	1.40599	1.40832	1.40099	1.38556	1.36452	1.33919	1.30924	1.2745	1.23336	1.18665	1.13455	1.07826	1.01606	0.950173	0.881937	0.81187	0.741186	0.669562	0.600513	0.533424	0.473002	0.41957	0.373541	0.335351	0.305447
'FSS2_01'	'ml'	'nw'	-0.0215122	-0.0436475	-0.0695406	-0.0859744	-0.0779824	-0.0366304	0.0400446	0.149174	0.283941	0.433346	0.59053	0.756013	0.928882	1.10127	1.25773	1.38348	1.47217	1.52934	1.56653	1.58872	1.59395	1.58598	1.56931	1.54437	1.51176	1.4721	1.4266	1.37746	1.32684	1.27492	1.22306	1.17149	1.11842	1.06566	1.0117	0.955384	0.896587	0.835104	0.770805	0.705492	0.639844	0.576977	0.51864	0.466537	0.422129	0.386239	0.35856
'FSS2_01'	'ml'	'dtw'	-0.023943	-0.0515041	-0.0926079	-0.12863	-0.137768	-0.110953	-0.049482	0.0419504	0.158649	0.29431	0.441004	0.599077	0.773236	0.958684	1.13931	1.29044	1.40056	1.47743	1.53319	1.5662	1.57424	1.56106	1.53605	1.50228	1.46044	1.41181	1.35887	1.303	1.2437	1.18183	1.11759	1.05083	0.982881	0.912525	0.841584	0.771135	0.702179	0.635586	0.57239	0.515102	0.463562	0.418323	0.380106	0.348847	0.324005	0.305381	0.292289
'FSS2_02'	'bf'	'nw'	0.0264204	0.0884863	0.106417	0.0974482	0.0692839	0.0264974	-0.0171399	-0.0457298	-0.0520379	-0.033227	0.0124092	0.0841038	0.170516	0.268282	0.377382	0.485048	0.575053	0.641146	0.688304	0.719987	0.733573	0.72851	0.714358	0.697438	0.680836	0.665415	0.651093	0.637419	0.623821	0.609921	0.594968	0.57802	0.558872	0.538219	0.516173	0.493229	0.469546	0.445109	0.420323	0.395795	0.371426	0.348083	0.325138	0.302728	0.280773	0.259449	0.238635
'FSS2_02'	'bf'	'dtw'	0.0345043	0.102276	0.111598	0.0930734	0.0525641	-0.00299137	-0.0538947	-0.0808285	-0.077605	-0.0429159	0.0243994	0.121764	0.23782	0.367545	0.499295	0.614758	0.703825	0.767188	0.808546	0.828925	0.827825	0.808899	0.785825	0.764008	0.744635	0.727852	0.713216	0.699611	0.685469	0.669282	0.650029	0.627697	0.602642	0.576061	0.548217	0.519394	0.489804	0.459499	0.428549	0.397298	0.366543	0.337148	0.308339	0.280825	0.254427	0.229867	0.207504
'FSS2_02'	'cv'	'nw'	0.00388154	0.0367546	0.0885786	0.143821	0.180301	0.183911	0.150418	0.0861174	0.0070426	-0.0656877	-0.108877	-0.102882	-0.0486564	0.0462412	0.166505	0.296339	0.422605	0.536226	0.632647	0.711364	0.774367	0.81224	0.833861	0.847451	0.855579	0.859279	0.85945	0.856766	0.851399	0.842904	0.828662	0.806692	0.778404	0.744937	0.707947	0.668618	0.627857	0.587009	0.54725	0.508042	0.470712	0.434603	0.398386	0.363006	0.329125	0.297439	0.268135
'FSS2_02'	'cv'	'dtw'	0.00485645	0.0347776	0.080806	0.131484	0.169285	0.180518	0.158644	0.105482	0.0319778	-0.0427702	-0.0989399	-0.111251	-0.0791336	-0.00639387	0.0956045	0.212282	0.330599	0.442764	0.546463	0.640593	0.719224	0.773914	0.809325	0.830032	0.840392	0.845127	0.846202	0.843994	0.839068	0.830462	0.817246	0.797236	0.772549	0.742842	0.707864	0.669133	0.628193	0.58585	0.543134	0.501908	0.46101	0.421476	0.383354	0.346211	0.310896	0.277867	0.24744
'FSS2_02'	'ml'	'nw'	NaN	NaN	NaN	NaN	NaN	NaN	NaN	NaN	NaN	NaN	NaN	NaN	NaN	NaN	NaN	NaN	NaN	NaN	NaN	NaN	NaN	NaN	NaN	NaN	NaN	NaN	NaN	NaN	NaN	NaN	NaN	NaN	NaN	NaN	NaN	NaN	NaN	NaN	NaN	NaN	NaN	NaN	NaN	NaN	NaN	NaN	NaN
'FSS2_02'	'ml'	'dtw'	NaN	NaN	NaN	NaN	NaN	NaN	NaN	NaN	NaN	NaN	NaN	NaN	NaN	NaN	NaN	NaN	NaN	NaN	NaN	NaN	NaN	NaN	NaN	NaN	NaN	NaN	NaN	NaN	NaN	NaN	NaN	NaN	NaN	NaN	NaN	NaN	NaN	NaN	NaN	NaN	NaN	NaN	NaN	NaN	NaN	NaN	NaN
'FSS2_03'	'bf'	'nw'	NaN	NaN	NaN	NaN	NaN	NaN	NaN	NaN	NaN	NaN	NaN	NaN	NaN	NaN	NaN	NaN	NaN	NaN	NaN	NaN	NaN	NaN	NaN	NaN	NaN	NaN	NaN	NaN	NaN	NaN	NaN	NaN	NaN	NaN	NaN	NaN	NaN	NaN	NaN	NaN	NaN	NaN	NaN	NaN	NaN	NaN	NaN
'FSS2_03'	'bf'	'dtw'	NaN	NaN	NaN	NaN	NaN	NaN	NaN	NaN	NaN	NaN	NaN	NaN	NaN	NaN	NaN	NaN	NaN	NaN	NaN	NaN	NaN	NaN	NaN	NaN	NaN	NaN	NaN	NaN	NaN	NaN	NaN	NaN	NaN	NaN	NaN	NaN	NaN	NaN	NaN	NaN	NaN	NaN	NaN	NaN	NaN	NaN	NaN
'FSS2_03'	'cv'	'nw'	0.00823726	0.0113019	0.0131155	0.0112605	0.00405094	-0.00855243	-0.0223155	-0.0281795	-0.0155054	0.0231628	0.0940177	0.19717	0.321129	0.455764	0.590574	0.716969	0.828407	0.920111	0.989706	1.03823	1.06755	1.08216	1.09133	1.09876	1.10672	1.11409	1.11787	1.11483	1.10252	1.08018	1.0486	1.00766	0.959851	0.906887	0.850065	0.790166	0.728927	0.66829	0.608973	0.550971	0.495294	0.442456	0.392373	0.34582	0.302859	0.263782	0.22862
'FSS2_03'	'cv'	'dtw'	0.0214136	0.0326239	0.0442924	0.0546371	0.0571153	0.0461453	0.023411	-0.00108584	-0.0140386	-0.00532868	0.0343819	0.112754	0.220733	0.343928	0.476757	0.612951	0.742119	0.852958	0.938068	0.995496	1.02801	1.0401	1.04118	1.03725	1.03343	1.03268	1.03399	1.03426	1.03083	1.02165	1.00619	0.983725	0.954988	0.920442	0.88084	0.8369	0.789737	0.740188	0.688583	0.635897	0.58244	0.529842	0.478862	0.430229	0.384266	0.341931	0.303825
'FSS2_03'	'ml'	'nw'	0.0027714	-0.00169019	-0.0189472	-0.052321	-0.0933601	-0.129423	-0.148865	-0.142315	-0.102688	-0.0270325	0.0800755	0.211636	0.353942	0.50038	0.642648	0.771502	0.878648	0.960156	1.01792	1.0571	1.08394	1.10695	1.13273	1.16067	1.18693	1.20694	1.21724	1.21584	1.20155	1.17386	1.13525	1.08596	1.02984	0.969592	0.908274	0.847478	0.788098	0.730703	0.675413	0.62206	0.570215	0.52075	0.472859	0.42755	0.384504	0.344786	0.309245
'FSS2_03'	'ml'	'dtw'	0.015817	0.0252646	0.0302768	0.0203223	-0.00494418	-0.0373309	-0.0646141	-0.0737948	-0.0538503	0.000723117	0.0880342	0.207634	0.346858	0.495336	0.643091	0.78003	0.89758	0.989714	1.05501	1.09932	1.13004	1.15472	1.1792	1.20385	1.22703	1.24435	1.25199	1.24795	1.23141	1.20263	1.16126	1.1085	1.04825	0.982427	0.914336	0.846039	0.778754	0.713255	0.650201	0.59058	0.533874	0.481414	0.432829	0.388695	0.348946	0.313721	0.282836
'FSS2_05'	'bf'	'nw'	-0.00647063	-0.042395	-0.0727628	-0.10014	-0.133157	-0.160291	-0.163176	-0.135207	-0.0853074	-0.0234049	0.0566615	0.154118	0.257662	0.371253	0.497594	0.622868	0.733394	0.828722	0.917315	1.00092	1.0721	1.12576	1.16821	1.20189	1.22728	1.24357	1.24999	1.24688	1.23542	1.21631	1.18996	1.15543	1.1127	1.06194	1.00395	0.939551	0.871022	0.800693	0.729973	0.661281	0.596259	0.536335	0.483312	0.43714	0.396763	0.361768	0.331271
'FSS2_05'	'bf'	'dtw'	-0.00218213	-0.031145	-0.0627058	-0.089722	-0.121224	-0.150527	-0.162261	-0.146966	-0.107663	-0.053515	0.0186495	0.110019	0.213323	0.33061	0.462825	0.598916	0.727186	0.845732	0.958977	1.06394	1.15304	1.22233	1.27883	1.323	1.35645	1.37916	1.3907	1.3911	1.38117	1.36271	1.33584	1.29808	1.24892	1.19037	1.12407	1.05121	0.973336	0.892388	0.810779	0.731655	0.656087	0.586918	0.524053	0.468849	0.419581	0.375849	0.337516
'FSS2_05'	'cv'	'nw'	0.000113432	-0.000509149	-0.00414258	-0.0140576	-0.0308696	-0.0523178	-0.0732016	-0.0868282	-0.0869957	-0.0690477	-0.029908	0.0320235	0.107179	0.190853	0.282969	0.384479	0.489512	0.589575	0.681707	0.768439	0.85382	0.934831	1.00903	1.07698	1.13894	1.19351	1.23814	1.27104	1.29162	1.29852	1.29022	1.26646	1.23036	1.18257	1.12384	1.05672	0.983749	0.906871	0.828146	0.749996	0.674854	0.604853	0.540455	0.48243	0.430686	0.3849	0.3446
'FSS2_05'	'cv'	'dtw'	0.000769808	-0.00060184	-0.00773805	-0.0245632	-0.0520382	-0.0857317	-0.117077	-0.137551	-0.140701	-0.120359	-0.0745992	-0.00148064	0.0890017	0.19522	0.314158	0.438184	0.558526	0.670163	0.773037	0.868329	0.956059	1.0373	1.11102	1.18011	1.24557	1.305	1.35603	1.39719	1.42641	1.44075	1.44163	1.4257	1.3948	1.34976	1.29234	1.22443	1.14803	1.06536	0.979379	0.894032	0.810101	0.729427	0.655822	0.590125	0.530845	0.477048	0.428729
'FSS2_05'	'ml'	'nw'	-0.00372213	-0.0214469	-0.058065	-0.104417	-0.147383	-0.179624	-0.192752	-0.178094	-0.133016	-0.0623576	0.0260437	0.13112	0.246191	0.365318	0.484488	0.601169	0.711121	0.809692	0.895584	0.971586	1.03912	1.09719	1.14563	1.18499	1.2149	1.23486	1.24367	1.24036	1.22512	1.19837	1.16057	1.11184	1.05553	0.991871	0.923638	0.85236	0.780269	0.710065	0.643363	0.580973	0.524117	0.473822	0.429448	0.390353	0.355791	0.325352	0.298537
'FSS2_05'	'ml'	'dtw'	-0.00575286	-0.0216665	-0.0542019	-0.0989694	-0.14579	-0.185212	-0.206397	-0.200892	-0.166975	-0.106793	-0.0234257	0.0828648	0.200094	0.324184	0.455746	0.589138	0.714823	0.826996	0.927183	1.01938	1.10339	1.17623	1.23937	1.29448	1.34204	1.38075	1.40782	1.42097	1.41958	1.40352	1.37404	1.32976	1.27189	1.20265	1.12463	1.04003	0.952409	0.865067	0.77972	0.698701	0.623591	0.556757	0.496427	0.442565	0.394744	0.352562	0.315559
'FSS2_06'	'bf'	'nw'	-0.00941143	-0.0289523	-0.0445419	-0.0539672	-0.0587136	-0.0560862	-0.0399856	-0.00684161	0.0417057	0.103166	0.175223	0.249947	0.317874	0.380392	0.437784	0.487458	0.52937	0.566888	0.603778	0.642118	0.681667	0.722142	0.761006	0.79573	0.824702	0.846912	0.861284	0.867662	0.867117	0.860395	0.849616	0.833806	0.814983	0.794095	0.771136	0.745751	0.7184	0.689706	0.659812	0.629229	0.597782	0.565363	0.532246	0.49977	0.466984	0.434608	0.402909
'FSS2_06'	'bf'	'dtw'	-0.00672146	-0.0200359	-0.0317101	-0.0409638	-0.048667	-0.0522256	-0.0442639	-0.0185858	0.0250212	0.0840482	0.156539	0.234967	0.308593	0.37684	0.440643	0.496395	0.542214	0.580695	0.616585	0.653644	0.692149	0.732037	0.771087	0.807078	0.837155	0.859471	0.873127	0.877619	0.87315	0.861574	0.844536	0.822761	0.798455	0.771935	0.743508	0.713104	0.681141	0.648396	0.615184	0.581227	0.54733	0.513479	0.480889	0.448566	0.417296	0.387323	0.358748
'FSS2_06'	'cv'	'nw'	0.000137587	0.00582124	0.015695	0.0280044	0.0401077	0.0497287	0.0552439	0.0567326	0.0571796	0.0622054	0.077016	0.106025	0.146553	0.193893	0.244579	0.295395	0.342595	0.38427	0.421781	0.456984	0.490637	0.522614	0.554652	0.585538	0.614108	0.639069	0.659588	0.675116	0.685152	0.689659	0.688526	0.681274	0.668714	0.652067	0.630476	0.605634	0.578201	0.548685	0.518575	0.487174	0.4556	0.424808	0.394638	0.365811	0.338905	0.313872	0.290603
'FSS2_06'	'cv'	'dtw'	0.000665283	0.00447998	0.0125414	0.0265005	0.0438688	0.0591126	0.0675547	0.0681148	0.0634076	0.0579191	0.056898	0.0673517	0.092449	0.132084	0.184094	0.243953	0.305133	0.361243	0.409235	0.451048	0.489072	0.523547	0.556417	0.587495	0.617051	0.644716	0.669558	0.690506	0.706131	0.714077	0.713204	0.703978	0.68862	0.668208	0.644271	0.618248	0.59134	0.564121	0.536709	0.509511	0.481487	0.452331	0.423227	0.39377	0.364328	0.335973	0.309573
'FSS2_06'	'ml'	'nw'	0.0045579	0.0101198	0.013786	0.0146721	0.0113089	0.00749882	0.00961816	0.0227829	0.0495544	0.0905791	0.141736	0.19562	0.245381	0.289126	0.328546	0.366182	0.403264	0.440014	0.476596	0.512856	0.548596	0.580682	0.607613	0.628752	0.645388	0.657791	0.666508	0.671948	0.67364	0.671381	0.664872	0.654836	0.641255	0.624729	0.605141	0.583023	0.558896	0.533076	0.505887	0.477568	0.448464	0.419527	0.390844	0.363221	0.337133	0.312416	0.289251
'FSS2_06'	'ml'	'dtw'	-0.00118494	0.000821568	0.00667139	0.010134	0.00419856	-0.00957501	-0.0234897	-0.0282964	-0.0163135	0.0169356	0.0714034	0.140158	0.213444	0.286931	0.35636	0.41789	0.469701	0.512703	0.549809	0.584243	0.617712	0.649963	0.681283	0.712174	0.74154	0.767718	0.78954	0.806157	0.816517	0.819653	0.815382	0.804197	0.786628	0.762542	0.733179	0.700811	0.666398	0.63031	0.593449	0.556025	0.519085	0.483879	0.452022	0.420125	0.38927	0.360299	0.333593
'FSS2_07'	'bf'	'nw'	-0.0169638	-0.0373737	-0.0445164	-0.0542346	-0.069843	-0.0837558	-0.0848492	-0.0653473	-0.0213738	0.0516458	0.153825	0.281421	0.425493	0.571461	0.701599	0.805905	0.878173	0.916873	0.927534	0.919334	0.903567	0.892262	0.890332	0.898392	0.915334	0.937022	0.957477	0.970787	0.972751	0.961343	0.934377	0.89481	0.846652	0.794192	0.740912	0.688864	0.640416	0.59716	0.558688	0.524137	0.492005	0.462292	0.434772	0.407897	0.382298	0.358404	0.335839
'FSS2_07'	'bf'	'dtw'	-0.00824701	-0.0170172	-0.0194894	-0.0270342	-0.0410984	-0.0551533	-0.0587028	-0.0442672	-0.00931881	0.0496545	0.134457	0.243524	0.370113	0.504995	0.632402	0.740124	0.820613	0.87006	0.889652	0.88776	0.87383	0.858466	0.84824	0.846432	0.852418	0.864141	0.87749	0.887436	0.890163	0.883559	0.865421	0.835882	0.798035	0.753845	0.707283	0.660412	0.614941	0.572161	0.532332	0.495737	0.461766	0.430024	0.398592	0.36817	0.337924	0.308433	0.280661
'FSS2_07'	'cv'	'nw'	0.00446865	0.0156096	0.0291444	0.036652	0.0307138	0.00996407	-0.0215128	-0.0546755	-0.075365	-0.0665579	-0.0180983	0.072354	0.188396	0.32167	0.461804	0.594051	0.706377	0.791802	0.847408	0.874949	0.8796	0.869248	0.85652	0.848765	0.849787	0.860672	0.879438	0.901198	0.919369	0.927538	0.920888	0.897086	0.859883	0.813418	0.7622	0.709642	0.658658	0.611801	0.570494	0.534267	0.501536	0.472279	0.444586	0.41692	0.388805	0.36086	0.333581
'FSS2_07'	'cv'	'dtw'	-0.00122118	0.00240903	0.00688696	0.00794582	0.000294009	-0.017806	-0.0439625	-0.0704485	-0.084218	-0.0714828	-0.0266564	0.0549337	0.165362	0.295408	0.434677	0.569518	0.687223	0.77989	0.844612	0.88127	0.895118	0.891715	0.880612	0.869424	0.86334	0.864376	0.871164	0.880245	0.88773	0.889964	0.88329	0.865014	0.837466	0.802197	0.761717	0.717848	0.672423	0.627587	0.584823	0.543939	0.505597	0.47059	0.438178	0.407123	0.377434	0.349309	0.322966
'FSS2_07'	'ml'	'nw'	-0.00206507	0.00306426	0.0123237	0.00723366	-0.0177321	-0.0563381	-0.0933818	-0.109724	-0.0903048	-0.0313016	0.0667746	0.204496	0.377155	0.560479	0.733976	0.885496	1.00214	1.07233	1.09554	1.08566	1.06039	1.02959	1.00505	0.991771	0.992945	1.00624	1.02588	1.04496	1.05739	1.05947	1.04642	1.01692	0.974769	0.922799	0.863959	0.804451	0.745662	0.688217	0.635761	0.587198	0.543995	0.504764	0.469086	0.435575	0.403593	0.372815	0.343475
'FSS2_07'	'ml'	'dtw'	-0.0078262	-0.0179967	-0.0327091	-0.0533936	-0.078613	-0.105626	-0.125368	-0.124489	-0.0922221	-0.0248343	0.0737837	0.209724	0.373006	0.542732	0.702391	0.840565	0.946502	1.01263	1.04069	1.04268	1.03256	1.02109	1.01447	1.02018	1.03719	1.06055	1.08342	1.09884	1.10108	1.08643	1.05457	1.00547	0.945377	0.879258	0.811064	0.744154	0.681062	0.623303	0.571217	0.523974	0.480821	0.441143	0.403561	0.368774	0.335985	0.305259	0.276939
'FSS2_08'	'bf'	'nw'	-0.0730622	-0.16971	-0.20949	-0.221932	-0.231697	-0.232494	-0.211441	-0.165664	-0.100783	-0.0222212	0.0750489	0.212722	0.37408	0.523785	0.652437	0.7618	0.848148	0.907314	0.944349	0.967858	0.983939	1.00264	1.02633	1.05435	1.084	1.11189	1.13503	1.15082	1.15708	1.15274	1.13831	1.11146	1.07891	1.03766	0.988854	0.934845	0.8768	0.815808	0.754172	0.693851	0.636001	0.582246	0.533382	0.490305	0.452811	0.419931	0.390701
'FSS2_08'	'bf'	'dtw'	0.00320835	0.00609162	-0.00696989	-0.030021	-0.057001	-0.0789678	-0.085236	-0.0676876	-0.0242418	0.0433065	0.140127	0.277482	0.446956	0.614787	0.755261	0.866956	0.951853	1.00422	1.02014	1.01136	0.989209	0.968649	0.958107	0.959647	0.97251	0.992475	1.01365	1.03027	1.03712	1.02947	1.00613	0.966513	0.915751	0.856387	0.791927	0.726462	0.66241	0.602312	0.548965	0.501194	0.460445	0.427958	0.400793	0.377512	0.357339	0.338513	0.3203
'FSS2_08'	'cv'	'nw'	-0.00314831	-0.00167032	0.00184616	0.00410523	0.000498829	-0.012001	-0.0332372	-0.0580136	-0.0762	-0.0758821	-0.0446696	0.0240762	0.120068	0.235064	0.355378	0.469298	0.567442	0.645354	0.704069	0.74438	0.764283	0.765111	0.763629	0.768763	0.782494	0.803499	0.829508	0.857579	0.88348	0.902003	0.909237	0.900818	0.880783	0.850617	0.812416	0.76817	0.719789	0.669472	0.619255	0.56993	0.523146	0.480463	0.441914	0.407792	0.377919	0.351952	0.329397
'FSS2_08'	'cv'	'dtw'	-0.000187595	0.00811838	0.0203666	0.0308176	0.0307407	0.0123853	-0.0262358	-0.0783728	-0.129571	-0.16219	-0.15791	-0.100574	0.00077428	0.13465	0.287202	0.444287	0.59489	0.728133	0.829864	0.887461	0.902852	0.898589	0.891872	0.887936	0.89506	0.917623	0.954155	0.998042	1.04017	1.07264	1.09049	1.08885	1.06957	1.03474	0.987354	0.931015	0.86939	0.805554	0.741734	0.679853	0.622424	0.570137	0.523885	0.482266	0.445348	0.412237	0.382067
'FSS2_08'	'ml'	'nw'	0.00192243	-0.00483956	-0.0238241	-0.0660763	-0.119607	-0.1712	-0.210611	-0.22841	-0.213638	-0.156481	-0.0642579	0.0602584	0.214094	0.394882	0.580187	0.737045	0.85184	0.931417	0.984263	1.0103	1.00931	1.00417	1.01079	1.02878	1.05534	1.08672	1.11736	1.14087	1.15235	1.14961	1.13064	1.09625	1.05161	0.997284	0.936035	0.871019	0.80447	0.738188	0.674285	0.614702	0.561232	0.514335	0.472984	0.437825	0.407199	0.380162	0.355969
'FSS2_08'	'ml'	'dtw'	0.000597791	0.00124041	-0.00362516	-0.0225335	-0.0500902	-0.0771928	-0.0944616	-0.0938568	-0.0692161	-0.0165459	0.0606585	0.16175	0.28425	0.419023	0.54611	0.650121	0.728647	0.78651	0.825384	0.842678	0.845538	0.852823	0.867235	0.887122	0.909446	0.931746	0.950315	0.961291	0.962337	0.95171	0.928693	0.892859	0.847907	0.797297	0.742721	0.686616	0.631435	0.579147	0.530844	0.486217	0.44635	0.412517	0.381991	0.355152	0.33153	0.310105	0.290505
'FSS2_09'	'bf'	'nw'	0.0597447	0.168279	0.19773	0.208132	0.193519	0.146754	0.0854066	0.0370751	0.019911	0.0468323	0.129944	0.274798	0.469111	0.690794	0.915916	1.11766	1.27476	1.37385	1.40933	1.3867	1.32255	1.23814	1.15647	1.08996	1.04458	1.02011	1.01211	1.01422	1.0193	1.0199	1.01077	0.989301	0.956805	0.914997	0.867577	0.817421	0.767232	0.719493	0.675695	0.636224	0.600877	0.570408	0.542757	0.516704	0.492231	0.467727	0.442983
'FSS2_09'	'bf'	'dtw'	0.0437284	0.121843	0.148633	0.161249	0.151068	0.113646	0.065866	0.0331081	0.0327324	0.0745652	0.164526	0.311875	0.505172	0.725041	0.947299	1.14856	1.30645	1.40472	1.43914	1.41696	1.35363	1.26974	1.18746	1.11964	1.07215	1.0459	1.03716	1.03864	1.04192	1.04057	1.0306	1.00855	0.974331	0.931175	0.881414	0.828354	0.774638	0.722263	0.673147	0.628142	0.586771	0.55143	0.519957	0.491905	0.465438	0.440381	0.416349
'FSS2_09'	'cv'	'nw'	0.0115042	0.0600174	0.115568	0.155922	0.164246	0.135336	0.0771158	0.00849816	-0.0435336	-0.0484203	0.0119321	0.147803	0.338841	0.563449	0.796668	1.01221	1.19041	1.31643	1.37975	1.3833	1.33875	1.26683	1.19142	1.12489	1.0753	1.04479	1.03153	1.03042	1.03372	1.03383	1.02649	1.00657	0.974304	0.934004	0.886719	0.835365	0.78285	0.731016	0.681268	0.634754	0.591084	0.551832	0.516733	0.485699	0.458289	0.434337	0.413255
'FSS2_09'	'cv'	'dtw'	0.017577	0.0795491	0.135514	0.162808	0.150783	0.10447	0.0420404	-0.00709608	-0.0092128	0.0582472	0.195809	0.402392	0.639322	0.872792	1.07496	1.22404	1.30843	1.33097	1.30464	1.24168	1.1643	1.09335	1.03773	0.999478	0.977092	0.964215	0.953526	0.939216	0.917096	0.884622	0.8436	0.794033	0.737775	0.680428	0.624315	0.571539	0.524102	0.483361	0.449992	0.424149	0.403593	0.387973	0.373959	0.361273	0.348381	0.335255	0.321461
'FSS2_09'	'ml'	'nw'	0.0141829	0.0609757	0.126898	0.160678	0.151279	0.111337	0.0597638	0.0180714	0.0089599	0.0468993	0.13885	0.292772	0.48486	0.691636	0.895272	1.07685	1.21314	1.28742	1.30056	1.26661	1.19935	1.1179	1.04262	0.98557	0.951499	0.938588	0.942351	0.955839	0.970016	0.977963	0.975682	0.957787	0.927274	0.886143	0.837395	0.785074	0.732147	0.680784	0.63283	0.588763	0.55119	0.519332	0.492047	0.46884	0.447765	0.427279	0.406193
'FSS2_09'	'ml'	'dtw'	0.019163	0.107947	0.199043	0.225539	0.192432	0.123091	0.0446581	-0.011867	-0.0164039	0.047462	0.186767	0.397548	0.652542	0.931413	1.20707	1.44132	1.60263	1.6787	1.67613	1.61241	1.51289	1.40572	1.31427	1.24941	1.21141	1.19532	1.19279	1.19362	1.18822	1.17021	1.13716	1.0868	1.02541	0.956566	0.885005	0.814568	0.747552	0.685263	0.628711	0.578607	0.535235	0.497236	0.464785	0.436282	0.410292	0.386644	0.364725
'FSS2_10'	'bf'	'nw'	-0.0221079	-0.0443392	-0.0524981	-0.0553754	-0.0533312	-0.0422472	-0.0193133	0.0155715	0.0626667	0.125352	0.207209	0.306548	0.411264	0.514396	0.611003	0.696105	0.765574	0.817193	0.850999	0.869018	0.874638	0.872524	0.867826	0.861448	0.854368	0.846924	0.838819	0.829179	0.816941	0.801378	0.780538	0.753588	0.720803	0.68264	0.640389	0.595985	0.550692	0.505629	0.462398	0.421965	0.384508	0.351178	0.321321	0.295021	0.271739	0.250851	0.231943
'FSS2_10'	'bf'	'dtw'	-0.0135193	-0.0212062	-0.0236806	-0.034643	-0.050253	-0.0582366	-0.0513391	-0.0303108	0.00417388	0.0603344	0.146878	0.25958	0.38628	0.513372	0.626744	0.720673	0.793633	0.845665	0.878726	0.895958	0.898153	0.890234	0.87776	0.864611	0.852279	0.839815	0.82612	0.810592	0.791667	0.766007	0.733642	0.695604	0.65379	0.609759	0.565813	0.52279	0.481722	0.443634	0.409041	0.378779	0.350804	0.326503	0.303896	0.283331	0.265157	0.249032	0.234495
'FSS2_10'	'cv'	'nw'	-0.00178781	-0.000464194	-0.00181336	-0.00805524	-0.0207763	-0.0394323	-0.0606091	-0.0775059	-0.0805133	-0.0594523	-0.00603468	0.0804827	0.190273	0.316565	0.445141	0.56539	0.671044	0.757687	0.822204	0.864736	0.88652	0.890092	0.883638	0.87315	0.860892	0.849298	0.839245	0.83001	0.820885	0.811517	0.799607	0.783634	0.762723	0.73663	0.70407	0.665653	0.622778	0.576996	0.530007	0.483146	0.436875	0.393479	0.354366	0.31903	0.288152	0.261738	0.239328
'FSS2_10'	'cv'	'dtw'	-0.000347634	0.00216304	0.00395473	0.00527226	0.0043226	0.000175208	-0.00593052	-0.00958968	-0.00352869	0.0197723	0.0642544	0.134085	0.222701	0.322392	0.424976	0.522597	0.60886	0.67959	0.732975	0.769074	0.78878	0.792742	0.787194	0.775384	0.760189	0.743483	0.726038	0.708073	0.689936	0.672056	0.653164	0.632994	0.610566	0.586121	0.55826	0.527936	0.496041	0.462878	0.42899	0.39492	0.362321	0.331706	0.302981	0.277327	0.254695	0.235172	0.218331
'FSS2_10'	'ml'	'nw'	-0.0157911	-0.0481432	-0.105771	-0.152581	-0.178276	-0.185383	-0.171612	-0.128368	-0.0528789	0.0433642	0.15344	0.277613	0.408108	0.545967	0.681715	0.784004	0.851368	0.902576	0.939891	0.953894	0.948449	0.935849	0.921554	0.90658	0.890784	0.874202	0.856129	0.835886	0.813242	0.786907	0.756232	0.721257	0.681468	0.637632	0.591353	0.544252	0.497592	0.452424	0.409733	0.370255	0.334575	0.304184	0.277636	0.254615	0.234625	0.217725	0.203578
'FSS2_10'	'ml'	'dtw'	0.000250639	-0.0103471	-0.021733	-0.0279855	-0.0337534	-0.0414605	-0.045482	-0.0359802	-0.00593278	0.0463947	0.1207	0.221271	0.337546	0.451089	0.559452	0.652279	0.717461	0.756384	0.782252	0.797957	0.79992	0.793868	0.785846	0.774863	0.761056	0.744931	0.726062	0.704183	0.68	0.653502	0.624245	0.592289	0.558998	0.524572	0.489551	0.454504	0.4197	0.385548	0.352934	0.322682	0.295327	0.27173	0.252193	0.235487	0.221653	0.210376	0.201073
'FSS2_11'	'bf'	'nw'	0.00682108	0.00380321	-0.00656413	-0.0174749	-0.031502	-0.0450833	-0.0498045	-0.0379119	-0.00446346	0.0545625	0.140038	0.25222	0.385078	0.535036	0.690473	0.838874	0.971256	1.08168	1.16627	1.22461	1.25614	1.26634	1.26619	1.26222	1.25662	1.25182	1.24791	1.24289	1.23495	1.22292	1.20509	1.18018	1.1471	1.1066	1.05859	1.00596	0.949547	0.889148	0.826939	0.765968	0.705686	0.647081	0.591786	0.540473	0.494245	0.45348	0.417599
'FSS2_11'	'bf'	'dtw'	0.028701	0.0908867	0.115468	0.123822	0.125726	0.119121	0.105338	0.0937238	0.0951962	0.116075	0.161592	0.232713	0.327287	0.444319	0.578146	0.717733	0.852007	0.973504	1.0775	1.15868	1.21213	1.23723	1.24284	1.23584	1.22037	1.19979	1.17674	1.15269	1.12829	1.1045	1.08107	1.05447	1.02489	0.991944	0.954858	0.913703	0.868088	0.818644	0.767656	0.716067	0.664749	0.616823	0.570707	0.527472	0.487303	0.449651	0.414141
'FSS2_11'	'cv'	'nw'	-0.00101124	0.00817451	0.022536	0.0347978	0.0386094	0.029036	0.00610189	-0.0249244	-0.0545065	-0.0687916	-0.0539494	0.00232159	0.0998482	0.233611	0.39746	0.581368	0.773648	0.962628	1.13633	1.28178	1.38782	1.44978	1.47804	1.48005	1.46416	1.43723	1.40475	1.37089	1.3381	1.30677	1.27694	1.24594	1.21246	1.17376	1.12938	1.07955	1.02389	0.962826	0.898435	0.832548	0.766632	0.703447	0.643457	0.587253	0.536072	0.490165	0.44909
'FSS2_11'	'cv'	'dtw'	0.00337185	0.0199751	0.0460731	0.0681808	0.0789404	0.0733859	0.0525673	0.0240463	-0.0008638	-0.00931711	0.0126674	0.0755363	0.173495	0.303034	0.454574	0.619672	0.789549	0.953649	1.101	1.22275	1.31117	1.35996	1.38014	1.37977	1.36691	1.34751	1.3254	1.30381	1.28447	1.26469	1.24406	1.22067	1.18999	1.15203	1.10602	1.05214	0.991173	0.924941	0.856031	0.78629	0.720105	0.657417	0.599721	0.54739	0.500059	0.457173	0.41798
'FSS2_11'	'ml'	'nw'	-0.00216906	0.00295384	0.0112966	0.0130153	0.00225871	-0.0185735	-0.0420876	-0.059824	-0.0628586	-0.0408248	0.0102697	0.0931204	0.204517	0.345213	0.502588	0.661682	0.816174	0.962551	1.09073	1.18816	1.25205	1.28809	1.30661	1.31066	1.30561	1.29376	1.27706	1.25716	1.23423	1.20818	1.17691	1.14167	1.10287	1.05955	1.01203	0.960405	0.905815	0.84939	0.791341	0.732895	0.676783	0.62254	0.571073	0.523842	0.481387	0.442737	0.407162
'FSS2_11'	'ml'	'dtw'	-0.00159631	0.0039308	0.0139396	0.0202193	0.015856	0.000693752	-0.0198878	-0.0377921	-0.0442455	-0.0307434	0.010012	0.0821905	0.184259	0.316418	0.475211	0.647431	0.815323	0.96657	1.09768	1.20558	1.27969	1.31499	1.32921	1.33117	1.32509	1.31341	1.29777	1.28	1.26143	1.24025	1.2142	1.1812	1.14124	1.0936	1.03929	0.979781	0.916642	0.851758	0.786927	0.722859	0.661469	0.603927	0.550901	0.501913	0.456995	0.415738	0.377763
'FSS2_12'	'bf'	'nw'	-0.00480052	-0.024147	-0.0534633	-0.0887918	-0.12284	-0.144589	-0.141805	-0.109002	-0.0513869	0.0219739	0.105034	0.194702	0.290324	0.391824	0.494912	0.591704	0.675325	0.743988	0.802099	0.857205	0.912111	0.963126	1.00882	1.04849	1.07909	1.09877	1.10527	1.09684	1.07435	1.0409	1.00014	0.95432	0.905586	0.855418	0.804425	0.753262	0.702587	0.653209	0.605734	0.559885	0.517093	0.477847	0.442122	0.410193	0.381948	0.357156	0.335246
'FSS2_12'	'bf'	'dtw'	5.77353e-05	-0.00870369	-0.0265169	-0.0504613	-0.0752208	-0.0911284	-0.0883073	-0.0614257	-0.0115872	0.0556457	0.134163	0.222765	0.320627	0.429327	0.543711	0.65138	0.744256	0.822822	0.891839	0.954619	1.01115	1.06202	1.10815	1.14785	1.17899	1.19898	1.20515	1.19651	1.17408	1.13882	1.09298	1.03838	0.979096	0.916655	0.852645	0.78851	0.725571	0.665052	0.607987	0.555071	0.506606	0.462876	0.424135	0.389606	0.358932	0.33175	0.307598
'FSS2_12'	'cv'	'nw'	-0.000587587	0.00586248	0.0158566	0.0291066	0.0439515	0.0564423	0.0631038	0.0632946	0.0602593	0.0610123	0.0741163	0.109653	0.166826	0.241022	0.32553	0.412482	0.494548	0.566268	0.626179	0.677986	0.720938	0.75717	0.79389	0.831927	0.867856	0.898653	0.922607	0.937862	0.941918	0.933545	0.912944	0.881483	0.843801	0.801908	0.757883	0.713431	0.669334	0.626091	0.584584	0.545558	0.5092	0.476717	0.447217	0.420907	0.397693	0.377347	0.359707
'FSS2_12'	'cv'	'dtw'	-0.000737676	0.00390886	0.0101249	0.0166718	0.0223761	0.0258011	0.0263814	0.0258222	0.0285307	0.0407143	0.0695312	0.121547	0.191708	0.274417	0.362673	0.449688	0.530482	0.603386	0.669319	0.728191	0.776791	0.821537	0.868373	0.916466	0.963238	1.00485	1.03829	1.0608	1.06959	1.06421	1.04546	1.01319	0.972415	0.926336	0.877264	0.826606	0.775225	0.723805	0.673125	0.624182	0.578002	0.535299	0.496439	0.461575	0.430554	0.402974	0.378356
'FSS2_12'	'ml'	'nw'	0.00358903	0.00852777	0.0109052	0.00570659	-0.00942162	-0.0308653	-0.0492612	-0.0528471	-0.0326369	0.0139624	0.087737	0.183183	0.289945	0.402608	0.517643	0.630375	0.735899	0.827331	0.898793	0.955154	1.00593	1.04949	1.0887	1.12079	1.14336	1.15463	1.15354	1.13921	1.11154	1.07288	1.02529	0.970778	0.912436	0.853568	0.794328	0.735721	0.678825	0.624617	0.573859	0.526107	0.481952	0.442378	0.406317	0.374056	0.34548	0.320591	0.298897
'FSS2_12'	'ml'	'dtw'	0.00223829	0.00363755	0.00107413	-0.0134114	-0.039523	-0.0703724	-0.0934554	-0.0962281	-0.071269	-0.0163575	0.0641971	0.165178	0.276646	0.392473	0.508563	0.623485	0.735377	0.8385	0.925701	0.997426	1.06387	1.11897	1.16666	1.21272	1.25282	1.28011	1.29226	1.2897	1.27134	1.23608	1.18657	1.12681	1.0605	0.989536	0.916091	0.842168	0.770147	0.702142	0.638921	0.580003	0.525426	0.476221	0.432371	0.39416	0.359822	0.328771	0.300992
'FSS2_13'	'bf'	'nw'	0.0182613	0.0432296	0.0453818	0.0299845	0.000694857	-0.0332977	-0.0563161	-0.0556801	-0.0273201	0.0319687	0.126915	0.247381	0.371704	0.49481	0.605277	0.69518	0.763286	0.811243	0.841017	0.858298	0.871088	0.882812	0.900579	0.92157	0.944772	0.968908	0.990476	1.00564	1.01259	1.01046	0.996833	0.974766	0.943917	0.907321	0.866195	0.822473	0.777723	0.732842	0.689254	0.649283	0.611041	0.574746	0.54103	0.508954	0.477929	0.448437	0.421392
'FSS2_13'	'bf'	'dtw'	0.0182613	0.0432296	0.0453818	0.0299845	0.000694857	-0.0332977	-0.0563161	-0.0556801	-0.0273201	0.0319687	0.126915	0.247381	0.371704	0.49481	0.605277	0.69518	0.763286	0.811243	0.841017	0.858298	0.871088	0.882812	0.900579	0.92157	0.944772	0.968908	0.990476	1.00564	1.01259	1.01046	0.996833	0.974766	0.943917	0.907321	0.866195	0.822473	0.777723	0.732842	0.689254	0.649283	0.611041	0.574746	0.54103	0.508954	0.477929	0.448437	0.421392
'FSS2_13'	'cv'	'nw'	-0.00523583	0.000970408	0.0142255	0.0319043	0.0460272	0.0470084	0.0294003	-0.00536543	-0.048147	-0.0817913	-0.0855036	-0.0409542	0.045325	0.161999	0.295973	0.437842	0.572189	0.678653	0.745875	0.782829	0.800578	0.804662	0.802915	0.803164	0.810841	0.829153	0.856506	0.888376	0.919951	0.945624	0.962044	0.963209	0.950271	0.923931	0.886676	0.841128	0.789695	0.734844	0.679213	0.625319	0.575689	0.530949	0.491584	0.457394	0.427495	0.401709	0.379256
'FSS2_13'	'cv'	'dtw'	-0.00392623	0.00438717	0.0204101	0.0407526	0.0565336	0.0577897	0.039468	0.00449366	-0.0361097	-0.0648124	-0.0616278	-0.010203	0.0817863	0.204253	0.343476	0.48635	0.616305	0.716721	0.780926	0.817605	0.836619	0.844366	0.848284	0.855836	0.87109	0.896007	0.92837	0.963168	0.995086	1.01878	1.03096	1.0264	1.00759	0.975555	0.93288	0.882965	0.829009	0.773069	0.716822	0.663452	0.614466	0.571195	0.532954	0.500048	0.4712	0.446356	0.424573
'FSS2_13'	'ml'	'nw'	0.00232416	0.0238885	0.0679565	0.0871963	0.0542533	-0.0171853	-0.0979524	-0.15883	-0.174577	-0.131649	-0.0319739	0.120663	0.311713	0.517922	0.70779	0.859951	0.965506	1.02405	1.04104	1.02808	0.997763	0.966818	0.944854	0.937155	0.945326	0.964168	0.987487	1.01032	1.0275	1.03377	1.02867	1.00747	0.971836	0.925247	0.870453	0.810385	0.749844	0.691694	0.635759	0.584702	0.538756	0.498604	0.463101	0.432592	0.405157	0.379805	0.356342
'FSS2_13'	'ml'	'dtw'	0.00210802	0.0278745	0.0638479	0.0787825	0.0612758	0.0213493	-0.0212603	-0.0463776	-0.038513	0.00927131	0.0946263	0.216516	0.359382	0.487403	0.57505	0.625906	0.651796	0.658094	0.646864	0.627451	0.614205	0.617324	0.636977	0.669712	0.710352	0.753667	0.793861	0.825308	0.844203	0.849517	0.842728	0.82384	0.797182	0.766844	0.734677	0.702488	0.671883	0.643607	0.617698	0.59427	0.572341	0.551633	0.531814	0.511601	0.490808	0.469725	0.448312
'FSS2_14'	'bf'	'nw'	-0.00798039	0.0174778	0.0485337	0.0787438	0.113152	0.146172	0.171769	0.192197	0.217092	0.257326	0.317688	0.394981	0.483408	0.583135	0.684542	0.778135	0.861061	0.93387	0.995498	1.04456	1.08111	1.10472	1.11952	1.12644	1.12495	1.11494	1.09626	1.06891	1.03349	0.990596	0.94159	0.88744	0.830842	0.773792	0.718285	0.665205	0.61496	0.568018	0.52453	0.483744	0.445974	0.411159	0.378889	0.348677	0.320449	0.293965	0.269216
'FSS2_14'	'bf'	'dtw'	0.0037658	0.0149358	0.0373618	0.0627802	0.0900429	0.114253	0.132303	0.147862	0.169676	0.205172	0.256691	0.32266	0.400439	0.489636	0.579956	0.661761	0.732141	0.791983	0.841395	0.880646	0.911613	0.935797	0.954263	0.968177	0.977781	0.98176	0.979356	0.97048	0.954569	0.930619	0.898717	0.862645	0.822644	0.780651	0.737991	0.695516	0.653958	0.614139	0.57647	0.540236	0.505726	0.47261	0.440724	0.410109	0.380639	0.352021	0.324221
'FSS2_14'	'cv'	'nw'	-0.00448891	7.85896e-05	0.0101057	0.0262195	0.0467386	0.0656857	0.0786035	0.0858753	0.0928013	0.108365	0.140443	0.194829	0.272295	0.365652	0.4701	0.581318	0.692333	0.795564	0.886494	0.963615	1.0255	1.07439	1.11222	1.13938	1.15655	1.16501	1.16504	1.15579	1.13647	1.10705	1.06851	1.02184	0.968764	0.911014	0.850947	0.789738	0.728656	0.668758	0.610767	0.556505	0.506145	0.459866	0.417392	0.378183	0.341904	0.30828	0.277522
'FSS2_14'	'cv'	'dtw'	-0.00115586	0.00663434	0.0226742	0.0456721	0.0703453	0.0890937	0.09745	0.0967175	0.0931786	0.095876	0.114227	0.160122	0.228924	0.318531	0.4241	0.536225	0.644422	0.7412	0.822437	0.884421	0.926869	0.953599	0.968914	0.976338	0.97792	0.976234	0.971965	0.963964	0.950833	0.931596	0.907801	0.877181	0.841006	0.800341	0.755998	0.709259	0.661719	0.614578	0.568696	0.525504	0.485432	0.448449	0.413781	0.381506	0.351789	0.324145	0.298164
'FSS2_14'	'ml'	'nw'	0.00188259	0.0129347	0.0487834	0.0944397	0.128218	0.146229	0.156786	0.1696	0.191334	0.228297	0.288912	0.378338	0.489047	0.607641	0.723202	0.829797	0.921504	0.993158	1.04391	1.07649	1.09305	1.09562	1.09167	1.08407	1.07359	1.06033	1.04267	1.01932	0.99043	0.954803	0.913458	0.865916	0.815013	0.760951	0.705781	0.651055	0.598104	0.547784	0.500446	0.456884	0.417254	0.381586	0.349541	0.320809	0.295044	0.272063	0.251307
'FSS2_14'	'ml'	'dtw'	-0.00360459	0.00282148	0.02835	0.0622473	0.0886271	0.103539	0.111024	0.116974	0.128116	0.154066	0.20304	0.276652	0.362981	0.45752	0.552762	0.639964	0.712385	0.767345	0.805398	0.827686	0.837182	0.838191	0.8383	0.837646	0.836959	0.83655	0.834837	0.829318	0.818524	0.802224	0.779015	0.750003	0.715686	0.677472	0.636655	0.594494	0.552146	0.510621	0.470749	0.433081	0.39799	0.36557	0.336135	0.309417	0.285288	0.26392	0.244926
'FSS2_15'	'bf'	'nw'	-0.0473938	-0.152697	-0.216646	-0.263132	-0.309766	-0.331244	-0.301776	-0.226184	-0.124343	0.00700349	0.167362	0.340325	0.518339	0.689083	0.838802	0.964308	1.06815	1.15295	1.22026	1.27271	1.31605	1.35038	1.37554	1.38858	1.38951	1.37846	1.35588	1.32254	1.27916	1.22692	1.16969	1.11086	1.05191	0.994127	0.93781	0.883583	0.831922	0.782778	0.735365	0.688267	0.642052	0.596562	0.552723	0.510306	0.469325	0.429908	0.392291
'FSS2_15'	'bf'	'dtw'	-0.0473938	-0.152697	-0.216646	-0.263132	-0.309766	-0.331244	-0.301776	-0.226184	-0.124343	0.00700349	0.167362	0.340325	0.518339	0.689083	0.838802	0.964308	1.06815	1.15295	1.22026	1.27271	1.31605	1.35038	1.37554	1.38858	1.38951	1.37846	1.35588	1.32254	1.27916	1.22692	1.16969	1.11086	1.05191	0.994127	0.93781	0.883583	0.831922	0.782778	0.735365	0.688267	0.642052	0.596562	0.552723	0.510306	0.469325	0.429908	0.392291
'FSS2_15'	'cv'	'nw'	-0.000441681	-0.00170787	-0.00516105	-0.0123668	-0.025337	-0.0453202	-0.0713454	-0.0990465	-0.120634	-0.126229	-0.105127	-0.0468739	0.043079	0.158872	0.291212	0.430653	0.568749	0.699908	0.822557	0.937252	1.04152	1.13249	1.21223	1.28011	1.33369	1.37148	1.39237	1.3955	1.38081	1.3494	1.30495	1.24964	1.18793	1.12098	1.05157	0.981844	0.913585	0.848139	0.786303	0.728921	0.675913	0.627467	0.582394	0.540646	0.501978	0.465397	0.43065
'FSS2_15'	'cv'	'dtw'	-0.000339259	-0.00115401	-0.0034795	-0.00853808	-0.0176713	-0.032145	-0.0523662	-0.0760576	-0.0972319	-0.107184	-0.0951889	-0.0508544	0.0230743	0.12331	0.242364	0.373063	0.50782	0.640143	0.766852	0.886903	0.996588	1.09369	1.17847	1.24996	1.30642	1.34647	1.36925	1.37429	1.36176	1.33356	1.29333	1.24286	1.18676	1.12604	1.06277	0.999117	0.936643	0.876613	0.820151	0.767517	0.718516	0.672853	0.629495	0.588503	0.549539	0.511814	0.474939
'FSS2_15'	'ml'	'nw'	-0.0016705	-0.0320304	-0.0965133	-0.173468	-0.23246	-0.265061	-0.269507	-0.237864	-0.161641	-0.0464586	0.0915334	0.249802	0.425525	0.594374	0.742874	0.881841	1.0179	1.14299	1.24691	1.33153	1.40626	1.46605	1.50514	1.52454	1.52356	1.50087	1.45841	1.40067	1.33147	1.25322	1.16874	1.08193	0.995939	0.912467	0.833573	0.760535	0.69336	0.631589	0.574963	0.522764	0.4732	0.426017	0.38185	0.341257	0.304816	0.272752	0.245247
'FSS2_15'	'ml'	'dtw'	-0.00487247	-0.0339252	-0.101693	-0.178946	-0.240261	-0.282152	-0.30216	-0.288047	-0.227608	-0.124049	0.0106152	0.180419	0.363099	0.53457	0.690833	0.836963	0.972335	1.09112	1.19109	1.27612	1.34924	1.4056	1.44585	1.46868	1.47342	1.46068	1.43297	1.39263	1.34122	1.28235	1.21882	1.15153	1.08277	1.01435	0.947966	0.884391	0.823909	0.766497	0.712114	0.661198	0.612517	0.566229	0.522132	0.480267	0.440607	0.403651	0.369856
'FSS2_16'	'bf'	'nw'	0.066604	0.262298	0.328946	0.308274	0.255519	0.183931	0.107104	0.0507686	0.0342528	0.0643329	0.140652	0.275769	0.458671	0.677438	0.912016	1.14043	1.34148	1.49926	1.6073	1.66718	1.6803	1.64524	1.58277	1.50874	1.43466	1.36671	1.30782	1.25871	1.21699	1.17693	1.1352	1.08547	1.0276	0.961456	0.88787	0.809741	0.729544	0.649434	0.572062	0.499459	0.434027	0.378559	0.331323	0.292509	0.260779	0.235136	0.214232
'FSS2_16'	'bf'	'dtw'	0.0751294	0.234769	0.309072	0.300167	0.258603	0.200048	0.133023	0.0782326	0.0568586	0.0759873	0.144151	0.268092	0.441582	0.650852	0.881223	1.11725	1.33908	1.52431	1.65665	1.73433	1.76303	1.74112	1.6856	1.60907	1.5288	1.45517	1.39203	1.33926	1.29479	1.25567	1.21589	1.16804	1.11093	1.0438	0.967588	0.884932	0.799093	0.712928	0.628784	0.549016	0.475384	0.4115	0.356098	0.309026	0.269493	0.236688	0.209371
'FSS2_16'	'cv'	'nw'	0.00511512	0.0558572	0.137657	0.225004	0.290144	0.312294	0.282065	0.206081	0.108551	0.0248152	-0.0135749	0.0104598	0.09135	0.217521	0.391686	0.613349	0.857892	1.09252	1.30235	1.48557	1.61487	1.68796	1.70588	1.68016	1.629	1.56213	1.49153	1.42759	1.37137	1.32131	1.27767	1.23596	1.18557	1.13033	1.06381	0.988014	0.906003	0.818786	0.72897	0.641662	0.556671	0.478003	0.406856	0.344882	0.293545	0.249578	0.211408
'FSS2_16'	'cv'	'dtw'	0.0139534	0.0538708	0.122802	0.209718	0.288042	0.327653	0.313853	0.25347	0.170099	0.0963894	0.061329	0.0962944	0.197195	0.361337	0.579784	0.834965	1.1064	1.37423	1.61619	1.8058	1.93698	1.99479	1.99498	1.94554	1.86364	1.76534	1.66448	1.57081	1.48841	1.41736	1.35428	1.29527	1.23334	1.16481	1.08843	1.0046	0.914597	0.820552	0.725889	0.634937	0.549826	0.474743	0.40889	0.352668	0.305594	0.267018	0.235691
'FSS2_16'	'ml'	'nw'	NaN	NaN	NaN	NaN	NaN	NaN	NaN	NaN	NaN	NaN	NaN	NaN	NaN	NaN	NaN	NaN	NaN	NaN	NaN	NaN	NaN	NaN	NaN	NaN	NaN	NaN	NaN	NaN	NaN	NaN	NaN	NaN	NaN	NaN	NaN	NaN	NaN	NaN	NaN	NaN	NaN	NaN	NaN	NaN	NaN	NaN	NaN
'FSS2_16'	'ml'	'dtw'	NaN	NaN	NaN	NaN	NaN	NaN	NaN	NaN	NaN	NaN	NaN	NaN	NaN	NaN	NaN	NaN	NaN	NaN	NaN	NaN	NaN	NaN	NaN	NaN	NaN	NaN	NaN	NaN	NaN	NaN	NaN	NaN	NaN	NaN	NaN	NaN	NaN	NaN	NaN	NaN	NaN	NaN	NaN	NaN	NaN	NaN	NaN
'FSS2_17'	'bf'	'nw'	-0.0241286	-0.0657756	-0.0849302	-0.0997458	-0.119784	-0.13486	-0.128767	-0.0943523	-0.0345182	0.0501188	0.16208	0.312633	0.497781	0.702622	0.896066	1.0606	1.19322	1.2953	1.3657	1.40318	1.41259	1.40333	1.38837	1.37329	1.35887	1.34312	1.32226	1.29381	1.25744	1.21199	1.15734	1.09399	1.02509	0.953757	0.882131	0.811865	0.744315	0.681182	0.624093	0.573075	0.529196	0.491755	0.459163	0.430767	0.405691	0.383408	0.363339
'FSS2_17'	'bf'	'dtw'	0.00114143	0.000464969	0.000218864	-0.00230713	-0.00900351	-0.0179895	-0.0212101	-0.00920526	0.023794	0.0825162	0.178107	0.311979	0.46238	0.615562	0.75665	0.876646	0.972973	1.04397	1.08663	1.10247	1.09898	1.08427	1.07176	1.06173	1.05405	1.04865	1.04268	1.03331	1.01892	0.99396	0.955897	0.909388	0.858135	0.806408	0.756913	0.710925	0.669472	0.633307	0.601926	0.573371	0.547202	0.52171	0.498359	0.475875	0.454857	0.43474	0.415384
'FSS2_17'	'cv'	'nw'	NaN	NaN	NaN	NaN	NaN	NaN	NaN	NaN	NaN	NaN	NaN	NaN	NaN	NaN	NaN	NaN	NaN	NaN	NaN	NaN	NaN	NaN	NaN	NaN	NaN	NaN	NaN	NaN	NaN	NaN	NaN	NaN	NaN	NaN	NaN	NaN	NaN	NaN	NaN	NaN	NaN	NaN	NaN	NaN	NaN	NaN	NaN
'FSS2_17'	'cv'	'dtw'	NaN	NaN	NaN	NaN	NaN	NaN	NaN	NaN	NaN	NaN	NaN	NaN	NaN	NaN	NaN	NaN	NaN	NaN	NaN	NaN	NaN	NaN	NaN	NaN	NaN	NaN	NaN	NaN	NaN	NaN	NaN	NaN	NaN	NaN	NaN	NaN	NaN	NaN	NaN	NaN	NaN	NaN	NaN	NaN	NaN	NaN	NaN
'FSS2_17'	'ml'	'nw'	-0.0041484	-0.0233124	-0.0615535	-0.10059	-0.135253	-0.16427	-0.181379	-0.175958	-0.138157	-0.0617651	0.0512548	0.203076	0.404866	0.630031	0.83738	1.01658	1.16986	1.2903	1.36448	1.39382	1.39524	1.37999	1.35747	1.33436	1.31409	1.29548	1.27487	1.24904	1.21607	1.17407	1.1238	1.06512	1.00235	0.937897	0.874105	0.812622	0.754218	0.699706	0.650266	0.606105	0.566069	0.530569	0.498455	0.469183	0.442128	0.416708	0.392353
'FSS2_17'	'ml'	'dtw'	0.00120908	0.00669205	0.00792	0.000247038	-0.0166453	-0.0411014	-0.0642232	-0.0724243	-0.0529737	0.004741	0.104116	0.24889	0.434978	0.62773	0.802792	0.956067	1.08221	1.16794	1.20621	1.21103	1.20147	1.18628	1.17105	1.16183	1.15849	1.1575	1.15373	1.14354	1.12513	1.09552	1.05379	1.00229	0.947842	0.892005	0.837713	0.78663	0.739644	0.697525	0.660683	0.628446	0.599467	0.572614	0.546821	0.521536	0.496345	0.47145	0.447071
'FSS2_18'	'bf'	'nw'	-0.00303217	-0.0233817	-0.0511547	-0.0854613	-0.118148	-0.136158	-0.134535	-0.115841	-0.0801642	-0.020624	0.0676251	0.180062	0.306245	0.437698	0.562905	0.673576	0.763409	0.827386	0.864274	0.879611	0.880855	0.877373	0.875231	0.877654	0.885151	0.897003	0.910949	0.923755	0.932169	0.933303	0.925901	0.90836	0.883195	0.852233	0.816421	0.777481	0.737405	0.697761	0.659329	0.622169	0.586808	0.553888	0.523123	0.494198	0.467397	0.442563	0.419134
'FSS2_18'	'bf'	'dtw'	0.0127116	0.00563571	-0.0296835	-0.0782801	-0.124612	-0.150834	-0.15524	-0.139063	-0.0889595	0.00852994	0.145265	0.305181	0.465823	0.613517	0.734257	0.817287	0.859855	0.868792	0.857439	0.839041	0.820114	0.814808	0.821421	0.836333	0.854384	0.870241	0.879635	0.880231	0.871726	0.85519	0.832727	0.805709	0.777558	0.749705	0.724642	0.70274	0.683825	0.667789	0.654034	0.641273	0.627051	0.611284	0.593627	0.574326	0.552602	0.528605	0.503028
'FSS2_18'	'cv'	'nw'	0.00171076	0.00594539	0.00705231	-0.00384144	-0.0326364	-0.0785909	-0.133686	-0.183699	-0.21149	-0.202694	-0.151455	-0.0546908	0.0701703	0.212648	0.361623	0.505619	0.635234	0.743246	0.824509	0.877843	0.905636	0.914476	0.916089	0.918446	0.925692	0.939618	0.958637	0.979343	0.998248	1.01115	1.01496	1.00588	0.987569	0.959928	0.925011	0.884505	0.840521	0.795145	0.74951	0.704303	0.660405	0.618607	0.57921	0.541754	0.506987	0.474712	0.444446
'FSS2_18'	'cv'	'dtw'	0.00462494	0.0162234	0.0279191	0.027926	0.00643101	-0.0395447	-0.103444	-0.169042	-0.214294	-0.21918	-0.173748	-0.068076	0.078635	0.249322	0.427477	0.596322	0.74316	0.857968	0.933087	0.969478	0.974559	0.959072	0.938263	0.921877	0.915434	0.921115	0.936967	0.958649	0.980695	0.99587	1.00142	0.994207	0.976626	0.947645	0.909992	0.866029	0.818793	0.772208	0.728743	0.687439	0.650254	0.617088	0.588705	0.56332	0.539798	0.5175	0.495718
'FSS2_18'	'ml'	'nw'	-0.00565362	-0.0190153	-0.0358953	-0.0534606	-0.0679216	-0.0741626	-0.0686654	-0.0499332	-0.0185862	0.0213819	0.0680232	0.120504	0.180537	0.252786	0.336203	0.426052	0.517514	0.606256	0.687158	0.75489	0.809316	0.849307	0.874566	0.88752	0.88989	0.88445	0.875243	0.865521	0.856403	0.8485	0.843517	0.834795	0.82355	0.807601	0.787995	0.764769	0.73709	0.704781	0.668925	0.630753	0.590585	0.550851	0.51138	0.473818	0.438301	0.405087	0.374489
'FSS2_18'	'ml'	'dtw'	-0.00656571	-0.0112036	-0.0202344	-0.0424622	-0.0764448	-0.111978	-0.135802	-0.137316	-0.110588	-0.0526672	0.0350191	0.153737	0.288069	0.425211	0.552348	0.658509	0.736154	0.783392	0.804592	0.807694	0.8009	0.795563	0.796328	0.805016	0.821129	0.84253	0.865037	0.884231	0.897342	0.902597	0.897889	0.88309	0.86009	0.831525	0.797893	0.761118	0.723332	0.685774	0.649026	0.613857	0.581719	0.552276	0.525662	0.500158	0.475621	0.451003	0.425427
'FSS2_19'	'bf'	'nw'	-0.00354471	-0.00854087	-0.013658	-0.027727	-0.0563146	-0.0957462	-0.133684	-0.158916	-0.167145	-0.154213	-0.113489	-0.0354738	0.0798299	0.234956	0.422349	0.625183	0.825467	1.00916	1.16533	1.28249	1.35006	1.36572	1.34451	1.2961	1.23238	1.16278	1.09453	1.03185	0.975333	0.923555	0.874482	0.8273	0.778929	0.730431	0.681545	0.632476	0.584947	0.540525	0.499634	0.463349	0.432112	0.405969	0.383621	0.36404	0.345867	0.32885	0.31278
'FSS2_19'	'bf'	'dtw'	-0.00560837	1.02775e-05	0.00481311	0.000726611	-0.0179385	-0.0492214	-0.0830367	-0.108393	-0.119035	-0.109775	-0.0710262	0.00541869	0.11876	0.268966	0.449369	0.643257	0.83382	1.00868	1.15689	1.26586	1.32857	1.34623	1.32822	1.28507	1.2264	1.16028	1.09338	1.03061	0.973935	0.921956	0.873909	0.827319	0.782017	0.736093	0.690316	0.644258	0.59906	0.556273	0.516115	0.479632	0.447621	0.420146	0.396674	0.376746	0.358396	0.340646	0.322975
'FSS2_19'	'cv'	'nw'	-0.0014194	0.00536742	0.0140027	0.0192189	0.0133967	-0.00859671	-0.0471564	-0.0962758	-0.143378	-0.172156	-0.168224	-0.118518	-0.0246021	0.111463	0.283662	0.481694	0.693457	0.902356	1.0884	1.23796	1.34182	1.39149	1.39779	1.3685	1.3168	1.25455	1.19061	1.1308	1.0779	1.0318	0.990782	0.951322	0.909924	0.86609	0.818436	0.76755	0.714956	0.662573	0.612579	0.566617	0.525791	0.491168	0.460925	0.434825	0.411241	0.389109	0.367721
'FSS2_19'	'cv'	'dtw'	-0.00119257	0.00604744	0.0166639	0.0268417	0.0288392	0.0169774	-0.00974465	-0.0464977	-0.0832265	-0.107155	-0.104827	-0.0633412	0.0159429	0.133207	0.285078	0.464122	0.659356	0.855506	1.03513	1.1848	1.29426	1.35483	1.37389	1.35754	1.31532	1.25877	1.19714	1.13649	1.08066	1.03076	0.98504	0.944144	0.90253	0.860666	0.815856	0.767803	0.71792	0.667561	0.617869	0.570841	0.527385	0.488803	0.454618	0.424367	0.397295	0.372776	0.349854
'FSS2_19'	'ml'	'nw'	-0.00745543	-0.0128285	-0.0199721	-0.0323551	-0.0543148	-0.0859359	-0.120495	-0.146117	-0.151263	-0.130184	-0.0795597	0.00925411	0.13685	0.30281	0.493336	0.692199	0.885915	1.06087	1.19992	1.2874	1.32481	1.31532	1.27322	1.21019	1.13823	1.06706	1.00318	0.94989	0.907755	0.874912	0.84707	0.822331	0.795423	0.764972	0.729886	0.690821	0.648969	0.605661	0.562682	0.521952	0.484363	0.451598	0.423459	0.399572	0.37858	0.360089	0.343349
'FSS2_19'	'ml'	'dtw'	-0.00769147	-0.0130439	-0.0212391	-0.0362741	-0.0607224	-0.0944699	-0.131775	-0.161118	-0.169391	-0.148159	-0.0949476	-0.00130299	0.132342	0.304622	0.507013	0.724696	0.938759	1.13167	1.29046	1.40393	1.46195	1.46224	1.42309	1.35556	1.27506	1.19303	1.11543	1.04562	0.986542	0.938978	0.899893	0.863939	0.827827	0.788915	0.745637	0.698292	0.64816	0.596695	0.545447	0.496395	0.451533	0.41227	0.378451	0.35007	0.326063	0.306092	0.289402
'FSS2_20'	'bf'	'nw'	0.00348285	-0.0209852	-0.0615182	-0.0971219	-0.127512	-0.152096	-0.1627	-0.147987	-0.10159	-0.0250734	0.0791595	0.210972	0.353571	0.493816	0.619841	0.720371	0.789977	0.828442	0.838864	0.829467	0.808448	0.78699	0.772877	0.76895	0.775404	0.790255	0.80999	0.829982	0.845625	0.854074	0.852848	0.839817	0.817024	0.786058	0.749271	0.709538	0.668563	0.627733	0.588984	0.553262	0.520978	0.492626	0.467364	0.444239	0.42281	0.402892	0.384218
'FSS2_20'	'bf'	'dtw'	0.00806748	0.00846253	-0.00972094	-0.0320895	-0.0549766	-0.0746684	-0.0839718	-0.075132	-0.0432512	0.0143305	0.0997415	0.21154	0.335205	0.458531	0.570841	0.662796	0.72923	0.769074	0.784337	0.78091	0.767746	0.754704	0.747855	0.748672	0.756977	0.770544	0.786013	0.799862	0.808974	0.810887	0.80411	0.787805	0.763996	0.734203	0.700541	0.665117	0.629726	0.595741	0.56405	0.535005	0.508742	0.485207	0.463822	0.443984	0.425701	0.408695	0.39269
'FSS2_20'	'cv'	'nw'	0.00928746	0.00850943	0.00407694	-0.00425202	-0.01775	-0.0371655	-0.0590274	-0.0755381	-0.0778962	-0.0597839	-0.0174373	0.0559294	0.152044	0.265908	0.391037	0.514746	0.627168	0.722489	0.795422	0.842226	0.863784	0.866078	0.860418	0.852561	0.848014	0.849314	0.856549	0.86766	0.878939	0.886588	0.887364	0.877646	0.858475	0.830821	0.796201	0.756695	0.714008	0.669779	0.625881	0.583547	0.543869	0.507851	0.475039	0.445578	0.418853	0.394082	0.370659
'FSS2_20'	'cv'	'dtw'	0.00699667	0.00468711	-8.5307e-05	-0.00720719	-0.0176803	-0.0310436	-0.0452734	-0.0564226	-0.0582563	-0.0431998	-0.00504864	0.0613192	0.151485	0.25804	0.37524	0.493719	0.602524	0.692491	0.758416	0.799515	0.818362	0.818698	0.811557	0.803858	0.800483	0.803594	0.812956	0.825831	0.837884	0.845546	0.845332	0.833926	0.812608	0.782204	0.745035	0.70339	0.659473	0.615491	0.573399	0.534432	0.49903	0.468165	0.440591	0.416349	0.3946	0.375034	0.357512
'FSS2_20'	'ml'	'nw'	0.00819014	0.00555224	-0.00989035	-0.0402508	-0.0807398	-0.121348	-0.151949	-0.162352	-0.140794	-0.0777136	0.0236104	0.150474	0.29659	0.455603	0.607628	0.735461	0.831957	0.895877	0.927153	0.930277	0.916248	0.899108	0.887397	0.88334	0.887289	0.896823	0.908566	0.918122	0.920553	0.913306	0.895429	0.866719	0.829835	0.787845	0.742686	0.696653	0.651231	0.607474	0.566532	0.528653	0.493941	0.462001	0.432135	0.404712	0.379089	0.355061	0.332359
'FSS2_20'	'ml'	'dtw'	0.00208085	-0.00842488	-0.0317039	-0.0677911	-0.115715	-0.165584	-0.203253	-0.21419	-0.187185	-0.119802	-0.015984	0.118542	0.271291	0.432212	0.586351	0.716754	0.813416	0.874529	0.90254	0.90285	0.887406	0.869713	0.857803	0.855304	0.861599	0.874339	0.88954	0.90229	0.908631	0.90666	0.892394	0.863771	0.828743	0.788831	0.746445	0.703336	0.661294	0.621542	0.584433	0.550734	0.520056	0.492123	0.466207	0.441304	0.4174	0.394309	0.372073
'FSS2_21'	'bf'	'nw'	-0.0703177	-0.0919489	-0.0749951	-0.0593546	-0.04807	-0.0359649	-0.0189645	0.00470981	0.0366462	0.0813436	0.146664	0.246047	0.375691	0.530022	0.702371	0.882582	1.05832	1.21856	1.35666	1.46979	1.55146	1.59831	1.62103	1.6242	1.61389	1.59515	1.57355	1.55337	1.53495	1.51598	1.49622	1.47204	1.44266	1.40559	1.36092	1.30799	1.24801	1.18285	1.11348	1.04238	0.972519	0.90288	0.834905	0.768428	0.704724	0.643581	0.585045
'FSS2_21'	'bf'	'dtw'	-0.040683	-0.0659014	-0.065312	-0.0609249	-0.0578874	-0.0530775	-0.0425794	-0.0234141	0.00754098	0.0536995	0.120192	0.217149	0.342285	0.490967	0.65767	0.83269	1.00268	1.15747	1.29272	1.40302	1.48236	1.52432	1.5381	1.53061	1.50983	1.48227	1.454	1.42901	1.40734	1.38704	1.36907	1.34855	1.32221	1.29014	1.25097	1.20417	1.14998	1.08939	1.02411	0.955851	0.885625	0.816142	0.747169	0.680029	0.61616	0.555892	0.500103
'FSS2_21'	'cv'	'nw'	-0.0280665	-0.0359584	-0.0379637	-0.0352389	-0.0319887	-0.0321372	-0.0368777	-0.0425663	-0.0409848	-0.0232335	0.0155763	0.0801763	0.170486	0.285136	0.422296	0.576362	0.738696	0.901607	1.05825	1.19479	1.28532	1.32715	1.3437	1.33901	1.31606	1.28185	1.24538	1.21454	1.19375	1.18287	1.17802	1.17548	1.17003	1.15615	1.13078	1.09409	1.04803	0.994759	0.936804	0.878163	0.819714	0.765214	0.715236	0.669658	0.628319	0.589072	0.551113
'FSS2_21'	'cv'	'dtw'	-0.0142806	-0.0171156	-0.0148853	-0.0106235	-0.00853516	-0.011281	-0.0187619	-0.0274431	-0.0307705	-0.0209778	0.00944183	0.0681617	0.153575	0.266979	0.411093	0.585652	0.779189	0.970204	1.14043	1.28937	1.42276	1.5211	1.5793	1.60273	1.6014	1.58268	1.55327	1.51949	1.48607	1.45612	1.42945	1.40469	1.37664	1.34222	1.29992	1.24913	1.19001	1.12379	1.05233	0.97693	0.900401	0.827102	0.756317	0.688624	0.625289	0.567093	0.514002
'FSS2_21'	'ml'	'nw'	-0.0136774	-0.0127651	-0.00512505	0.00551285	0.013073	0.0136412	0.00808038	0.00178898	0.00313962	0.021311	0.0600756	0.126017	0.216575	0.335868	0.480988	0.647911	0.827646	1.00085	1.1456	1.25811	1.34971	1.40942	1.44124	1.44839	1.43727	1.41513	1.38746	1.35822	1.33024	1.30357	1.27585	1.24387	1.20496	1.1578	1.10296	1.04117	0.974282	0.904891	0.835311	0.767747	0.704558	0.646155	0.592118	0.542232	0.495867	0.452703	0.412572
'FSS2_21'	'ml'	'dtw'	-0.00814818	-0.00669814	-0.000943254	0.00963816	0.0198902	0.0248327	0.0246503	0.0242467	0.0308154	0.0529137	0.0965429	0.173645	0.285808	0.430571	0.598425	0.78814	0.989638	1.17833	1.33493	1.46906	1.58286	1.65834	1.69253	1.70003	1.68753	1.65942	1.6216	1.57996	1.5374	1.49406	1.44897	1.39905	1.34466	1.28406	1.21734	1.14538	1.07068	0.996303	0.923497	0.851339	0.781192	0.715067	0.653213	0.59511	0.540932	0.490553	0.443791
'FSS2_23'	'bf'	'nw'	-0.0122971	-0.0407652	-0.061043	-0.0843517	-0.122369	-0.167053	-0.196616	-0.194415	-0.160946	-0.106191	-0.0303062	0.078128	0.222495	0.382108	0.527347	0.645101	0.73197	0.785663	0.805259	0.796785	0.771884	0.746711	0.732199	0.733808	0.751744	0.781887	0.817963	0.853896	0.884296	0.903555	0.910186	0.900551	0.879195	0.847056	0.807121	0.761769	0.714032	0.667239	0.623295	0.582343	0.545659	0.512446	0.482361	0.454078	0.426887	0.400766	0.375388
'FSS2_23'	'bf'	'dtw'	-0.00154797	-0.0012232	-0.0047741	-0.0194816	-0.0497318	-0.090331	-0.124878	-0.136395	-0.120248	-0.0831191	-0.0164581	0.0967482	0.233621	0.374346	0.495451	0.583043	0.633389	0.64907	0.63651	0.60615	0.569643	0.542671	0.533567	0.543148	0.567627	0.600261	0.632933	0.658064	0.669589	0.663025	0.638842	0.600155	0.557624	0.51854	0.489964	0.476738	0.478817	0.491334	0.506758	0.51719	0.516328	0.499871	0.470779	0.434099	0.39518	0.357751	0.324669
'FSS2_23'	'cv'	'nw'	NaN	NaN	NaN	NaN	NaN	NaN	NaN	NaN	NaN	NaN	NaN	NaN	NaN	NaN	NaN	NaN	NaN	NaN	NaN	NaN	NaN	NaN	NaN	NaN	NaN	NaN	NaN	NaN	NaN	NaN	NaN	NaN	NaN	NaN	NaN	NaN	NaN	NaN	NaN	NaN	NaN	NaN	NaN	NaN	NaN	NaN	NaN
'FSS2_23'	'cv'	'dtw'	NaN	NaN	NaN	NaN	NaN	NaN	NaN	NaN	NaN	NaN	NaN	NaN	NaN	NaN	NaN	NaN	NaN	NaN	NaN	NaN	NaN	NaN	NaN	NaN	NaN	NaN	NaN	NaN	NaN	NaN	NaN	NaN	NaN	NaN	NaN	NaN	NaN	NaN	NaN	NaN	NaN	NaN	NaN	NaN	NaN	NaN	NaN
'FSS2_23'	'ml'	'nw'	-0.00115034	-0.00934499	-0.0238137	-0.0485502	-0.086665	-0.136845	-0.189414	-0.22228	-0.210542	-0.149706	-0.0513679	0.0850136	0.248838	0.423856	0.574054	0.681866	0.751499	0.785783	0.780307	0.750685	0.717739	0.701714	0.709171	0.738766	0.784451	0.836438	0.884514	0.92054	0.939085	0.936987	0.914149	0.873325	0.821506	0.765278	0.709597	0.657305	0.609774	0.566896	0.527732	0.492204	0.459023	0.42747	0.398083	0.369986	0.342944	0.317012	0.291876
'FSS2_23'	'ml'	'dtw'	0.00077363	0.000656263	-0.0040168	-0.0226978	-0.0560115	-0.098398	-0.13913	-0.159613	-0.139219	-0.0730537	0.0268999	0.16243	0.313357	0.452817	0.566165	0.642726	0.679224	0.680188	0.656025	0.622287	0.593964	0.586279	0.600023	0.631192	0.671738	0.712298	0.744778	0.763694	0.766541	0.753766	0.728331	0.694424	0.658887	0.625301	0.59478	0.567058	0.541026	0.515777	0.490726	0.464701	0.43895	0.413371	0.388604	0.364961	0.342443	0.321026	0.300448
'FSS2_24'	'bf'	'nw'	-0.0209272	-0.0418211	-0.0411862	-0.0413189	-0.0478025	-0.0505818	-0.0402928	-0.0142159	0.0283435	0.0906674	0.176534	0.28282	0.392029	0.486313	0.55986	0.609297	0.632187	0.630489	0.612066	0.5868	0.564563	0.555862	0.561227	0.579921	0.608322	0.640343	0.670041	0.69222	0.702672	0.699855	0.684252	0.656232	0.619553	0.578029	0.534999	0.492825	0.452869	0.415943	0.382588	0.352738	0.325243	0.300489	0.27798	0.25713	0.2379	0.220595	0.205001
'FSS2_24'	'bf'	'dtw'	-0.0344625	-0.0722933	-0.0778325	-0.0769089	-0.0798787	-0.0784213	-0.0629117	-0.0313126	0.0145401	0.075575	0.152676	0.249697	0.355683	0.45129	0.529888	0.588521	0.624404	0.638816	0.638569	0.629915	0.620673	0.618923	0.626804	0.642802	0.66448	0.687009	0.705695	0.716976	0.718189	0.707938	0.686463	0.653475	0.613145	0.568764	0.523128	0.478736	0.436861	0.398077	0.363079	0.332237	0.305002	0.281546	0.26057	0.242434	0.226389	0.211491	0.197617
'FSS2_24'	'cv'	'nw'	-0.00266681	0.00111477	0.00826653	0.0207428	0.0410133	0.0662755	0.0886421	0.102073	0.108066	0.11356	0.126121	0.155588	0.20058	0.255552	0.315005	0.374544	0.429168	0.472795	0.501564	0.517639	0.520134	0.511667	0.50645	0.509117	0.517569	0.529527	0.54277	0.554294	0.560575	0.558717	0.546429	0.52434	0.494499	0.459563	0.42197	0.384426	0.34875	0.316416	0.28873	0.265159	0.244701	0.227422	0.212367	0.19894	0.186578	0.175043	0.164449
'FSS2_24'	'cv'	'dtw'	-0.0125456	-0.0151239	-0.0138419	-0.00764112	0.00391016	0.0182273	0.0305776	0.0374655	0.0401126	0.0455343	0.0642502	0.107386	0.173061	0.257822	0.357378	0.461613	0.55851	0.639127	0.699103	0.735937	0.745432	0.731082	0.712489	0.700416	0.70006	0.712206	0.734353	0.761719	0.788585	0.80947	0.817109	0.806806	0.780639	0.739592	0.687947	0.629526	0.567978	0.506856	0.448842	0.395396	0.34847	0.308387	0.273929	0.244608	0.219941	0.19978	0.183442
'FSS2_24'	'ml'	'nw'	-0.00970639	-0.0273806	-0.0286382	-0.0194485	-0.0136171	-0.011656	-0.00611644	0.0111718	0.0460079	0.100771	0.175515	0.27023	0.38048	0.492001	0.576329	0.61399	0.612309	0.589589	0.554525	0.512188	0.475699	0.459165	0.463131	0.484567	0.518369	0.557277	0.594017	0.622378	0.637686	0.637918	0.62434	0.596855	0.561471	0.522104	0.480466	0.439771	0.402165	0.368126	0.337945	0.31223	0.290352	0.269711	0.250918	0.233301	0.216684	0.200922	0.18579
'FSS2_24'	'ml'	'dtw'	-0.00914635	-0.0279569	-0.0251688	-0.00479039	0.015737	0.0308457	0.0433925	0.0594527	0.0867903	0.132915	0.201171	0.294992	0.405331	0.518912	0.610788	0.667841	0.690712	0.685675	0.65945	0.622386	0.588565	0.572036	0.57493	0.594967	0.627408	0.664042	0.696356	0.71756	0.723398	0.712782	0.68614	0.644713	0.594713	0.541726	0.489633	0.440791	0.396604	0.357897	0.324823	0.296532	0.271525	0.249289	0.228755	0.209623	0.191298	0.173427	0.156974
'FSS2_25'	'bf'	'nw'	-0.02597	-0.058883	-0.0709176	-0.0831121	-0.0965843	-0.0979849	-0.0827261	-0.0554628	-0.0183577	0.0301975	0.0905224	0.166833	0.253331	0.339905	0.417868	0.483714	0.536692	0.578158	0.61172	0.641256	0.669046	0.696495	0.721665	0.743159	0.759089	0.768658	0.771594	0.76771	0.757208	0.741213	0.721362	0.698429	0.673752	0.647407	0.620752	0.59409	0.567525	0.540871	0.513802	0.487129	0.459951	0.432937	0.406503	0.38043	0.35477	0.330337	0.306829
'FSS2_25'	'bf'	'dtw'	-0.0120426	-0.0185257	-0.0266953	-0.042357	-0.0587332	-0.0665772	-0.0615215	-0.0420701	-0.00628262	0.0457051	0.11263	0.197837	0.288367	0.367862	0.431937	0.482049	0.51798	0.539511	0.550193	0.554626	0.55531	0.555768	0.560048	0.569073	0.580672	0.595145	0.610457	0.623556	0.634115	0.642783	0.647886	0.649849	0.647711	0.643725	0.63633	0.624917	0.610435	0.593049	0.571869	0.547647	0.517177	0.484223	0.450139	0.416684	0.3825	0.349992	0.321386
'FSS2_25'	'cv'	'nw'	-0.00661508	-0.00882883	-0.0113301	-0.0144083	-0.018697	-0.0254294	-0.0348678	-0.0452775	-0.0525632	-0.0503472	-0.0318381	0.00874601	0.0673492	0.140415	0.22303	0.310086	0.393522	0.464988	0.520962	0.563184	0.591298	0.609514	0.622452	0.633835	0.645501	0.657245	0.667617	0.675294	0.679304	0.678098	0.672004	0.659796	0.64246	0.621685	0.597589	0.570924	0.542424	0.512855	0.483064	0.453157	0.424061	0.39687	0.370295	0.345092	0.320958	0.297324	0.274064
'FSS2_25'	'cv'	'dtw'	-0.00616737	-0.00836975	-0.00885816	-0.00930266	-0.0115196	-0.017999	-0.0300403	-0.0463787	-0.0626598	-0.0715082	-0.0642292	-0.0323337	0.0228778	0.0992203	0.190368	0.288002	0.381884	0.463339	0.528539	0.576593	0.603584	0.615404	0.624533	0.633201	0.643074	0.654908	0.668646	0.682578	0.693796	0.700811	0.702909	0.698245	0.68711	0.670394	0.648755	0.623786	0.596246	0.566432	0.535458	0.504747	0.474423	0.444284	0.415813	0.387658	0.359292	0.330977	0.302868
'FSS2_25'	'ml'	'nw'	-0.008543	-0.0190148	-0.0270936	-0.0342151	-0.0434425	-0.056071	-0.0693161	-0.0761364	-0.0683945	-0.0417784	0.00480581	0.0744736	0.16244	0.264314	0.370793	0.466251	0.540473	0.594792	0.635054	0.659839	0.673123	0.682777	0.691451	0.699025	0.706298	0.712804	0.717106	0.717517	0.712657	0.701963	0.686024	0.665247	0.640343	0.612404	0.582893	0.553009	0.523347	0.4944	0.466623	0.439656	0.413661	0.387694	0.361345	0.334847	0.30845	0.282181	0.256488
'FSS2_25'	'ml'	'dtw'	-0.00598547	-0.0123811	-0.015015	-0.0185719	-0.0290638	-0.0477244	-0.0696325	-0.0845014	-0.0808571	-0.0526582	0.00072045	0.0825729	0.185902	0.299202	0.410819	0.510128	0.586841	0.636761	0.665282	0.68054	0.686334	0.687426	0.688612	0.690064	0.690411	0.689065	0.685866	0.67974	0.669712	0.657605	0.642253	0.624118	0.604451	0.583474	0.560926	0.537275	0.512751	0.487641	0.46245	0.436791	0.411237	0.386051	0.360006	0.334785	0.310042	0.285973	0.262999
'FSS2_26'	'bf'	'nw'	-0.010621	-0.031671	-0.0450642	-0.066584	-0.0962772	-0.120811	-0.128168	-0.116745	-0.0914322	-0.0521178	0.00462109	0.0829256	0.180845	0.286501	0.385185	0.472392	0.548014	0.609879	0.654631	0.683532	0.70018	0.708154	0.712349	0.715109	0.717151	0.718082	0.717256	0.714029	0.70771	0.697677	0.683297	0.664353	0.64205	0.617606	0.591413	0.564323	0.536648	0.50804	0.478387	0.448366	0.418239	0.387765	0.357746	0.328836	0.301359	0.275968	0.252881
'FSS2_26'	'bf'	'dtw'	0.0331961	0.0424407	0.0262353	0.00369282	-0.0248439	-0.0518279	-0.0664339	-0.0644684	-0.0484547	-0.0176134	0.0295916	0.0963454	0.173885	0.254744	0.329432	0.394485	0.449082	0.492549	0.524692	0.547207	0.567107	0.587081	0.611759	0.635868	0.658097	0.676084	0.689441	0.696893	0.694704	0.682796	0.662091	0.63457	0.604082	0.575262	0.548055	0.524898	0.505383	0.486524	0.466384	0.443978	0.419052	0.390158	0.359697	0.326674	0.293299	0.261435	0.232141
'FSS2_26'	'cv'	'nw'	2.19811e-05	0.00313427	0.00521586	-0.00164455	-0.0255602	-0.0689448	-0.126421	-0.184592	-0.22529	-0.232343	-0.195177	-0.116601	-0.010452	0.119823	0.267935	0.424905	0.577417	0.71312	0.827295	0.921848	0.995066	1.04292	1.07533	1.09682	1.11147	1.1235	1.13427	1.143	1.14879	1.15023	1.1448	1.12917	1.10471	1.07087	1.02913	0.982068	0.932048	0.880171	0.826801	0.773092	0.718421	0.66434	0.611582	0.561668	0.51426	0.470056	0.429799
'FSS2_26'	'cv'	'dtw'	-0.000562219	-0.00176686	-0.00730781	-0.0232945	-0.0541672	-0.0990312	-0.151075	-0.19691	-0.219326	-0.204736	-0.145435	-0.0442849	0.0844059	0.236337	0.409522	0.587141	0.750071	0.888912	1.00391	1.09627	1.16575	1.21038	1.24055	1.26454	1.28468	1.30291	1.32	1.33501	1.34575	1.34894	1.34218	1.3221	1.29105	1.25098	1.20451	1.15318	1.09859	1.04132	0.980734	0.917667	0.851425	0.78383	0.715885	0.649135	0.585588	0.526002	0.471766
'FSS2_26'	'ml'	'nw'	-0.00173259	-0.0113219	-0.0327059	-0.0628123	-0.102386	-0.147661	-0.186523	-0.203726	-0.189587	-0.144251	-0.075081	0.0138942	0.121574	0.251196	0.395267	0.530901	0.64566	0.744712	0.834267	0.905261	0.955144	0.991202	1.02144	1.04549	1.06357	1.07647	1.08567	1.09049	1.08813	1.07896	1.06188	1.03714	1.00584	0.970278	0.932302	0.892601	0.851639	0.809933	0.767678	0.72463	0.680749	0.6356	0.590008	0.544961	0.501203	0.459524	0.420974
'FSS2_26'	'ml'	'dtw'	-0.0012334	-0.00674007	-0.0217664	-0.0475853	-0.0860722	-0.134497	-0.179705	-0.202356	-0.188959	-0.140655	-0.0629852	0.0386874	0.160528	0.305292	0.463393	0.613213	0.737249	0.835667	0.919324	0.986357	1.03008	1.05667	1.07856	1.09852	1.11573	1.12974	1.14083	1.14826	1.14934	1.14125	1.12378	1.09494	1.05884	1.01748	0.972278	0.924271	0.874433	0.823202	0.770358	0.716094	0.661471	0.607502	0.55424	0.504541	0.458764	0.417383	0.380925
'FSS2_27'	'bf'	'nw'	-0.0164214	-0.0494077	-0.0626951	-0.0690145	-0.078618	-0.0896751	-0.0920342	-0.072756	-0.022751	0.056492	0.158697	0.277098	0.408044	0.545421	0.682549	0.812171	0.926524	1.01965	1.09027	1.14196	1.17741	1.19824	1.20639	1.20465	1.19405	1.17481	1.14649	1.10895	1.06313	1.01057	0.953745	0.894606	0.833729	0.773013	0.713672	0.656608	0.602133	0.550055	0.500271	0.453172	0.408351	0.366613	0.32742	0.291767	0.259868	0.231575	0.206753
'FSS2_27'	'bf'	'dtw'	-0.0252072	-0.0570333	-0.0619799	-0.0682436	-0.0819355	-0.0966796	-0.10062	-0.0803847	-0.0277343	0.0520139	0.150172	0.264151	0.392015	0.528406	0.663052	0.786893	0.894433	0.984057	1.05682	1.11418	1.15603	1.18426	1.20327	1.21311	1.21329	1.2031	1.18217	1.15067	1.10916	1.05878	1.00305	0.942353	0.879157	0.814913	0.752114	0.691843	0.634615	0.58089	0.530663	0.483195	0.438189	0.396138	0.357091	0.320335	0.286982	0.256964	0.230151
'FSS2_27'	'cv'	'nw'	-0.0218853	-0.0310187	-0.0397756	-0.0501761	-0.064847	-0.0838956	-0.103889	-0.118356	-0.119489	-0.100681	-0.0592118	0.0114311	0.107076	0.215984	0.322858	0.423778	0.522694	0.622208	0.718959	0.807567	0.886679	0.953926	1.01284	1.06443	1.10722	1.14046	1.1637	1.17588	1.17501	1.15935	1.13138	1.09081	1.04235	0.987149	0.925987	0.862071	0.79797	0.734667	0.672961	0.614187	0.558578	0.506737	0.457866	0.412667	0.370637	0.331862	0.296581
'FSS2_27'	'cv'	'dtw'	-0.017131	-0.0248024	-0.0325633	-0.041579	-0.0528595	-0.0660194	-0.0791597	-0.0885654	-0.0888612	-0.0742403	-0.0393805	0.0220351	0.113239	0.225624	0.341058	0.450494	0.558904	0.67275	0.788206	0.895488	0.987023	1.0598	1.12021	1.16896	1.20344	1.22292	1.22923	1.22402	1.20636	1.17385	1.1271	1.06961	1.00522	0.936416	0.865025	0.79281	0.721692	0.6533	0.588706	0.528728	0.4731	0.422546	0.375977	0.333955	0.295817	0.261129	0.230319
'FSS2_27'	'ml'	'nw'	-0.0245959	-0.0673271	-0.106538	-0.135039	-0.157266	-0.174666	-0.179569	-0.162595	-0.11778	-0.0370722	0.0782411	0.208614	0.347425	0.494533	0.638341	0.763672	0.862958	0.93793	0.993578	1.03303	1.06121	1.08261	1.10147	1.11764	1.12834	1.12989	1.12009	1.09813	1.06411	1.02027	0.968526	0.91062	0.850299	0.789595	0.730056	0.672503	0.617608	0.565462	0.515524	0.467862	0.422408	0.379987	0.33976	0.302282	0.268	0.236464	0.208256
'FSS2_27'	'ml'	'dtw'	-0.0299079	-0.0814616	-0.145133	-0.195409	-0.228267	-0.245982	-0.245083	-0.219705	-0.165698	-0.0760143	0.0447403	0.176123	0.311854	0.45976	0.610861	0.748924	0.863522	0.954146	1.025	1.07807	1.11586	1.14259	1.16369	1.17917	1.18688	1.18379	1.16778	1.13855	1.09711	1.04486	0.984616	0.919193	0.851277	0.782965	0.71647	0.652646	0.592218	0.535475	0.482101	0.432494	0.385305	0.342248	0.302798	0.267333	0.235729	0.20813	0.18416
'FSS2_29'	'bf'	'nw'	-0.0273794	-0.0692732	-0.0576184	-0.0289513	0.00438839	0.0371279	0.0642179	0.0832972	0.0987263	0.119831	0.153543	0.209794	0.286188	0.384215	0.497817	0.618544	0.73616	0.840695	0.924092	0.979539	1.00429	1.00137	0.983933	0.957693	0.929136	0.902799	0.880324	0.861441	0.844578	0.826399	0.805237	0.777136	0.742121	0.700116	0.651356	0.598115	0.542268	0.485904	0.432099	0.382464	0.337211	0.298704	0.264875	0.235556	0.210167	0.18827	0.169306
'FSS2_29'	'bf'	'dtw'	-0.0199909	-0.0396553	-0.0344416	-0.0203324	-0.00034301	0.0256065	0.0528773	0.0754379	0.0924342	0.108045	0.127513	0.153217	0.18891	0.238503	0.302507	0.37574	0.453654	0.531847	0.602859	0.658252	0.691913	0.70282	0.697583	0.682586	0.663759	0.64648	0.632966	0.624494	0.621497	0.618661	0.614645	0.605483	0.589348	0.565592	0.536667	0.501713	0.461914	0.420468	0.379637	0.341407	0.306914	0.277174	0.251376	0.228522	0.20856	0.191285	0.176037
'FSS2_29'	'cv'	'nw'	-0.00050155	0.0064154	0.0386787	0.0951252	0.152043	0.199991	0.239698	0.267136	0.272546	0.2569	0.232073	0.206518	0.185805	0.188704	0.227565	0.308186	0.423115	0.559254	0.707469	0.858662	0.997519	1.09797	1.1664	1.20346	1.21038	1.18889	1.14441	1.08664	1.02473	0.960425	0.894654	0.832255	0.771465	0.714665	0.658532	0.602222	0.545669	0.489865	0.437215	0.388353	0.342191	0.301916	0.265676	0.237319	0.214156	0.193793	0.175951
'FSS2_29'	'cv'	'dtw'	-0.00541111	-0.00336094	0.018207	0.075017	0.15311	0.228592	0.281816	0.304395	0.296219	0.257746	0.20026	0.151259	0.133882	0.157275	0.226451	0.339834	0.487884	0.654741	0.821522	0.969935	1.0884	1.15961	1.18538	1.17192	1.13061	1.07364	1.01069	0.949066	0.893506	0.844056	0.800601	0.758751	0.716255	0.67049	0.621354	0.569184	0.515618	0.463176	0.41364	0.367452	0.326293	0.29228	0.263004	0.237476	0.215279	0.196046	0.178978
'FSS2_29'	'ml'	'nw'	-0.00317044	0.00726284	0.0622255	0.151756	0.24018	0.301406	0.320671	0.295332	0.235324	0.157488	0.0871643	0.0556669	0.0756476	0.15506	0.287716	0.46035	0.65708	0.858465	1.04105	1.18256	1.26795	1.29252	1.26958	1.21334	1.14019	1.06386	0.993108	0.931463	0.878565	0.832237	0.7879	0.741454	0.691299	0.637414	0.57757	0.515054	0.454045	0.397031	0.345553	0.300722	0.263504	0.234249	0.209751	0.189083	0.171745	0.156395	0.142414
'FSS2_29'	'ml'	'dtw'	-0.00308594	-0.00912071	0.0125588	0.0667065	0.130945	0.183876	0.21164	0.208889	0.179356	0.13538	0.0945601	0.0813626	0.107539	0.181056	0.298694	0.451223	0.625846	0.803771	0.961404	1.08023	1.15293	1.1723	1.15259	1.10632	1.04756	0.98798	0.934939	0.89093	0.854535	0.822625	0.791172	0.755918	0.713783	0.664761	0.610523	0.553352	0.495767	0.440423	0.389768	0.345237	0.306768	0.274984	0.248534	0.225457	0.205081	0.186909	0.170323
[truncated: 54 more columns]

## Sheet: Knee power
'FSS2_01'	'bf'	'nw'	0.257552	0.452029	0.516518	0.526463	0.528565	0.540774	0.518468	0.45858	0.382459	0.309662	0.257956	0.234843	0.219593	0.205468	0.188604	0.16801	0.147058	0.129279	0.114804	0.103524	0.0950944	0.0893055	0.0848516	0.0812738	0.0780672	0.0746811	0.0696555	0.0628989	0.0547574	0.0455741	0.0356885	0.0256492	0.0154797	0.00484834	-0.00660796	-0.0192837	-0.0338584	-0.0489265	-0.0644708	-0.080373	-0.096414	-0.114324	-0.134643	-0.15788	-0.184049	-0.212675	-0.238379
'FSS2_01'	'bf'	'dtw'	0.182315	0.318161	0.364816	0.372338	0.370521	0.368899	0.343678	0.294596	0.236366	0.183857	0.152099	0.144369	0.143785	0.143927	0.140096	0.129312	0.113643	0.0992454	0.0885215	0.0823089	0.0798799	0.0801883	0.0821605	0.0848052	0.0871057	0.0880196	0.0855295	0.0797581	0.0712526	0.0608189	0.0495215	0.0380506	0.0274944	0.0178839	0.00896022	0.000173786	-0.0103322	-0.0228331	-0.0376905	-0.0545933	-0.0725582	-0.0930169	-0.113337	-0.134021	-0.155445	-0.177854	-0.201176
'FSS2_01'	'cv'	'nw'	0.050182	0.0753309	0.119757	0.18435	0.265415	0.354677	0.42518	0.466723	0.47838	0.461387	0.419145	0.357054	0.296785	0.24614	0.209184	0.186242	0.175235	0.166824	0.159041	0.150965	0.142719	0.136777	0.132473	0.129531	0.127961	0.12807	0.129185	0.12886	0.126054	0.120046	0.110441	0.098572	0.087064	0.0763834	0.0662683	0.0557282	0.0439843	0.0309716	0.016592	0.000798743	-0.0164029	-0.0327616	-0.0489655	-0.0660113	-0.0843454	-0.103864	-0.127559
'FSS2_01'	'cv'	'dtw'	0.0366836	0.0498155	0.0832711	0.139373	0.215696	0.305065	0.385131	0.436907	0.456482	0.443007	0.398696	0.331821	0.269292	0.220116	0.188499	0.17384	0.167604	0.158794	0.147934	0.136835	0.128593	0.124972	0.124397	0.126735	0.131322	0.13697	0.142024	0.143875	0.141795	0.135615	0.125724	0.113365	0.0999213	0.086978	0.0752992	0.0648276	0.0534589	0.0405017	0.026391	0.0114207	-0.00425624	-0.0200734	-0.034666	-0.0501031	-0.0670861	-0.0849485	-0.105886
'FSS2_01'	'ml'	'nw'	0.0337167	0.0883766	0.198243	0.338122	0.474949	0.567788	0.571118	0.535886	0.475409	0.401023	0.322084	0.261062	0.21807	0.189586	0.171751	0.160365	0.150269	0.138347	0.125713	0.113607	0.103403	0.0975478	0.0946987	0.0941994	0.0952633	0.0969733	0.0961876	0.0915126	0.0831999	0.0721496	0.0599096	0.0481596	0.0369975	0.0263505	0.0157203	0.00418251	-0.00942223	-0.0253033	-0.0426761	-0.0604742	-0.0773492	-0.0926247	-0.106015	-0.119848	-0.135665	-0.154225	-0.178067
'FSS2_01'	'ml'	'dtw'	0.0296611	0.0693051	0.165505	0.294225	0.42324	0.512134	0.519394	0.490717	0.438863	0.373265	0.300028	0.240526	0.199272	0.173724	0.16004	0.153083	0.146992	0.138501	0.129512	0.122148	0.11875	0.119862	0.121706	0.123126	0.123119	0.120837	0.114171	0.104997	0.0937996	0.0811499	0.0676996	0.0552053	0.0438329	0.0331281	0.0223313	0.0103772	-0.00401588	-0.0199269	-0.0366539	-0.0532416	-0.0684804	-0.0817786	-0.0941565	-0.107132	-0.12179	-0.138782	-0.156642
'FSS2_02'	'bf'	'nw'	0.0813682	0.216989	0.313075	0.405673	0.507958	0.610239	0.613795	0.548462	0.455506	0.365284	0.29724	0.254999	0.222606	0.197585	0.178599	0.165444	0.159835	0.154138	0.145873	0.135037	0.124105	0.116104	0.109419	0.103595	0.0984991	0.0943226	0.0917199	0.0902172	0.0893068	0.0884421	0.087038	0.0842315	0.0799161	0.0745758	0.0683771	0.0611686	0.0533724	0.0450348	0.036376	0.027382	0.0178041	0.00771434	-0.00318514	-0.0148596	-0.0272276	-0.0401612	-0.0528178
'FSS2_02'	'bf'	'dtw'	0.112355	0.26242	0.366691	0.475423	0.602101	0.723443	0.71365	0.620398	0.500311	0.392094	0.316538	0.271514	0.237851	0.213142	0.195603	0.18408	0.174167	0.161488	0.14762	0.134652	0.125187	0.119788	0.115479	0.111837	0.108732	0.106328	0.105033	0.103996	0.102642	0.100535	0.0973816	0.0924207	0.0864133	0.0795602	0.0719553	0.0635857	0.0552101	0.0466741	0.0380606	0.0291718	0.0195296	0.0085609	-0.00307457	-0.0154557	-0.0285449	-0.0421884	-0.0565089
'FSS2_02'	'cv'	'nw'	0.0153667	0.0460901	0.0840106	0.144051	0.235728	0.363148	0.508569	0.624736	0.693785	0.708969	0.674653	0.610697	0.547773	0.491239	0.443102	0.402015	0.364592	0.329363	0.297084	0.268365	0.243672	0.22462	0.20965	0.196915	0.185708	0.176468	0.171824	0.16851	0.165498	0.162075	0.157843	0.152859	0.147693	0.14213	0.13633	0.130832	0.126137	0.121737	0.11705	0.111486	0.104441	0.0947691	0.083696	0.0710553	0.0574008	0.0440075	0.0300606
'FSS2_02'	'cv'	'dtw'	0.018299	0.054304	0.0987958	0.163358	0.25493	0.375806	0.510615	0.621	0.689987	0.711149	0.688606	0.640902	0.594171	0.551007	0.51106	0.471035	0.430319	0.390707	0.354131	0.322504	0.297719	0.279604	0.262955	0.246623	0.230583	0.215937	0.204548	0.195259	0.187442	0.180328	0.173007	0.164845	0.156407	0.14808	0.140141	0.132755	0.126999	0.122302	0.117657	0.112192	0.105171	0.0957104	0.0845214	0.0722497	0.0592889	0.0457798	0.0330166
'FSS2_02'	'ml'	'nw'	NaN	NaN	NaN	NaN	NaN	NaN	NaN	NaN	NaN	NaN	NaN	NaN	NaN	NaN	NaN	NaN	NaN	NaN	NaN	NaN	NaN	NaN	NaN	NaN	NaN	NaN	NaN	NaN	NaN	NaN	NaN	NaN	NaN	NaN	NaN	NaN	NaN	NaN	NaN	NaN	NaN	NaN	NaN	NaN	NaN	NaN	NaN
'FSS2_02'	'ml'	'dtw'	NaN	NaN	NaN	NaN	NaN	NaN	NaN	NaN	NaN	NaN	NaN	NaN	NaN	NaN	NaN	NaN	NaN	NaN	NaN	NaN	NaN	NaN	NaN	NaN	NaN	NaN	NaN	NaN	NaN	NaN	NaN	NaN	NaN	NaN	NaN	NaN	NaN	NaN	NaN	NaN	NaN	NaN	NaN	NaN	NaN	NaN	NaN
'FSS2_03'	'bf'	'nw'	NaN	NaN	NaN	NaN	NaN	NaN	NaN	NaN	NaN	NaN	NaN	NaN	NaN	NaN	NaN	NaN	NaN	NaN	NaN	NaN	NaN	NaN	NaN	NaN	NaN	NaN	NaN	NaN	NaN	NaN	NaN	NaN	NaN	NaN	NaN	NaN	NaN	NaN	NaN	NaN	NaN	NaN	NaN	NaN	NaN	NaN	NaN
'FSS2_03'	'bf'	'dtw'	NaN	NaN	NaN	NaN	NaN	NaN	NaN	NaN	NaN	NaN	NaN	NaN	NaN	NaN	NaN	NaN	NaN	NaN	NaN	NaN	NaN	NaN	NaN	NaN	NaN	NaN	NaN	NaN	NaN	NaN	NaN	NaN	NaN	NaN	NaN	NaN	NaN	NaN	NaN	NaN	NaN	NaN	NaN	NaN	NaN	NaN	NaN
'FSS2_03'	'cv'	'nw'	0.0592655	0.114307	0.171666	0.234521	0.307473	0.396548	0.477603	0.517556	0.51103	0.46594	0.403485	0.349639	0.304413	0.266006	0.232071	0.199715	0.167817	0.140693	0.119365	0.10432	0.0955144	0.0926109	0.0927168	0.0955709	0.100884	0.108338	0.116456	0.122695	0.126056	0.125977	0.122338	0.114586	0.104072	0.0913246	0.0766143	0.0599545	0.0418469	0.0243765	0.00798416	-0.00683544	-0.0195332	-0.0309288	-0.0417044	-0.0527043	-0.0641042	-0.0754122	-0.0809322
'FSS2_03'	'cv'	'dtw'	0.0515535	0.0797858	0.114107	0.167846	0.247827	0.35437	0.44945	0.503149	0.514494	0.492413	0.455739	0.431571	0.411034	0.383086	0.344894	0.301836	0.266646	0.235957	0.209356	0.186398	0.166611	0.150957	0.138034	0.12793	0.120639	0.116062	0.113605	0.111309	0.108893	0.105807	0.101228	0.0943869	0.0867228	0.0788036	0.0709852	0.0634111	0.0560188	0.0489352	0.0417796	0.0344051	0.0268982	0.0190326	0.0109265	0.00235079	-0.00676061	-0.0163106	-0.025079
'FSS2_03'	'ml'	'nw'	0.0680011	0.133121	0.225256	0.347591	0.48631	0.610596	0.642053	0.613348	0.550532	0.475349	0.405229	0.353019	0.309107	0.270385	0.234715	0.200927	0.170793	0.146047	0.127471	0.114818	0.106809	0.101519	0.0968569	0.0929173	0.0899418	0.0883197	0.0875111	0.086117	0.0834086	0.0789418	0.0725574	0.0643352	0.0554233	0.0458982	0.0359779	0.0260222	0.0155047	0.00421671	-0.00739944	-0.0187951	-0.0293154	-0.0387833	-0.0464786	-0.053623	-0.0609171	-0.06854	-0.0773112
'FSS2_03'	'ml'	'dtw'	0.0570788	0.107244	0.17983	0.281689	0.406037	0.532465	0.580418	0.570734	0.527912	0.4719	0.418095	0.377771	0.344345	0.312298	0.27768	0.238108	0.200098	0.16806	0.14249	0.123465	0.110642	0.104693	0.102149	0.101831	0.102571	0.103215	0.101539	0.097767	0.0919364	0.0843722	0.0756843	0.066597	0.057233	0.0474698	0.0373236	0.026949	0.0164391	0.00653818	-0.00277436	-0.0113516	-0.018879	-0.0254249	-0.0318476	-0.0383736	-0.0450851	-0.051921	-0.0594291
'FSS2_05'	'bf'	'nw'	0.0851251	0.205193	0.261626	0.299649	0.34949	0.426376	0.490416	0.500474	0.459416	0.384604	0.307898	0.25939	0.229146	0.212245	0.203829	0.199107	0.186723	0.16302	0.133515	0.103909	0.0800805	0.0658629	0.0568641	0.0511298	0.0467724	0.0419715	0.035569	0.0282114	0.0200176	0.0111671	0.00189987	-0.00826052	-0.0189241	-0.030384	-0.0428194	-0.056296	-0.0707348	-0.0859547	-0.102026	-0.119109	-0.137457	-0.157279	-0.176905	-0.195131	-0.21087	-0.223158	-0.228441
'FSS2_05'	'bf'	'dtw'	0.0700058	0.187999	0.243115	0.273147	0.30552	0.357285	0.404359	0.41681	0.392481	0.339437	0.275969	0.226846	0.192875	0.171623	0.159144	0.149979	0.133738	0.109944	0.0838805	0.0605834	0.0448411	0.0389133	0.0362352	0.0341134	0.0306369	0.0246766	0.0159122	0.0060451	-0.00440365	-0.0153561	-0.0271772	-0.0405735	-0.0552259	-0.0709765	-0.0877187	-0.105397	-0.123917	-0.14384	-0.165274	-0.188235	-0.212644	-0.235912	-0.256181	-0.272954	-0.285298	-0.291852	-0.288593
'FSS2_05'	'cv'	'nw'	0.0390505	0.0477382	0.0669135	0.107155	0.170955	0.252718	0.332772	0.394507	0.43433	0.450129	0.441272	0.403181	0.354749	0.304376	0.259221	0.225197	0.203034	0.183863	0.162876	0.138903	0.114409	0.0988186	0.0899011	0.085767	0.0841696	0.0825047	0.0768655	0.0687164	0.0594436	0.0499682	0.0407463	0.031768	0.0225951	0.0126332	0.00136221	-0.0116633	-0.0263751	-0.0417837	-0.0577958	-0.0742534	-0.0909339	-0.107513	-0.12421	-0.141298	-0.158551	-0.175249	-0.188908
'FSS2_05'	'cv'	'dtw'	0.0440988	0.03942	0.0433751	0.0763775	0.146357	0.248763	0.344809	0.405967	0.431103	0.424923	0.397968	0.355295	0.307276	0.260271	0.219771	0.190405	0.170442	0.14755	0.121481	0.0944207	0.0709812	0.0588686	0.0553417	0.0570443	0.0604644	0.0619339	0.0574089	0.0500657	0.0414277	0.0324153	0.0233463	0.0130608	0.000622817	-0.0145458	-0.0322476	-0.051509	-0.0719224	-0.0926503	-0.114143	-0.13665	-0.160215	-0.18478	-0.210255	-0.23578	-0.260606	-0.284101	-0.301575
'FSS2_05'	'ml'	'nw'	0.0408857	0.0999441	0.188733	0.303935	0.429912	0.538711	0.57115	0.551055	0.499674	0.434182	0.367682	0.311437	0.268892	0.23749	0.213394	0.191482	0.16568	0.139389	0.114442	0.0930199	0.0776493	0.0705724	0.0663873	0.0623836	0.057039	0.0500193	0.0411822	0.0320805	0.0228154	0.0133816	0.00366806	-0.00686587	-0.018083	-0.0300265	-0.0428582	-0.056858	-0.0727488	-0.0896287	-0.107723	-0.126972	-0.147032	-0.167425	-0.187587	-0.206195	-0.222324	-0.235444	-0.243275
'FSS2_05'	'ml'	'dtw'	0.0480334	0.085919	0.146377	0.244909	0.372314	0.494692	0.535433	0.517403	0.466241	0.402697	0.342643	0.293652	0.254889	0.222574	0.194069	0.167879	0.142705	0.11509	0.087474	0.0630275	0.0456494	0.0383808	0.0350787	0.0332035	0.0308499	0.026747	0.0205457	0.0132432	0.00499637	-0.00412154	-0.0141208	-0.0251724	-0.0368613	-0.0495887	-0.0637032	-0.0795013	-0.0972055	-0.116314	-0.136561	-0.157516	-0.178581	-0.199363	-0.218772	-0.236193	-0.251092	-0.263019	-0.26988
'FSS2_06'	'bf'	'nw'	0.0770378	0.147353	0.180064	0.198007	0.219196	0.256827	0.290043	0.29638	0.278518	0.244655	0.208502	0.188548	0.174194	0.15887	0.140435	0.121181	0.106092	0.0921951	0.0793717	0.0677878	0.0578914	0.0492774	0.040868	0.0326427	0.0245597	0.0165555	0.00814135	-0.000306596	-0.00878038	-0.017432	-0.0265733	-0.0365738	-0.0473644	-0.0593545	-0.0727439	-0.0875226	-0.104806	-0.122844	-0.141243	-0.159632	-0.177665	-0.196571	-0.217568	-0.241089	-0.266804	-0.293625	-0.318307
'FSS2_06'	'bf'	'dtw'	0.0562563	0.133698	0.17993	0.206832	0.229951	0.268495	0.310292	0.324742	0.309487	0.271573	0.227456	0.197494	0.176214	0.157289	0.137989	0.119182	0.105381	0.0931223	0.0816593	0.0709451	0.0616327	0.053849	0.0465451	0.0395995	0.0329257	0.0264729	0.0199092	0.0127012	0.00524825	-0.00232705	-0.0101792	-0.0186276	-0.0278612	-0.0382025	-0.0499579	-0.0634171	-0.0785405	-0.0945476	-0.111153	-0.128286	-0.146093	-0.164494	-0.183884	-0.203831	-0.223582	-0.242061	-0.256537
'FSS2_06'	'cv'	'nw'	0.0266963	0.0294923	0.0325075	0.041154	0.0602199	0.093869	0.142239	0.187343	0.221837	0.242075	0.248111	0.242321	0.231356	0.216824	0.199655	0.180104	0.159592	0.140241	0.122327	0.106447	0.0935231	0.0837217	0.0748932	0.0668413	0.0594438	0.0526526	0.0462213	0.0396745	0.033063	0.0264108	0.0197155	0.0126732	0.00487836	-0.00376663	-0.0132888	-0.0236444	-0.0349289	-0.0470632	-0.0598089	-0.073199	-0.0875379	-0.103578	-0.121291	-0.140746	-0.161657	-0.183381	-0.204251
'FSS2_06'	'cv'	'dtw'	0.0109139	-0.00227261	-0.00996594	-0.00644746	0.0118352	0.0462679	0.0944595	0.142243	0.184177	0.215964	0.234449	0.234351	0.224701	0.209182	0.191036	0.173067	0.157796	0.142674	0.128768	0.116318	0.104734	0.0948531	0.0869828	0.0805435	0.0748995	0.0693603	0.0637561	0.0583067	0.0530519	0.0479973	0.0431149	0.0386658	0.0338076	0.0282054	0.0218391	0.0150037	0.00819313	0.000772611	-0.00729977	-0.0160857	-0.0256666	-0.0364812	-0.0477982	-0.0600428	-0.0733002	-0.087316	-0.103521
'FSS2_06'	'ml'	'nw'	0.0344564	0.0616606	0.0892615	0.12666	0.1767	0.235672	0.263435	0.26299	0.245445	0.221529	0.201593	0.185743	0.167798	0.148646	0.128887	0.108833	0.090337	0.0751039	0.0625643	0.0520423	0.042755	0.0346912	0.0272458	0.0202089	0.0134724	0.00703036	0.00048289	-0.00628558	-0.0136485	-0.0218679	-0.0310938	-0.0412535	-0.0526958	-0.0658223	-0.0808827	-0.097975	-0.117578	-0.139306	-0.163226	-0.189117	-0.216466	-0.245789	-0.276328	-0.306792	-0.335997	-0.362866	-0.386761
'FSS2_06'	'ml'	'dtw'	-0.000188079	-0.0102611	0.0131371	0.0857538	0.198517	0.317533	0.373123	0.382391	0.369973	0.351421	0.333204	0.304019	0.270244	0.237535	0.208877	0.184576	0.163122	0.143741	0.126648	0.111961	0.0996928	0.0897697	0.0804879	0.0714264	0.0623101	0.0530097	0.0441057	0.0351412	0.0260338	0.0167407	0.00725948	-0.00315931	-0.0137695	-0.024444	-0.0352059	-0.0462289	-0.0583348	-0.0719648	-0.0873289	-0.104622	-0.124027	-0.145403	-0.167075	-0.188376	-0.208514	-0.226575	-0.242261
'FSS2_07'	'bf'	'nw'	0.118484	0.253657	0.334188	0.390294	0.439379	0.486025	0.47993	0.427187	0.3572	0.292716	0.249831	0.228119	0.211475	0.195543	0.177197	0.154539	0.129423	0.107162	0.0894585	0.0768924	0.0689174	0.0638787	0.0592012	0.0548343	0.0505671	0.0460283	0.0411258	0.0357453	0.0295354	0.022299	0.0139937	0.00454523	-0.00543672	-0.0157795	-0.0263921	-0.0372653	-0.0488932	-0.0609833	-0.0736755	-0.086777	-0.0997624	-0.113116	-0.12734	-0.142465	-0.158338	-0.17462	-0.188876
'FSS2_07'	'bf'	'dtw'	0.10605	0.228337	0.290509	0.332199	0.376559	0.430257	0.437038	0.394716	0.331547	0.270235	0.227929	0.205734	0.189361	0.174651	0.158379	0.138249	0.114724	0.0928513	0.0748026	0.061864	0.0544353	0.0510341	0.0481284	0.0448955	0.0409139	0.0361634	0.0309308	0.0249526	0.018305	0.0109651	0.00281204	-0.0059577	-0.0154836	-0.0257913	-0.0369667	-0.0491561	-0.0629127	-0.0773544	-0.0924706	-0.108025	-0.123558	-0.138692	-0.154866	-0.171181	-0.187119	-0.202541	-0.21383
'FSS2_07'	'cv'	'nw'	0.0409955	0.0778069	0.133453	0.206772	0.292349	0.380517	0.445015	0.481665	0.491055	0.475186	0.437473	0.386403	0.344913	0.313721	0.290039	0.267572	0.244983	0.220055	0.194705	0.170874	0.150533	0.13548	0.122205	0.109522	0.0970674	0.0853052	0.0759787	0.069132	0.0642163	0.0603617	0.0563774	0.0511775	0.0447374	0.0374699	0.0296154	0.0212413	0.0121165	0.00288335	-0.00667892	-0.016595	-0.0266934	-0.0365296	-0.0460819	-0.0557151	-0.0656085	-0.075755	-0.0862356
'FSS2_07'	'cv'	'dtw'	0.0433554	0.0774031	0.127776	0.196461	0.279457	0.366777	0.430625	0.465888	0.470746	0.446885	0.399495	0.349787	0.314749	0.289253	0.268735	0.249207	0.223657	0.194562	0.166258	0.142225	0.125082	0.113647	0.104102	0.0955249	0.0873516	0.0793742	0.0723	0.0661228	0.0602321	0.0543577	0.0485704	0.0424682	0.0358626	0.0285464	0.0206	0.0123913	0.00286929	-0.00746284	-0.0178872	-0.0282183	-0.0388032	-0.0497176	-0.0596456	-0.0695845	-0.0796645	-0.0891481	-0.0996326
'FSS2_07'	'ml'	'nw'	0.0418412	0.12673	0.255761	0.40878	0.557774	0.666879	0.702487	0.675723	0.602715	0.506235	0.415703	0.357865	0.319338	0.288909	0.258077	0.221054	0.18554	0.156659	0.134028	0.117031	0.104827	0.0965514	0.0874923	0.0778564	0.0680527	0.0586927	0.0517975	0.0460634	0.0410097	0.036314	0.031812	0.0267249	0.0209942	0.014448	0.00694366	-0.00163229	-0.0112143	-0.0206239	-0.0311663	-0.0429677	-0.0549752	-0.0668155	-0.0783897	-0.0904984	-0.103775	-0.118689	-0.133249
'FSS2_07'	'ml'	'dtw'	0.0512585	0.133521	0.258244	0.397426	0.523005	0.606856	0.617529	0.575581	0.500163	0.412674	0.336751	0.294698	0.266707	0.243829	0.218793	0.186011	0.149736	0.119591	0.0978069	0.0849525	0.0799356	0.0791726	0.077557	0.0746349	0.070442	0.0655031	0.0602159	0.0542464	0.0472027	0.038905	0.0293852	0.0197658	0.00977362	-0.000548161	-0.0114332	-0.0233919	-0.0363856	-0.0500377	-0.0637202	-0.0767918	-0.0885976	-0.0996163	-0.110911	-0.123017	-0.136081	-0.149867	-0.162883
'FSS2_08'	'bf'	'nw'	0.250283	0.483938	0.556655	0.541699	0.498966	0.474984	0.444814	0.392599	0.328653	0.263804	0.209398	0.181386	0.176477	0.183147	0.188704	0.179283	0.152144	0.125743	0.102656	0.0840346	0.0696073	0.0598645	0.0519809	0.0447861	0.0373688	0.0290764	0.0194244	0.00825026	-0.00425038	-0.0180435	-0.0332563	-0.0511091	-0.071395	-0.0943832	-0.119951	-0.147585	-0.176924	-0.206513	-0.236717	-0.26848	-0.303323	-0.342825	-0.38297	-0.419307	-0.445847	-0.455063	-0.428425
'FSS2_08'	'bf'	'dtw'	0.160407	0.351018	0.447295	0.485579	0.499061	0.51778	0.505088	0.453997	0.381636	0.305361	0.242761	0.214977	0.208487	0.214889	0.223361	0.220671	0.19447	0.164971	0.138714	0.118939	0.105591	0.0999122	0.0973496	0.0960043	0.0943264	0.0911154	0.0847038	0.0766383	0.0673641	0.0572637	0.0466565	0.0356589	0.024225	0.0122132	-0.000593676	-0.0144879	-0.0313316	-0.0494113	-0.0688924	-0.0897558	-0.111797	-0.135825	-0.161474	-0.186172	-0.207566	-0.223522	-0.226959
'FSS2_08'	'cv'	'nw'	0.0417655	0.0629204	0.0883503	0.125178	0.177596	0.246862	0.313495	0.358237	0.37774	0.37308	0.349758	0.319244	0.289543	0.261564	0.235368	0.210173	0.183352	0.156647	0.131775	0.11022	0.093236	0.0797496	0.0703334	0.0634513	0.0578098	0.052358	0.046473	0.0393834	0.0307145	0.0205855	0.00960904	-0.00133124	-0.0125436	-0.0249835	-0.0391726	-0.055199	-0.0741226	-0.0949315	-0.116902	-0.13955	-0.16263	-0.186712	-0.212296	-0.238916	-0.265714	-0.291441	-0.311258
'FSS2_08'	'cv'	'dtw'	0.0423107	0.0589682	0.0842977	0.131118	0.206441	0.311467	0.417206	0.490161	0.525831	0.525915	0.49831	0.455934	0.412934	0.372824	0.336127	0.300382	0.25964	0.218848	0.182865	0.154269	0.133361	0.117779	0.107328	0.101606	0.098942	0.0963979	0.0891429	0.0796834	0.0696615	0.0601331	0.0515683	0.0435951	0.0351948	0.0255227	0.0139207	-8.35218e-05	-0.0173793	-0.0365469	-0.0568723	-0.0776408	-0.0981365	-0.11808	-0.138984	-0.161414	-0.186194	-0.214405	-0.243811
'FSS2_08'	'ml'	'nw'	-0.00865343	0.0971357	0.321265	0.559864	0.73583	0.798826	0.763474	0.70532	0.625017	0.528036	0.424671	0.352143	0.30592	0.275826	0.254276	0.23628	0.211313	0.178969	0.146378	0.118783	0.0995419	0.0882174	0.079165	0.0711419	0.0634479	0.0559255	0.0482536	0.0401611	0.0316743	0.0228997	0.0140237	0.00464252	-0.0055107	-0.0171553	-0.0309156	-0.0473206	-0.0674694	-0.0891216	-0.111648	-0.13458	-0.157611	-0.180238	-0.203957	-0.230453	-0.260355	-0.293242	-0.323842
'FSS2_08'	'ml'	'dtw'	0.00339651	0.067353	0.205658	0.35262	0.458899	0.491509	0.466578	0.432117	0.385827	0.33034	0.273221	0.237204	0.213316	0.195777	0.180668	0.165941	0.145409	0.122346	0.101825	0.086908	0.0786485	0.0748535	0.0710929	0.0670349	0.0623936	0.0569297	0.0494426	0.0410541	0.0324405	0.0239343	0.0155245	0.00646085	-0.00396073	-0.0160038	-0.0301167	-0.0469331	-0.0662455	-0.0868109	-0.107633	-0.128103	-0.147996	-0.167058	-0.187885	-0.211152	-0.237721	-0.268643	-0.302439
'FSS2_09'	'bf'	'nw'	0.0721095	0.113553	0.164314	0.249845	0.371533	0.5067	0.518579	0.449479	0.357453	0.274167	0.204902	0.164439	0.14866	0.149239	0.15621	0.157962	0.144075	0.122	0.0968906	0.0732882	0.0551253	0.04569	0.0404714	0.0375635	0.03529	0.0322051	0.0271883	0.0215018	0.0154823	0.00923045	0.00261057	-0.00522934	-0.0141531	-0.024188	-0.035307	-0.0474284	-0.0613958	-0.077171	-0.0946481	-0.113628	-0.133816	-0.153314	-0.171643	-0.188435	-0.203402	-0.216338	-0.229921
'FSS2_09'	'bf'	'dtw'	0.0673297	0.113472	0.160872	0.236714	0.34603	0.471694	0.496286	0.439558	0.352948	0.268374	0.19823	0.157564	0.141922	0.142187	0.148715	0.151329	0.1386	0.117983	0.0944423	0.0723333	0.0554003	0.0470296	0.042593	0.0401219	0.0379728	0.0348266	0.0298797	0.0245885	0.0194567	0.0146536	0.010014	0.00433911	-0.00292479	-0.0119036	-0.0226709	-0.0352476	-0.0496419	-0.0654698	-0.0825321	-0.100714	-0.119985	-0.139556	-0.157859	-0.174954	-0.190588	-0.204201	-0.218781
'FSS2_09'	'cv'	'nw'	-0.0244356	-0.00156726	0.0528534	0.143024	0.266383	0.41361	0.512595	0.554639	0.547059	0.497576	0.414309	0.341659	0.293914	0.264551	0.247992	0.239607	0.227407	0.206192	0.179161	0.149564	0.120697	0.0994359	0.0847305	0.0756146	0.0706533	0.0679426	0.0642216	0.0585732	0.0513252	0.0430185	0.0344073	0.0262684	0.0184291	0.0102418	0.0012253	-0.00893508	-0.0198548	-0.0321373	-0.0456436	-0.0601685	-0.0754402	-0.0911969	-0.106807	-0.122608	-0.138661	-0.154756	-0.171555
'FSS2_09'	'cv'	'dtw'	-0.0203002	0.0131986	0.0766884	0.175953	0.303376	0.43794	0.496896	0.507403	0.467878	0.389934	0.298385	0.243848	0.211246	0.194665	0.186958	0.179736	0.160417	0.136207	0.111217	0.0894007	0.0745503	0.0678125	0.0642515	0.0613978	0.0575908	0.0519785	0.0443628	0.0367596	0.0297751	0.0237818	0.0189186	0.013752	0.0067573	-0.00184195	-0.0115838	-0.0217679	-0.0330645	-0.0435755	-0.0538774	-0.0645959	-0.0764062	-0.088936	-0.101873	-0.114938	-0.128033	-0.14125	-0.156205
'FSS2_09'	'ml'	'nw'	-0.0207428	0.00235138	0.112299	0.259776	0.396407	0.474762	0.491822	0.475251	0.418878	0.33524	0.255577	0.209038	0.186228	0.179466	0.178833	0.172171	0.153247	0.128604	0.101792	0.0765952	0.0570347	0.0464906	0.0406737	0.0374198	0.0349254	0.0317488	0.0273896	0.022467	0.0172528	0.0118496	0.0061904	-0.000581546	-0.00860011	-0.0176834	-0.0278296	-0.0392167	-0.0530659	-0.0692401	-0.0873739	-0.106975	-0.127424	-0.146343	-0.162838	-0.176821	-0.189248	-0.202112	-0.218276
'FSS2_09'	'ml'	'dtw'	-0.0589452	-0.0283592	0.148393	0.373546	0.560701	0.634832	0.642952	0.596979	0.499896	0.376429	0.273051	0.217999	0.19485	0.189063	0.187232	0.177088	0.15093	0.119566	0.0894314	0.0653541	0.0505559	0.0462931	0.0459045	0.0468403	0.0471001	0.0452328	0.0407576	0.035253	0.0295007	0.0239174	0.0185546	0.0120752	0.00389742	-0.00616576	-0.0181423	-0.0319007	-0.047942	-0.0658971	-0.0855175	-0.106372	-0.127844	-0.146345	-0.161041	-0.172117	-0.180452	-0.187619	-0.197937
'FSS2_10'	'bf'	'nw'	0.117173	0.246943	0.336784	0.408278	0.469157	0.513305	0.494829	0.431933	0.354384	0.2856	0.242654	0.225794	0.213723	0.20097	0.185591	0.169166	0.15518	0.143329	0.13349	0.125617	0.119734	0.115993	0.113034	0.110042	0.106152	0.10045	0.0913219	0.0801634	0.0676179	0.0542223	0.0404076	0.0271718	0.0141378	0.00100355	-0.012474	-0.0264787	-0.0415767	-0.0578307	-0.0756286	-0.0953166	-0.117199	-0.141921	-0.16731	-0.191286	-0.211128	-0.223476	-0.223193
'FSS2_10'	'bf'	'dtw'	0.0763311	0.186957	0.254395	0.337313	0.453871	0.581726	0.580517	0.499751	0.413354	0.356786	0.327046	0.299189	0.270607	0.247135	0.230635	0.219002	0.203241	0.184535	0.165696	0.148815	0.135259	0.126607	0.119215	0.112683	0.106522	0.100154	0.0934487	0.086403	0.0789716	0.0710546	0.0624973	0.0535501	0.0438814	0.0340238	0.0241225	0.0139356	0.00244726	-0.0099944	-0.0229896	-0.036511	-0.0509032	-0.0637696	-0.0764924	-0.0890972	-0.101974	-0.115877	-0.133842
'FSS2_10'	'cv'	'nw'	0.0456823	0.0685648	0.122278	0.211756	0.331197	0.464058	0.556047	0.59984	0.606007	0.583153	0.537912	0.473839	0.409867	0.352899	0.307327	0.275031	0.250506	0.229111	0.211385	0.196672	0.183121	0.172604	0.164964	0.160116	0.157062	0.153889	0.148334	0.139712	0.128323	0.114733	0.0997755	0.0850312	0.0710128	0.0579034	0.0455566	0.0334966	0.0215723	0.00906353	-0.0040237	-0.017899	-0.0329877	-0.0500476	-0.067525	-0.0856071	-0.104162	-0.122742	-0.139701
'FSS2_10'	'cv'	'dtw'	0.0281845	0.0435003	0.0888983	0.163991	0.259842	0.358968	0.422799	0.460251	0.474534	0.465954	0.43191	0.373991	0.319033	0.273326	0.239522	0.216641	0.206921	0.200459	0.193791	0.184921	0.173332	0.161243	0.151599	0.144054	0.137979	0.132457	0.124907	0.115389	0.104441	0.0925503	0.0801482	0.0682432	0.0572766	0.0472139	0.0378817	0.0289685	0.0191393	0.00832453	-0.00337331	-0.0159701	-0.0296001	-0.044776	-0.0610931	-0.0783214	-0.0962874	-0.114874	-0.133707
'FSS2_10'	'ml'	'nw'	0.0718776	0.168439	0.358045	0.556509	0.700419	0.747132	0.736268	0.694884	0.61862	0.518444	0.420657	0.352243	0.296345	0.253009	0.223288	0.209243	0.206929	0.193228	0.177819	0.165795	0.157667	0.149508	0.143148	0.137972	0.132773	0.125747	0.114233	0.100687	0.0862226	0.0716634	0.0575491	0.0444777	0.0321542	0.0202875	0.00866708	-0.00283738	-0.014673	-0.0278367	-0.0427966	-0.05975	-0.0786231	-0.0978934	-0.117716	-0.137027	-0.154682	-0.169449	-0.177972
'FSS2_10'	'ml'	'dtw'	0.00402998	0.0705718	0.217627	0.367602	0.477353	0.538188	0.585116	0.58083	0.532454	0.457933	0.386033	0.326642	0.282501	0.252429	0.232555	0.216317	0.210265	0.203123	0.192415	0.178866	0.166405	0.157858	0.150301	0.143741	0.137957	0.132498	0.12534	0.117071	0.107812	0.0975542	0.0861568	0.0743752	0.0628162	0.0518344	0.0415205	0.0317016	0.0223114	0.012412	0.00189566	-0.00924642	-0.0209238	-0.0338322	-0.0483277	-0.0641825	-0.0816313	-0.101371	-0.122643
'FSS2_11'	'bf'	'nw'	0.087502	0.166087	0.224331	0.273453	0.320332	0.367501	0.383061	0.363727	0.319202	0.262941	0.212156	0.185414	0.169474	0.158001	0.146672	0.133179	0.113465	0.0921434	0.0722878	0.0558374	0.0436	0.0363583	0.03214	0.0298335	0.0283097	0.0264221	0.0222657	0.0158458	0.00704939	-0.003845	-0.0161669	-0.0299371	-0.0447174	-0.0607471	-0.0782172	-0.0972702	-0.119259	-0.143323	-0.168877	-0.195994	-0.225408	-0.256865	-0.288498	-0.318437	-0.344094	-0.36216	-0.366025
'FSS2_11'	'bf'	'dtw'	0.0421689	0.0877335	0.124252	0.167447	0.226135	0.302228	0.366514	0.390702	0.37519	0.328237	0.265958	0.217329	0.183293	0.159951	0.144143	0.13345	0.124595	0.114747	0.104207	0.0934268	0.0830139	0.0738802	0.0658547	0.0590358	0.0533548	0.048576	0.0441233	0.0397459	0.0350618	0.0296889	0.0232454	0.0151054	0.00535226	-0.0059299	-0.0185214	-0.0320673	-0.0470231	-0.0633379	-0.0816533	-0.102027	-0.123933	-0.145704	-0.16552	-0.181779	-0.193288	-0.199267	-0.196085
'FSS2_11'	'cv'	'nw'	0.0287175	0.0375286	0.0640041	0.118524	0.200999	0.300872	0.372035	0.406754	0.414748	0.401194	0.366729	0.30896	0.253873	0.20801	0.173221	0.146666	0.131237	0.120248	0.111573	0.103817	0.0963231	0.088663	0.0814006	0.0747359	0.0688978	0.0641447	0.0598773	0.0547184	0.0482834	0.0404023	0.0311201	0.0200707	0.00778435	-0.00575962	-0.0206248	-0.0369179	-0.0544388	-0.0739578	-0.095924	-0.120255	-0.146339	-0.174031	-0.201419	-0.228091	-0.25294	-0.274153	-0.288207
'FSS2_11'	'cv'	'dtw'	0.0304188	0.0505052	0.0844076	0.136395	0.207841	0.297222	0.372223	0.413332	0.422817	0.405087	0.366696	0.315632	0.265237	0.219683	0.182033	0.15424	0.135259	0.12122	0.111173	0.103634	0.0965831	0.0898275	0.083372	0.0773693	0.0719021	0.0669833	0.0618691	0.0561028	0.0497567	0.04265	0.0343486	0.0237257	0.0117314	-0.00249009	-0.0189296	-0.0367125	-0.0569821	-0.0792507	-0.102943	-0.12827	-0.156227	-0.183016	-0.208895	-0.23213	-0.250872	-0.263157	-0.266735
'FSS2_11'	'ml'	'nw'	0.0234356	0.0349035	0.0848037	0.170942	0.275062	0.362848	0.401154	0.40718	0.387941	0.349267	0.295803	0.245666	0.205573	0.174463	0.15125	0.13483	0.120825	0.107381	0.0956114	0.085788	0.0773386	0.0696752	0.0630164	0.0573416	0.0523826	0.0476234	0.0418292	0.0346015	0.0258172	0.0154687	0.00366378	-0.0096101	-0.0242057	-0.0399222	-0.0567539	-0.07489	-0.0952115	-0.117172	-0.141107	-0.167162	-0.195295	-0.224034	-0.25125	-0.276269	-0.298303	-0.316453	-0.328592
'FSS2_11'	'ml'	'dtw'	0.0386756	0.0451519	0.0933747	0.183114	0.296848	0.399767	0.432316	0.427021	0.395538	0.34658	0.285918	0.229673	0.18684	0.155336	0.133121	0.118195	0.109203	0.100619	0.0920142	0.0836311	0.076379	0.0715258	0.0673935	0.0633059	0.0590101	0.0546768	0.050173	0.0449961	0.0388199	0.0311549	0.0213481	0.00943609	-0.00454052	-0.020231	-0.037231	-0.0550826	-0.0750494	-0.0969365	-0.121169	-0.147497	-0.174992	-0.201849	-0.227012	-0.249201	-0.267443	-0.281074	-0.284422
'FSS2_12'	'bf'	'nw'	0.0969199	0.221535	0.311072	0.373507	0.414996	0.439872	0.434749	0.40345	0.354857	0.299103	0.247566	0.209506	0.17983	0.156461	0.138034	0.123896	0.113016	0.104336	0.0974684	0.0921098	0.0880379	0.0855596	0.0840575	0.0828607	0.0813971	0.0791935	0.07532	0.0700243	0.0634979	0.0559506	0.04761	0.0385366	0.0288771	0.0182787	0.00666658	-0.00575688	-0.0194026	-0.0338931	-0.0493664	-0.0660863	-0.0844426	-0.106251	-0.131937	-0.161317	-0.19364	-0.2276	-0.257334
'FSS2_12'	'bf'	'dtw'	0.098551	0.214726	0.295066	0.34208	0.36398	0.374684	0.372683	0.355352	0.323843	0.282626	0.23949	0.202558	0.171558	0.146251	0.12638	0.111663	0.10127	0.0928869	0.0865657	0.0822282	0.0796666	0.0781764	0.0765486	0.0747476	0.072663	0.0701094	0.0665794	0.0620049	0.0563498	0.0495131	0.0413293	0.0316841	0.0212341	0.00997668	-0.00207451	-0.0148899	-0.029006	-0.0444039	-0.0613945	-0.0804163	-0.102034	-0.126711	-0.153337	-0.179961	-0.204264	-0.223556	-0.230371
'FSS2_12'	'cv'	'nw'	0.0421136	0.0529713	0.0647822	0.0824169	0.111243	0.157123	0.220383	0.279798	0.324848	0.350472	0.357069	0.348385	0.333072	0.31136	0.284268	0.253601	0.223924	0.198296	0.177331	0.161008	0.148671	0.14238	0.137587	0.133255	0.129122	0.125696	0.122353	0.117985	0.112438	0.105893	0.0988557	0.0910756	0.0830699	0.0747286	0.0660714	0.0572471	0.0482634	0.0389195	0.0291722	0.0190017	0.00841131	-0.00338945	-0.016135	-0.0300978	-0.0453359	-0.0616928	-0.0803587
'FSS2_12'	'cv'	'dtw'	0.0465857	0.064827	0.0859308	0.11347	0.150382	0.198967	0.256343	0.306255	0.341283	0.358107	0.3575	0.343476	0.323411	0.29759	0.266969	0.233176	0.200865	0.173657	0.152114	0.136534	0.126954	0.12219	0.118402	0.115101	0.112003	0.109022	0.105593	0.101783	0.0974828	0.0926029	0.0870676	0.0806263	0.0735794	0.0656743	0.05676	0.0467873	0.0345993	0.0210274	0.00631698	-0.00921723	-0.0251909	-0.0418356	-0.0595177	-0.0781525	-0.097436	-0.116846	-0.135058
'FSS2_12'	'ml'	'nw'	0.0518948	0.0879177	0.149987	0.238877	0.350981	0.47831	0.549601	0.556191	0.521083	0.465629	0.409529	0.357825	0.307555	0.260728	0.219356	0.185459	0.16144	0.143971	0.132539	0.125464	0.119892	0.115376	0.111496	0.108445	0.106119	0.104112	0.100476	0.0949281	0.0875173	0.0785681	0.0686804	0.0572252	0.0453339	0.0332314	0.0208114	0.00763567	-0.0059973	-0.0206264	-0.0362558	-0.0529816	-0.0709922	-0.0910336	-0.112839	-0.136558	-0.161345	-0.18536	-0.20706
'FSS2_12'	'ml'	'dtw'	0.052613	0.105013	0.175862	0.264594	0.368832	0.484395	0.549905	0.553824	0.516726	0.458828	0.399983	0.34827	0.299293	0.253517	0.211958	0.17618	0.149919	0.131653	0.120138	0.11366	0.110034	0.107642	0.105803	0.103466	0.100081	0.0955922	0.0918222	0.0878387	0.0829559	0.077089	0.0707538	0.0628759	0.0526544	0.040426	0.0265973	0.0116452	-0.00456305	-0.0225275	-0.0417026	-0.0621565	-0.0845708	-0.108315	-0.132226	-0.155766	-0.177867	-0.196937	-0.207742
'FSS2_13'	'bf'	'nw'	0.0640561	0.170313	0.24341	0.307937	0.379909	0.466764	0.501095	0.468762	0.399757	0.3218	0.260337	0.228607	0.21009	0.19867	0.189648	0.179745	0.163068	0.142217	0.120313	0.100169	0.0842938	0.0751349	0.0701047	0.0669962	0.064247	0.0609389	0.0552481	0.048334	0.0405932	0.0323248	0.02373	0.0144406	0.00501974	-0.00483526	-0.0153203	-0.026525	-0.0413962	-0.0578749	-0.0757743	-0.0950278	-0.115689	-0.135215	-0.155622	-0.177048	-0.199659	-0.223655	-0.245135
'FSS2_13'	'bf'	'dtw'	0.0640561	0.170313	0.24341	0.307937	0.379909	0.466764	0.501095	0.468762	0.399757	0.3218	0.260337	0.228607	0.21009	0.19867	0.189648	0.179745	0.163068	0.142217	0.120313	0.100169	0.0842938	0.0751349	0.0701047	0.0669962	0.064247	0.0609389	0.0552481	0.048334	0.0405932	0.0323248	0.02373	0.0144406	0.00501974	-0.00483526	-0.0153203	-0.026525	-0.0413962	-0.0578749	-0.0757743	-0.0950278	-0.115689	-0.135215	-0.155622	-0.177048	-0.199659	-0.223655	-0.245135
'FSS2_13'	'cv'	'nw'	0.0421961	0.054904	0.0694838	0.0959975	0.142253	0.213805	0.298649	0.366414	0.406347	0.41339	0.388175	0.340647	0.296546	0.260718	0.2341	0.213721	0.194545	0.176564	0.157248	0.13537	0.111001	0.0945453	0.0867652	0.0850966	0.0867874	0.0888975	0.0877468	0.0833944	0.0766743	0.068235	0.0585399	0.0484968	0.0387095	0.0291612	0.0195549	0.00931356	-0.00258921	-0.016357	-0.0317688	-0.0486442	-0.0668437	-0.0853026	-0.104133	-0.123738	-0.144782	-0.168186	-0.196523
'FSS2_13'	'cv'	'dtw'	0.0410263	0.0537106	0.0731201	0.107633	0.162667	0.240677	0.329736	0.401095	0.443683	0.452175	0.426993	0.376956	0.328803	0.289063	0.260137	0.240297	0.22262	0.203753	0.181912	0.157033	0.130774	0.112508	0.102145	0.0976672	0.0967834	0.0969281	0.0948777	0.090158	0.0833336	0.0749268	0.0654176	0.0556068	0.0459851	0.0365499	0.0270924	0.0171971	0.00607285	-0.00663145	-0.0208653	-0.0365467	-0.053562	-0.071418	-0.0899907	-0.10942	-0.130002	-0.152193	-0.178364
'FSS2_13'	'ml'	'nw'	-0.000192621	0.03623	0.140736	0.302845	0.48907	0.642912	0.664859	0.613919	0.522649	0.418938	0.326001	0.267424	0.235404	0.219675	0.209474	0.193547	0.168339	0.139865	0.113036	0.0918398	0.079334	0.0775536	0.0793612	0.0816964	0.0822526	0.0794769	0.0726952	0.0649655	0.0565246	0.0478312	0.0395665	0.0316897	0.0237348	0.0150612	0.00535752	-0.00535844	-0.0182083	-0.033487	-0.0504623	-0.0685579	-0.0873528	-0.106239	-0.123183	-0.139111	-0.154996	-0.171858	-0.191022
'FSS2_13'	'ml'	'dtw'	0.00351255	0.0302142	0.0927188	0.188208	0.298211	0.388602	0.410071	0.389414	0.342165	0.284215	0.231811	0.201756	0.190259	0.190299	0.192489	0.185078	0.161074	0.136083	0.114766	0.0989577	0.0876653	0.0800905	0.0741215	0.0688442	0.0632902	0.0564366	0.047681	0.0390439	0.0311977	0.0242919	0.0179525	0.0114268	0.00416762	-0.00373498	-0.0123976	-0.0221437	-0.033695	-0.0471829	-0.0624708	-0.0794703	-0.0981421	-0.11787	-0.13814	-0.158669	-0.179318	-0.200099	-0.222075
'FSS2_14'	'bf'	'nw'	0.126216	0.293604	0.374176	0.427328	0.4876	0.564682	0.596578	0.568667	0.498731	0.410166	0.331986	0.279961	0.236363	0.19939	0.169031	0.147066	0.13493	0.126723	0.120156	0.113401	0.105093	0.0953689	0.0866225	0.0796725	0.0748408	0.0719519	0.0698093	0.0667483	0.0623663	0.0564247	0.0488494	0.0398957	0.0302312	0.0199767	0.00908485	-0.00265936	-0.0152715	-0.0279974	-0.0409564	-0.0541125	-0.0672747	-0.0806128	-0.0944483	-0.107886	-0.120075	-0.130212	-0.134503
'FSS2_14'	'bf'	'dtw'	0.144155	0.276342	0.326885	0.375647	0.457788	0.563771	0.609922	0.581103	0.505287	0.412441	0.334522	0.283857	0.242147	0.207445	0.179376	0.159143	0.146183	0.135955	0.126797	0.117179	0.105704	0.0927678	0.0810107	0.0715124	0.0648523	0.0611086	0.0595088	0.0576706	0.0547101	0.0501548	0.0439438	0.0355646	0.0261514	0.0156714	0.0041705	-0.00822705	-0.0220521	-0.0371066	-0.0531751	-0.0699794	-0.087179	-0.103967	-0.119514	-0.134308	-0.14831	-0.160958	-0.170295
'FSS2_14'	'cv'	'nw'	0.0718222	0.101994	0.150715	0.225218	0.324415	0.438899	0.536039	0.593496	0.61005	0.589399	0.54016	0.465454	0.387737	0.318998	0.263727	0.218914	0.188019	0.170121	0.159272	0.150896	0.141788	0.130898	0.120068	0.111133	0.105032	0.101802	0.100541	0.0989469	0.0959182	0.090858	0.0836711	0.0734744	0.0621771	0.0500058	0.0372125	0.0240751	0.0100854	-0.00428489	-0.0192888	-0.0349459	-0.0510427	-0.0682416	-0.0861889	-0.10448	-0.121983	-0.136838	-0.142343
'FSS2_14'	'cv'	'dtw'	0.0225058	0.0356801	0.0696618	0.125398	0.200652	0.290008	0.373465	0.430325	0.457726	0.455214	0.424738	0.374823	0.324132	0.273845	0.227778	0.192386	0.17264	0.158151	0.146442	0.135907	0.125818	0.114749	0.104364	0.0953127	0.0878575	0.0818763	0.0769732	0.071663	0.0657114	0.0590526	0.0517893	0.043618	0.0349817	0.0259847	0.0163847	0.00559277	-0.00643891	-0.0200815	-0.0350058	-0.0508439	-0.0671894	-0.0845273	-0.101963	-0.119382	-0.136729	-0.154006	-0.168576
'FSS2_14'	'ml'	'nw'	0.0200249	0.0748252	0.2028	0.361458	0.506833	0.593483	0.617816	0.612167	0.5768	0.516484	0.4405	0.372042	0.315729	0.270285	0.233167	0.200562	0.174447	0.154204	0.137563	0.122893	0.109209	0.0979068	0.0886722	0.0815851	0.0763608	0.0723501	0.0683809	0.0636849	0.0579781	0.0512037	0.043531	0.0354597	0.0273652	0.0189669	0.0100867	0.000649313	-0.0100292	-0.0215405	-0.0331615	-0.044539	-0.0556891	-0.0664387	-0.0777881	-0.0898215	-0.102328	-0.114799	-0.123715
'FSS2_14'	'ml'	'dtw'	0.000546048	0.0240438	0.105189	0.215705	0.322897	0.389654	0.408738	0.409638	0.388532	0.347013	0.292088	0.247125	0.210293	0.179482	0.154023	0.134688	0.120969	0.110049	0.100688	0.0922478	0.0846909	0.0771061	0.0702459	0.0644625	0.0597495	0.0557423	0.0507799	0.0446979	0.0378992	0.0306234	0.0229468	0.0148724	0.00627181	-0.00285951	-0.0126471	-0.0233378	-0.0349581	-0.0477612	-0.0614034	-0.0754654	-0.0894523	-0.102887	-0.115803	-0.129335	-0.144397	-0.16168	-0.182584
'FSS2_15'	'bf'	'nw'	0.170951	0.406156	0.547617	0.644952	0.727328	0.803456	0.756249	0.626009	0.485611	0.379448	0.323431	0.293321	0.263879	0.233167	0.199909	0.163491	0.128902	0.102331	0.0844085	0.0741835	0.0691225	0.0659345	0.0623898	0.0582002	0.0532622	0.0476562	0.0414368	0.0342097	0.025479	0.0149973	0.0027658	-0.0110694	-0.0252393	-0.0394748	-0.0537214	-0.0681391	-0.084046	-0.101159	-0.119087	-0.137332	-0.15529	-0.172234	-0.188986	-0.205106	-0.220456	-0.235197	-0.247134
'FSS2_15'	'bf'	'dtw'	0.170951	0.406156	0.547617	0.644952	0.727328	0.803456	0.756249	0.626009	0.485611	0.379448	0.323431	0.293321	0.263879	0.233167	0.199909	0.163491	0.128902	0.102331	0.0844085	0.0741835	0.0691225	0.0659345	0.0623898	0.0582002	0.0532622	0.0476562	0.0414368	0.0342097	0.025479	0.0149973	0.0027658	-0.0110694	-0.0252393	-0.0394748	-0.0537214	-0.0681391	-0.084046	-0.101159	-0.119087	-0.137332	-0.15529	-0.172234	-0.188986	-0.205106	-0.220456	-0.235197	-0.247134
'FSS2_15'	'cv'	'nw'	0.0372228	0.0649151	0.104354	0.163159	0.246971	0.359452	0.487848	0.594509	0.665556	0.693802	0.67875	0.627214	0.564191	0.498871	0.437957	0.385663	0.339632	0.294238	0.251839	0.215288	0.187931	0.174712	0.168373	0.164943	0.161087	0.154105	0.142732	0.129947	0.117207	0.105473	0.0952064	0.086386	0.0778149	0.0690364	0.0596705	0.0494131	0.0377396	0.0248236	0.0111776	-0.00312861	-0.0184672	-0.0353057	-0.0530304	-0.0715126	-0.0908054	-0.111144	-0.132416
'FSS2_15'	'cv'	'dtw'	0.036741	0.0614241	0.0995333	0.157306	0.238749	0.345635	0.469511	0.579894	0.663242	0.710246	0.715823	0.677808	0.622037	0.55763	0.492419	0.432952	0.381096	0.3329	0.288828	0.249908	0.217734	0.196534	0.181965	0.171231	0.16177	0.151249	0.138654	0.126301	0.115061	0.105406	0.0974149	0.090356	0.0829075	0.0748444	0.0660264	0.0563978	0.0455671	0.0335206	0.0209601	0.00790709	-0.00629701	-0.0218971	-0.0379999	-0.0545519	-0.0716031	-0.0893071	-0.107678
'FSS2_15'	'ml'	'nw'	0.0279693	0.122226	0.320062	0.570148	0.802737	0.929664	0.913121	0.847769	0.73859	0.601214	0.461926	0.367912	0.305612	0.263703	0.229244	0.187674	0.144557	0.115	0.0984348	0.092987	0.0954719	0.0993419	0.100248	0.0979231	0.0931512	0.087763	0.0833261	0.0782431	0.0714762	0.06239	0.0507507	0.0368609	0.0227641	0.00876588	-0.00514308	-0.0192865	-0.0351863	-0.0522207	-0.070468	-0.0896237	-0.109001	-0.127068	-0.144328	-0.160875	-0.177355	-0.194964	-0.212781
'FSS2_15'	'ml'	'dtw'	0.0206108	0.108715	0.325945	0.596734	0.840022	0.969259	0.970911	0.933669	0.854586	0.741417	0.612614	0.527966	0.459684	0.396575	0.333929	0.27352	0.223973	0.184469	0.154719	0.13442	0.123257	0.11944	0.116395	0.112132	0.105839	0.0978837	0.0893459	0.080495	0.0717558	0.0631751	0.0544209	0.0449684	0.0352383	0.0254208	0.0154078	0.00479342	-0.00708367	-0.0196889	-0.0331944	-0.0473964	-0.0617152	-0.0760058	-0.0904452	-0.105386	-0.120991	-0.137231	-0.153372
'FSS2_16'	'bf'	'nw'	0.0925534	0.300008	0.424838	0.509261	0.580693	0.651742	0.649932	0.578505	0.468055	0.348056	0.246864	0.183005	0.137869	0.107368	0.0883736	0.0787124	0.0763595	0.0742949	0.0713	0.0672042	0.0628848	0.0600767	0.0588985	0.0583361	0.0574613	0.0554322	0.0515308	0.0464774	0.0404016	0.0333691	0.0253817	0.0162882	0.0063452	-0.00462775	-0.0169345	-0.0310023	-0.0472858	-0.0646017	-0.0822106	-0.0993839	-0.115403	-0.12984	-0.143282	-0.156859	-0.171289	-0.18688	-0.201231
'FSS2_16'	'bf'	'dtw'	0.104309	0.291886	0.412147	0.492145	0.551439	0.60209	0.597801	0.538663	0.444204	0.33729	0.244121	0.1872	0.149133	0.123665	0.106215	0.093881	0.0850877	0.0772025	0.0698064	0.0629208	0.0570079	0.0529757	0.0497533	0.046651	0.04311	0.0387027	0.0332999	0.0273604	0.0207587	0.0133903	0.00517136	-0.00522513	-0.0168787	-0.0296884	-0.0437943	-0.059577	-0.0771379	-0.0956784	-0.114332	-0.132275	-0.148724	-0.163248	-0.177105	-0.190868	-0.204589	-0.217793	-0.225358
'FSS2_16'	'cv'	'nw'	-0.0266989	0.0109726	0.0778393	0.174314	0.294499	0.426182	0.520834	0.568696	0.563911	0.505748	0.398601	0.285468	0.196894	0.131945	0.087938	0.0604434	0.0479315	0.0437406	0.0409593	0.0361631	0.0294144	0.0261544	0.0251721	0.0261371	0.0281046	0.0295157	0.0291026	0.026365	0.0215046	0.0143433	0.00432417	-0.00958026	-0.025545	-0.0434285	-0.0633922	-0.0859011	-0.107691	-0.129061	-0.15061	-0.171582	-0.189865	-0.202769	-0.213728	-0.223419	-0.234007	-0.249146	-0.263396
'FSS2_16'	'cv'	'dtw'	0.0513751	0.0755032	0.124655	0.208061	0.326312	0.471361	0.585635	0.640504	0.637699	0.583206	0.48727	0.366205	0.256377	0.169575	0.11093	0.0789121	0.0705869	0.0711795	0.0754175	0.0796744	0.0819696	0.0812464	0.0792214	0.0764317	0.0730678	0.0689736	0.0635877	0.0571508	0.0497663	0.0415752	0.0327559	0.0229519	0.0122807	0.00026095	-0.0134294	-0.0289528	-0.0464173	-0.0645231	-0.0826589	-0.100257	-0.116791	-0.132455	-0.148405	-0.164454	-0.180708	-0.197568	-0.208796
'FSS2_16'	'ml'	'nw'	NaN	NaN	NaN	NaN	NaN	NaN	NaN	NaN	NaN	NaN	NaN	NaN	NaN	NaN	NaN	NaN	NaN	NaN	NaN	NaN	NaN	NaN	NaN	NaN	NaN	NaN	NaN	NaN	NaN	NaN	NaN	NaN	NaN	NaN	NaN	NaN	NaN	NaN	NaN	NaN	NaN	NaN	NaN	NaN	NaN	NaN	NaN
'FSS2_16'	'ml'	'dtw'	NaN	NaN	NaN	NaN	NaN	NaN	NaN	NaN	NaN	NaN	NaN	NaN	NaN	NaN	NaN	NaN	NaN	NaN	NaN	NaN	NaN	NaN	NaN	NaN	NaN	NaN	NaN	NaN	NaN	NaN	NaN	NaN	NaN	NaN	NaN	NaN	NaN	NaN	NaN	NaN	NaN	NaN	NaN	NaN	NaN	NaN	NaN
'FSS2_17'	'bf'	'nw'	0.0859406	0.172337	0.226905	0.276801	0.335718	0.403887	0.417748	0.36614	0.280521	0.191316	0.127914	0.104305	0.0957101	0.09435	0.0941112	0.0905462	0.0783889	0.0647817	0.0536523	0.0472598	0.0461945	0.0491705	0.0518046	0.0525809	0.0507482	0.0463202	0.0397175	0.0325142	0.0248807	0.0168173	0.00815344	-0.00219568	-0.0135177	-0.026166	-0.0402188	-0.0554791	-0.0723201	-0.0906466	-0.109959	-0.130098	-0.151242	-0.173281	-0.195398	-0.216891	-0.237017	-0.254999	-0.268994
'FSS2_17'	'bf'	'dtw'	0.000629717	0.00485122	0.026268	0.0734166	0.147644	0.243109	0.307231	0.296088	0.23778	0.165695	0.118505	0.110105	0.108977	0.108301	0.104353	0.0965087	0.0849334	0.0736987	0.0643183	0.0576658	0.0539752	0.053301	0.0536617	0.0542415	0.053155	0.0474483	0.0418919	0.0369316	0.0315418	0.0246517	0.0151449	0.00520928	-0.0044283	-0.0147802	-0.0258566	-0.036666	-0.0470304	-0.0577454	-0.0691596	-0.0816696	-0.0957203	-0.111542	-0.128989	-0.147764	-0.167548	-0.188	-0.207304
'FSS2_17'	'cv'	'nw'	NaN	NaN	NaN	NaN	NaN	NaN	NaN	NaN	NaN	NaN	NaN	NaN	NaN	NaN	NaN	NaN	NaN	NaN	NaN	NaN	NaN	NaN	NaN	NaN	NaN	NaN	NaN	NaN	NaN	NaN	NaN	NaN	NaN	NaN	NaN	NaN	NaN	NaN	NaN	NaN	NaN	NaN	NaN	NaN	NaN	NaN	NaN
'FSS2_17'	'cv'	'dtw'	NaN	NaN	NaN	NaN	NaN	NaN	NaN	NaN	NaN	NaN	NaN	NaN	NaN	NaN	NaN	NaN	NaN	NaN	NaN	NaN	NaN	NaN	NaN	NaN	NaN	NaN	NaN	NaN	NaN	NaN	NaN	NaN	NaN	NaN	NaN	NaN	NaN	NaN	NaN	NaN	NaN	NaN	NaN	NaN	NaN	NaN	NaN
'FSS2_17'	'ml'	'nw'	-0.0339251	-0.0739458	0.00899816	0.181174	0.380368	0.515891	0.502827	0.43558	0.357505	0.288748	0.22625	0.172154	0.135159	0.116437	0.110945	0.10743	0.0899343	0.0715673	0.0556173	0.0436415	0.0354658	0.0313278	0.0281698	0.0247853	0.0203496	0.0144195	0.00725724	-3.54492e-05	-0.00760549	-0.0156294	-0.0243131	-0.0339067	-0.0439622	-0.0547253	-0.0664724	-0.0795107	-0.0949483	-0.112106	-0.130907	-0.151248	-0.172996	-0.195428	-0.217261	-0.237759	-0.256384	-0.272793	-0.286974
'FSS2_17'	'ml'	'dtw'	-0.0170998	-0.0742463	-0.0493296	0.0759615	0.260041	0.401426	0.403186	0.341978	0.270868	0.21645	0.178844	0.147038	0.127293	0.118878	0.117378	0.114687	0.0974262	0.0796099	0.0642378	0.0526999	0.0447767	0.0407037	0.0374796	0.0335958	0.0282354	0.0212732	0.0138323	0.00640972	-0.00144244	-0.0100605	-0.0196694	-0.0299124	-0.040571	-0.0515323	-0.0629248	-0.0751179	-0.0894705	-0.106042	-0.124596	-0.14461	-0.165275	-0.186173	-0.206703	-0.226575	-0.24564	-0.263887	-0.281322
'FSS2_18'	'bf'	'nw'	0.123175	0.277208	0.370783	0.436747	0.486122	0.508106	0.455216	0.379865	0.309611	0.259472	0.231923	0.21668	0.202604	0.188978	0.174734	0.158452	0.137422	0.115865	0.0961496	0.0798524	0.0677558	0.0595088	0.0520472	0.0448177	0.0375936	0.0304748	0.0240539	0.0181769	0.0124835	0.00661982	0.00023804	-0.00770576	-0.0169588	-0.0275375	-0.0393472	-0.0521819	-0.0659974	-0.0804764	-0.0955923	-0.111383	-0.12795	-0.145101	-0.16297	-0.181896	-0.202003	-0.223197	-0.244028
'FSS2_18'	'bf'	'dtw'	0.0784167	0.247956	0.362363	0.453072	0.520458	0.533836	0.452871	0.3764	0.321286	0.289061	0.265916	0.249434	0.233931	0.216477	0.195878	0.172674	0.149228	0.128844	0.112537	0.100157	0.0903881	0.0818315	0.0727138	0.0632667	0.0537468	0.0444352	0.0356175	0.0274828	0.0199039	0.0127639	0.00595644	-0.00126001	-0.00863806	-0.0162643	-0.0242135	-0.0325489	-0.0410863	-0.0503773	-0.0607587	-0.0723209	-0.0849086	-0.0999223	-0.115992	-0.1328	-0.150217	-0.168303	-0.18767
'FSS2_18'	'cv'	'nw'	0.0282926	0.0598959	0.11213	0.191824	0.297523	0.419484	0.512563	0.552154	0.541357	0.490537	0.417319	0.345501	0.283562	0.235741	0.202846	0.182255	0.169856	0.158918	0.148027	0.135713	0.120458	0.102537	0.0856379	0.0712698	0.0602436	0.0526692	0.0479194	0.0435963	0.0390586	0.0338984	0.0279407	0.021186	0.0139902	0.00622907	-0.00223925	-0.0115743	-0.0230518	-0.0360032	-0.0501417	-0.0653367	-0.0816131	-0.0995598	-0.117518	-0.135702	-0.154108	-0.172513	-0.191885
'FSS2_18'	'cv'	'dtw'	0.0297938	0.0675151	0.125318	0.213177	0.332548	0.476372	0.584731	0.62401	0.602302	0.534386	0.441722	0.360262	0.297622	0.252274	0.222478	0.206288	0.197719	0.186441	0.172598	0.155427	0.133255	0.110475	0.0916553	0.0778726	0.0692086	0.064749	0.0618418	0.0583737	0.0538607	0.048158	0.04146	0.0337819	0.025583	0.0170026	0.00802458	-0.00152255	-0.012202	-0.0231095	-0.0344545	-0.0462405	-0.058265	-0.0716433	-0.0859909	-0.101597	-0.118059	-0.134281	-0.151737
'FSS2_18'	'ml'	'nw'	0.0328389	0.0855475	0.154618	0.226259	0.286107	0.319226	0.310322	0.278964	0.241978	0.209062	0.182782	0.175751	0.170659	0.162868	0.151095	0.137404	0.120735	0.101919	0.0830246	0.0657127	0.0512306	0.0412419	0.0339275	0.0286007	0.0244209	0.0203938	0.0159215	0.0115482	0.00663631	0.000736728	-0.0064109	-0.0156216	-0.0260955	-0.037311	-0.0493144	-0.0627206	-0.0774863	-0.09295	-0.109033	-0.125894	-0.143929	-0.163104	-0.182488	-0.201819	-0.220826	-0.239227	-0.257152
'FSS2_18'	'ml'	'dtw'	0.0214799	0.108189	0.222023	0.344853	0.451696	0.510715	0.498596	0.456214	0.395542	0.328765	0.268272	0.229763	0.206119	0.188627	0.172468	0.15672	0.138164	0.117829	0.0971693	0.0778652	0.0618228	0.0503485	0.0415015	0.0349968	0.0304014	0.027135	0.0239022	0.020158	0.0158441	0.0108188	0.00485711	-0.00294466	-0.011936	-0.0217503	-0.0320642	-0.042598	-0.0528669	-0.0628211	-0.0727578	-0.0830911	-0.0943519	-0.10797	-0.122595	-0.137402	-0.152005	-0.166464	-0.18191
'FSS2_19'	'bf'	'nw'	0.122427	0.225745	0.300498	0.380672	0.476552	0.574723	0.605986	0.564561	0.477779	0.372646	0.275845	0.203906	0.152881	0.121236	0.106121	0.103374	0.107497	0.111765	0.115174	0.117272	0.118164	0.116554	0.112515	0.106376	0.0987327	0.0904468	0.0827337	0.0756564	0.0692371	0.0633505	0.0577242	0.051891	0.045298	0.0380427	0.0301171	0.0214077	0.0121501	0.00257375	-0.00738744	-0.017994	-0.0297011	-0.044393	-0.0614726	-0.0809331	-0.102659	-0.126424	-0.148368
'FSS2_19'	'bf'	'dtw'	0.10806	0.209306	0.278986	0.356626	0.453237	0.55132	0.578556	0.540168	0.460989	0.365623	0.278451	0.213846	0.166769	0.135125	0.116286	0.107092	0.103868	0.102021	0.101326	0.101471	0.102063	0.101177	0.0984813	0.0944534	0.0895241	0.0840765	0.0785985	0.0730938	0.0676525	0.0622474	0.0567345	0.0515032	0.0463154	0.0408784	0.0349554	0.0283659	0.0206147	0.0120005	0.00243249	-0.00822829	-0.0201692	-0.0344009	-0.0496342	-0.0656707	-0.0820729	-0.0981637	-0.11236
'FSS2_19'	'cv'	'nw'	0.0608847	0.0940492	0.147116	0.227067	0.333426	0.458256	0.559737	0.613584	0.617222	0.574223	0.494306	0.400653	0.320308	0.256507	0.209631	0.177213	0.157098	0.144426	0.139961	0.1423	0.147877	0.152844	0.153868	0.150417	0.142734	0.131836	0.120235	0.110591	0.103312	0.0983098	0.0950003	0.0917218	0.0871082	0.0804357	0.071559	0.0609108	0.0491008	0.0371257	0.0251833	0.0132321	0.000991792	-0.012258	-0.0274245	-0.043436	-0.0601358	-0.0782819	-0.0974529
'FSS2_19'	'cv'	'dtw'	0.0500936	0.0799159	0.126977	0.196625	0.289787	0.402966	0.503843	0.560683	0.567662	0.527438	0.451144	0.362454	0.286664	0.22833	0.188078	0.162612	0.151186	0.145902	0.145562	0.148245	0.151301	0.152301	0.150002	0.144144	0.135144	0.1241	0.11318	0.103837	0.09641	0.0907381	0.0861557	0.0815782	0.0756408	0.0681448	0.059146	0.0489547	0.0379417	0.0264004	0.0141738	0.00107203	-0.0131277	-0.0300157	-0.049208	-0.0703567	-0.0929881	-0.116503	-0.140426
'FSS2_19'	'ml'	'nw'	0.0728992	0.147542	0.249952	0.370103	0.49055	0.58643	0.628223	0.619428	0.561937	0.470338	0.371918	0.295885	0.240753	0.20506	0.185029	0.174564	0.163984	0.151868	0.139721	0.128342	0.11782	0.107523	0.0984608	0.0904443	0.0831734	0.0762342	0.0695124	0.0629912	0.0566228	0.0502358	0.0435352	0.0363174	0.0286576	0.020675	0.0123088	0.00331901	-0.00594637	-0.0159847	-0.0270642	-0.0394532	-0.0534205	-0.0693075	-0.0862787	-0.104246	-0.123363	-0.144024	-0.166636
'FSS2_19'	'ml'	'dtw'	0.0768632	0.147432	0.234021	0.337402	0.449546	0.553623	0.605278	0.606955	0.561892	0.480827	0.382003	0.300274	0.240137	0.201152	0.17958	0.168387	0.159432	0.150732	0.14137	0.131275	0.121219	0.113455	0.106916	0.101017	0.0953291	0.0895825	0.0830453	0.0763715	0.0698704	0.063543	0.0570813	0.050152	0.0430437	0.0357007	0.0280062	0.0197825	0.0105755	0.000675962	-0.00989974	-0.0212098	-0.033387	-0.0472219	-0.0626489	-0.0795955	-0.098082	-0.118222	-0.140143
'FSS2_20'	'bf'	'nw'	0.067548	0.218215	0.316155	0.34335	0.315981	0.284422	0.279001	0.274225	0.259886	0.234268	0.204146	0.186838	0.178324	0.172065	0.162714	0.146121	0.121533	0.0962349	0.073633	0.0557313	0.0431295	0.0356212	0.0293951	0.02346	0.0172048	0.0103986	0.00329584	-0.00385665	-0.010901	-0.0178469	-0.0248718	-0.032492	-0.0414432	-0.0522367	-0.0652828	-0.0808913	-0.0996558	-0.120525	-0.142887	-0.166588	-0.191929	-0.219598	-0.249403	-0.279875	-0.309456	-0.336494	-0.356979
'FSS2_20'	'bf'	'dtw'	0.0651974	0.160115	0.218006	0.247846	0.265757	0.295004	0.320089	0.321491	0.300334	0.264622	0.229237	0.212919	0.206201	0.201183	0.191699	0.173317	0.145814	0.118078	0.093562	0.0742972	0.0608935	0.0528536	0.0459427	0.0391564	0.0320624	0.0248007	0.0181362	0.0120238	0.00628165	0.000716145	-0.0048786	-0.0111707	-0.0183185	-0.0264801	-0.0358259	-0.0465385	-0.0595063	-0.0744053	-0.0912774	-0.110055	-0.130559	-0.153116	-0.177229	-0.202538	-0.228792	-0.25584	-0.282487
'FSS2_20'	'cv'	'nw'	0.0255048	0.0643628	0.0975812	0.119558	0.133688	0.152362	0.195059	0.234892	0.258982	0.261809	0.245207	0.222337	0.204077	0.187954	0.173136	0.160429	0.145552	0.122235	0.0967496	0.0734177	0.0546112	0.0414935	0.0313684	0.0231258	0.0158811	0.00897448	0.00215496	-0.00453449	-0.0111749	-0.017885	-0.024821	-0.0335041	-0.0441163	-0.0571186	-0.0729119	-0.0918373	-0.114698	-0.139339	-0.1655	-0.192984	-0.221657	-0.25005	-0.277955	-0.305119	-0.33144	-0.356965	-0.379169
'FSS2_20'	'cv'	'dtw'	0.0288293	0.0539759	0.074283	0.0953755	0.122295	0.159499	0.198309	0.231443	0.251874	0.256262	0.244947	0.218761	0.196886	0.181846	0.171313	0.158104	0.141995	0.120514	0.0959857	0.0716587	0.0517032	0.0402444	0.032923	0.027736	0.0231229	0.0179655	0.0114508	0.00445012	-0.00248622	-0.00899209	-0.0148856	-0.020699	-0.0276354	-0.0364364	-0.0477364	-0.0620625	-0.0800177	-0.100276	-0.122551	-0.146566	-0.172061	-0.199008	-0.225754	-0.251692	-0.276228	-0.298783	-0.319191
'FSS2_20'	'ml'	'nw'	0.0320744	0.0760062	0.118372	0.171464	0.238088	0.311571	0.327112	0.313137	0.285518	0.254532	0.224861	0.193626	0.166597	0.147236	0.133742	0.119044	0.0942403	0.0687486	0.0471814	0.0316332	0.0216803	0.0149228	0.00844978	0.00201085	-0.0044877	-0.0109829	-0.0176515	-0.02478	-0.0324178	-0.0406586	-0.0496404	-0.0604959	-0.0737202	-0.0897576	-0.108984	-0.131707	-0.159474	-0.190103	-0.222589	-0.256354	-0.291247	-0.326209	-0.36031	-0.391433	-0.417697	-0.437464	-0.448711
'FSS2_20'	'ml'	'dtw'	0.0318876	0.0937382	0.141044	0.175489	0.214219	0.289842	0.333974	0.331434	0.302624	0.263021	0.223181	0.192747	0.171756	0.156954	0.144472	0.129826	0.107212	0.0823456	0.0596158	0.0416092	0.029109	0.0205198	0.0125727	0.00491079	-0.00257678	-0.00975493	-0.0163213	-0.0225073	-0.0287461	-0.0354412	-0.042966	-0.0518856	-0.0618232	-0.0734357	-0.0874054	-0.104441	-0.125059	-0.149192	-0.176448	-0.206248	-0.237835	-0.270917	-0.304854	-0.33914	-0.372574	-0.403252	-0.426472
'FSS2_21'	'bf'	'nw'	0.205616	0.33354	0.365565	0.361642	0.355518	0.354745	0.343002	0.320386	0.291461	0.261326	0.235615	0.217045	0.198515	0.177483	0.152864	0.12503	0.0966894	0.0714231	0.0514412	0.0376607	0.0297054	0.0256129	0.0219563	0.0183077	0.0146186	0.0112204	0.00871124	0.00605362	0.0022461	-0.00381144	-0.0133179	-0.027935	-0.0458537	-0.0662766	-0.0886713	-0.11277	-0.138794	-0.165739	-0.193886	-0.222854	-0.251597	-0.279473	-0.305013	-0.326821	-0.344292	-0.357617	-0.362
'FSS2_21'	'bf'	'dtw'	0.149465	0.277054	0.329239	0.341265	0.338646	0.337164	0.326679	0.306857	0.279982	0.249399	0.219521	0.195478	0.173484	0.150808	0.126155	0.0996682	0.0751398	0.0547885	0.0397037	0.0301346	0.025491	0.0242933	0.0239723	0.0237787	0.0230762	0.021342	0.0170048	0.010073	9.71211e-05	-0.0131198	-0.0295224	-0.0485414	-0.0682113	-0.0883977	-0.109282	-0.13136	-0.155845	-0.182571	-0.210481	-0.238821	-0.267128	-0.294013	-0.320122	-0.344479	-0.366254	-0.384761	-0.393557
'FSS2_21'	'cv'	'nw'	0.0938721	0.148773	0.216179	0.294965	0.379683	0.460563	0.506435	0.517126	0.499076	0.460774	0.41276	0.35876	0.303632	0.250644	0.201933	0.1585	0.124078	0.097215	0.077646	0.0647841	0.0577176	0.0567416	0.0553742	0.0514741	0.0443427	0.0347247	0.0230464	0.0115776	0.00126048	-0.00762044	-0.0154386	-0.0236231	-0.0342086	-0.048308	-0.0664526	-0.0885924	-0.113928	-0.140528	-0.168149	-0.196852	-0.227002	-0.25689	-0.286433	-0.31493	-0.340914	-0.362147	-0.372236
'FSS2_21'	'cv'	'dtw'	0.0748131	0.114696	0.16381	0.228141	0.306751	0.391776	0.453822	0.482459	0.480615	0.454321	0.412713	0.360256	0.305581	0.252364	0.203438	0.160799	0.13035	0.106407	0.0880352	0.0743435	0.0644853	0.0585104	0.0540013	0.0498819	0.0453299	0.0397766	0.034224	0.0296907	0.0258332	0.0218842	0.0166525	0.00804334	-0.00351486	-0.0173995	-0.0330398	-0.0499168	-0.0678402	-0.0868677	-0.107527	-0.129692	-0.152585	-0.176106	-0.19909	-0.220816	-0.241259	-0.261084	-0.277012
'FSS2_21'	'ml'	'nw'	0.0528683	0.0822612	0.141788	0.226992	0.322569	0.402366	0.426535	0.423161	0.400901	0.365741	0.32099	0.276723	0.238564	0.203698	0.170487	0.138475	0.110523	0.0879042	0.0716485	0.0615798	0.056317	0.0528715	0.0481841	0.0410941	0.0314747	0.0202327	0.00939759	0.000289413	-0.00684187	-0.0124027	-0.0174559	-0.0247376	-0.0348835	-0.0482949	-0.0649906	-0.0846063	-0.106549	-0.128639	-0.150101	-0.170674	-0.190614	-0.210757	-0.231173	-0.251495	-0.271122	-0.289217	-0.30102
'FSS2_21'	'ml'	'dtw'	0.0648419	0.0939469	0.165695	0.261564	0.363369	0.453266	0.49072	0.495036	0.474625	0.434649	0.377025	0.313988	0.256216	0.204284	0.158423	0.118524	0.086336	0.0637692	0.0491984	0.041168	0.0383907	0.039001	0.039234	0.03814	0.0352424	0.030538	0.0256148	0.020166	0.0129878	0.00302818	-0.0106134	-0.0291062	-0.0503613	-0.0731537	-0.0962039	-0.118178	-0.138371	-0.157692	-0.177163	-0.197189	-0.217559	-0.237727	-0.257225	-0.276418	-0.296012	-0.317055	-0.336482
'FSS2_23'	'bf'	'nw'	0.0969715	0.23275	0.296684	0.337997	0.389678	0.468487	0.509091	0.475878	0.39463	0.297888	0.224948	0.195723	0.187033	0.189455	0.192852	0.186373	0.161912	0.135188	0.11162	0.094053	0.0827657	0.0762779	0.0704324	0.0643425	0.0576367	0.0504586	0.0435823	0.0376018	0.0325031	0.0280819	0.0239439	0.0186063	0.0119416	0.0034132	-0.00712603	-0.0194334	-0.033709	-0.0483277	-0.0630666	-0.0775833	-0.0914166	-0.105251	-0.119707	-0.135332	-0.152551	-0.171666	-0.190105
'FSS2_23'	'bf'	'dtw'	0.0601511	0.113724	0.135901	0.167858	0.230683	0.325383	0.384706	0.368986	0.300802	0.214876	0.158069	0.153135	0.163399	0.174182	0.175899	0.164056	0.138712	0.11472	0.0962194	0.0850195	0.0806021	0.0788818	0.073991	0.0655572	0.0546568	0.0438152	0.0379392	0.0353953	0.0336444	0.0308175	0.0257152	0.0182318	0.0103579	0.00229456	-0.00582576	-0.0139395	-0.0226893	-0.0323001	-0.0425387	-0.0533283	-0.0647492	-0.0766802	-0.0892313	-0.102786	-0.117689	-0.134246	-0.153094
'FSS2_23'	'cv'	'nw'	NaN	NaN	NaN	NaN	NaN	NaN	NaN	NaN	NaN	NaN	NaN	NaN	NaN	NaN	NaN	NaN	NaN	NaN	NaN	NaN	NaN	NaN	NaN	NaN	NaN	NaN	NaN	NaN	NaN	NaN	NaN	NaN	NaN	NaN	NaN	NaN	NaN	NaN	NaN	NaN	NaN	NaN	NaN	NaN	NaN	NaN	NaN
'FSS2_23'	'cv'	'dtw'	NaN	NaN	NaN	NaN	NaN	NaN	NaN	NaN	NaN	NaN	NaN	NaN	NaN	NaN	NaN	NaN	NaN	NaN	NaN	NaN	NaN	NaN	NaN	NaN	NaN	NaN	NaN	NaN	NaN	NaN	NaN	NaN	NaN	NaN	NaN	NaN	NaN	NaN	NaN	NaN	NaN	NaN	NaN	NaN	NaN	NaN	NaN
'FSS2_23'	'ml'	'nw'	-0.0110181	0.0308598	0.183194	0.37141	0.530105	0.603045	0.587395	0.547574	0.485363	0.411187	0.344113	0.309182	0.281995	0.256198	0.228684	0.199586	0.164067	0.133579	0.112537	0.100936	0.0943426	0.0889407	0.0836879	0.0774578	0.069826	0.0610701	0.0529198	0.0460524	0.0402885	0.0352446	0.0303325	0.0238537	0.0153451	0.00513216	-0.00634645	-0.0185391	-0.0304949	-0.0426363	-0.0547109	-0.0664895	-0.0777669	-0.0891653	-0.0998059	-0.111154	-0.123703	-0.136976	-0.153007
'FSS2_23'	'ml'	'dtw'	-0.0202651	-0.00200684	0.10895	0.255966	0.38376	0.438403	0.428223	0.408135	0.369179	0.315782	0.265752	0.238272	0.223591	0.210457	0.191482	0.163135	0.138136	0.117398	0.101395	0.0899366	0.0821685	0.07594	0.0692324	0.0624755	0.0562539	0.0513072	0.0474797	0.0438815	0.0401265	0.0358335	0.0306262	0.0242863	0.0175502	0.0106972	0.00398715	-0.00234038	-0.00860047	-0.0153416	-0.0225847	-0.0305391	-0.0396021	-0.0493651	-0.0601279	-0.071896	-0.084729	-0.09874	-0.113816
'FSS2_24'	'bf'	'nw'	0.0903933	0.194372	0.240128	0.269034	0.306295	0.360939	0.361591	0.316322	0.256234	0.204699	0.17736	0.178101	0.184924	0.186947	0.177038	0.151813	0.120018	0.0917863	0.0700024	0.0564387	0.0517539	0.0544977	0.0587259	0.0628756	0.0659834	0.0676854	0.0680505	0.0674574	0.0657152	0.0626772	0.0582404	0.0524374	0.0463077	0.0399531	0.0334899	0.0270492	0.020129	0.0128809	0.00546429	-0.00205739	-0.00971663	-0.0181146	-0.026927	-0.0365736	-0.0471649	-0.0585018	-0.0698619
'FSS2_24'	'bf'	'dtw'	0.104116	0.214047	0.252784	0.264225	0.279186	0.315399	0.327355	0.303209	0.259899	0.213752	0.180485	0.168057	0.163885	0.159919	0.149994	0.129828	0.105755	0.0858843	0.0720695	0.0650943	0.0646718	0.0685093	0.0716291	0.0731091	0.072479	0.0697199	0.0651669	0.0602567	0.0553373	0.0506474	0.0463167	0.0422202	0.0381283	0.0339702	0.0296348	0.0249709	0.0191616	0.0125393	0.00538748	-0.00206744	-0.00965596	-0.0176756	-0.026324	-0.0357368	-0.0459079	-0.0566901	-0.067254
'FSS2_24'	'cv'	'nw'	0.0414889	0.0595334	0.0795962	0.103864	0.13414	0.17184	0.210923	0.241598	0.25878	0.260592	0.248366	0.232217	0.217337	0.201539	0.183469	0.162609	0.14079	0.120304	0.103005	0.0901157	0.0822357	0.0790214	0.0775996	0.0769153	0.0762514	0.0752293	0.0729531	0.0691215	0.0636876	0.0569602	0.0496036	0.0424518	0.0358588	0.0297676	0.0239795	0.018154	0.0121564	0.00550681	-0.00198648	-0.0104518	-0.0199539	-0.0303862	-0.0411509	-0.051828	-0.0621319	-0.071912	-0.0799295
'FSS2_24'	'cv'	'dtw'	0.0496269	0.0620853	0.0727058	0.0900371	0.121219	0.171984	0.240738	0.299821	0.336976	0.346828	0.33088	0.304629	0.280263	0.257937	0.236478	0.21339	0.185896	0.157346	0.131265	0.110747	0.0984639	0.0998685	0.106856	0.115889	0.124807	0.132829	0.137139	0.137682	0.134793	0.129066	0.121361	0.112315	0.103085	0.0939047	0.0848146	0.0756639	0.06594	0.0559356	0.0459968	0.0364105	0.0274041	0.0193022	0.0117819	0.00439269	-0.00346943	-0.0125621	-0.0242032
'FSS2_24'	'ml'	'nw'	0.0436286	0.115139	0.206127	0.294803	0.366725	0.414808	0.423976	0.396844	0.346717	0.289655	0.244473	0.222978	0.210051	0.200665	0.190653	0.176702	0.150163	0.122216	0.100894	0.0899143	0.0886818	0.0918915	0.0947713	0.0963483	0.0959414	0.0931608	0.088035	0.0830108	0.0782969	0.0737955	0.0691028	0.0644587	0.0593496	0.0539515	0.0484199	0.0428906	0.0372486	0.0317091	0.0261639	0.0205469	0.0148342	0.00899717	0.00285424	-0.00423913	-0.0126609	-0.0225224	-0.033667
'FSS2_24'	'ml'	'dtw'	0.0277271	0.0967675	0.184843	0.273011	0.34781	0.401258	0.411584	0.387547	0.342737	0.291248	0.247679	0.223937	0.209062	0.195089	0.175963	0.147543	0.112981	0.0843298	0.064287	0.0536824	0.0514788	0.0547875	0.0583898	0.0611525	0.0624745	0.0622869	0.0610472	0.0593046	0.0571667	0.0545633	0.0512468	0.0464349	0.0407856	0.0342847	0.0270696	0.0194294	0.0121717	0.00519407	-0.00139986	-0.0075864	-0.0134218	-0.0192891	-0.0258158	-0.0329048	-0.0406097	-0.049134	-0.0580379
'FSS2_25'	'bf'	'nw'	0.0866071	0.164088	0.213875	0.262719	0.319846	0.376955	0.367137	0.327884	0.281324	0.241784	0.215787	0.201631	0.190037	0.178683	0.165947	0.150905	0.134829	0.120252	0.106677	0.0939804	0.0824117	0.0727132	0.065022	0.059043	0.054432	0.0507956	0.047829	0.0450462	0.0424218	0.0398851	0.0373206	0.0344476	0.0314158	0.0280018	0.0239738	0.0190912	0.0127071	0.00546717	-0.00229539	-0.0105462	-0.0195496	-0.0285409	-0.0384232	-0.0485729	-0.05908	-0.0707481	-0.0828649
'FSS2_25'	'bf'	'dtw'	0.089285	0.138931	0.191715	0.254723	0.315432	0.341711	0.300633	0.250989	0.20759	0.17764	0.160739	0.152002	0.148662	0.14823	0.146908	0.139601	0.125648	0.110382	0.0944932	0.0788556	0.0645244	0.0533688	0.0446082	0.037787	0.0325243	0.0285146	0.0267188	0.0259872	0.0259673	0.025887	0.0245543	0.021701	0.0176261	0.0131047	0.0084297	0.00341217	-0.00241693	-0.0091349	-0.0174576	-0.0276306	-0.0394292	-0.0512325	-0.0639775	-0.0770112	-0.0899594	-0.102726	-0.116271
'FSS2_25'	'cv'	'nw'	0.0496905	0.0645567	0.0862949	0.119751	0.165242	0.218558	0.267132	0.298694	0.308769	0.297891	0.271602	0.241673	0.217056	0.19751	0.18169	0.167141	0.150943	0.134968	0.119209	0.104081	0.0904227	0.0810637	0.0740361	0.0688752	0.0647891	0.0606581	0.056785	0.0535476	0.0510411	0.0493484	0.0485403	0.0487611	0.0489419	0.048616	0.0473465	0.0447257	0.0404061	0.0351656	0.0292665	0.0229377	0.0163748	0.00935196	0.00189019	-0.00602978	-0.0145198	-0.0237844	-0.0339906
'FSS2_25'	'cv'	'dtw'	0.0423271	0.0547787	0.0710449	0.0983953	0.140435	0.197105	0.260415	0.313363	0.345918	0.352602	0.332489	0.296833	0.266144	0.243037	0.226824	0.213512	0.197826	0.180202	0.160606	0.139775	0.119214	0.104373	0.0920605	0.0820512	0.0742595	0.0687406	0.0643516	0.0603422	0.0568521	0.0540371	0.0520691	0.0507452	0.0497523	0.0487751	0.0474786	0.0455084	0.0423194	0.0383206	0.0336481	0.028383	0.0225511	0.0164077	0.0100408	0.00334606	-0.00373093	-0.0111949	-0.0186267
'FSS2_25'	'ml'	'nw'	0.0309848	0.0681753	0.137625	0.231901	0.331729	0.405998	0.423008	0.412111	0.378126	0.329898	0.280299	0.245395	0.219013	0.198198	0.180357	0.163258	0.146294	0.12648	0.10704	0.0904138	0.0782623	0.0689527	0.0612099	0.0547167	0.0491014	0.0439367	0.0395038	0.0361241	0.0336459	0.0317751	0.0300752	0.0277229	0.0244073	0.0200837	0.0148971	0.00918259	0.00333474	-0.00264411	-0.00883052	-0.0154156	-0.0227051	-0.0305279	-0.0386167	-0.0467666	-0.0547799	-0.0624657	-0.0699388
'FSS2_25'	'ml'	'dtw'	0.028835	0.0647675	0.133503	0.226914	0.326159	0.401675	0.429644	0.430581	0.405138	0.360987	0.312814	0.277542	0.252638	0.235264	0.222256	0.21012	0.190875	0.169571	0.149386	0.131444	0.114825	0.100981	0.0888703	0.0782499	0.0690377	0.0613133	0.055758	0.0516169	0.0483922	0.0455866	0.0427042	0.038774	0.0341988	0.029258	0.0241697	0.019091	0.0141091	0.00922763	0.00430113	-0.000784921	-0.00611387	-0.0122619	-0.0187054	-0.0253456	-0.0320721	-0.0387631	-0.0457184
'FSS2_26'	'bf'	'nw'	0.0788151	0.17127	0.21488	0.256741	0.317002	0.388864	0.401037	0.359206	0.296551	0.237465	0.197558	0.172309	0.153708	0.140861	0.131662	0.122794	0.109015	0.0945404	0.0806383	0.0680401	0.0569426	0.0483782	0.0414872	0.0360772	0.0320092	0.0291972	0.0273253	0.0256505	0.0239846	0.0222465	0.0204629	0.0185618	0.0164807	0.0141967	0.0117207	0.00909772	0.00657773	0.00380925	0.00078948	-0.00248607	-0.00602355	-0.0100183	-0.0141011	-0.0180663	-0.0218748	-0.0256534	-0.0297171
'FSS2_26'	'bf'	'dtw'	0.0848157	0.1195	0.136016	0.166917	0.220702	0.281817	0.29913	0.275782	0.233241	0.189857	0.16086	0.149932	0.138708	0.126087	0.112236	0.0985938	0.0867907	0.0756271	0.0645289	0.0536348	0.0437959	0.0353197	0.0276206	0.020734	0.0148447	0.0102863	0.00727509	0.00500132	0.00334586	0.00220398	0.00148529	0.00126574	0.00127104	0.00134178	0.0013318	0.00110825	0.000429575	-0.000835413	-0.00261946	-0.00487287	-0.00756355	-0.0108897	-0.0140213	-0.0170128	-0.0199632	-0.0230154	-0.0260771
'FSS2_26'	'cv'	'nw'	0.0192563	0.0521505	0.104062	0.18197	0.284886	0.403855	0.503606	0.551809	0.547195	0.496645	0.415188	0.329792	0.260042	0.208662	0.175681	0.158429	0.147048	0.135868	0.122491	0.105931	0.0866149	0.0700195	0.0575438	0.0496674	0.0463442	0.0470033	0.0500572	0.0529795	0.0552163	0.0566123	0.0574111	0.0586688	0.0603815	0.0619942	0.0628933	0.0624061	0.0596579	0.0547955	0.0484637	0.0410188	0.0325293	0.0230598	0.0122792	0.000819601	-0.0110529	-0.0234375	-0.0352838
'FSS2_26'	'cv'	'dtw'	0.0295231	0.0729895	0.130988	0.208911	0.304902	0.409857	0.493655	0.532238	0.522465	0.471703	0.39782	0.326673	0.269474	0.225886	0.194846	0.174575	0.160305	0.141122	0.118225	0.0942579	0.0733106	0.0583757	0.0484001	0.0428303	0.0410627	0.0424432	0.046343	0.0503254	0.0535843	0.0556248	0.0562629	0.0558903	0.0554408	0.0549997	0.0544595	0.0535196	0.0506306	0.0458748	0.0395263	0.0319035	0.023369	0.0134533	0.00309043	-0.00759513	-0.0187319	-0.0307014	-0.0418272
'FSS2_26'	'ml'	'nw'	0.00801422	0.0431635	0.128892	0.243531	0.366681	0.47921	0.524083	0.505951	0.447779	0.372312	0.302075	0.246488	0.206008	0.179562	0.163681	0.152494	0.141863	0.12714	0.108836	0.0888389	0.0704063	0.0555532	0.0444174	0.0369283	0.0325761	0.0304115	0.0298101	0.0296424	0.0295529	0.0293267	0.0288899	0.0281007	0.0270035	0.0255051	0.023483	0.0207853	0.0166903	0.0113972	0.00493208	-0.00260491	-0.01104	-0.0206642	-0.0307454	-0.0410258	-0.0512224	-0.0610274	-0.0704542
'FSS2_26'	'ml'	'dtw'	0.0128105	0.052752	0.148973	0.272756	0.401391	0.518179	0.566906	0.539188	0.462784	0.366663	0.280999	0.217996	0.173103	0.144258	0.127881	0.118875	0.110225	0.0982434	0.0832104	0.0668093	0.0521284	0.0422719	0.0362778	0.0339654	0.0348451	0.038118	0.0425757	0.046452	0.0492199	0.0506532	0.050826	0.0498826	0.0486192	0.0471795	0.0455794	0.0437071	0.0408126	0.0366061	0.031007	0.0240394	0.0158328	0.00611674	-0.00411332	-0.0145741	-0.0251536	-0.035911	-0.0466472
'FSS2_27'	'bf'	'nw'	0.100127	0.23169	0.299733	0.344481	0.39473	0.467847	0.53217	0.553559	0.528233	0.465157	0.38604	0.319004	0.265248	0.223026	0.190309	0.164787	0.144958	0.12792	0.113289	0.100975	0.0911768	0.0852712	0.0818817	0.0803235	0.0798102	0.0794547	0.078169	0.0751707	0.0703936	0.0639464	0.0561115	0.0468363	0.0371063	0.0273293	0.0177171	0.00828509	-0.0012803	-0.0109687	-0.0204782	-0.0296145	-0.0382907	-0.0466234	-0.0546435	-0.0616214	-0.0668288	-0.0695378	-0.0706524
'FSS2_27'	'bf'	'dtw'	0.108777	0.227603	0.283191	0.325755	0.383693	0.463588	0.527967	0.548714	0.523742	0.459918	0.373057	0.298908	0.242539	0.199818	0.167137	0.141419	0.121645	0.105325	0.09218	0.0820371	0.0748257	0.0703552	0.0671665	0.064827	0.0629218	0.061054	0.0581605	0.0537874	0.048044	0.0410636	0.0330032	0.0233799	0.0128548	0.00211182	-0.00854235	-0.0191784	-0.0307408	-0.0432883	-0.0568155	-0.071144	-0.0859217	-0.0997831	-0.111334	-0.119663	-0.124106	-0.124253	-0.120562
'FSS2_27'	'cv'	'nw'	0.0602739	0.0886742	0.115389	0.150727	0.202583	0.276435	0.361536	0.425968	0.456319	0.447928	0.40488	0.35006	0.304163	0.267559	0.236395	0.202593	0.162823	0.130602	0.10718	0.0916102	0.0807552	0.073924	0.0693697	0.0664228	0.0645031	0.0631195	0.0615535	0.0591815	0.0559515	0.0517265	0.0462844	0.0389049	0.0297109	0.0190681	0.0074445	-0.00458999	-0.0174053	-0.0308489	-0.0451132	-0.0601667	-0.0757546	-0.09133	-0.105958	-0.119133	-0.130454	-0.139626	-0.145546
'FSS2_27'	'cv'	'dtw'	0.0534439	0.0773127	0.101393	0.136677	0.192079	0.274429	0.375146	0.458571	0.505451	0.505813	0.458969	0.390184	0.331831	0.288575	0.25769	0.229053	0.190663	0.154657	0.126736	0.108411	0.0970077	0.0896165	0.0840882	0.0799908	0.077081	0.0753043	0.0744167	0.0726549	0.0697124	0.0656575	0.0609335	0.0552534	0.0478299	0.0382073	0.0264395	0.0130901	-0.000950937	-0.0150491	-0.0295271	-0.04469	-0.0608259	-0.0779048	-0.0942303	-0.108895	-0.121107	-0.130186	-0.134489
'FSS2_27'	'ml'	'nw'	0.0470539	0.155015	0.30807	0.465776	0.591547	0.652646	0.629855	0.576265	0.511571	0.447123	0.385916	0.324189	0.264099	0.213896	0.176402	0.149017	0.124545	0.103043	0.0860655	0.0741955	0.0670409	0.0627669	0.0594471	0.0572826	0.0562802	0.0562531	0.0560507	0.054223	0.0504768	0.0445973	0.0364471	0.0264005	0.015938	0.00523248	-0.00567768	-0.0168882	-0.0288625	-0.04114	-0.0535347	-0.0659773	-0.0785156	-0.090753	-0.102471	-0.11338	-0.123217	-0.131753	-0.138196
'FSS2_27'	'ml'	'dtw'	0.074554	0.178549	0.318854	0.466939	0.591712	0.659524	0.637461	0.573642	0.495424	0.420534	0.357073	0.295513	0.235493	0.185216	0.148124	0.122894	0.102142	0.0836094	0.0693635	0.0603187	0.056234	0.0559233	0.0563856	0.0570066	0.0572795	0.0568051	0.0545331	0.0502072	0.0434767	0.0343654	0.0232713	0.0114207	-0.000342521	-0.0120948	-0.024054	-0.0365796	-0.0502583	-0.0650042	-0.0803662	-0.0957308	-0.110323	-0.123291	-0.133874	-0.142054	-0.147523	-0.149684	-0.148382
'FSS2_29'	'bf'	'nw'	0.0881313	0.206534	0.253994	0.280826	0.316929	0.371786	0.414463	0.411208	0.368639	0.303208	0.241198	0.201321	0.174211	0.156389	0.144556	0.135593	0.124019	0.108665	0.0914472	0.0747114	0.0612319	0.054816	0.0527703	0.0536283	0.0560219	0.058682	0.0603004	0.0616122	0.0629818	0.0646288	0.0666279	0.0685828	0.069839	0.0700222	0.0690141	0.0669524	0.0633004	0.0588092	0.0536835	0.0479792	0.041603	0.0346532	0.0266709	0.0171428	0.00618049	-0.00547966	-0.0178076
'FSS2_29'	'bf'	'dtw'	0.0995472	0.177509	0.20271	0.217743	0.247452	0.298933	0.341695	0.348843	0.318291	0.26012	0.196579	0.153565	0.124846	0.109489	0.105365	0.109146	0.11221	0.109165	0.100081	0.0864948	0.0714108	0.060976	0.0570732	0.0585851	0.0635876	0.0693498	0.0719895	0.0719887	0.0706185	0.0691975	0.0690916	0.0704087	0.0725372	0.0745524	0.0757522	0.0756574	0.0728347	0.0684005	0.0627845	0.0564117	0.0497016	0.0429678	0.0344036	0.0251098	0.0154075	0.0048386	-0.00398765
'FSS2_29'	'cv'	'nw'	-0.0268497	-0.0205365	0.0180252	0.0852289	0.174043	0.27401	0.363779	0.43313	0.468249	0.462619	0.417021	0.351315	0.283267	0.21922	0.16523	0.127071	0.109661	0.101514	0.0983774	0.0978671	0.0994666	0.107971	0.120887	0.133228	0.141316	0.142776	0.136883	0.127888	0.118024	0.109451	0.104262	0.103512	0.104675	0.105954	0.106103	0.104427	0.100475	0.0960658	0.091035	0.0853665	0.0791937	0.0717528	0.0627563	0.0522012	0.0405569	0.0287647	0.0171213
'FSS2_29'	'cv'	'dtw'	-0.00405838	0.011767	0.0575601	0.133325	0.233372	0.346316	0.442571	0.505875	0.53529	0.52797	0.47916	0.392849	0.311679	0.2474	0.204577	0.180589	0.168171	0.15496	0.139693	0.123105	0.107927	0.101753	0.10233	0.106326	0.110481	0.111603	0.106904	0.100508	0.0947539	0.0915415	0.0923308	0.0978486	0.104345	0.110272	0.114337	0.115501	0.112991	0.108586	0.103093	0.0965222	0.0880888	0.0783887	0.066887	0.0536338	0.0391246	0.0242998	0.00962498
'FSS2_29'	'ml'	'nw'	-0.0042994	0.029844	0.107433	0.212659	0.33464	0.467425	0.572164	0.62041	0.61577	0.563244	0.469223	0.358695	0.267706	0.200281	0.155544	0.12772	0.109398	0.0932716	0.0805241	0.0726688	0.0715489	0.0785376	0.0877252	0.096499	0.102876	0.105505	0.103823	0.100804	0.0978298	0.0958178	0.095223	0.0961817	0.0968477	0.0965088	0.0948122	0.091765	0.0869271	0.0803527	0.0733395	0.0660979	0.0577517	0.0469194	0.03574	0.0246633	0.0140506	0.00417417	-0.00433947
'FSS2_29'	'ml'	'dtw'	-0.00582144	0.0382075	0.127198	0.231682	0.335046	0.433523	0.503203	0.536098	0.534346	0.499885	0.434448	0.358079	0.297971	0.255269	0.22722	0.207172	0.186874	0.16426	0.140489	0.117279	0.0969028	0.0849516	0.0790957	0.0773743	0.0778763	0.0787402	0.0784441	0.0773987	0.0759947	0.0744858	0.0729886	0.0713948	0.0694773	0.0671915	0.0644988	0.0613669	0.0577811	0.0534607	0.0483927	0.0424925	0.035604	0.0272922	0.0185984	0.00945603	0.000190444	-0.008481	-0.0162701
[truncated: 54 more columns]

## Sheet: Ankle power
'FSS2_01'	'bf'	'nw'	-0.10135	-0.220023	-0.221523	-0.190812	-0.159563	-0.123402	-0.0879281	-0.0582093	-0.0334439	-0.0132343	0.00164688	0.0102654	0.0123258	0.0083476	-9.78489e-05	-0.0107952	-0.0213257	-0.0295322	-0.03364	-0.0327923	-0.0266352	-0.0156679	-0.000857294	0.0166073	0.0352932	0.0539709	0.0715534	0.087419	0.101184	0.112848	0.122523	0.130561	0.137371	0.143026	0.147862	0.151663	0.154665	0.156478	0.156978	0.15595	0.153631	0.150708	0.147703	0.145364	0.144872	0.147602	0.154672
'FSS2_01'	'bf'	'dtw'	-0.0798608	-0.162825	-0.165711	-0.146057	-0.122937	-0.0985612	-0.0766377	-0.0538998	-0.0326114	-0.0144992	7.38674e-05	0.00972781	0.0135385	0.0117602	0.00569511	-0.00306345	-0.0123226	-0.019813	-0.0242109	-0.0245816	-0.0207028	-0.0132007	-0.00307931	0.0081861	0.0192699	0.029402	0.0379472	0.0447357	0.0499771	0.0540621	0.0574196	0.0608445	0.0645741	0.0692876	0.0747765	0.0809902	0.0878353	0.0950248	0.101869	0.107979	0.112715	0.115809	0.1172	0.116744	0.115458	0.114163	0.114318
'FSS2_01'	'cv'	'nw'	-0.0471817	-0.0763544	-0.102825	-0.120814	-0.127425	-0.121071	-0.102854	-0.0765166	-0.0460122	-0.0153374	0.0111821	0.0308645	0.0435822	0.0498991	0.0502788	0.0453061	0.0368991	0.0268523	0.0172321	0.0101508	0.00707117	0.00846433	0.013838	0.0218387	0.0305392	0.038137	0.0434333	0.0458395	0.0455411	0.0435792	0.0412566	0.0397964	0.0401232	0.0427575	0.0473281	0.0530533	0.0589619	0.0639131	0.0670335	0.0678138	0.0660437	0.0619656	0.0562402	0.0500215	0.0444451	0.0409032	0.0403658
'FSS2_01'	'cv'	'dtw'	-0.0417736	-0.0679683	-0.0937899	-0.114713	-0.125969	-0.123633	-0.107031	-0.0808841	-0.0493105	-0.0170571	0.0107403	0.0317399	0.045415	0.051362	0.0497947	0.0426116	0.0314446	0.0183772	0.00599833	-0.00272565	-0.00586555	-0.00299665	0.00546505	0.0176875	0.0312238	0.0435864	0.0529461	0.0580467	0.058606	0.0555883	0.0505436	0.0451049	0.0406902	0.038324	0.0382857	0.0401071	0.0429652	0.0459182	0.0479378	0.0482226	0.0464244	0.0426149	0.0373459	0.0315084	0.0262022	0.0227016	0.0219221
'FSS2_01'	'ml'	'nw'	-0.0553727	-0.0985691	-0.138546	-0.159401	-0.152019	-0.124586	-0.0900888	-0.0563811	-0.0277583	-0.00691896	0.00565692	0.0112633	0.011519	0.0080057	0.00277412	-0.0017417	-0.00328008	-0.00061287	0.00633346	0.016741	0.0291247	0.0414247	0.0515959	0.0581646	0.0606558	0.0591603	0.0545817	0.0484546	0.0424425	0.0381246	0.0364962	0.0379415	0.0421206	0.0483474	0.0555469	0.0626009	0.068504	0.0726899	0.074844	0.0748813	0.0732194	0.0703812	0.0671922	0.0647085	0.0637667	0.0650907	0.0694343
'FSS2_01'	'ml'	'dtw'	-0.0527901	-0.0928705	-0.133015	-0.15805	-0.156308	-0.133993	-0.102497	-0.0687238	-0.0379324	-0.0133735	0.00368096	0.0137038	0.017652	0.0162885	0.0109112	0.00392196	-0.00221266	-0.0056928	-0.00529695	-0.000950566	0.00651879	0.0155617	0.0243614	0.0311695	0.0347853	0.0346893	0.0311225	0.0252734	0.0186677	0.013066	0.00991561	0.0102502	0.0143462	0.0215868	0.030959	0.0411605	0.0507791	0.0587522	0.0642384	0.0667727	0.0663364	0.0634673	0.0590717	0.0542831	0.050166	0.0480418	0.0490019
'FSS2_02'	'bf'	'nw'	-0.0356293	-0.0876066	-0.0781229	-0.0633486	-0.0569021	-0.050227	-0.0434831	-0.0364778	-0.0268586	-0.0145774	0.000441061	0.0179675	0.0379949	0.0600303	0.0797585	0.0942847	0.103884	0.108408	0.107109	0.100601	0.0910317	0.0808831	0.0720214	0.0659002	0.0635657	0.0655082	0.0718333	0.0816404	0.0936334	0.106527	0.119152	0.130568	0.14002	0.146836	0.150707	0.151415	0.148843	0.143237	0.134766	0.123838	0.111225	0.0979575	0.0850411	0.0736043	0.0647775	0.0595351	0.0581786
'FSS2_02'	'bf'	'dtw'	-0.0384706	-0.0893301	-0.0766504	-0.067034	-0.0631062	-0.0568094	-0.0498849	-0.0414583	-0.0300696	-0.0163948	-0.00062023	0.0173228	0.0367658	0.0554229	0.0700932	0.0802876	0.0856833	0.0861889	0.0822453	0.0756513	0.0688419	0.0638186	0.0617426	0.063523	0.0692882	0.0785291	0.0901106	0.102702	0.114866	0.125419	0.133711	0.139411	0.142774	0.143865	0.142951	0.140165	0.135385	0.129075	0.121106	0.111866	0.101685	0.0911867	0.0814588	0.0731772	0.0673351	0.0643908	0.0652674
'FSS2_02'	'cv'	'nw'	-0.0219525	-0.0491802	-0.0740801	-0.0883085	-0.0928845	-0.0914999	-0.0865443	-0.0765406	-0.0585484	-0.0323098	-0.000367703	0.0338243	0.0673702	0.0975077	0.122061	0.139745	0.150067	0.153772	0.150739	0.14152	0.128387	0.113269	0.0983115	0.0858886	0.07778	0.0749764	0.0774995	0.0842736	0.0936818	0.103802	0.112824	0.11941	0.122337	0.121132	0.115653	0.106144	0.0932252	0.0778677	0.0611732	0.044483	0.0290619	0.0159431	0.00608992	0.000140449	-0.00184202	1.53936e-06	0.00522096
'FSS2_02'	'cv'	'dtw'	-0.025726	-0.0563204	-0.0830584	-0.0973829	-0.100441	-0.0965669	-0.0888811	-0.0762073	-0.0561088	-0.0282508	0.00441267	0.0386177	0.071937	0.102262	0.127541	0.146786	0.159494	0.166165	0.165265	0.156487	0.140864	0.121179	0.1004	0.0819295	0.068011	0.0598564	0.057916	0.0615571	0.069599	0.0802938	0.0914229	0.101154	0.108145	0.111489	0.110825	0.105979	0.0970864	0.0845655	0.0690099	0.0511939	0.0325764	0.0142823	-0.00218374	-0.0156309	-0.0251017	-0.0296533	-0.0290563
'FSS2_02'	'ml'	'nw'	NaN	NaN	NaN	NaN	NaN	NaN	NaN	NaN	NaN	NaN	NaN	NaN	NaN	NaN	NaN	NaN	NaN	NaN	NaN	NaN	NaN	NaN	NaN	NaN	NaN	NaN	NaN	NaN	NaN	NaN	NaN	NaN	NaN	NaN	NaN	NaN	NaN	NaN	NaN	NaN	NaN	NaN	NaN	NaN	NaN	NaN	NaN
'FSS2_02'	'ml'	'dtw'	NaN	NaN	NaN	NaN	NaN	NaN	NaN	NaN	NaN	NaN	NaN	NaN	NaN	NaN	NaN	NaN	NaN	NaN	NaN	NaN	NaN	NaN	NaN	NaN	NaN	NaN	NaN	NaN	NaN	NaN	NaN	NaN	NaN	NaN	NaN	NaN	NaN	NaN	NaN	NaN	NaN	NaN	NaN	NaN	NaN	NaN	NaN
'FSS2_03'	'bf'	'nw'	NaN	NaN	NaN	NaN	NaN	NaN	NaN	NaN	NaN	NaN	NaN	NaN	NaN	NaN	NaN	NaN	NaN	NaN	NaN	NaN	NaN	NaN	NaN	NaN	NaN	NaN	NaN	NaN	NaN	NaN	NaN	NaN	NaN	NaN	NaN	NaN	NaN	NaN	NaN	NaN	NaN	NaN	NaN	NaN	NaN	NaN	NaN
'FSS2_03'	'bf'	'dtw'	NaN	NaN	NaN	NaN	NaN	NaN	NaN	NaN	NaN	NaN	NaN	NaN	NaN	NaN	NaN	NaN	NaN	NaN	NaN	NaN	NaN	NaN	NaN	NaN	NaN	NaN	NaN	NaN	NaN	NaN	NaN	NaN	NaN	NaN	NaN	NaN	NaN	NaN	NaN	NaN	NaN	NaN	NaN	NaN	NaN	NaN	NaN
'FSS2_03'	'cv'	'nw'	-0.0449416	-0.0872882	-0.13466	-0.170207	-0.183757	-0.176373	-0.153657	-0.121087	-0.0823119	-0.0425814	-0.00834418	0.0169905	0.0327547	0.039925	0.0397476	0.0339667	0.0239566	0.0111933	-0.00258473	-0.0154527	-0.0255465	-0.0315035	-0.0326314	-0.0289397	-0.0211108	-0.0105545	0.000908074	0.0113692	0.0193021	0.0237383	0.0243626	0.0215796	0.0161421	0.00920781	0.00196782	-0.0044693	-0.00927328	-0.0118937	-0.0120827	-0.00998242	-0.00584803	-0.000204146	0.00641922	0.0135232	0.0206211	0.0274255	0.0337381
'FSS2_03'	'cv'	'dtw'	-0.0441291	-0.0838767	-0.127962	-0.161873	-0.175501	-0.165667	-0.139062	-0.102978	-0.063765	-0.0267764	0.00417182	0.0258613	0.0381762	0.042756	0.0409314	0.0338672	0.0228795	0.00946502	-0.00458375	-0.0173637	-0.0269684	-0.0318744	-0.0312947	-0.0250685	-0.013885	0.000819872	0.0169874	0.0324297	0.0452122	0.0539412	0.0578274	0.0567602	0.0512451	0.0422079	0.0307786	0.0183089	0.00601972	-0.00513675	-0.0143986	-0.0213967	-0.0260029	-0.0282815	-0.0285457	-0.0271038	-0.0243094	-0.0205538	-0.0162185
'FSS2_03'	'ml'	'nw'	-0.0524592	-0.110127	-0.181275	-0.218183	-0.212084	-0.186282	-0.148928	-0.104534	-0.0615782	-0.0271546	-0.0037398	0.00905188	0.0126967	0.00884712	-0.000818279	-0.0144408	-0.0295396	-0.0431246	-0.0523064	-0.0553182	-0.051442	-0.0408911	-0.0250186	-0.00615535	0.0129611	0.029699	0.0419212	0.0488066	0.0502216	0.0469245	0.040247	0.0317839	0.0230371	0.0153054	0.00956131	0.00629724	0.0055078	0.00695043	0.0101686	0.0146067	0.0197526	0.0252081	0.0306956	0.0360676	0.0414272	0.0469363	0.0529221
'FSS2_03'	'ml'	'dtw'	-0.0484034	-0.101681	-0.169224	-0.201523	-0.194074	-0.17037	-0.136734	-0.0963393	-0.0571593	-0.0255483	-0.00336198	0.00925743	0.0131786	0.0100124	0.00129864	-0.0113415	-0.0256917	-0.039178	-0.0494032	-0.0543474	-0.0529814	-0.0451158	-0.0317416	-0.0146023	0.00370853	0.0205594	0.0338496	0.0422459	0.0452992	0.0434661	0.0379	0.0300807	0.0215283	0.0136304	0.00744203	0.00358491	0.00215855	0.00300769	0.00574087	0.0098738	0.0149723	0.0207491	0.0269417	0.0335949	0.0407434	0.0486212	0.0574375
'FSS2_05'	'bf'	'nw'	-0.0669758	-0.186042	-0.188324	-0.1654	-0.156369	-0.134874	-0.0974438	-0.062023	-0.0365433	-0.0164149	-0.00239174	0.00273403	-0.000545993	-0.0107478	-0.0248717	-0.0380553	-0.046296	-0.0461849	-0.0349581	-0.0122696	0.0198467	0.0580645	0.0982277	0.135408	0.164887	0.18332	0.188639	0.181005	0.161818	0.133864	0.100823	0.0670121	0.0364128	0.0123567	-0.00284566	-0.00818956	-0.00399666	0.00845338	0.0271073	0.0493078	0.072352	0.0937889	0.111791	0.125	0.132505	0.134307	0.130817
'FSS2_05'	'bf'	'dtw'	-0.0521103	-0.160704	-0.17075	-0.151192	-0.142098	-0.123461	-0.0905488	-0.0576371	-0.0328276	-0.0138511	-0.00106748	0.00354286	0.000411904	-0.00906396	-0.0221136	-0.03457	-0.0427321	-0.043009	-0.0327366	-0.0116936	0.0184491	0.054638	0.0928915	0.128711	0.157667	0.176304	0.182904	0.177411	0.161059	0.136294	0.106947	0.0771722	0.0506198	0.0303377	0.0184697	0.0156883	0.0214297	0.0341579	0.0517426	0.0716653	0.0913192	0.108522	0.121864	0.130582	0.134493	0.13386	0.129524
'FSS2_05'	'cv'	'nw'	-0.0233928	-0.0473766	-0.0700258	-0.0864536	-0.0951065	-0.0959425	-0.0881568	-0.0720602	-0.0494799	-0.0242987	-0.00153681	0.0148104	0.0230549	0.0233034	0.0159639	0.00239684	-0.0144906	-0.0311503	-0.0440445	-0.0498142	-0.0466132	-0.0340863	-0.0133908	0.0130757	0.0418178	0.0691838	0.0917982	0.10726	0.114129	0.112371	0.10336	0.0890745	0.0720388	0.0548908	0.0399051	0.0286368	0.022042	0.0201641	0.0222991	0.0273464	0.0339413	0.0407054	0.0463257	0.0501493	0.0516074	0.0503924	0.046899
'FSS2_05'	'cv'	'dtw'	-0.0287423	-0.0568962	-0.0850093	-0.104576	-0.112275	-0.109633	-0.0978956	-0.0784315	-0.0533255	-0.0264866	-0.00311869	0.0128754	0.0201154	0.0184863	0.00903658	-0.00643816	-0.0245849	-0.041362	-0.0529017	-0.0561728	-0.0492314	-0.0320867	-0.00628357	0.0253494	0.0589866	0.0910001	0.117158	0.135433	0.144341	0.143904	0.135201	0.12007	0.101264	0.0816824	0.0636946	0.0492262	0.0393112	0.0342278	0.0337124	0.0368703	0.0422283	0.0483873	0.0540927	0.0583675	0.0605419	0.0602207	0.0578794
'FSS2_05'	'ml'	'nw'	-0.0286325	-0.0715041	-0.11704	-0.129144	-0.118581	-0.104014	-0.0826892	-0.0546479	-0.0281685	-0.00940752	-0.000102708	-0.000337209	-0.00900301	-0.0238192	-0.0414627	-0.057365	-0.0668457	-0.0666186	-0.0550318	-0.032363	-0.00107501	0.0346702	0.0704488	0.101653	0.124016	0.135376	0.13509	0.124468	0.105999	0.0833627	0.06043	0.0408735	0.0272841	0.0210819	0.0224106	0.0301518	0.0424581	0.0570272	0.0713981	0.0834272	0.0915415	0.0946481	0.0925921	0.0859748	0.0758879	0.0637092	0.0510912
'FSS2_05'	'ml'	'dtw'	-0.0296915	-0.0752711	-0.120469	-0.129506	-0.116606	-0.100479	-0.0784701	-0.0512719	-0.0263562	-0.00906238	-0.00117219	-0.00261719	-0.0122075	-0.0280875	-0.0468825	-0.0635049	-0.0733333	-0.0730378	-0.0602848	-0.0350397	0.00010723	0.0408546	0.0824186	0.11972	0.14792	0.163872	0.166438	0.156971	0.137953	0.113132	0.087012	0.063913	0.0473244	0.0392376	0.0403677	0.0498448	0.0657671	0.0855268	0.106227	0.125361	0.140764	0.150973	0.155542	0.15443	0.148635	0.139435	0.12838
'FSS2_06'	'bf'	'nw'	-0.0291014	-0.0836824	-0.112644	-0.109692	-0.097234	-0.0811024	-0.0614996	-0.0419414	-0.0244959	-0.00966617	0.00123255	0.00794098	0.0114761	0.0131349	0.0144593	0.0172659	0.0231626	0.0327629	0.0456299	0.060313	0.0748294	0.087073	0.09552	0.0996383	0.0996532	0.0969161	0.0933153	0.0911431	0.0919906	0.0972084	0.107127	0.121308	0.138188	0.155837	0.172113	0.185305	0.193395	0.196078	0.19305	0.185261	0.174222	0.161808	0.149855	0.140408	0.13451	0.132538	0.134256
'FSS2_06'	'bf'	'dtw'	-0.0213766	-0.0718299	-0.103347	-0.10266	-0.092454	-0.0795899	-0.0626016	-0.0440944	-0.0266444	-0.0114419	0.000265026	0.00800234	0.0124743	0.0145806	0.0152284	0.0158808	0.0181444	0.0234073	0.032193	0.0440826	0.057741	0.071474	0.0835117	0.0924464	0.0973375	0.0982224	0.0961256	0.092581	0.0893459	0.0883532	0.0910949	0.0982793	0.10986	0.12503	0.142382	0.160052	0.17627	0.189306	0.197943	0.201832	0.201164	0.197076	0.190669	0.183343	0.176701	0.171712	0.169058
'FSS2_06'	'cv'	'nw'	-0.0165291	-0.0305872	-0.0447392	-0.0555878	-0.060323	-0.0592333	-0.0531644	-0.0425948	-0.0283151	-0.012226	0.00305015	0.0147366	0.0210895	0.0222421	0.0191788	0.01403	0.0091306	0.00664767	0.00790712	0.0136294	0.0234282	0.0361673	0.0503625	0.064201	0.0760785	0.0851416	0.0910298	0.094149	0.0953096	0.0957055	0.0965895	0.0988529	0.1033	0.110209	0.119069	0.129132	0.139439	0.149023	0.156943	0.162646	0.165637	0.165935	0.163383	0.158669	0.152129	0.144498	0.136233
'FSS2_06'	'cv'	'dtw'	-0.0128558	-0.0243704	-0.0368188	-0.0469839	-0.0526362	-0.0536997	-0.0505621	-0.0432934	-0.03176	-0.0163863	0.000962353	0.0169487	0.0288169	0.0348487	0.0351854	0.0300569	0.0212512	0.0112585	0.00269598	-0.00264494	-0.00370118	3.01972e-05	0.00870269	0.0215677	0.0372829	0.0542281	0.0705524	0.0848425	0.0961327	0.104028	0.1087	0.110774	0.111298	0.111327	0.111818	0.113484	0.116634	0.121472	0.128008	0.135646	0.143846	0.152055	0.159749	0.166071	0.170506	0.172861	0.172888
'FSS2_06'	'ml'	'nw'	-0.00479876	-0.0102621	-0.0151111	-0.0178659	-0.014729	-0.00739862	-8.12767e-05	0.00576456	0.00924294	0.00960547	0.00715619	0.00318274	-0.00066867	-0.00248504	-0.000878494	0.0051932	0.0158601	0.0303172	0.0467338	0.0629678	0.0768124	0.0860566	0.0910717	0.0921901	0.0905673	0.0878061	0.0860082	0.0860795	0.0886752	0.0937625	0.100352	0.107146	0.112784	0.116061	0.116615	0.114403	0.109974	0.104397	0.0991724	0.0954409	0.0943548	0.0968314	0.102453	0.110745	0.121147	0.132557	0.143971
'FSS2_06'	'ml'	'dtw'	-0.0141866	-0.035023	-0.0646251	-0.080039	-0.0741678	-0.0620337	-0.0486475	-0.0331428	-0.0173173	-0.00427413	0.00336573	0.00495317	0.00112895	-0.00713288	-0.0181627	-0.0295077	-0.0386603	-0.0436032	-0.0428959	-0.0359847	-0.02392	-0.00856738	0.00776203	0.0228958	0.0354146	0.0446791	0.050733	0.0546971	0.0582005	0.0629954	0.070279	0.0809419	0.0949752	0.111592	0.129364	0.146758	0.162059	0.173978	0.181289	0.183727	0.18157	0.175887	0.167407	0.157585	0.147699	0.138834	0.131802
'FSS2_07'	'bf'	'nw'	-0.0561659	-0.132275	-0.14367	-0.129843	-0.110582	-0.0851307	-0.0603344	-0.0399748	-0.0224551	-0.00802007	0.00267095	0.0101428	0.0143924	0.0148451	0.011452	0.00436957	-0.0055673	-0.0166251	-0.0269042	-0.034532	-0.0378853	-0.0360646	-0.028736	-0.016224	0.000485425	0.019801	0.0398837	0.0588388	0.0753283	0.0884891	0.0977943	0.102961	0.104063	0.101967	0.0975457	0.0920003	0.0865729	0.0824295	0.0806886	0.0817756	0.0860258	0.0932224	0.102693	0.113686	0.125232	0.136353	0.14633
'FSS2_07'	'bf'	'dtw'	-0.0524601	-0.132377	-0.14132	-0.128516	-0.110706	-0.085356	-0.0603861	-0.0409847	-0.0243807	-0.0101576	0.000560359	0.00836606	0.0136888	0.0160636	0.0152533	0.0112213	0.00430974	-0.00448216	-0.0139109	-0.0225439	-0.0290783	-0.0324014	-0.0319557	-0.027592	-0.0193078	-0.0077061	0.00643675	0.0222171	0.0388904	0.0556517	0.0716848	0.0865085	0.099077	0.108894	0.115876	0.120092	0.122156	0.12272	0.122704	0.123281	0.124918	0.128301	0.133753	0.140685	0.148503	0.156507	0.16387
'FSS2_07'	'cv'	'nw'	-0.0302648	-0.0613814	-0.091638	-0.111506	-0.117013	-0.109506	-0.0936841	-0.0718235	-0.0461069	-0.0200157	0.00269241	0.0200748	0.0313909	0.036099	0.0339689	0.0257469	0.0127565	-0.00310251	-0.018948	-0.0317806	-0.0394364	-0.0400964	-0.0332898	-0.0194358	-0.000166271	0.0222736	0.0453309	0.0664256	0.0837547	0.096354	0.103822	0.106135	0.103885	0.0976604	0.0883177	0.0767952	0.0638447	0.0507189	0.0384133	0.0277405	0.0192864	0.0135002	0.0104154	0.00966834	0.0107506	0.0130368	0.0159905
'FSS2_07'	'cv'	'dtw'	-0.0354538	-0.0673267	-0.0976212	-0.116555	-0.121102	-0.113201	-0.0962224	-0.0724735	-0.0452206	-0.0191652	0.00289459	0.0193495	0.0295931	0.033644	0.0317089	0.0245631	0.0136049	0.000498443	-0.0126491	-0.0235516	-0.0301499	-0.0308948	-0.0250191	-0.0127478	0.00471157	0.0254787	0.0471504	0.0671421	0.0832931	0.0941946	0.0993183	0.0991195	0.094335	0.0862841	0.0762989	0.0656137	0.055241	0.0459814	0.0384839	0.0329982	0.0294044	0.0274211	0.0266229	0.0264792	0.0265389	0.0264562	0.0259801
'FSS2_07'	'ml'	'nw'	-0.0254999	-0.0754294	-0.134476	-0.147859	-0.128444	-0.10504	-0.0797015	-0.051939	-0.0276786	-0.0100225	0.00171613	0.00815099	0.00932514	0.0055406	-0.00282558	-0.0150138	-0.0295482	-0.044625	-0.0584049	-0.0685684	-0.0736828	-0.0726725	-0.0654959	-0.0526067	-0.0353157	-0.0156852	0.0041936	0.0226735	0.0386892	0.0515773	0.0610014	0.0668685	0.069959	0.0702778	0.0681483	0.0637385	0.0581718	0.0520498	0.0465712	0.0420327	0.0391903	0.0385592	0.0411884	0.0467598	0.0554713	0.066838	0.0804899
'FSS2_07'	'ml'	'dtw'	-0.0391113	-0.0963841	-0.153902	-0.165496	-0.147038	-0.123206	-0.0954077	-0.0639506	-0.035429	-0.0138542	0.00125033	0.0107268	0.0146074	0.0130431	0.00649719	-0.00413365	-0.0173186	-0.0309912	-0.0429486	-0.0509698	-0.0533571	-0.0496147	-0.0400267	-0.0257304	-0.00849504	0.00940701	0.0254841	0.0381637	0.0466442	0.0510392	0.0520589	0.0506638	0.0479978	0.0451914	0.0429121	0.0416162	0.0414716	0.042456	0.0443421	0.0467732	0.0492551	0.0514882	0.0534454	0.0551367	0.0567053	0.0584724	0.0609328
'FSS2_08'	'bf'	'nw'	-0.0539872	-0.113153	-0.120767	-0.112982	-0.105248	-0.0902174	-0.0701619	-0.0508723	-0.0331645	-0.0161886	0.00211732	0.0193904	0.0299438	0.0317315	0.0235879	0.00631638	-0.0164546	-0.0398704	-0.0584091	-0.0670342	-0.0614458	-0.0404011	-0.00619218	0.0372631	0.0850352	0.131485	0.171035	0.199769	0.215158	0.217107	0.206663	0.186237	0.159972	0.131282	0.103929	0.0805786	0.0627643	0.0507607	0.0443187	0.0421055	0.0425391	0.0440603	0.0452845	0.0454572	0.044366	0.0425299	0.0408034
'FSS2_08'	'bf'	'dtw'	-0.0330044	-0.0806687	-0.0937008	-0.0939549	-0.0951628	-0.0889045	-0.0747041	-0.0579401	-0.0394599	-0.0181515	0.00643197	0.0316109	0.0511102	0.0606268	0.0600807	0.0482279	0.0257804	-0.00330285	-0.0331483	-0.0570205	-0.0685522	-0.0644568	-0.0436688	-0.0076911	0.0390614	0.0909209	0.141242	0.184256	0.215511	0.232453	0.233656	0.220087	0.194405	0.159998	0.121276	0.0824285	0.0474778	0.0190473	-0.000976137	-0.0120358	-0.0144777	-0.00885465	0.00374262	0.0216549	0.0434077	0.0675323	0.0926941
'FSS2_08'	'cv'	'nw'	-0.0162362	-0.0274505	-0.0377943	-0.0451035	-0.0489007	-0.0491903	-0.0460827	-0.0391342	-0.0282197	-0.0141524	0.00169096	0.0171934	0.0301815	0.0389916	0.0427487	0.0415313	0.0352418	0.0253699	0.0140885	0.00408856	-0.000900303	0.00264597	0.0166928	0.0410877	0.0741108	0.112441	0.151252	0.185063	0.209775	0.223352	0.224433	0.213424	0.193428	0.168236	0.142098	0.118676	0.101357	0.0919406	0.090951	0.097382	0.109397	0.125146	0.142276	0.157827	0.170741	0.17984	0.184903
'FSS2_08'	'cv'	'dtw'	-0.0170098	-0.0322972	-0.048673	-0.0625385	-0.071842	-0.0754706	-0.0728514	-0.0633112	-0.0473364	-0.0260356	-0.00181314	0.0216919	0.0410958	0.0541172	0.0596209	0.0562682	0.0438743	0.022731	-0.00383877	-0.0309386	-0.0535699	-0.0657488	-0.0639529	-0.0460561	-0.012533	0.0328866	0.0847526	0.136084	0.180132	0.211651	0.227394	0.225797	0.208724	0.179953	0.144546	0.107935	0.0755093	0.0509851	0.0369517	0.0341215	0.0417593	0.0586144	0.0810358	0.106107	0.130966	0.15311	0.170802
'FSS2_08'	'ml'	'nw'	-0.0169991	-0.0508148	-0.0817728	-0.087629	-0.0833156	-0.0773221	-0.0675898	-0.0542773	-0.0368198	-0.0170822	0.00260723	0.0217535	0.039626	0.05094	0.0520468	0.0453905	0.0327315	0.016065	0.000442441	-0.00769137	-0.00415808	0.0124168	0.0418261	0.0809182	0.124699	0.166899	0.202793	0.228505	0.242085	0.243154	0.232697	0.213298	0.188408	0.162562	0.139208	0.121282	0.11026	0.106425	0.108724	0.115795	0.125601	0.136581	0.147203	0.156594	0.16486	0.17199	0.178595
'FSS2_08'	'ml'	'dtw'	-0.0195511	-0.0538326	-0.0848782	-0.0936596	-0.0907151	-0.0829363	-0.0704852	-0.0549864	-0.0368541	-0.0183767	-0.00143082	0.0135572	0.0250974	0.030298	0.0291395	0.0223554	0.0114132	-0.000585335	-0.00936091	-0.0109014	-0.00242962	0.0173075	0.0468997	0.0822309	0.118451	0.151362	0.177204	0.192524	0.195528	0.186608	0.167415	0.140792	0.110539	0.0807132	0.0549082	0.0354103	0.0237594	0.0204843	0.0251612	0.0361937	0.0519544	0.070612	0.0906867	0.110476	0.129148	0.146188	0.161267
'FSS2_09'	'bf'	'nw'	-0.0903959	-0.168279	-0.147785	-0.128911	-0.104806	-0.0757524	-0.0520975	-0.032657	-0.0176424	-0.00818684	-0.0029461	0.000478991	0.00385275	0.00816515	0.0133447	0.01861	0.0228888	0.0253868	0.0261044	0.0258012	0.0258073	0.0275897	0.0319205	0.0389247	0.0477497	0.0567805	0.0639549	0.0671278	0.0652752	0.0580877	0.0466527	0.0329558	0.0196423	0.00967566	0.00562848	0.00927305	0.0215871	0.042297	0.0700344	0.10233	0.136216	0.168604	0.196028	0.216013	0.226823	0.227969	0.220124
'FSS2_09'	'bf'	'dtw'	-0.0775818	-0.15109	-0.135804	-0.119305	-0.0975934	-0.0696069	-0.0454636	-0.0259557	-0.0125272	-0.00516339	-0.0018935	-4.89529e-06	0.00264029	0.00736408	0.0144801	0.023156	0.0317244	0.038678	0.0431347	0.0450503	0.0450525	0.0443739	0.0442538	0.045615	0.0485948	0.0525877	0.0565643	0.0590991	0.0590674	0.0557467	0.0495117	0.0414929	0.0333792	0.0270071	0.0244316	0.0269697	0.0355858	0.0501389	0.0700077	0.0935679	0.118907	0.143588	0.165166	0.181927	0.192248	0.195818	0.192522
'FSS2_09'	'cv'	'nw'	-0.0407245	-0.0974438	-0.139982	-0.156388	-0.156273	-0.148461	-0.128934	-0.0963595	-0.0591169	-0.0258869	0.000795954	0.0199764	0.031669	0.036638	0.0361011	0.0313368	0.0233018	0.0136986	0.00452777	-0.00179814	-0.00334309	0.00142484	0.0126696	0.0293326	0.0492482	0.0695012	0.0867498	0.0981496	0.101905	0.0976042	0.0864698	0.070592	0.0525147	0.0353108	0.0217621	0.0135949	0.0115186	0.0155943	0.0245826	0.0366748	0.049787	0.0618966	0.0710441	0.0760911	0.0765076	0.0725297	0.0652723
'FSS2_09'	'cv'	'dtw'	-0.0402645	-0.0931493	-0.128745	-0.139465	-0.143375	-0.142738	-0.124828	-0.0917838	-0.0570318	-0.0256726	-0.000108807	0.0178853	0.0276409	0.029796	0.0261675	0.0193866	0.0127244	0.00914544	0.0110907	0.0191234	0.0329556	0.0501177	0.0684842	0.0843377	0.0954615	0.100367	0.0980644	0.0898186	0.0766832	0.0609045	0.0443436	0.029173	0.0168257	0.00788937	0.00310986	0.00251211	0.00594445	0.0128053	0.0230954	0.0359366	0.0502891	0.0650209	0.0782767	0.0883179	0.0938958	0.0949295	0.0920518
'FSS2_09'	'ml'	'nw'	-0.0438189	-0.109149	-0.15169	-0.148147	-0.134002	-0.112514	-0.0816652	-0.0521313	-0.0283495	-0.0107904	0.00190946	0.0109581	0.0172382	0.0217642	0.0247021	0.0256405	0.0246686	0.0222921	0.0193584	0.0171536	0.0169455	0.019978	0.0263338	0.0355237	0.0463008	0.0567284	0.0648323	0.0690751	0.0685668	0.063363	0.054574	0.0438215	0.0332683	0.0251179	0.0208481	0.0213967	0.0272784	0.0377429	0.0515389	0.0672947	0.08327	0.097765	0.109867	0.118965	0.125033	0.128372	0.130159
'FSS2_09'	'ml'	'dtw'	-0.053261	-0.147	-0.181956	-0.163528	-0.149042	-0.123064	-0.0880186	-0.0561323	-0.0312682	-0.0131376	0.000143457	0.0105782	0.0199763	0.0289517	0.0365485	0.0415623	0.0432681	0.0416669	0.0376715	0.0328118	0.0290314	0.0281137	0.0309025	0.0373283	0.0463204	0.055693	0.0632281	0.0669833	0.0657392	0.059368	0.0489506	0.0364272	0.0241001	0.0144764	0.00943141	0.0103034	0.0176019	0.0308734	0.0488669	0.069936	0.0918738	0.112825	0.131052	0.145044	0.154838	0.16005	0.16189
'FSS2_10'	'bf'	'nw'	-0.117712	-0.211069	-0.193693	-0.169801	-0.143932	-0.109465	-0.0742361	-0.0456243	-0.023837	-0.00809259	0.00124121	0.00427703	0.00162191	-0.00562712	-0.0160407	-0.0280156	-0.0399016	-0.049803	-0.0556524	-0.0557943	-0.0490219	-0.0347249	-0.013192	0.0144481	0.0462727	0.0797366	0.111999	0.140206	0.161888	0.175181	0.179089	0.173666	0.160428	0.14091	0.117865	0.0942839	0.072907	0.0563951	0.0464843	0.0443534	0.0500362	0.06314	0.0821073	0.105064	0.130027	0.15477	0.177049
'FSS2_10'	'bf'	'dtw'	-0.0689545	-0.186216	-0.168429	-0.15885	-0.141971	-0.112454	-0.082312	-0.055148	-0.0301618	-0.0108068	0.000922663	0.00404458	-0.00122071	-0.0119058	-0.0242905	-0.0332847	-0.0347531	-0.0259443	-0.00572132	0.0238333	0.0591662	0.0935312	0.123161	0.142361	0.148867	0.143284	0.126051	0.101695	0.0751342	0.0512721	0.0345739	0.0265342	0.0284513	0.0390867	0.0560245	0.0777841	0.102105	0.127425	0.15238	0.176312	0.198287	0.217633	0.233047	0.245025	0.251571	0.252667	0.248522
'FSS2_10'	'cv'	'nw'	-0.0466407	-0.0989241	-0.141199	-0.155516	-0.150842	-0.138654	-0.119792	-0.0916552	-0.0578469	-0.0254875	0.000810601	0.0190613	0.0288198	0.0305422	0.0254084	0.0148698	0.000589851	-0.0150849	-0.029027	-0.0380071	-0.0390482	-0.030122	-0.0103397	0.019248	0.0558483	0.0955663	0.133958	0.166032	0.188407	0.198264	0.195421	0.180822	0.157507	0.129559	0.100848	0.0752718	0.0555562	0.0438883	0.0412713	0.046547	0.0582908	0.0741183	0.0916241	0.107821	0.120957	0.129396	0.13231
'FSS2_10'	'cv'	'dtw'	-0.0490903	-0.0920168	-0.121806	-0.130073	-0.125939	-0.115827	-0.098601	-0.0741347	-0.0462916	-0.0203403	0.00013003	0.0137103	0.0200923	0.0196731	0.0132778	0.00237517	-0.0107012	-0.0231673	-0.0317657	-0.0332155	-0.0253199	-0.00708501	0.0206406	0.0554654	0.0934108	0.129782	0.159393	0.177995	0.183443	0.175255	0.155049	0.125857	0.0928392	0.06122	0.0354247	0.0186538	0.0134532	0.0199338	0.0363487	0.060018	0.0872594	0.113911	0.135995	0.151187	0.156999	0.153518	0.141657
'FSS2_10'	'ml'	'nw'	-0.0715281	-0.168003	-0.232825	-0.231651	-0.216236	-0.184573	-0.138859	-0.091091	-0.0490749	-0.0182047	0.00137939	0.0103881	0.0110704	0.00454015	-0.00804388	-0.0224874	-0.0360044	-0.0459159	-0.0491465	-0.0444157	-0.0317301	-0.0114017	0.0147747	0.0440449	0.072925	0.0982239	0.116838	0.126986	0.127664	0.118961	0.103108	0.0829347	0.0615685	0.041639	0.0256793	0.0156563	0.0121366	0.0151337	0.0233508	0.0351624	0.048962	0.0630455	0.0759265	0.0867849	0.0951076	0.10112	0.105686
'FSS2_10'	'ml'	'dtw'	-0.0561433	-0.123324	-0.154232	-0.156724	-0.153753	-0.135417	-0.105183	-0.0709802	-0.040626	-0.0170095	2.64922e-05	0.0101947	0.0131974	0.00966835	0.000364892	-0.0128106	-0.0257288	-0.0351499	-0.0383899	-0.0328482	-0.0182402	0.00399918	0.0304581	0.0570331	0.079646	0.0948313	0.0999324	0.0951857	0.0818224	0.0627122	0.0416642	0.0215905	0.00663367	-0.00157765	-0.00223789	0.00521454	0.0192248	0.0375249	0.0579937	0.0778629	0.0953909	0.109109	0.117457	0.121269	0.120744	0.117302	0.112573
'FSS2_11'	'bf'	'nw'	-0.0750406	-0.140027	-0.148711	-0.139865	-0.124102	-0.0985826	-0.0715856	-0.0493573	-0.0317526	-0.0184823	-0.010307	-0.00706108	-0.00745411	-0.00943552	-0.0114114	-0.0121546	-0.0110469	-0.00787908	-0.00311451	0.00239943	0.00767115	0.0117675	0.0140647	0.0144189	0.0132118	0.0112775	0.00970061	0.00957408	0.0117919	0.01691	0.0250354	0.0358769	0.0486205	0.0621946	0.0754553	0.0875488	0.0976467	0.105371	0.110581	0.113019	0.113091	0.111341	0.107754	0.103419	0.0982223	0.0926933	0.0875471
'FSS2_11'	'bf'	'dtw'	-0.046613	-0.119258	-0.124595	-0.116279	-0.105944	-0.0870679	-0.0652903	-0.047085	-0.0313291	-0.0172358	-0.00681083	-0.00144411	-0.000839378	-0.00350108	-0.00781041	-0.0124489	-0.0159178	-0.0168889	-0.0146094	-0.00915024	-0.00109327	0.00876102	0.0195486	0.0304485	0.0408273	0.050287	0.0587225	0.0662969	0.0731137	0.0794017	0.085383	0.0910045	0.0960507	0.099986	0.102584	0.103632	0.102834	0.100403	0.0963914	0.0912575	0.0856015	0.0797644	0.0743639	0.0698375	0.0666311	0.0649023	0.0647831
'FSS2_11'	'cv'	'nw'	-0.0323996	-0.0639497	-0.0922433	-0.107238	-0.108352	-0.101364	-0.088379	-0.0695131	-0.0465472	-0.0230093	-0.0025454	0.0130666	0.0233757	0.028048	0.027453	0.0223545	0.0134506	0.00148782	-0.0121009	-0.0258114	-0.0379689	-0.0468159	-0.0512316	-0.0502982	-0.0435727	-0.0311557	-0.013501	0.00840589	0.0332858	0.059515	0.0852326	0.108895	0.129059	0.144295	0.153757	0.157239	0.15453	0.146163	0.133248	0.116334	0.0971033	0.0768729	0.0567359	0.0380067	0.0218545	0.008894	-0.000205249
'FSS2_11'	'cv'	'dtw'	-0.031522	-0.0614675	-0.0907268	-0.108561	-0.111653	-0.103892	-0.0896875	-0.0706214	-0.0479548	-0.0244837	-0.00363223	0.0122283	0.022463	0.0276602	0.0286998	0.0258664	0.0196008	0.0105886	-0.000377506	-0.012024	-0.0227421	-0.0309813	-0.0353493	-0.0343249	-0.0267262	-0.0119771	0.00997549	0.0379613	0.0706463	0.10554	0.140101	0.171337	0.196859	0.21402	0.22134	0.218103	0.204411	0.181534	0.15115	0.115566	0.0778226	0.0406501	0.00660667	-0.0223207	-0.04431	-0.0585034	-0.0642876
'FSS2_11'	'ml'	'nw'	-0.0269501	-0.0569107	-0.0895741	-0.107349	-0.106518	-0.0969541	-0.0815196	-0.0607889	-0.0392177	-0.020027	-0.00517705	0.00500557	0.0107413	0.0121221	0.00963731	0.00453307	-0.00179849	-0.00824106	-0.0137873	-0.0174496	-0.0183582	-0.0159923	-0.0104051	-0.00158508	0.0101138	0.0239799	0.0392747	0.0551324	0.0708029	0.0855085	0.0985394	0.109347	0.11718	0.122088	0.123866	0.122527	0.118393	0.111672	0.103002	0.0932233	0.0829595	0.0723374	0.0620828	0.0529496	0.0455514	0.0402183	0.0373342
'FSS2_11'	'ml'	'dtw'	-0.0287587	-0.061897	-0.0994771	-0.117591	-0.113167	-0.10003	-0.082501	-0.0611234	-0.0393042	-0.0204965	-0.006367	0.00308742	0.00846759	0.00987901	0.00761244	0.00253167	-0.00436028	-0.0121082	-0.0195158	-0.0253342	-0.0283129	-0.0274157	-0.0217421	-0.0106303	0.00584581	0.0271153	0.0520826	0.0790912	0.106209	0.13138	0.152538	0.168091	0.176707	0.1777	0.170862	0.156778	0.137176	0.113363	0.0874908	0.0614321	0.0370245	0.0157366	-0.00121319	-0.0129672	-0.019086	-0.0193854	-0.0140528
'FSS2_12'	'bf'	'nw'	-0.0474272	-0.113277	-0.148186	-0.161829	-0.156833	-0.133956	-0.0996325	-0.0650135	-0.0358412	-0.0128523	0.00422452	0.01616	0.0237903	0.0272559	0.0263505	0.0215243	0.0141787	0.00587353	-0.00224287	-0.00931638	-0.0148337	-0.0189808	-0.0223637	-0.0258395	-0.0301109	-0.035544	-0.042112	-0.0492646	-0.0562261	-0.0618648	-0.0651102	-0.0648701	-0.060689	-0.0525702	-0.0410459	-0.0271846	-0.0123686	0.00192036	0.0143703	0.0239987	0.0300047	0.0320499	0.0303018	0.0254198	0.0183547	0.0102216	0.00237859
'FSS2_12'	'bf'	'dtw'	-0.0442832	-0.0977722	-0.13258	-0.147403	-0.146476	-0.128885	-0.0998701	-0.0681229	-0.0400321	-0.0169302	0.00131878	0.0152106	0.0251307	0.030734	0.0315007	0.0278466	0.0208251	0.0117646	0.00237055	-0.00584378	-0.0120388	-0.015748	-0.0170485	-0.0164588	-0.0147704	-0.0128707	-0.0113501	-0.010538	-0.0104181	-0.0106359	-0.0106803	-0.00992554	-0.00782924	-0.00410702	0.00142768	0.00844619	0.0164165	0.0245809	0.0323017	0.0387288	0.0433241	0.0458386	0.0461078	0.0442008	0.0404761	0.0355366	0.0299363
'FSS2_12'	'cv'	'nw'	-0.0337974	-0.0570492	-0.081004	-0.0989812	-0.107569	-0.107102	-0.100405	-0.0861764	-0.0629684	-0.032494	0.000700553	0.0317895	0.0568356	0.073385	0.0804832	0.0792009	0.071159	0.0585194	0.0433778	0.0281654	0.0145938	0.00387588	-0.00333317	-0.00760598	-0.00993196	-0.0115677	-0.0144851	-0.0195021	-0.0267844	-0.0360075	-0.0462633	-0.0560144	-0.063922	-0.0688649	-0.0700499	-0.0674082	-0.0612972	-0.0525017	-0.0420532	-0.0311079	-0.0209357	-0.0123853	-0.00615556	-0.00261702	-0.00194658	-0.00377895	-0.00761554
'FSS2_12'	'cv'	'dtw'	-0.0361035	-0.061198	-0.0864771	-0.105929	-0.115238	-0.114842	-0.106013	-0.0890958	-0.0640488	-0.0332654	-0.0010762	0.0281555	0.0513016	0.0665944	0.0736898	0.0736996	0.067769	0.057266	0.0437326	0.0292202	0.0155458	0.0042559	-0.00390408	-0.00869215	-0.0108372	-0.0114954	-0.0119374	-0.0135532	-0.016972	-0.022342	-0.0293446	-0.0371949	-0.044765	-0.0507425	-0.0544194	-0.055247	-0.0531474	-0.0484597	-0.0419792	-0.0347125	-0.0276412	-0.0215407	-0.0170738	-0.0146994	-0.0143967	-0.0159133	-0.0187788
'FSS2_12'	'ml'	'nw'	-0.0316183	-0.0720658	-0.117066	-0.136803	-0.134673	-0.125568	-0.10677	-0.0767542	-0.044032	-0.015399	0.00667046	0.0216396	0.0297328	0.0313643	0.0266803	0.0161026	0.000490423	-0.0181016	-0.0364956	-0.0524022	-0.0638611	-0.0694578	-0.0683943	-0.0609869	-0.0491147	-0.0349278	-0.0206962	-0.0085373	0.000146518	0.00453941	0.00491265	0.00196381	-0.00335932	-0.00986875	-0.0164195	-0.0223636	-0.0273003	-0.0311706	-0.0340197	-0.0360552	-0.0377089	-0.0392188	-0.0405096	-0.0415029	-0.042102	-0.0416068	-0.0396699
'FSS2_12'	'ml'	'dtw'	-0.0356695	-0.077238	-0.123229	-0.149579	-0.15115	-0.139045	-0.116873	-0.0852291	-0.0506493	-0.0198374	0.00442607	0.0218867	0.033222	0.0391212	0.040217	0.0362387	0.027525	0.0154353	0.00165219	-0.0119272	-0.0237287	-0.0326359	-0.0376634	-0.0385057	-0.0358233	-0.030741	-0.0243804	-0.0179331	-0.0124474	-0.00863899	-0.00683656	-0.00679625	-0.00801796	-0.00999241	-0.0121968	-0.0140838	-0.0152598	-0.0156298	-0.0151309	-0.0139535	-0.0122412	-0.0102876	-0.00830932	-0.00649312	-0.00512315	-0.00405702	-0.00316544
'FSS2_13'	'bf'	'nw'	-0.0370045	-0.12509	-0.148244	-0.135692	-0.126409	-0.106992	-0.0817835	-0.0597725	-0.0375317	-0.0146074	0.00391072	0.0150929	0.0187267	0.0147775	0.00455835	-0.00870527	-0.0212175	-0.0287148	-0.0276494	-0.0158558	0.00602198	0.0352061	0.0680409	0.100253	0.126884	0.143911	0.148682	0.140529	0.12083	0.0915143	0.0562868	0.0192303	-0.0153623	-0.0437109	-0.0627575	-0.0715266	-0.0700507	-0.05962	-0.0423477	-0.0208247	0.00162021	0.0225488	0.0398728	0.0520903	0.0581551	0.0578881	0.0527207
'FSS2_13'	'bf'	'dtw'	-0.0370045	-0.12509	-0.148244	-0.135692	-0.126409	-0.106992	-0.0817835	-0.0597725	-0.0375317	-0.0146074	0.00391072	0.0150929	0.0187267	0.0147775	0.00455835	-0.00870527	-0.0212175	-0.0287148	-0.0276494	-0.0158558	0.00602198	0.0352061	0.0680409	0.100253	0.126884	0.143911	0.148682	0.140529	0.12083	0.0915143	0.0562868	0.0192303	-0.0153623	-0.0437109	-0.0627575	-0.0715266	-0.0700507	-0.05962	-0.0423477	-0.0208247	0.00162021	0.0225488	0.0398728	0.0520903	0.0581551	0.0578881	0.0527207
'FSS2_13'	'cv'	'nw'	-0.0286787	-0.0478118	-0.0695923	-0.0872709	-0.0963886	-0.0966932	-0.0894169	-0.0749975	-0.0539096	-0.0278005	-0.000468746	0.0234783	0.040343	0.0494717	0.0505683	0.0428478	0.0280001	0.0098172	-0.00768127	-0.0200334	-0.0232206	-0.0152762	0.00452187	0.0345102	0.0704947	0.10762	0.140263	0.164219	0.176143	0.174733	0.16122	0.138689	0.110455	0.0803915	0.0520719	0.0283319	0.0111658	0.000976104	-0.00264142	-0.000606515	0.00525643	0.0129836	0.020746	0.0267744	0.0301782	0.0305013	0.0280607
'FSS2_13'	'cv'	'dtw'	-0.0301968	-0.0513615	-0.0735026	-0.0908727	-0.0999501	-0.100491	-0.0929496	-0.077572	-0.0550792	-0.0275572	0.000754288	0.0251369	0.0419166	0.0501882	0.0491778	0.0384861	0.0207514	0.000815666	-0.0165864	-0.027101	-0.026856	-0.0139002	0.0110856	0.0454282	0.0840568	0.121717	0.152584	0.171989	0.177818	0.169373	0.148571	0.119466	0.0859818	0.0527706	0.0232982	0.000429233	-0.0140637	-0.0201337	-0.018418	-0.0106328	0.000999209	0.0141881	0.0265917	0.0360441	0.0416704	0.043088	0.0404799
'FSS2_13'	'ml'	'nw'	-0.0296552	-0.0693031	-0.115595	-0.130712	-0.119758	-0.107007	-0.0918429	-0.0719522	-0.0479713	-0.0232696	-0.000668684	0.0192332	0.0339922	0.0412813	0.0396245	0.0294941	0.0133468	-0.00468814	-0.0196226	-0.0271561	-0.0237433	-0.00905166	0.0159324	0.0482844	0.0836659	0.117231	0.144838	0.164509	0.174673	0.175364	0.16784	0.153876	0.135085	0.112807	0.0888856	0.064874	0.041588	0.0199916	0.000958056	-0.0147626	-0.0269296	-0.0350033	-0.0384996	-0.0377539	-0.0329283	-0.0246791	-0.0136466
'FSS2_13'	'ml'	'dtw'	-0.0235944	-0.0546936	-0.0899764	-0.104906	-0.102702	-0.0949052	-0.0807329	-0.0606734	-0.0376549	-0.0159583	0.00222384	0.0155474	0.0204519	0.0157851	0.00349925	-0.0134374	-0.030496	-0.0414524	-0.0412379	-0.0278224	-0.00111727	0.0356747	0.0760291	0.114008	0.142053	0.155503	0.153075	0.134707	0.104306	0.0676736	0.0310012	-0.000503877	-0.022189	-0.0325126	-0.0307979	-0.0191331	-0.000972318	0.0201418	0.0403832	0.0563666	0.0663207	0.069041	0.0657009	0.0575407	0.0466984	0.0355387	0.0263642
'FSS2_14'	'bf'	'nw'	-0.0948206	-0.210267	-0.188167	-0.160636	-0.138836	-0.108637	-0.0768622	-0.0505809	-0.03002	-0.0132983	-0.000571778	0.00796882	0.0132162	0.0150711	0.0131351	0.0078967	0.000151697	-0.00899974	-0.0179113	-0.0244774	-0.0265582	-0.0223329	-0.0108346	0.00773137	0.0321078	0.0600605	0.0888553	0.115571	0.137572	0.152584	0.159293	0.157517	0.1476	0.13106	0.109992	0.0861191	0.06185	0.0391267	0.0195525	0.00400473	-0.0068251	-0.0126103	-0.0134128	-0.00957918	-0.00176551	0.00939502	0.0230627
'FSS2_14'	'bf'	'dtw'	-0.128294	-0.238638	-0.196716	-0.167087	-0.142555	-0.109407	-0.0762284	-0.0487181	-0.0269679	-0.011176	-0.0016562	0.00273242	0.00356667	0.00177023	-0.00197203	-0.00682574	-0.0119592	-0.016482	-0.0192307	-0.0191115	-0.0150801	-0.00645531	0.00685785	0.0242657	0.044528	0.0657077	0.0851728	0.101029	0.11173	0.115907	0.11317	0.103741	0.0885259	0.0689339	0.0468207	0.0239405	0.0020712	-0.0172151	-0.0327611	-0.0438538	-0.0498848	-0.0507782	-0.0466022	-0.0379238	-0.0250545	-0.00859975	0.0107501
'FSS2_14'	'cv'	'nw'	-0.0520815	-0.0862025	-0.11922	-0.139527	-0.143598	-0.134604	-0.117084	-0.0923716	-0.062545	-0.0318601	-0.00460607	0.016933	0.0316773	0.0399259	0.0417988	0.0373926	0.0270445	0.0123312	-0.00479215	-0.0219636	-0.0365024	-0.0454603	-0.0465467	-0.0383262	-0.020392	0.00624576	0.0395051	0.0761135	0.11248	0.144816	0.169891	0.185374	0.190074	0.183869	0.167341	0.142997	0.112935	0.0797658	0.0464458	0.015264	-0.0117978	-0.0333413	-0.0485607	-0.0571277	-0.0591312	-0.055158	-0.0459933
'FSS2_14'	'cv'	'dtw'	-0.0483195	-0.0770033	-0.101363	-0.113205	-0.114059	-0.106475	-0.0929789	-0.0736993	-0.0499295	-0.0252022	-0.00277424	0.0144673	0.0253858	0.0294373	0.0263318	0.0163721	0.000416214	-0.0196651	-0.0412625	-0.0614218	-0.0769512	-0.0847654	-0.0827686	-0.070117	-0.0470832	-0.0157395	0.0207591	0.0586261	0.094112	0.123784	0.145185	0.156664	0.157474	0.148837	0.132014	0.109292	0.083376	0.0564312	0.0309082	0.00865867	-0.00908114	-0.0217768	-0.0293189	-0.0320777	-0.0308782	-0.0267903	-0.0207977
'FSS2_14'	'ml'	'nw'	-0.0502577	-0.0886423	-0.120222	-0.121904	-0.10845	-0.0919966	-0.0724471	-0.0503831	-0.0294762	-0.0121891	0.00135261	0.011655	0.018677	0.0219427	0.0207072	0.0143734	0.00353844	-0.0105675	-0.0262029	-0.0406278	-0.0507724	-0.0540308	-0.0486249	-0.0337702	-0.0101208	0.0204298	0.0550392	0.0903309	0.122937	0.149876	0.168439	0.177614	0.177184	0.168136	0.151857	0.130565	0.106517	0.0819682	0.0588501	0.0389859	0.0235283	0.0136098	0.00974055	0.0120975	0.0205658	0.0348203	0.0541311
'FSS2_14'	'ml'	'dtw'	-0.0431949	-0.0700071	-0.0881477	-0.0877667	-0.0783674	-0.0666227	-0.0521815	-0.0364815	-0.0220084	-0.0100245	-0.000328649	0.00734857	0.0129684	0.0160126	0.0156772	0.0115786	0.00388409	-0.00633729	-0.0170776	-0.0258937	-0.0306015	-0.0296299	-0.0219735	-0.00791257	0.0112904	0.0334026	0.055688	0.0752465	0.0900077	0.0981235	0.0987924	0.092559	0.0806985	0.0650322	0.0474515	0.0298179	0.0136298	-0.000118288	-0.0105664	-0.0175183	-0.0208947	-0.0208766	-0.0174669	-0.0109385	-0.00136576	0.0110861	0.0264142
'FSS2_15'	'bf'	'nw'	-0.107077	-0.264397	-0.262261	-0.225891	-0.203475	-0.165157	-0.117931	-0.077633	-0.0436333	-0.0170494	0.000325236	0.0105046	0.0155981	0.0175809	0.0191042	0.0226526	0.0297247	0.0404593	0.0535234	0.066739	0.0775676	0.083566	0.0834399	0.077106	0.0657643	0.0514858	0.036584	0.0236293	0.0148059	0.0114016	0.0136417	0.021042	0.0326163	0.0467923	0.0617084	0.0759002	0.0881213	0.0973368	0.102872	0.104702	0.103137	0.09849	0.0916295	0.0834366	0.0750327	0.0674073	0.0616115
'FSS2_15'	'bf'	'dtw'	-0.107077	-0.264397	-0.262261	-0.225891	-0.203475	-0.165157	-0.117931	-0.077633	-0.0436333	-0.0170494	0.000325236	0.0105046	0.0155981	0.0175809	0.0191042	0.0226526	0.0297247	0.0404593	0.0535234	0.066739	0.0775676	0.083566	0.0834399	0.077106	0.0657643	0.0514858	0.036584	0.0236293	0.0148059	0.0114016	0.0136417	0.021042	0.0326163	0.0467923	0.0617084	0.0759002	0.0881213	0.0973368	0.102872	0.104702	0.103137	0.09849	0.0916295	0.0834366	0.0750327	0.0674073	0.0616115
'FSS2_15'	'cv'	'nw'	-0.0407966	-0.0726071	-0.109152	-0.142001	-0.162366	-0.165075	-0.150964	-0.121858	-0.0817566	-0.0372703	0.00302777	0.0320015	0.0469631	0.0487519	0.0402821	0.0260357	0.0111731	-0.00120286	-0.00888666	-0.0103311	-0.00543058	0.00421391	0.0161135	0.0270904	0.0342166	0.035494	0.0302791	0.0192457	0.0044893	-0.0114445	-0.026066	-0.0369671	-0.0430726	-0.0438262	-0.0391463	-0.0301848	-0.0186623	-0.00646624	0.00457711	0.0130669	0.0181325	0.0192825	0.0167367	0.0113002	0.00392566	-0.00437365	-0.0123031
'FSS2_15'	'cv'	'dtw'	-0.0377758	-0.0696577	-0.105333	-0.136432	-0.155398	-0.158191	-0.144929	-0.117331	-0.0784903	-0.0345923	0.00577896	0.0352138	0.0502761	0.0515079	0.0417435	0.0252707	0.00793392	-0.00661783	-0.0156032	-0.0170891	-0.0109684	0.000984395	0.0162256	0.031479	0.0434738	0.0496978	0.0488056	0.0410658	0.027965	0.0119443	-0.00445965	-0.0184145	-0.0283357	-0.0328788	-0.0315707	-0.0249861	-0.0144251	-0.00165249	0.0116104	0.0236825	0.0332217	0.0392707	0.0415232	0.0401439	0.0355077	0.0282347	0.0192437
'FSS2_15'	'ml'	'nw'	-0.0442222	-0.123423	-0.220879	-0.259522	-0.231198	-0.193352	-0.149386	-0.0963387	-0.0484807	-0.0149494	0.00591574	0.017462	0.021121	0.0203504	0.0195667	0.0216404	0.0285245	0.040905	0.0578993	0.0763431	0.091992	0.101515	0.10252	0.0933856	0.0759172	0.053062	0.0284527	0.00608734	-0.0107123	-0.0194256	-0.0194636	-0.0114293	0.00296594	0.021373	0.0410607	0.0593814	0.0741999	0.0842597	0.0890053	0.0889089	0.0846206	0.0774684	0.0691739	0.0612401	0.0550719	0.0518802	0.0522911
'FSS2_15'	'ml'	'dtw'	-0.0602404	-0.159677	-0.271285	-0.285052	-0.245008	-0.206101	-0.157933	-0.101658	-0.0523715	-0.0167856	0.00548954	0.0156434	0.0165172	0.0128837	0.00927861	0.00904665	0.0145006	0.0264824	0.0440305	0.0642879	0.0831118	0.0963011	0.101058	0.0960993	0.0823	0.0623303	0.0402443	0.0205022	0.00676489	0.00178894	0.006917	0.0215601	0.0439868	0.0713368	0.100088	0.126815	0.148239	0.162113	0.16735	0.163723	0.152013	0.133878	0.111718	0.088372	0.0663866	0.0479167	0.0350104
'FSS2_16'	'bf'	'nw'	-0.0319969	-0.10217	-0.0889242	-0.060132	-0.0433531	-0.0312939	-0.0232772	-0.0179515	-0.0130049	-0.00652383	0.00329672	0.0173277	0.034736	0.0527702	0.0674071	0.0733687	0.0670473	0.0473488	0.0153586	-0.025206	-0.0679566	-0.105168	-0.130206	-0.137218	-0.123125	-0.0878376	-0.033299	0.0344242	0.108427	0.181152	0.24572	0.296229	0.329124	0.342713	0.336407	0.312461	0.275016	0.227885	0.175081	0.121633	0.0714672	0.028396	-0.00541428	-0.0280787	-0.0385662	-0.036192	-0.0208828
'FSS2_16'	'bf'	'dtw'	-0.0303533	-0.0818219	-0.070443	-0.0422072	-0.0254483	-0.0153446	-0.0107657	-0.0093509	-0.00804104	-0.00461784	0.00290621	0.0153749	0.032073	0.0510145	0.069067	0.0808823	0.0805181	0.0653953	0.0356313	-0.00643844	-0.0555104	-0.103579	-0.142715	-0.165578	-0.166353	-0.142088	-0.0931988	-0.0236969	0.0597688	0.148397	0.233052	0.305268	0.359283	0.391134	0.399249	0.38448	0.349444	0.299748	0.240484	0.177019	0.114751	0.0584288	0.0112489	-0.0242025	-0.0458381	-0.0534714	-0.0469644
'FSS2_16'	'cv'	'nw'	-0.0433895	-0.0784668	-0.0922263	-0.0841744	-0.0630584	-0.0360743	-0.0101571	0.00737411	0.013641	0.0127425	0.0102962	0.0107246	0.0162971	0.0278252	0.0440459	0.0612806	0.0756449	0.0821001	0.0776136	0.0603372	0.0314949	-0.00497756	-0.0418635	-0.0714687	-0.088574	-0.0884539	-0.0689467	-0.0312877	0.0214964	0.0836447	0.147737	0.205724	0.252552	0.284624	0.299695	0.298476	0.281531	0.250601	0.213027	0.171974	0.131838	0.0949722	0.0646699	0.0422345	0.0297996	0.0263968	0.0316415
'FSS2_16'	'cv'	'dtw'	-0.0418357	-0.0763505	-0.103371	-0.113983	-0.108172	-0.089834	-0.0654635	-0.0414216	-0.0220293	-0.00801639	0.0026489	0.0127512	0.0244326	0.0379678	0.0522587	0.0652776	0.073559	0.073282	0.0618582	0.0387093	0.00557878	-0.0334585	-0.0719886	-0.103037	-0.119916	-0.118271	-0.0961106	-0.0550314	0.00111755	0.0659533	0.132244	0.192775	0.241401	0.273695	0.286938	0.281863	0.260848	0.227508	0.185893	0.140838	0.0961244	0.0556475	0.0219537	-0.00303186	-0.0186127	-0.0245824	-0.0208407
'FSS2_16'	'ml'	'nw'	NaN	NaN	NaN	NaN	NaN	NaN	NaN	NaN	NaN	NaN	NaN	NaN	NaN	NaN	NaN	NaN	NaN	NaN	NaN	NaN	NaN	NaN	NaN	NaN	NaN	NaN	NaN	NaN	NaN	NaN	NaN	NaN	NaN	NaN	NaN	NaN	NaN	NaN	NaN	NaN	NaN	NaN	NaN	NaN	NaN	NaN	NaN
'FSS2_16'	'ml'	'dtw'	NaN	NaN	NaN	NaN	NaN	NaN	NaN	NaN	NaN	NaN	NaN	NaN	NaN	NaN	NaN	NaN	NaN	NaN	NaN	NaN	NaN	NaN	NaN	NaN	NaN	NaN	NaN	NaN	NaN	NaN	NaN	NaN	NaN	NaN	NaN	NaN	NaN	NaN	NaN	NaN	NaN	NaN	NaN	NaN	NaN	NaN	NaN
'FSS2_17'	'bf'	'nw'	-0.105556	-0.252613	-0.257075	-0.214269	-0.186045	-0.152457	-0.111402	-0.0746533	-0.0451938	-0.0221593	-0.00587847	0.00435218	0.00872339	0.0066333	-0.00138733	-0.0136191	-0.0274397	-0.0398134	-0.0477638	-0.0493659	-0.0442675	-0.0334426	-0.0187507	-0.00273264	0.0115175	0.02168	0.025992	0.0241701	0.0168738	0.00581039	-0.00682195	-0.0187492	-0.0277075	-0.032127	-0.0317426	-0.0266942	-0.018129	-0.00721005	0.00444296	0.0149865	0.0227185	0.0265444	0.0259103	0.0210007	0.012684	0.00225156	-0.00830808
'FSS2_17'	'bf'	'dtw'	-0.0664955	-0.183612	-0.194787	-0.163123	-0.146351	-0.124598	-0.0930216	-0.0650892	-0.0410743	-0.0177057	-0.000532037	0.00768755	0.00696317	-0.00172344	-0.0156237	-0.0315724	-0.0461276	-0.0557302	-0.056041	-0.0397648	-0.023276	-0.00577055	0.0139548	0.0284636	0.0369396	0.0399191	0.0311943	0.0164022	-0.0016215	-0.0209628	-0.0389969	-0.0525206	-0.0591528	-0.0574262	-0.0479107	-0.0316438	-0.0120792	0.00712014	0.0226764	0.0318896	0.0329313	0.0266794	0.0142211	-0.00144738	-0.0170622	-0.0293588	-0.0355479
'FSS2_17'	'cv'	'nw'	NaN	NaN	NaN	NaN	NaN	NaN	NaN	NaN	NaN	NaN	NaN	NaN	NaN	NaN	NaN	NaN	NaN	NaN	NaN	NaN	NaN	NaN	NaN	NaN	NaN	NaN	NaN	NaN	NaN	NaN	NaN	NaN	NaN	NaN	NaN	NaN	NaN	NaN	NaN	NaN	NaN	NaN	NaN	NaN	NaN	NaN	NaN
'FSS2_17'	'cv'	'dtw'	NaN	NaN	NaN	NaN	NaN	NaN	NaN	NaN	NaN	NaN	NaN	NaN	NaN	NaN	NaN	NaN	NaN	NaN	NaN	NaN	NaN	NaN	NaN	NaN	NaN	NaN	NaN	NaN	NaN	NaN	NaN	NaN	NaN	NaN	NaN	NaN	NaN	NaN	NaN	NaN	NaN	NaN	NaN	NaN	NaN	NaN	NaN
'FSS2_17'	'ml'	'nw'	-0.0505416	-0.124418	-0.165275	-0.146599	-0.121297	-0.104661	-0.0850659	-0.0597332	-0.0344619	-0.0135238	0.00265149	0.0160701	0.0259743	0.0305172	0.0305328	0.0272566	0.0224439	0.0192193	0.0204377	0.0277906	0.0419086	0.0615683	0.0841263	0.105943	0.12306	0.132326	0.131923	0.122688	0.106594	0.0866872	0.0666252	0.0497201	0.038195	0.0334511	0.0355627	0.0430941	0.0540939	0.0656032	0.0751083	0.0802891	0.0795613	0.0724909	0.0597913	0.0432364	0.025011	0.00797164	-0.00543725
'FSS2_17'	'ml'	'dtw'	-0.0374322	-0.0875714	-0.122013	-0.107432	-0.0884476	-0.0781097	-0.0664732	-0.0499459	-0.0317395	-0.01488	-0.000773334	0.0106007	0.0174467	0.0189061	0.0157472	0.00918116	0.00279693	0.00104336	0.00733675	0.023774	0.0497542	0.0818663	0.11437	0.141003	0.156175	0.156766	0.142387	0.115229	0.0813012	0.0469622	0.0177985	-0.0017482	-0.00945693	-0.00587114	0.00743898	0.0263746	0.0466639	0.0641817	0.0755989	0.078934	0.0741528	0.062381	0.0458969	0.028223	0.0125984	0.00205751	-0.00157786
'FSS2_18'	'bf'	'nw'	-0.0711786	-0.16395	-0.169983	-0.158771	-0.137485	-0.10549	-0.0766589	-0.0530808	-0.0310338	-0.0124418	-0.000273519	0.0053996	0.00485877	-0.00101879	-0.0107716	-0.0225393	-0.0337092	-0.0419546	-0.0454904	-0.0434375	-0.0359551	-0.0244492	-0.0109099	0.00236333	0.0133065	0.0206031	0.0237627	0.0229369	0.0197406	0.0163287	0.0147862	0.0168242	0.0233117	0.0344244	0.0491609	0.0657337	0.0824495	0.0972124	0.108939	0.11711	0.121961	0.124183	0.124718	0.125262	0.126724	0.130281	0.136275
'FSS2_18'	'bf'	'dtw'	-0.0519213	-0.191845	-0.213064	-0.200131	-0.170327	-0.131079	-0.101736	-0.0689949	-0.0369933	-0.0142887	-0.00166915	0.00044385	-0.00691516	-0.0212598	-0.038968	-0.0546011	-0.0641928	-0.0632458	-0.0515063	-0.0298916	-0.00247252	0.0254959	0.0502249	0.0667673	0.0736064	0.0698648	0.0581996	0.0405629	0.0211244	0.00373387	-0.00959861	-0.015497	-0.0136553	-0.00290692	0.016009	0.0422458	0.0739304	0.108794	0.144977	0.178682	0.208436	0.231082	0.245861	0.251943	0.249634	0.240543	0.226385
'FSS2_18'	'cv'	'nw'	-0.0465409	-0.0911247	-0.133848	-0.16123	-0.169126	-0.159111	-0.134472	-0.0991797	-0.0602893	-0.0251977	0.00147079	0.0181484	0.025166	0.0235473	0.0149252	0.00153431	-0.0143758	-0.0300007	-0.0422248	-0.048071	-0.0458862	-0.0342716	-0.013948	0.013325	0.0444039	0.0754111	0.101855	0.120312	0.127674	0.123553	0.108431	0.0843901	0.054837	0.0241039	-0.00435464	-0.0269679	-0.0419785	-0.0484587	-0.0468441	-0.0383289	-0.0250433	-0.00939731	0.00636593	0.0204246	0.031162	0.0382178	0.0414218
'FSS2_18'	'cv'	'dtw'	-0.053495	-0.103217	-0.147574	-0.174214	-0.181446	-0.169851	-0.141174	-0.101909	-0.0606887	-0.0253503	0.000468992	0.015098	0.019092	0.0142108	0.00300552	-0.0118323	-0.0272666	-0.0399544	-0.0469435	-0.0452374	-0.0336978	-0.0123259	0.0173901	0.0517962	0.0865784	0.116947	0.138086	0.146671	0.140761	0.122043	0.0925736	0.0579893	0.0230875	-0.00717948	-0.030218	-0.0419985	-0.0439447	-0.0357402	-0.0191315	0.00250944	0.0266966	0.0502223	0.0703011	0.0846981	0.0917073	0.0911177	0.0827245
'FSS2_18'	'ml'	'nw'	-0.0321304	-0.0659003	-0.0923838	-0.100467	-0.0942708	-0.0794518	-0.0612468	-0.0444243	-0.0298006	-0.0170024	-0.0050553	0.00564284	0.0143996	0.0200976	0.0223813	0.0215735	0.0187856	0.0145144	0.00916256	0.00279488	-0.0044182	-0.0124483	-0.0203162	-0.0273494	-0.0325721	-0.0352263	-0.0333452	-0.0275741	-0.0168612	-0.00207711	0.0161961	0.0360546	0.0559068	0.073208	0.086501	0.0951601	0.0986409	0.0978415	0.0931531	0.0854404	0.0761815	0.0664883	0.057307	0.0500744	0.0459896	0.0454354	0.0489318
'FSS2_18'	'ml'	'dtw'	-0.04609	-0.0958548	-0.137383	-0.15833	-0.155686	-0.130627	-0.0969486	-0.0652234	-0.0383784	-0.018274	-0.00512491	0.000683922	-0.000698408	-0.00839125	-0.0204224	-0.0337918	-0.0449695	-0.0507676	-0.0482067	-0.0369091	-0.0174252	0.00728221	0.0335039	0.0568482	0.074	0.0826199	0.082791	0.0761493	0.0654939	0.0539868	0.0447157	0.0389739	0.0373653	0.0406619	0.0470961	0.056859	0.0687146	0.0816863	0.0953225	0.108268	0.120026	0.130031	0.138152	0.144349	0.14978	0.154385	0.158626
'FSS2_19'	'bf'	'nw'	-0.0967666	-0.171855	-0.168356	-0.160006	-0.143177	-0.109965	-0.0720107	-0.0407024	-0.0185889	-0.00501237	0.00171537	0.00455211	0.00614379	0.00823711	0.0115464	0.015644	0.0187036	0.0179531	0.010926	-0.00379745	-0.0261207	-0.0540051	-0.0835968	-0.110339	-0.129945	-0.138658	-0.134333	-0.117225	-0.0892961	-0.053814	-0.0152202	0.0219097	0.0539547	0.078022	0.0928326	0.0985314	0.0961909	0.0875465	0.0752019	0.0613003	0.0477351	0.0362434	0.0278214	0.0231943	0.0224312	0.0254774	0.0317919
'FSS2_19'	'bf'	'dtw'	-0.0796005	-0.159785	-0.152703	-0.144062	-0.128631	-0.0978181	-0.0639192	-0.0366051	-0.0175265	-0.00533184	0.00153692	0.00542563	0.0085879	0.0123135	0.0168619	0.0215393	0.0245587	0.0234021	0.0158834	0.000930135	-0.0211337	-0.0484467	-0.0775162	-0.104301	-0.124487	-0.13457	-0.132718	-0.1184	-0.0928097	-0.0585882	-0.0195255	0.0202837	0.056821	0.0868402	0.108322	0.12072	0.123872	0.118953	0.108191	0.0932413	0.0760274	0.0583072	0.041873	0.0281561	0.0182828	0.0131743	0.0134254
'FSS2_19'	'cv'	'nw'	-0.0481739	-0.0861818	-0.124112	-0.145736	-0.147275	-0.133417	-0.108972	-0.0778034	-0.0451316	-0.0162837	0.00637827	0.0233402	0.0361013	0.0457709	0.0527769	0.0566168	0.0557378	0.0481291	0.0322587	0.00784845	-0.0238515	-0.0597831	-0.0955888	-0.125818	-0.145764	-0.151132	-0.138972	-0.109221	-0.0651066	-0.0108065	0.0479548	0.104596	0.153116	0.188454	0.207767	0.210006	0.195615	0.167713	0.129389	0.0851619	0.0395223	-0.00290389	-0.0384592	-0.0643378	-0.0786115	-0.0802681	-0.0698638
'FSS2_19'	'cv'	'dtw'	-0.0490508	-0.0882037	-0.126056	-0.146807	-0.148073	-0.135173	-0.112046	-0.081666	-0.0488537	-0.0192155	0.00438572	0.0218151	0.0341692	0.0425497	0.0476668	0.0493923	0.0467696	0.0387092	0.0242058	0.00283078	-0.0247051	-0.0561664	-0.087896	-0.116037	-0.136364	-0.145198	-0.138889	-0.117836	-0.0837028	-0.0393079	0.011178	0.0626297	0.109643	0.147472	0.173144	0.184706	0.180992	0.16408	0.135871	0.100166	0.0607654	0.0217041	-0.0134811	-0.0413897	-0.0602292	-0.0685408	-0.0657753
'FSS2_19'	'ml'	'nw'	-0.048869	-0.103023	-0.135199	-0.138564	-0.132372	-0.114679	-0.0841275	-0.0516573	-0.0255148	-0.00734322	0.0042847	0.0114951	0.0159856	0.0186315	0.0197336	0.0186714	0.0138181	0.00318599	-0.0144281	-0.0390592	-0.0692287	-0.101797	-0.13219	-0.15532	-0.166212	-0.161071	-0.138871	-0.100396	-0.0488606	0.0110128	0.0727683	0.13018	0.177821	0.211592	0.2288	0.229617	0.215787	0.189572	0.154875	0.115466	0.0753516	0.0385562	0.00811404	-0.0138524	-0.0262867	-0.0287241	-0.0218942
'FSS2_19'	'ml'	'dtw'	-0.0398181	-0.0892686	-0.128487	-0.138198	-0.134634	-0.122164	-0.0963751	-0.0638782	-0.0344131	-0.0118891	0.00388758	0.0143715	0.0208257	0.024064	0.0242908	0.0212458	0.0141202	0.00162626	-0.0171823	-0.0422703	-0.072499	-0.105349	-0.137129	-0.163516	-0.179873	-0.182641	-0.169591	-0.140676	-0.0971736	-0.042899	0.0173109	0.0779651	0.133582	0.179519	0.212681	0.231377	0.235401	0.225636	0.204381	0.174812	0.139657	0.102453	0.0663222	0.034167	0.00818933	-0.00992741	-0.0192127
'FSS2_20'	'bf'	'nw'	-0.0349926	-0.105333	-0.145907	-0.151877	-0.143367	-0.1204	-0.0887129	-0.0574052	-0.0312324	-0.0112407	0.000843699	0.00330353	-0.00409393	-0.0202935	-0.0427247	-0.0678807	-0.0915487	-0.110027	-0.12032	-0.121349	-0.113261	-0.0969037	-0.0736828	-0.045415	-0.0141521	0.0181837	0.0499138	0.0801847	0.10861	0.134732	0.158428	0.179888	0.199407	0.216968	0.232779	0.246562	0.258216	0.267942	0.275816	0.281648	0.285965	0.288902	0.291567	0.294369	0.298286	0.303538	0.31104
'FSS2_20'	'bf'	'dtw'	-0.0434865	-0.122386	-0.144006	-0.132528	-0.117421	-0.0931285	-0.0644309	-0.0392521	-0.0200916	-0.00694418	-0.000431093	-0.0006331	-0.00627913	-0.0153165	-0.0251018	-0.0332737	-0.0378376	-0.0379133	-0.0336924	-0.0261492	-0.0169176	-0.00736906	0.00121705	0.00833021	0.0141802	0.0193795	0.0249741	0.032515	0.0429647	0.0572659	0.0763585	0.0995487	0.125777	0.153789	0.181389	0.206327	0.226734	0.240989	0.248555	0.249468	0.244795	0.236538	0.227205	0.219304	0.215145	0.216137	0.223591
'FSS2_20'	'cv'	'nw'	-0.0124522	-0.0257636	-0.0432812	-0.0633679	-0.0792565	-0.0849064	-0.0784129	-0.0618126	-0.0398812	-0.0176552	0.00118846	0.0143615	0.0216081	0.023463	0.0215059	0.017667	0.0136937	0.0110057	0.0104167	0.0120522	0.0156025	0.0205495	0.0264016	0.0328278	0.0397118	0.047088	0.0550794	0.0637981	0.0730755	0.0826138	0.0921479	0.101134	0.109232	0.115922	0.121034	0.124521	0.126674	0.127769	0.127895	0.127583	0.127277	0.127506	0.128712	0.131712	0.136851	0.144548	0.155197
'FSS2_20'	'cv'	'dtw'	-0.0150915	-0.0304064	-0.0488825	-0.0663301	-0.0783023	-0.0810444	-0.0726478	-0.0562049	-0.0355926	-0.0146818	0.00317482	0.0158766	0.0228454	0.0248428	0.0232654	0.0197055	0.0156601	0.012737	0.0120855	0.0140832	0.0186054	0.0252432	0.0332548	0.042173	0.0513307	0.0602582	0.0688046	0.0770028	0.0850322	0.0928676	0.100745	0.108948	0.117248	0.125599	0.133827	0.141682	0.148883	0.15543	0.160816	0.165281	0.168692	0.171457	0.174072	0.176872	0.181163	0.187061	0.195043
'FSS2_20'	'ml'	'nw'	-0.0251654	-0.0659289	-0.124854	-0.161253	-0.161046	-0.145413	-0.121168	-0.0891956	-0.0533092	-0.02151	0.00156064	0.016808	0.0261756	0.0306908	0.0316336	0.0304675	0.0285688	0.0268844	0.0262459	0.0271139	0.0295988	0.0335892	0.0389111	0.0454312	0.0530353	0.0614206	0.0701222	0.0789933	0.0875413	0.095407	0.10234	0.108155	0.113079	0.117182	0.120816	0.124029	0.126962	0.129619	0.132021	0.134613	0.137223	0.140237	0.144118	0.149292	0.156438	0.166169	0.179035
'FSS2_20'	'ml'	'dtw'	-0.0211109	-0.0522323	-0.102935	-0.142073	-0.146226	-0.13365	-0.112007	-0.0812887	-0.0485252	-0.0199633	0.00150129	0.0164129	0.0261937	0.0317526	0.0339194	0.0337649	0.032478	0.0308966	0.0295906	0.028967	0.0294097	0.0309846	0.0339371	0.0385424	0.0449531	0.0531295	0.06282	0.0734945	0.0844967	0.0954744	0.105895	0.115459	0.124081	0.131812	0.138761	0.145319	0.151652	0.157571	0.163287	0.168632	0.173468	0.177886	0.181981	0.186003	0.19071	0.196757	0.204964
'FSS2_21'	'bf'	'nw'	-0.108076	-0.169804	-0.146237	-0.122492	-0.103917	-0.0818147	-0.0598517	-0.0423074	-0.0289449	-0.0162484	-0.00111393	0.0176405	0.0393388	0.0626734	0.0847732	0.101344	0.106973	0.0968164	0.0671965	0.0173634	-0.0500833	-0.12991	-0.214631	-0.294813	-0.360726	-0.40352	-0.414845	-0.39138	-0.333315	-0.244542	-0.131852	-0.0053248	0.124825	0.248264	0.354883	0.437856	0.493619	0.51971	0.517265	0.488416	0.438676	0.372563	0.296231	0.214678	0.133647	0.0577014	-0.00949322
'FSS2_21'	'bf'	'dtw'	-0.0713308	-0.132098	-0.124644	-0.10674	-0.0940394	-0.078027	-0.0600668	-0.043642	-0.0295673	-0.0156161	0.00125344	0.0212509	0.0428462	0.0642881	0.0824083	0.0929421	0.0915045	0.0738945	0.0375034	-0.0172668	-0.086584	-0.164264	-0.242378	-0.311356	-0.36267	-0.388242	-0.381278	-0.341424	-0.269351	-0.170794	-0.0543337	0.0707646	0.19368	0.304981	0.39584	0.460677	0.496556	0.503829	0.483037	0.438941	0.37624	0.299607	0.216454	0.132759	0.0533084	-0.0169802	-0.07452
'FSS2_21'	'cv'	'nw'	-0.054273	-0.0891326	-0.122997	-0.141138	-0.13961	-0.122926	-0.0992867	-0.0737596	-0.048866	-0.02622	-0.00622554	0.0115451	0.0278437	0.0429385	0.0559672	0.0653951	0.0689031	0.0613894	0.0394368	0.0039784	-0.0434838	-0.100622	-0.16229	-0.220786	-0.268309	-0.29801	-0.303835	-0.282338	-0.233052	-0.159888	-0.0692028	0.0299342	0.127505	0.214359	0.282463	0.327284	0.345847	0.339146	0.310542	0.264422	0.206413	0.142488	0.0785187	0.0195461	-0.0304273	-0.068852	-0.0939511
'FSS2_21'	'cv'	'dtw'	-0.0485647	-0.0838847	-0.115528	-0.131628	-0.131222	-0.118507	-0.0980651	-0.0734843	-0.0477603	-0.0231976	-0.00124158	0.0178747	0.0349205	0.050765	0.0648644	0.073594	0.0734595	0.0626886	0.0395606	0.0024646	-0.0480913	-0.108618	-0.174017	-0.237034	-0.290433	-0.32671	-0.33894	-0.323564	-0.279205	-0.207764	-0.115243	-0.00990709	0.0983652	0.200234	0.28699	0.352176	0.39174	0.404619	0.391943	0.357298	0.306061	0.243622	0.175646	0.107536	0.0439156	-0.0112624	-0.0558129
'FSS2_21'	'ml'	'nw'	-0.0361373	-0.0602598	-0.0800588	-0.09037	-0.0890856	-0.0786263	-0.0640053	-0.048205	-0.0319671	-0.015859	0.00046565	0.0180048	0.0374583	0.0581799	0.0786933	0.0952152	0.100599	0.0908907	0.0653629	0.02351	-0.0335389	-0.100921	-0.171037	-0.235487	-0.284501	-0.309902	-0.305948	-0.270612	-0.204948	-0.115179	-0.00978586	0.101055	0.206409	0.297092	0.365866	0.407953	0.423386	0.412098	0.378422	0.327315	0.26564	0.199724	0.135605	0.0778252	0.0295554	-0.00687023	-0.0299776
'FSS2_21'	'ml'	'dtw'	-0.0408326	-0.0707292	-0.0988022	-0.118707	-0.12087	-0.106435	-0.0850563	-0.0616004	-0.0387448	-0.0184773	-0.000161733	0.0187284	0.0393571	0.0606708	0.083071	0.102935	0.113802	0.112328	0.0961222	0.0625921	0.0114189	-0.0532549	-0.125396	-0.195806	-0.255694	-0.295883	-0.308616	-0.290493	-0.240129	-0.161569	-0.0621291	0.0483027	0.15981	0.262538	0.348622	0.411652	0.449259	0.459368	0.444716	0.408915	0.357146	0.29509	0.228201	0.161329	0.0987199	0.0437374	-0.000559414
'FSS2_23'	'bf'	'nw'	0.00586478	0.0277007	0.0267493	0.0202472	0.0148528	0.0061666	-0.00338694	-0.0101995	-0.0133112	-0.0112935	-0.00346568	0.0107083	0.0295205	0.048729	0.0660763	0.0782247	0.0817685	0.076026	0.0628332	0.0461926	0.0307524	0.0212032	0.0203504	0.0302963	0.0504054	0.0782403	0.109166	0.138737	0.16246	0.176519	0.179608	0.171722	0.154919	0.131901	0.105946	0.0799621	0.0565469	0.0374489	0.0233786	0.0147234	0.0108592	0.0110551	0.0142932	0.0197477	0.0267271	0.0352509	0.0447937
'FSS2_23'	'bf'	'dtw'	0.0207815	0.0542541	0.0509532	0.0415057	0.0309257	0.0148014	-0.000575835	-0.0114927	-0.017364	-0.0151867	-0.00453181	0.0106548	0.0277983	0.0424653	0.0502955	0.0485811	0.0374179	0.0193569	-0.000467825	-0.0158986	-0.0217961	-0.0148543	0.00535345	0.035664	0.0706367	0.103311	0.127006	0.138581	0.136544	0.123716	0.104861	0.08538	0.070878	0.0644382	0.069025	0.0844436	0.108977	0.140572	0.174598	0.207417	0.233782	0.250924	0.255802	0.246499	0.227078	0.199602	0.168724
'FSS2_23'	'cv'	'nw'	NaN	NaN	NaN	NaN	NaN	NaN	NaN	NaN	NaN	NaN	NaN	NaN	NaN	NaN	NaN	NaN	NaN	NaN	NaN	NaN	NaN	NaN	NaN	NaN	NaN	NaN	NaN	NaN	NaN	NaN	NaN	NaN	NaN	NaN	NaN	NaN	NaN	NaN	NaN	NaN	NaN	NaN	NaN	NaN	NaN	NaN	NaN
'FSS2_23'	'cv'	'dtw'	NaN	NaN	NaN	NaN	NaN	NaN	NaN	NaN	NaN	NaN	NaN	NaN	NaN	NaN	NaN	NaN	NaN	NaN	NaN	NaN	NaN	NaN	NaN	NaN	NaN	NaN	NaN	NaN	NaN	NaN	NaN	NaN	NaN	NaN	NaN	NaN	NaN	NaN	NaN	NaN	NaN	NaN	NaN	NaN	NaN	NaN	NaN
'FSS2_23'	'ml'	'nw'	-0.0137795	-0.0370744	-0.0499655	-0.0456069	-0.0431358	-0.0456025	-0.0458439	-0.0414089	-0.0335951	-0.0236032	-0.0116359	0.00220279	0.0167696	0.0274887	0.0320661	0.0291968	0.0179647	0.000737825	-0.0178285	-0.0320655	-0.0361458	-0.0267531	-0.00271451	0.033379	0.0759529	0.117574	0.150878	0.170123	0.17165	0.157179	0.12957	0.0944103	0.0576109	0.0244051	-0.000962223	-0.0163094	-0.0215992	-0.0187917	-0.0103527	0.000415092	0.0103075	0.0172057	0.0199252	0.0184762	0.0145264	0.0100899	0.00755223
'FSS2_23'	'ml'	'dtw'	-0.0168572	-0.0451393	-0.0555285	-0.0495534	-0.0492987	-0.0499927	-0.0454016	-0.0366217	-0.0260655	-0.0158341	-0.00692941	0.000110713	0.00361142	0.0019913	-0.00504573	-0.0166786	-0.0306821	-0.0437046	-0.0519626	-0.0512309	-0.0389621	-0.015072	0.0182431	0.0553756	0.0899281	0.114339	0.124626	0.119773	0.101278	0.0750924	0.0475728	0.0250392	0.0118243	0.00919302	0.0171091	0.0324017	0.0507109	0.0681311	0.0810426	0.0867153	0.0852322	0.0778931	0.067196	0.0560604	0.0481264	0.0452036	0.0486514
'FSS2_24'	'bf'	'nw'	-0.0404766	-0.101648	-0.105848	-0.098455	-0.0967952	-0.0822289	-0.0616038	-0.0436794	-0.0272876	-0.0117717	0.00213047	0.0141437	0.0226367	0.0273009	0.0278113	0.0241567	0.0175742	0.00973863	0.002491	-0.00212919	-0.00251353	0.00167602	0.0101687	0.0217469	0.0344926	0.0461617	0.0545901	0.0582485	0.0564805	0.0494946	0.0387316	0.0261131	0.0138317	0.00397817	-0.00190301	-0.00294926	0.000673966	0.00839601	0.0187849	0.0302115	0.0406973	0.0488899	0.0534687	0.0541942	0.0512288	0.0455001	0.0385951
'FSS2_24'	'bf'	'dtw'	-0.0412238	-0.0987807	-0.10519	-0.0982235	-0.0971962	-0.0843211	-0.0632401	-0.0442924	-0.0284536	-0.0141836	-0.00104391	0.0108285	0.0196908	0.0251517	0.0271843	0.025948	0.0221792	0.016802	0.0112642	0.00707931	0.00530548	0.0064232	0.0103504	0.0163107	0.0230048	0.0288989	0.0326403	0.033154	0.029759	0.0230416	0.0141259	0.00438777	-0.00445702	-0.0107233	-0.0132009	-0.0112872	-0.00505124	0.00494789	0.0175906	0.0315005	0.0447648	0.055934	0.0636871	0.0671755	0.0664617	0.0618538	0.0545857
'FSS2_24'	'cv'	'nw'	-0.0191127	-0.034969	-0.0494692	-0.0605163	-0.0656265	-0.0636253	-0.0560013	-0.0448919	-0.0317908	-0.0176508	-0.00320905	0.00986006	0.0202713	0.0270625	0.0298782	0.0283049	0.0219907	0.0118316	-0.00162113	-0.0160929	-0.0293943	-0.0392016	-0.0443037	-0.0441981	-0.0390311	-0.0301035	-0.019175	-0.00827315	0.000891981	0.00698901	0.00921834	0.00766807	0.00293502	-0.00376272	-0.0111074	-0.0176554	-0.0223431	-0.024496	-0.0236266	-0.0203161	-0.0148515	-0.0082224	-0.00146923	0.00453632	0.00874499	0.0110439	0.011189
'FSS2_24'	'cv'	'dtw'	-0.0242037	-0.0431231	-0.0639574	-0.0825808	-0.0934091	-0.0941274	-0.0844512	-0.0671966	-0.04568	-0.0230465	-0.00160705	0.0159392	0.0281735	0.0348997	0.0357886	0.0312153	0.0222075	0.00891673	-0.00815934	-0.0266528	-0.043656	-0.0571171	-0.0656544	-0.0679802	-0.0637447	-0.0542026	-0.0411712	-0.0266132	-0.0124881	-0.00044334	0.00811019	0.01273	0.0136475	0.0117535	0.00799688	0.00371296	-9.49943e-05	-0.00268173	-0.00372915	-0.0031136	-0.00117784	0.00153065	0.00430344	0.00655451	0.00798379	0.00828047	0.007428
'FSS2_24'	'ml'	'nw'	-0.0293853	-0.0990534	-0.14885	-0.13409	-0.110113	-0.0917433	-0.070089	-0.046247	-0.0253614	-0.0092923	0.00224181	0.00986173	0.0132369	0.0111944	0.0046226	-0.00442252	-0.0141066	-0.021759	-0.0250671	-0.0225882	-0.0141846	-0.000298009	0.0168467	0.0349861	0.0508726	0.0626083	0.0682902	0.0676797	0.0615581	0.0513355	0.0392671	0.0273535	0.0178936	0.0116179	0.00956056	0.0113146	0.0162134	0.0231739	0.0310804	0.0386626	0.0450556	0.0500315	0.0530232	0.0541756	0.0538809	0.052605	0.0503162
'FSS2_24'	'ml'	'dtw'	-0.0448068	-0.127247	-0.172567	-0.153762	-0.128687	-0.109252	-0.0848943	-0.057697	-0.033442	-0.0145695	-0.000624585	0.00900083	0.0139376	0.0127665	0.00572377	-0.00604211	-0.0206727	-0.0353429	-0.0467127	-0.0518452	-0.0489942	-0.0375884	-0.0192358	0.0036821	0.0277529	0.0491098	0.0646293	0.0727982	0.0725973	0.0646562	0.0519294	0.0372871	0.0239053	0.0144197	0.01053	0.0128534	0.0208699	0.0335614	0.0487042	0.0639633	0.0771675	0.0866246	0.0910988	0.0905081	0.0852866	0.0770024	0.0672225
'FSS2_25'	'bf'	'nw'	-0.0346503	-0.0773308	-0.0839835	-0.0857711	-0.0864217	-0.0739088	-0.0583545	-0.0435016	-0.0283495	-0.0141316	-0.000502944	0.0136283	0.0271157	0.0384299	0.047229	0.0531643	0.0563602	0.0573571	0.0567161	0.0552742	0.0537287	0.0523625	0.051117	0.0498601	0.0483397	0.04615	0.042998	0.0388446	0.0339754	0.0286886	0.0236067	0.0194267	0.0165284	0.0153468	0.0162492	0.0190128	0.0231598	0.028189	0.0332235	0.0373951	0.0399884	0.0403146	0.0376742	0.0320268	0.0238639	0.0139093	0.00338404
'FSS2_25'	'bf'	'dtw'	-0.0391519	-0.0639535	-0.065642	-0.0704671	-0.066718	-0.056089	-0.0447972	-0.0328664	-0.0219836	-0.0115219	0.000143779	0.014336	0.0295973	0.0450816	0.0602411	0.0734872	0.0835212	0.0895087	0.0911481	0.0896993	0.0868148	0.0830303	0.0785864	0.0739211	0.0690115	0.0633467	0.0573482	0.0505496	0.0433151	0.0365261	0.030842	0.0267801	0.0252072	0.0259279	0.0292984	0.0349663	0.0421546	0.0506338	0.0592702	0.0665452	0.0708683	0.0713105	0.0658899	0.0548628	0.0392125	0.021105	0.00334093
'FSS2_25'	'cv'	'nw'	-0.0191268	-0.0326141	-0.0448549	-0.0532572	-0.0565208	-0.0551667	-0.0494997	-0.0397538	-0.0265683	-0.0115127	0.00353222	0.0175021	0.0300349	0.0409862	0.0502944	0.0574534	0.062138	0.063939	0.0622447	0.057726	0.0513252	0.0434106	0.0350348	0.0272516	0.0204927	0.0151621	0.0110311	0.00766439	0.00468291	0.00161001	-0.00178454	-0.00543924	-0.00919812	-0.012674	-0.0155106	-0.0174786	-0.0184593	-0.0184588	-0.0177824	-0.0169671	-0.0163428	-0.0163864	-0.0174444	-0.0197728	-0.0231981	-0.0274613	-0.0322801
'FSS2_25'	'cv'	'dtw'	-0.0189086	-0.0319549	-0.0449136	-0.0549262	-0.0593867	-0.0590144	-0.0534928	-0.0428935	-0.0284741	-0.0123315	0.00287637	0.0156321	0.025391	0.0320964	0.0363264	0.0386137	0.0407305	0.0430771	0.0454003	0.0484547	0.052125	0.0553716	0.0565553	0.0551251	0.0507401	0.0432316	0.0330732	0.020922	0.0078492	-0.00514392	-0.0171104	-0.0271681	-0.0347104	-0.0394054	-0.0411566	-0.0401336	-0.0368274	-0.0318407	-0.025958	-0.0199388	-0.0145467	-0.0104758	-0.00831105	-0.00820402	-0.0102066	-0.014166	-0.019408
'FSS2_25'	'ml'	'nw'	-0.0159619	-0.0370212	-0.055387	-0.0642488	-0.067337	-0.0660228	-0.0570182	-0.0419269	-0.0258887	-0.011077	0.00194588	0.0129405	0.0214619	0.0267529	0.0280528	0.0261827	0.0227381	0.0189154	0.0161436	0.0156392	0.0178621	0.0224965	0.0286661	0.0351823	0.0408985	0.0448364	0.046357	0.0455918	0.0429381	0.0392592	0.0354991	0.0326358	0.0312768	0.0315805	0.0335201	0.0365233	0.0398826	0.0426432	0.0441939	0.0439435	0.0415872	0.0371709	0.0310548	0.0240477	0.0168278	0.0104099	0.00573826
'FSS2_25'	'ml'	'dtw'	-0.0219931	-0.0457656	-0.0631975	-0.0696934	-0.0700756	-0.0651102	-0.0526184	-0.036055	-0.0199713	-0.00612817	0.00516176	0.0138725	0.0197983	0.0229499	0.0239396	0.0231032	0.0217631	0.0214163	0.0224858	0.0252968	0.0295165	0.0345015	0.0391679	0.0424848	0.043827	0.0427842	0.0396175	0.0348678	0.0294389	0.0241385	0.0198726	0.0170826	0.0160906	0.0168439	0.0190187	0.0221933	0.0258512	0.0295383	0.0327675	0.0353027	0.0367537	0.0370299	0.036126	0.0341591	0.0315427	0.0286922	0.0261798
'FSS2_26'	'bf'	'nw'	-0.0498792	-0.107238	-0.0918811	-0.0816802	-0.0740156	-0.0598872	-0.0451203	-0.0316553	-0.0192747	-0.00851608	0.000323958	0.00781418	0.0130026	0.014623	0.0126941	0.007353	-0.000831112	-0.010376	-0.0192894	-0.0255893	-0.0278837	-0.0252768	-0.0177578	-0.00619301	0.00781236	0.0222128	0.0349073	0.0440931	0.0483971	0.04751	0.0419894	0.0331958	0.0229408	0.0130733	0.00534059	0.00119752	0.0015119	0.00632672	0.0148682	0.0258438	0.0376846	0.0488448	0.0574717	0.0623496	0.0626176	0.0579409	0.0486671
'FSS2_26'	'bf'	'dtw'	-0.0467117	-0.0654505	-0.052078	-0.0489071	-0.0441982	-0.03595	-0.0277962	-0.0206195	-0.0138611	-0.00736941	-0.00114716	0.00432032	0.00812358	0.00892506	0.00613564	2.09728e-05	-0.00831093	-0.0167482	-0.0232889	-0.0261969	-0.024513	-0.0177761	-0.00687509	0.00650631	0.0197688	0.0304337	0.0364756	0.0366986	0.030936	0.0204013	0.0071509	-0.00638983	-0.017425	-0.0239333	-0.0245042	-0.0186623	-0.00693387	0.00935564	0.0282302	0.0472201	0.0636669	0.0755707	0.0812425	0.079994	0.0717376	0.057323	0.0380732
'FSS2_26'	'cv'	'nw'	-0.0390518	-0.0823653	-0.123033	-0.142346	-0.141646	-0.131962	-0.117728	-0.094919	-0.0626323	-0.0275378	0.00272713	0.0255527	0.0411483	0.0497425	0.0511319	0.0446663	0.0316419	0.0141375	-0.00511225	-0.0228885	-0.0360289	-0.0421746	-0.0400222	-0.0296182	-0.0130153	0.00670494	0.025969	0.0405727	0.0475352	0.0447174	0.0317078	0.0100685	-0.0165371	-0.044013	-0.0679212	-0.0849005	-0.0923987	-0.0899839	-0.0781349	-0.0590756	-0.0359235	-0.0117996	0.0099634	0.0267876	0.0366118	0.0383842	0.0322762
'FSS2_26'	'cv'	'dtw'	-0.0367233	-0.0815844	-0.127726	-0.153108	-0.153836	-0.141637	-0.122745	-0.0969289	-0.0646691	-0.030858	-0.00175466	0.0197719	0.0343378	0.0419939	0.0415406	0.033157	0.0186414	0.000767579	-0.0177376	-0.0340288	-0.0454364	-0.0499671	-0.0468973	-0.0368498	-0.0221161	-0.00574858	0.00920475	0.0196972	0.0235361	0.01923	0.00743407	-0.0101715	-0.0307071	-0.0508097	-0.0673756	-0.0778088	-0.0804772	-0.0754609	-0.0638787	-0.0475811	-0.0293018	-0.0121802	0.00143543	0.00975867	0.0119838	0.00781648	-0.00165575
'FSS2_26'	'ml'	'nw'	-0.0329875	-0.0964646	-0.150054	-0.14235	-0.125919	-0.115218	-0.0960637	-0.0668525	-0.0380887	-0.0155813	0.00104714	0.0136134	0.0230734	0.0286799	0.0280789	0.0220888	0.0124403	0.000538984	-0.0112222	-0.0200347	-0.0235043	-0.0208034	-0.0122505	0.00065264	0.0154396	0.028429	0.0366721	0.0380841	0.0318169	0.0184021	0.000421381	-0.0189401	-0.0363739	-0.0484352	-0.0526664	-0.048329	-0.0361422	-0.0173616	0.00505937	0.0279324	0.0480803	0.0622186	0.0687126	0.0663688	0.0552718	0.036839	0.0134766
'FSS2_26'	'ml'	'dtw'	-0.0305048	-0.0890107	-0.141561	-0.133191	-0.11643	-0.107185	-0.0927326	-0.0678958	-0.0410808	-0.0179036	0.00103223	0.0169003	0.0302953	0.0395661	0.0415574	0.0355573	0.0235605	0.00690334	-0.0117051	-0.0282748	-0.0388665	-0.0416786	-0.0360461	-0.0229997	-0.00523313	0.0134736	0.0291998	0.0384385	0.0388479	0.0300708	0.0134686	-0.00790419	-0.0301949	-0.0495562	-0.0624647	-0.0668127	-0.0616558	-0.0482717	-0.0285662	-0.00556945	0.0172579	0.0368286	0.050472	0.0564659	0.0542335	0.0447589	0.0294112
'FSS2_27'	'bf'	'nw'	-0.0816785	-0.198926	-0.195467	-0.167801	-0.15708	-0.139969	-0.112502	-0.077466	-0.041519	-0.0142785	-0.000251611	0.00143911	-0.0068145	-0.0217922	-0.039431	-0.0553411	-0.0657021	-0.0685309	-0.0636641	-0.052539	-0.0372096	-0.0201803	-0.00377115	0.0101293	0.0205039	0.027055	0.0301319	0.0305223	0.0291796	0.0269792	0.0247483	0.0229059	0.0215928	0.020843	0.0204275	0.0200411	0.0193051	0.0179033	0.0155219	0.011994	0.00720653	0.00119441	-0.00586627	-0.0135554	-0.0213157	-0.0284487	-0.0341892
'FSS2_27'	'bf'	'dtw'	-0.0664272	-0.175854	-0.173295	-0.148338	-0.141926	-0.13316	-0.110208	-0.0760779	-0.0402755	-0.0138683	-4.78486e-06	0.00243393	-0.0047919	-0.0191105	-0.0366904	-0.0532933	-0.0650156	-0.0690632	-0.0644996	-0.0523528	-0.0347287	-0.0142599	0.00625601	0.0243514	0.0383451	0.047435	0.0516217	0.0519635	0.0496196	0.0459245	0.0420793	0.0390641	0.037281	0.0368204	0.0374736	0.0386486	0.0398293	0.0404241	0.03998	0.0381948	0.0348585	0.0300253	0.0239672	0.0169653	0.00950847	0.00214063	-0.00443155
'FSS2_27'	'cv'	'nw'	-0.0308463	-0.0544077	-0.0828682	-0.106212	-0.116803	-0.110642	-0.0916075	-0.0667846	-0.0411161	-0.018219	-0.000833742	0.00920443	0.010977	0.0066246	-0.000442151	-0.00759696	-0.0124798	-0.0129778	-0.00775875	0.00265167	0.0166403	0.0316138	0.0446327	0.0525866	0.0539844	0.0486741	0.0370969	0.0212283	0.00337209	-0.0138948	-0.0284677	-0.0386516	-0.043951	-0.0444763	-0.0408329	-0.0342598	-0.0260561	-0.0175342	-0.0096819	-0.00327644	0.00106071	0.00315626	0.00308485	0.00107873	-0.0024279	-0.00690153	-0.0116508
'FSS2_27'	'cv'	'dtw'	-0.0301419	-0.0550374	-0.0851277	-0.109535	-0.11972	-0.111906	-0.0909297	-0.0644175	-0.038064	-0.0150141	0.00165696	0.0100109	0.00905712	0.00119141	-0.00952335	-0.0199743	-0.0277723	-0.0302338	-0.0251812	-0.0126097	0.00559646	0.026344	0.0461779	0.0616593	0.0704307	0.0710821	0.0632987	0.0489723	0.0306002	0.0109448	-0.00731822	-0.0220211	-0.0316777	-0.0358654	-0.0347693	-0.0295175	-0.0215476	-0.0123908	-0.00346662	0.00405641	0.00933176	0.0118796	0.0116352	0.00876137	0.00370089	-0.00287295	-0.0102309
'FSS2_27'	'ml'	'nw'	-0.030227	-0.0841641	-0.126629	-0.126087	-0.112947	-0.101209	-0.0841973	-0.0630784	-0.0394443	-0.0178625	-0.00318511	0.00533292	0.00955889	0.0103279	0.00815172	0.00419372	0.000108557	-0.0030962	-0.00493456	-0.00495209	-0.00320167	-0.000260499	0.00357101	0.00814114	0.0133555	0.019153	0.025731	0.0330977	0.0411035	0.0495147	0.0579261	0.065796	0.0724801	0.0775599	0.0804697	0.0809381	0.0789668	0.0745787	0.0678976	0.0592722	0.0493982	0.0389309	0.0286714	0.0196559	0.0127311	0.00875738	0.00823903
'FSS2_27'	'ml'	'dtw'	-0.0259153	-0.076904	-0.123994	-0.128402	-0.115135	-0.100535	-0.0820996	-0.0604848	-0.0379588	-0.0178736	-0.00500316	0.000517675	0.00128615	-0.00102764	-0.00520835	-0.00968987	-0.012306	-0.0120163	-0.0088576	-0.00337238	0.00344003	0.0105153	0.0168334	0.0217391	0.025138	0.0273537	0.0289839	0.0308874	0.0337746	0.0380089	0.0435817	0.0500885	0.056886	0.0632307	0.0683133	0.0713343	0.0718912	0.0695909	0.0644054	0.0566952	0.0469841	0.036135	0.0250436	0.0149345	0.00707859	0.00232254	0.00144478
'FSS2_29'	'bf'	'nw'	-0.0793602	-0.208164	-0.200519	-0.170299	-0.14147	-0.108581	-0.0746858	-0.0457169	-0.0236065	-0.00813064	0.000868139	0.00523869	0.00732236	0.00867273	0.0101762	0.0119013	0.0129007	0.0115772	0.00636676	-0.00376159	-0.0189523	-0.0384222	-0.0603479	-0.0821237	-0.100949	-0.114314	-0.119983	-0.117688	-0.107927	-0.092071	-0.0721105	-0.0502086	-0.0287298	-0.0094149	0.00616684	0.0172803	0.0237945	0.0259502	0.0244629	0.0203345	0.0144725	0.00779259	0.00132169	-0.00416956	-0.00791905	-0.00947753	-0.00845346
'FSS2_29'	'bf'	'dtw'	-0.0907385	-0.181116	-0.165116	-0.13979	-0.116703	-0.0873828	-0.0571376	-0.0311159	-0.0112389	0.00178315	0.00813075	0.0099826	0.0098559	0.00896433	0.00772875	0.00614833	0.00331342	-0.00252463	-0.012655	-0.027069	-0.0448567	-0.0643318	-0.0826945	-0.0961702	-0.101121	-0.0968119	-0.0824052	-0.0590352	-0.0303293	0.000366604	0.0287654	0.0508017	0.0640919	0.0663913	0.059748	0.0457788	0.0268732	0.00597805	-0.0137599	-0.0307028	-0.0426633	-0.0486135	-0.0474243	-0.0405546	-0.0285628	-0.0129034	0.00497053
'FSS2_29'	'cv'	'nw'	-0.0617743	-0.0974324	-0.131044	-0.149051	-0.145257	-0.130982	-0.106008	-0.0723892	-0.0382273	-0.00979804	0.00953206	0.0185294	0.0189751	0.0141159	0.00694802	-0.00020192	-0.00612198	-0.0111396	-0.0164168	-0.0232633	-0.0327097	-0.0456019	-0.0622969	-0.0822299	-0.103561	-0.124874	-0.142822	-0.1548	-0.158825	-0.153397	-0.139356	-0.116407	-0.0862256	-0.0514297	-0.0148033	0.0205014	0.051574	0.0763667	0.0939294	0.103166	0.104527	0.0989944	0.0876592	0.0717625	0.0526863	0.0320908	0.012654
'FSS2_29'	'cv'	'dtw'	-0.0591909	-0.096827	-0.13511	-0.157002	-0.149815	-0.123812	-0.0920727	-0.0590192	-0.029024	-0.00804186	0.00236898	0.00489763	0.00345697	0.0013809	0.000702767	0.00175394	0.00367979	0.0047288	0.00241498	-0.00563473	-0.0211011	-0.043544	-0.0712726	-0.101395	-0.129932	-0.153194	-0.166797	-0.16966	-0.161048	-0.142259	-0.115316	-0.0834538	-0.0498889	-0.0182546	0.00911079	0.0302777	0.0442431	0.0510233	0.0511211	0.0454246	0.0354067	0.0226357	0.0086399	-0.00513851	-0.0173666	-0.0267573	-0.0325468
'FSS2_29'	'ml'	'nw'	-0.0616372	-0.124345	-0.166309	-0.152562	-0.122023	-0.0913255	-0.0593717	-0.0296339	-0.00850611	0.00267488	0.00691014	0.00811399	0.00959745	0.0130696	0.0184841	0.0239163	0.0260941	0.0208972	0.00548076	-0.0209556	-0.0569715	-0.0985702	-0.139897	-0.175231	-0.198709	-0.205893	-0.194653	-0.165088	-0.120543	-0.0659813	-0.00738037	0.0494779	0.0991106	0.137238	0.161359	0.170929	0.166978	0.151466	0.126336	0.0951219	0.0612335	0.0275745	-0.0029522	-0.0275582	-0.044489	-0.05253	-0.0509385
'FSS2_29'	'ml'	'dtw'	-0.0612393	-0.122371	-0.153955	-0.138725	-0.112021	-0.0837726	-0.0530809	-0.0253424	-0.00647866	0.00271561	0.00515697	0.00490152	0.00547067	0.00867785	0.0142492	0.0204858	0.0239015	0.0207173	0.00761556	-0.0164595	-0.0499295	-0.089046	-0.128602	-0.162854	-0.186761	-0.195559	-0.186898	-0.161719	-0.123287	-0.0757887	-0.0248842	0.0237811	0.0656527	0.0974308	0.116883	0.124059	0.119782	0.106576	0.0866898	0.0631036	0.0386412	0.0156127	-0.00378328	-0.0179557	-0.0256386	-0.026305	-0.0197249
[truncated: 54 more columns]
