# Supplementary material for: Biomechanical mechanisms underlying the effect of minimalist footwear on walking stability in persons with a history of falls
Source: Commun Med (Lond). 2025 Dec 16;6:39. doi: 10.1038/s43856-025-01291-x (PMC12820056; doi:10.1038/s43856-025-01291-x)
Supplement: Supplementary file 6 — Supplementary Data 4 [file 43856_2025_1291_MOESM6_ESM.xlsx]

## Sheet: Supplementary Data 4
ID		MoSBf	MoSCv	MoSMl		HBf	HCv	HMl	KBf	KCv	KMl	ABf	ACv	AMl
FSS2_01		0.063073	0.079071	0.108463		1.68465	1.47105	1.68446	2.0332	1.70635	2.4045	3.64622	2.64342	3.26342
FSS2_02		0.075883	0.041781	0.074643		0.789046	0.969077	1.69427	1.18804	1.32549	1.53336	2.31566	2.40801	2.83354
FSS2_03		-0.028889	-0.072704	-0.00637		1.34337	1.14839	1.37192	1.11976	1.33374	1.21843	2.39335	1.88943	2.41596
FSS2_05		0.031943	0.063087	0.093425		1.42141	1.38983	1.43847	0.975293	0.984761	1.47333	2.70986	2.56672	3.19022
FSS2_06		0.098229	0.086146	0.134367		0.932291	0.748032	0.825509	1.64333	1.37916	2.00746	2.70053	2.13802	2.91479
FSS2_07		0.108035	0.120207	0.119235		1.06455	1.0045	1.2102	1.50405	1.25639	1.54269	3.00681	2.31892	3.1306
FSS2_08		0.009229	0.070529	0.093501		1.39449	0.988587	1.38223	1.91272	1.43605	1.59318	3.30986	3.23113	3.33921
FSS2_09		0.0906	0.121905	0.124085		1.46222	1.44337	1.32175	1.69222	1.501	1.68203	2.69205	2.16936	2.44394
FSS2_10		0.052476	0.061576	0.075916		0.930637	0.974784	1.14039	1.83961	1.26395	2.06423	3.54945	2.83247	3.34589
FSS2_11		0.061039	0.061513	0.067109		1.31919	1.55383	1.37778	1.90956	1.3832	1.59839	3.29734	2.62025	3.06626
FSS2_12		0.073856	0.127867	0.11268		1.25832	0.986616	1.21497	1.56719	1.46562	1.69025	2.94661	2.42683	2.716
FSS2_13		0.085095	0.109417	0.126042		1.07923	1.04884	1.22598	2.23354	2.21516	2.63104	3.8767	2.82303	3.50721
FSS2_14		0.004494	0.008212	0.04071		1.13609	1.17197	1.09673	1.4078	1.37289	1.08351	3.44094	2.83843	3.05059
FSS2_15		0.049645	0.085193	0.089403		1.72318	1.52754	1.80533	2.21196	1.64657	2.50568	3.26621	2.47908	3.21833
FSS2_16		0.040323	0.047917	0.044099		1.68125	1.72329	2.44335	1.21334	1.60307	1.8679	2.13229	2.35586	2.76913
FSS2_17		0.086032	0.106978	0.140063		1.55236	0.891283	1.58056	1.79088	1.57427	1.77412	3.33801	2.71976	3.14565
FSS2_18		0.108202	0.120419	0.150393		1.07448	1.22723	0.965523	2.15694	1.78661	2.50532	3.0768	2.74172	2.89992
FSS2_19		0.08753	0.083994	0.107318		1.53671	1.57058	1.47994	1.45979	1.50237	1.53452	2.6051	2.62177	2.86666
FSS2_20		0.002299	-0.022002	0.002023		1.0181	0.968612	1.09788	1.55295	1.63923	2.12288	3.24317	2.38081	2.43439
FSS2_21		0.029624	0.03214	0.035498		1.71976	1.39102	1.46532	1.30768	1.52094	1.10683	2.57281	2.5756	2.6488
FSS2_23		0.088472	0.111735	0.124216		1.11398	0.443373	1.16254	1.21152	1.44337	1.63658	1.50354	1.79128	2.12388
FSS2_24		0.119335	0.071387	0.128644		0.754818	0.563366	0.668771	1.1359	1.1755	0.769098	1.32956	1.22477	1.49425
FSS2_25		0.104836	0.123597	0.139884		0.874848	0.732039	0.795801	1.18149	1.32597	1.3003	1.52749	1.57916	1.51667
FSS2_26		0.030576	0.060081	0.078595		0.849113	1.38731	1.29647	0.566346	0.987239	0.930118	2.05474	1.85714	2.31325
FSS2_27		0.01545	0.020869	0.06814		1.3033	1.30119	1.31497	1.33695	1.29806	1.69499	2.49128	2.17944	2.0537
FSS2_29		0.066237	0.073829	0.106103		1.07822	1.21371	1.30005	0.934061	0.947993	1.27373	2.02367	1.72272	2.17928
FSS2_01		0.088621	0.067949	0.097212		1.57387	1.46417	1.71423	2.23211	1.79704	1.83316	3.11163	2.46357	2.99606
FSS2_02		0.076593	0.031451	0.056684		0.913455	0.959394	1.68427	1.24018	1.54414	1.73354	2.54835	2.31535	2.71976
FSS2_03		-0.039498	-0.077145	-0.029802		1.25913	1.05655	1.32998	0.88679	1.21806	0.991368	2.3679	1.78626	2.41275
FSS2_05		0.017366	0.055802	0.074416		1.55822	1.58614	1.63274	1.24833	1.24343	1.14063	2.77885	2.55072	3.2491
FSS2_06		0.089427	0.085623	0.131781		0.931061	0.747754	0.888197	1.16041	1.16449	1.51563	2.74268	1.90864	3.318
FSS2_07		0.102273	0.109239	0.110279		0.95319	0.981274	1.23612	1.61233	1.11003	1.4714	2.70037	2.21267	3.00574
FSS2_08		0.023422	0.073706	0.103334		1.12696	1.25315	1.06405	1.54367	1.32591	1.67556	3.06674	3.19613	3.19098
FSS2_09		0.099125	0.156737	0.121873		1.48374	1.35868	1.7178	1.46817	2.31019	1.98775	2.59578	2.13242	2.54235
FSS2_10		0.130991	0.100345	0.138804		0.956983	0.821782	0.8463	2.8679	1.77222	2.43414	3.08798	2.65089	2.98962
FSS2_11		0.041777	0.030909	0.038617		1.29584	1.41647	1.37827	1.54019	1.54299	1.6362	3.11423	2.90253	3.31469
FSS2_12		0.040828	0.102822	0.072448		1.30283	1.09274	1.39638	1.3688	1.51289	1.35419	2.94537	2.56666	2.83424
FSS2_13		0.143193	0.149069	0.1664		1.07923	1.09612	0.974141	2.23354	1.928	2.87891	3.8767	2.96446	3.11759
FSS2_14		0.023973	0.044487	0.085096		0.985137	0.979352	0.841908	1.68643	1.47327	1.74211	2.98956	2.56492	2.78894
FSS2_15		0.040064	0.07492	0.090548		1.72318	1.48563	1.77928	2.21196	1.21921	1.45634	3.26621	2.40224	3.37568
FSS2_16		0.032358	0.030802	0.03864		1.76743	2.00219	2.72335	1.14032	1.29612	1.54337	2.72046	2.90839	3.31335
FSS2_17		0.129543	0.13855	0.174828		1.12608	0.553354	1.28785	1.53583	2.29913	2.48556	2.75998	2.9679	3.29548
FSS2_18		0.178463	0.162979	0.197114		1.03996	1.22565	1.04673	3.67018	2.75188	3.37914	3.10469	2.4828	2.9546
FSS2_19		0.076064	0.072784	0.08918		1.46846	1.48438	1.6355	1.05872	1.48291	1.46239	2.44038	2.45669	2.78128
FSS2_20		0.070256	0.007286	0.043349		0.895832	0.90653	1.12851	2.08287	1.80938	2.09924	3.06522	2.25474	2.44063
FSS2_21		0.032576	0.036088	0.04707		1.60908	1.64008	1.70863	1.32433	1.44232	1.7913	2.40514	2.3692	2.56287
FSS2_23		0.143127	0.145738	0.173558		0.810688	0.243373	0.931484	1.76553	1.49128	1.59721	1.35538	1.54337	1.91634
FSS2_24		0.09291	0.053806	0.142264		0.802373	0.83252	0.755358	0.912454	0.870417	1.24755	1.41202	1.19487	1.91567
FSS2_25		0.159551	0.145782	0.161607		0.717513	0.775226	0.776996	2.08869	1.31856	1.52251	1.58011	1.53628	1.72922
FSS2_26		0.018756	0.059274	0.075942		0.765695	1.57102	1.35473	1.75684	0.94938	0.856474	1.21476	2.03222	2.31191
FSS2_27		0.028802	0.008586	0.055339		1.31962	1.32116	1.44091	1.40346	1.74112	1.67912	2.53707	2.41643	2.15087
FSS2_29		0.080708	0.083579	0.118934		0.745872	1.19526	1.18425	0.982911	1.16772	1.12028	1.64491	2.08353	1.83613

## Sheet: Sheet1
Variable	Description
ID	Participant identifier code.
Walk	Walking trial label (ie. ST -single task; DT - dual task).
MoSBf, MoSCv, MoSMl	Margin of Stability (MoS) values (meters) during barefoot (Bf), conventional supportive shoe (Cv), and minimal shoe (Ml) walking conditions, respectively.
HBf	Hip joint power (W/kg) during barefoot walking -range values.
KBf	Knee joint power (W/kg) during barefoot walking -range values.
ABf	Ankle joint power (W/kg) during barefoot walking -range values.
