# Supplementary material for: Biomechanical mechanisms underlying the effect of minimalist footwear on walking stability in persons with a history of falls
Source: Commun Med (Lond). 2025 Dec 16;6:39. doi: 10.1038/s43856-025-01291-x (PMC12820056; doi:10.1038/s43856-025-01291-x)
Supplement: Supplementary file 7 — Supplementary Data 5 [file 43856_2025_1291_MOESM7_ESM.xlsx]

## Sheet: Rectus Femoris
ID	Shoe	Walk
FSS2_01	BF	ST	0.0564709	0.0633284	0.0693329	0.0744783	0.0784383	0.0810887	0.0825025	0.0827688	0.0820493	0.0805504	0.0784146	0.0757363	0.0725732	0.069018	0.0651937	0.0613071	0.0575847	0.0541346	0.0508621	0.0475584	0.0441075	0.0404922	0.0368173	0.033255	0.0299873	0.0271481	0.024826	0.023043	0.021778	0.0209819	0.020534	0.0202927	0.020166	0.02013	0.0201972	0.0203658	0.020604	0.0208917	0.0212109	0.0215195	0.0217789	0.0219649	0.0220584	0.0220774	0.0220499	0.0220058	0.0219831
FSS2_05	BF	ST	0.0307673	0.0334978	0.0356859	0.0370791	0.0376707	0.0376754	0.0374734	0.0373222	0.0372647	0.037232	0.0372286	0.0372417	0.0371468	0.0367989	0.0361592	0.0352241	0.0339205	0.0322007	0.0300909	0.0277276	0.025257	0.0228336	0.0205397	0.0184814	0.016704	0.0152599	0.0141554	0.0133343	0.0127142	0.0122456	0.0119323	0.0117961	0.0118351	0.0120481	0.0124247	0.0129094	0.0134179	0.0138687	0.0141913	0.014294	0.0141124	0.0136909	0.0131651	0.0126622	0.0122421	0.0118909	0.0115986
FSS2_06	BF	ST	0.016427	0.0174828	0.0187604	0.0202617	0.0219983	0.0239889	0.0261923	0.0285582	0.0310261	0.0335423	0.0361403	0.0388751	0.0418052	0.0448292	0.0478378	0.0508457	0.053767	0.0563214	0.0581682	0.0589394	0.0583201	0.0562198	0.052821	0.0484737	0.043698	0.0388434	0.0342863	0.0302811	0.0270762	0.0247619	0.0232623	0.0223876	0.0219048	0.0216302	0.0214018	0.0211491	0.0209106	0.0207569	0.0207102	0.0207777	0.0209417	0.0212251	0.0216799	0.0223378	0.0231722	0.0241197	0.0250534
FSS2_07	BF	ST	0.0188234	0.0195825	0.02039	0.021241	0.0221699	0.0232509	0.0244936	0.0257795	0.0269459	0.0279461	0.0288269	0.0296501	0.0303883	0.0309359	0.0312227	0.0312329	0.0310032	0.030644	0.0302361	0.0298214	0.0294569	0.029138	0.028752	0.0281488	0.027273	0.0261286	0.0248027	0.0234697	0.0222719	0.0212546	0.0204227	0.0197405	0.0191589	0.0186606	0.0182527	0.0179322	0.0176869	0.017497	0.0173718	0.0173124	0.01729	0.0172625	0.0172084	0.0171285	0.0170453	0.0170039	0.0170211
FSS2_08	BF	ST	0.024586	0.0228404	0.0211057	0.0193798	0.017782	0.0163693	0.0151527	0.0141069	0.0131842	0.0123481	0.0116042	0.0109677	0.0104484	0.010055	0.00979249	0.00965868	0.00964532	0.00972232	0.00983914	0.0099521	0.01004	0.0101027	0.0101541	0.0102415	0.0104331	0.0107838	0.0113436	0.0121549	0.0132607	0.0146971	0.0164856	0.0186172	0.0210099	0.0235132	0.0259682	0.028229	0.0301797	0.0317097	0.0327164	0.033161	0.0330613	0.0325184	0.0316234	0.0304548	0.0291004	0.0275769	0.0259035
FSS2_09	BF	ST	0.0187418	0.0198547	0.0210589	0.0221931	0.0230765	0.0235898	0.0237402	0.0237095	0.023755	0.0240433	0.0245699	0.025251	0.0260691	0.0270115	0.0280497	0.0290264	0.0298204	0.0304051	0.0307451	0.030741	0.0303242	0.0295555	0.0285714	0.0275201	0.0265111	0.0256313	0.0249023	0.0242332	0.0234891	0.0225971	0.021597	0.0205818	0.0196259	0.0187674	0.0180083	0.01732	0.0167065	0.0161934	0.0157834	0.0154373	0.0151175	0.0148423	0.0146537	0.0145745	0.0145632	0.0145805	0.014621
FSS2_10	BF	ST	NaN	NaN	NaN	NaN	NaN	NaN	NaN	NaN	NaN	NaN	NaN	NaN	NaN	NaN	NaN	NaN	NaN	NaN	NaN	NaN	NaN	NaN	NaN	NaN	NaN	NaN	NaN	NaN	NaN	NaN	NaN	NaN	NaN	NaN	NaN	NaN	NaN	NaN	NaN	NaN	NaN	NaN	NaN	NaN	NaN	NaN	NaN
FSS2_11	BF	ST	0.0251372	0.0269354	0.0288283	0.0306524	0.0321951	0.0333431	0.0340827	0.0344966	0.0347479	0.0349572	0.0351795	0.0354781	0.0358441	0.03624	0.0366356	0.0369714	0.0372063	0.0372819	0.0371523	0.0368125	0.0361895	0.035212	0.0339398	0.0325214	0.0311636	0.030034	0.0291673	0.0285393	0.0281341	0.0278804	0.0276577	0.0273405	0.0268384	0.0261478	0.0253596	0.0246106	0.0239851	0.0235228	0.0232339	0.0230662	0.0229565	0.0228917	0.022863	0.0228724	0.0229122	0.0229632	0.0230533
FSS2_12	BF	ST	0.0491971	0.0489702	0.0481201	0.0466776	0.0448528	0.0429262	0.0409886	0.0389899	0.0368559	0.0345226	0.0319986	0.0293953	0.0268645	0.0245222	0.0224383	0.0206472	0.0191693	0.0179874	0.0170394	0.0162692	0.0156438	0.0151312	0.0146952	0.0143217	0.013993	0.0137053	0.0134662	0.0132818	0.0131412	0.0130208	0.0128894	0.0127482	0.0126478	0.0126145	0.012661	0.012798	0.0130514	0.0134528	0.0140422	0.0148467	0.0158791	0.0171236	0.0184887	0.0198745	0.0213115	0.0228573	0.0244744
FSS2_13	BF	ST	0.0326911	0.0335819	0.0342013	0.0345369	0.0347613	0.0349107	0.0348501	0.0345073	0.0340108	0.0335056	0.03299	0.0323547	0.0316257	0.0309453	0.0303999	0.0299164	0.0293727	0.0286162	0.0276182	0.02644	0.0252169	0.0241188	0.0232661	0.0226753	0.0222726	0.0219697	0.021671	0.0213283	0.0209553	0.0206177	0.0204009	0.0203421	0.0204456	0.0206376	0.0208165	0.0208896	0.020841	0.0207068	0.0204891	0.0201766	0.0198056	0.019452	0.0191665	0.0189667	0.0188529	0.0188229	0.0188709
FSS2_14	BF	ST	0.196138	0.195409	0.194337	0.193824	0.194273	0.195299	0.195829	0.194602	0.190785	0.184371	0.17595	0.166593	0.157059	0.147876	0.139383	0.131704	0.12476	0.118254	0.112013	0.105864	0.0997416	0.0937374	0.0880165	0.0827317	0.0781147	0.0742404	0.0712266	0.0691428	0.0680072	0.0677523	0.068189	0.069106	0.0702445	0.0713803	0.0723453	0.0731214	0.0737164	0.074113	0.0743178	0.0743891	0.0744045	0.0745137	0.075007	0.0761621	0.0781301	0.0808664	0.0841203
FSS2_15	BF	ST	0.0460489	0.0521073	0.0589588	0.0668662	0.0759625	0.086262	0.0973062	0.108444	0.118773	0.127487	0.13397	0.137638	0.137784	0.134185	0.126976	0.116897	0.104879	0.0921588	0.0797162	0.0681346	0.057807	0.0489977	0.0418415	0.0362629	0.0318704	0.0282856	0.0252654	0.0228254	0.0211157	0.0203115	0.0205392	0.0217829	0.0239473	0.0267922	0.0298156	0.0324584	0.0345059	0.0360482	0.0371307	0.0376384	0.0375319	0.0370525	0.0365998	0.0364371	0.0365306	0.0366226	0.036418
FSS2_16	BF	ST	0.0196064	0.0221818	0.0247782	0.027393	0.0299316	0.0324021	0.0348865	0.0374561	0.0399996	0.0421903	0.0436169	0.043906	0.0428879	0.0406012	0.0372772	0.0332236	0.0288326	0.0245568	0.0207028	0.0174636	0.0149453	0.0131203	0.0118788	0.0110961	0.0106465	0.010402	0.0102619	0.0101692	0.010107	0.0100954	0.0101537	0.0102909	0.0104968	0.0107633	0.0111226	0.0115994	0.0121692	0.0127558	0.0132396	0.0134816	0.0133993	0.0130355	0.0125114	0.0119267	0.011358	0.0108512	0.010408
FSS2_17	BF	ST	0.0257895	0.0265699	0.0270746	0.0272778	0.0271841	0.026852	0.0263844	0.0258728	0.0253515	0.0247703	0.0240517	0.0231472	0.0220873	0.020972	0.0198663	0.0187832	0.0177219	0.0166855	0.0157115	0.0148553	0.0141103	0.0134734	0.0129593	0.0125557	0.0122209	0.0119075	0.0115961	0.01127	0.0109311	0.0106161	0.0103508	0.010128	0.00991524	0.00969278	0.00944597	0.0091729	0.00888454	0.0085962	0.00833625	0.00813804	0.00802722	0.00801533	0.00809031	0.00822269	0.00838356	0.00855681	0.00875924
FSS2_18	BF	ST	NaN	NaN	NaN	NaN	NaN	NaN	NaN	NaN	NaN	NaN	NaN	NaN	NaN	NaN	NaN	NaN	NaN	NaN	NaN	NaN	NaN	NaN	NaN	NaN	NaN	NaN	NaN	NaN	NaN	NaN	NaN	NaN	NaN	NaN	NaN	NaN	NaN	NaN	NaN	NaN	NaN	NaN	NaN	NaN	NaN	NaN	NaN
FSS2_19	BF	ST	NaN	NaN	NaN	NaN	NaN	NaN	NaN	NaN	NaN	NaN	NaN	NaN	NaN	NaN	NaN	NaN	NaN	NaN	NaN	NaN	NaN	NaN	NaN	NaN	NaN	NaN	NaN	NaN	NaN	NaN	NaN	NaN	NaN	NaN	NaN	NaN	NaN	NaN	NaN	NaN	NaN	NaN	NaN	NaN	NaN	NaN	NaN
FSS2_20	BF	ST	NaN	NaN	NaN	NaN	NaN	NaN	NaN	NaN	NaN	NaN	NaN	NaN	NaN	NaN	NaN	NaN	NaN	NaN	NaN	NaN	NaN	NaN	NaN	NaN	NaN	NaN	NaN	NaN	NaN	NaN	NaN	NaN	NaN	NaN	NaN	NaN	NaN	NaN	NaN	NaN	NaN	NaN	NaN	NaN	NaN	NaN	NaN
FSS2_21	BF	ST	0.130214	0.141871	0.148331	0.149828	0.146599	0.139617	0.130589	0.121127	0.112304	0.104745	0.0987409	0.0943851	0.0915988	0.090181	0.0895895	0.0890931	0.0881796	0.0865764	0.0844575	0.0821453	0.07987	0.0777325	0.0757545	0.0738916	0.0719285	0.0696339	0.0667092	0.0631258	0.0590248	0.0545817	0.0500677	0.0457691	0.0420144	0.0389884	0.0367457	0.0352789	0.0345312	0.0343372	0.0344503	0.0346849	0.0348882	0.0349412	0.034774	0.0343856	0.033815	0.0330667	0.0321189
FSS2_22	BF	ST	NaN	NaN	NaN	NaN	NaN	NaN	NaN	NaN	NaN	NaN	NaN	NaN	NaN	NaN	NaN	NaN	NaN	NaN	NaN	NaN	NaN	NaN	NaN	NaN	NaN	NaN	NaN	NaN	NaN	NaN	NaN	NaN	NaN	NaN	NaN	NaN	NaN	NaN	NaN	NaN	NaN	NaN	NaN	NaN	NaN	NaN	NaN
FSS2_23	BF	ST	NaN	NaN	NaN	NaN	NaN	NaN	NaN	NaN	NaN	NaN	NaN	NaN	NaN	NaN	NaN	NaN	NaN	NaN	NaN	NaN	NaN	NaN	NaN	NaN	NaN	NaN	NaN	NaN	NaN	NaN	NaN	NaN	NaN	NaN	NaN	NaN	NaN	NaN	NaN	NaN	NaN	NaN	NaN	NaN	NaN	NaN	NaN
FSS2_24	BF	ST	0.0507013	0.0574128	0.0647429	0.0722237	0.0791665	0.0845241	0.0876631	0.0889781	0.0890278	0.0880213	0.085729	0.081797	0.0763528	0.0701764	0.0640832	0.0583897	0.05311	0.0484987	0.0447817	0.0420172	0.0402439	0.0394615	0.0396843	0.0408638	0.042756	0.0449175	0.0471322	0.0491568	0.0507515	0.051978	0.0528116	0.0531199	0.0529359	0.0521944	0.0508239	0.0488229	0.0464047	0.0438755	0.0414243	0.0389992	0.0363715	0.0334211	0.0303018	0.0273007	0.0246988	0.0226505	0.0211466
FSS2_25	BF	ST	NaN	NaN	NaN	NaN	NaN	NaN	NaN	NaN	NaN	NaN	NaN	NaN	NaN	NaN	NaN	NaN	NaN	NaN	NaN	NaN	NaN	NaN	NaN	NaN	NaN	NaN	NaN	NaN	NaN	NaN	NaN	NaN	NaN	NaN	NaN	NaN	NaN	NaN	NaN	NaN	NaN	NaN	NaN	NaN	NaN	NaN	NaN
FSS2_26	BF	ST	0.00845085	0.00882822	0.00912012	0.0093797	0.00970702	0.010312	0.0113742	0.0129749	0.0151482	0.0178336	0.0208045	0.023671	0.0260344	0.0277068	0.0286054	0.0285065	0.0274907	0.025746	0.0234055	0.0206915	0.0178891	0.0151026	0.012425	0.0101034	0.00828685	0.00697127	0.00608824	0.00555867	0.00526464	0.0050803	0.00493025	0.00478561	0.00463487	0.0044865	0.00438115	0.00436302	0.00446781	0.00470954	0.00505947	0.00546499	0.00588708	0.00627829	0.00658479	0.00675821	0.00676544	0.00659791	0.00631046
FSS2_27	BF	ST	0.0301031	0.0325433	0.0343979	0.0357521	0.036504	0.0366019	0.0360987	0.0350787	0.0336101	0.0317699	0.0296124	0.0271846	0.0245585	0.0218361	0.0191394	0.0165649	0.0141589	0.0119616	0.010023	0.00837737	0.00705813	0.00606376	0.00536055	0.0049093	0.00466557	0.0045762	0.00459656	0.00468811	0.00481289	0.00493746	0.00504654	0.00515571	0.00528489	0.00543972	0.00560698	0.00577369	0.00594024	0.00608513	0.00617391	0.00619692	0.00616026	0.00607979	0.00598184	0.00589429	0.00586065	0.00595631	0.0062823
FSS2_29	BF	ST	0.0248506	0.0273954	0.0297611	0.031825	0.0333862	0.0344464	0.0351177	0.0355042	0.0355827	0.0354316	0.035259	0.0352421	0.0353685	0.0354787	0.035409	0.0350523	0.0343368	0.0332281	0.0316469	0.0296391	0.0274656	0.0254276	0.0235813	0.0218738	0.0202549	0.0187387	0.017309	0.0159552	0.0146653	0.0134546	0.0123514	0.0113902	0.010604	0.0100128	0.00961032	0.00938283	0.00932396	0.0094391	0.00970621	0.0100563	0.0104093	0.0107079	0.0109127	0.0109812	0.0108835	0.0106632	0.0103986
FSS2_01	BF	DT	0.0483717	0.052944	0.0570236	0.0606865	0.0638413	0.0664695	0.0686261	0.0702822	0.071131	0.0708706	0.0694124	0.066997	0.0641144	0.0611131	0.0581175	0.055098	0.0519684	0.0487218	0.0455086	0.0424873	0.0397094	0.0372048	0.0349878	0.033028	0.0312686	0.0296581	0.0281717	0.0267897	0.0255064	0.0243675	0.0234156	0.0226568	0.0220955	0.0217342	0.0215294	0.0214085	0.0213064	0.0211949	0.021083	0.0210155	0.0210406	0.0211567	0.0213507	0.0216008	0.0218818	0.0221706	0.0224286
FSS2_05	BF	DT	0.0332537	0.0361311	0.038331	0.0400057	0.0411573	0.0418649	0.0422916	0.0426032	0.042887	0.0431433	0.0433804	0.0436309	0.0437714	0.043603	0.0429687	0.0418829	0.0403566	0.0384073	0.0360798	0.0335313	0.0309247	0.0283972	0.0260259	0.0238219	0.0217685	0.0199011	0.018244	0.0168198	0.015676	0.0148521	0.0143281	0.0140389	0.0139093	0.0138987	0.0140478	0.0144138	0.0149949	0.0157106	0.016425	0.0170092	0.0173976	0.0175783	0.0175586	0.0173525	0.017008	0.0165826	0.0160941
FSS2_06	BF	DT	0.0127916	0.0133845	0.0141446	0.0151764	0.0165641	0.0184068	0.0207887	0.0237645	0.0273964	0.0316793	0.0365712	0.0420349	0.0480581	0.0546496	0.0617089	0.0690755	0.0763688	0.0830911	0.0887199	0.0927662	0.0948701	0.0949698	0.0929797	0.089121	0.083552	0.0767698	0.0693262	0.0617171	0.0544905	0.0479861	0.0423248	0.0375226	0.0335165	0.0302179	0.0275492	0.0254553	0.0238168	0.0225095	0.0214432	0.0206115	0.020013	0.0196349	0.0195074	0.0196547	0.0200636	0.0207345	0.0216542
FSS2_07	BF	DT	0.017962	0.0186901	0.0195391	0.0205407	0.0216574	0.0228324	0.0240265	0.0252439	0.0264266	0.0274367	0.0282259	0.0288722	0.029494	0.0301832	0.0309203	0.0315988	0.0321651	0.0325962	0.0328712	0.0328905	0.0325377	0.0318148	0.0308259	0.0297393	0.0286632	0.0276458	0.0267197	0.0258843	0.0250964	0.0243142	0.0235242	0.0226867	0.0217788	0.0208415	0.0199601	0.0191991	0.0185879	0.0181457	0.0178431	0.0176413	0.0175171	0.0174527	0.0174566	0.0175234	0.0176346	0.0177698	0.0179174
FSS2_08	BF	DT	0.0259541	0.0260705	0.026264	0.0264826	0.02659	0.0263934	0.0258041	0.0248535	0.0236185	0.0222045	0.0206536	0.0190232	0.0174134	0.0159262	0.0146142	0.0134994	0.0126018	0.0119221	0.0114436	0.0111296	0.0109452	0.0108652	0.0108845	0.0109898	0.0111486	0.0113338	0.0115441	0.0118105	0.0121934	0.0127236	0.0134119	0.0142655	0.0153058	0.0165606	0.0180365	0.0196901	0.0214983	0.0234646	0.0255889	0.0278314	0.03019	0.0327034	0.035427	0.0383713	0.0414032	0.0442853	0.046764
FSS2_09	BF	DT	0.0154018	0.0157906	0.0164191	0.0173025	0.0184282	0.0197703	0.0211936	0.0225009	0.0235578	0.0243315	0.0248468	0.025208	0.0254929	0.0257767	0.0261136	0.0265157	0.0270028	0.0275226	0.0279583	0.0282494	0.0283901	0.0284429	0.0284269	0.0283385	0.0281833	0.0279378	0.0275991	0.027191	0.0267224	0.0261732	0.0254672	0.0245341	0.0233779	0.0220827	0.020782	0.0195911	0.0185382	0.0176123	0.0168474	0.016266	0.0158592	0.0155758	0.0153625	0.0151741	0.0149975	0.0148587	0.0147683
FSS2_10	BF	DT	NaN	NaN	NaN	NaN	NaN	NaN	NaN	NaN	NaN	NaN	NaN	NaN	NaN	NaN	NaN	NaN	NaN	NaN	NaN	NaN	NaN	NaN	NaN	NaN	NaN	NaN	NaN	NaN	NaN	NaN	NaN	NaN	NaN	NaN	NaN	NaN	NaN	NaN	NaN	NaN	NaN	NaN	NaN	NaN	NaN	NaN	NaN
FSS2_11	BF	DT	0.0249407	0.0260266	0.0269948	0.0279079	0.0288054	0.0296485	0.0303303	0.0307966	0.0311071	0.0313538	0.0316493	0.0320577	0.0325692	0.0331405	0.0336597	0.0339953	0.034111	0.0340377	0.0337999	0.0334214	0.0329444	0.0324067	0.0318279	0.0312057	0.0305522	0.0298825	0.0292242	0.0285861	0.0279363	0.0272551	0.026592	0.0259772	0.0253734	0.0247462	0.0241161	0.0235227	0.0230052	0.0225498	0.0221286	0.0217414	0.0214182	0.0211743	0.0210197	0.0209639	0.0209733	0.0210032	0.0210311
FSS2_12	BF	DT	0.0453249	0.0454825	0.0455341	0.0454185	0.0450208	0.0442381	0.0429872	0.0413298	0.0394641	0.0374359	0.0352113	0.0327372	0.0300316	0.0272341	0.0245436	0.0221284	0.0200848	0.0184214	0.0171122	0.0160995	0.015322	0.0147251	0.0142855	0.0139825	0.0137725	0.0136233	0.0135078	0.013401	0.0133047	0.013223	0.0131749	0.0131929	0.0132925	0.013484	0.0137874	0.0142438	0.014893	0.0157476	0.0167926	0.0179869	0.0192442	0.0204517	0.0215045	0.0223143	0.0227882	0.0229577	0.0229622
FSS2_13	BF	DT	0.0210992	0.0215321	0.0222096	0.0229405	0.0236722	0.0243306	0.0249153	0.0255308	0.0262428	0.0269435	0.0275036	0.0279054	0.0282011	0.0284616	0.0286804	0.0287742	0.0286913	0.0284043	0.0279901	0.0274871	0.0268441	0.0260205	0.0250627	0.0240371	0.0230085	0.0220152	0.0210532	0.0201645	0.0194369	0.018897	0.0185444	0.0183238	0.0182092	0.0181957	0.0182888	0.0184475	0.0186055	0.0187077	0.0186866	0.0185283	0.0182823	0.0180463	0.0178573	0.0176911	0.0175475	0.0174452	0.0173907
FSS2_14	BF	DT	0.26724	0.298169	0.328506	0.356199	0.377963	0.390483	0.391774	0.382481	0.365051	0.343646	0.322952	0.3062	0.29434	0.28621	0.279467	0.272326	0.263472	0.252618	0.239869	0.225384	0.20924	0.191688	0.173359	0.155397	0.139	0.124874	0.113056	0.10333	0.0954195	0.0890682	0.0839715	0.0799271	0.0768255	0.0745485	0.0729482	0.0718485	0.0711036	0.0706551	0.0704445	0.0703528	0.0703809	0.0705813	0.0709332	0.0713793	0.0718259	0.0722119	0.0725831
FSS2_15	BF	DT	0.0639535	0.0699309	0.0756917	0.0811307	0.0856537	0.0888818	0.0911946	0.0934262	0.0960967	0.0997359	0.104678	0.110715	0.117102	0.122953	0.127607	0.130697	0.131824	0.130734	0.126653	0.118922	0.108111	0.0954236	0.082481	0.0704875	0.0601017	0.0514648	0.0443301	0.038317	0.0332311	0.0290257	0.0256918	0.0231997	0.0215417	0.0206994	0.0205826	0.0210818	0.0221497	0.0237098	0.0256433	0.0277396	0.0295786	0.0307666	0.0312717	0.0313616	0.0314584	0.0319545	0.0329618
FSS2_16	BF	DT	0.0152566	0.0172226	0.0194036	0.0219904	0.0249814	0.0282787	0.0316167	0.0346644	0.0371878	0.0391856	0.0407856	0.0421674	0.0433273	0.0439752	0.0437048	0.042258	0.0396823	0.0362591	0.032346	0.0283124	0.0244638	0.021029	0.0181369	0.0158278	0.0140902	0.0128608	0.0120299	0.011484	0.0110884	0.0107387	0.0103995	0.0100895	0.00983337	0.00966431	0.00962342	0.00974477	0.010033	0.0104856	0.0110863	0.0117952	0.0125401	0.013215	0.0137023	0.0138966	0.0137567	0.0133266	0.0127092
FSS2_17	BF	DT	0.0175988	0.0182158	0.0189745	0.0198245	0.0206473	0.0213202	0.0217152	0.021818	0.0217163	0.0214793	0.0211493	0.0207571	0.0203536	0.0199669	0.019522	0.0189678	0.0183334	0.0176559	0.0169546	0.0162662	0.0155793	0.0148443	0.0141243	0.013527	0.0131129	0.0128461	0.0126385	0.0124268	0.0122044	0.011978	0.0117328	0.0115065	0.0113059	0.011088	0.0108166	0.0104935	0.0101599	0.00984143	0.0095596	0.00932923	0.00914738	0.00900074	0.00886132	0.00872938	0.00863245	0.00857078	0.0085077
FSS2_18	BF	DT	NaN	NaN	NaN	NaN	NaN	NaN	NaN	NaN	NaN	NaN	NaN	NaN	NaN	NaN	NaN	NaN	NaN	NaN	NaN	NaN	NaN	NaN	NaN	NaN	NaN	NaN	NaN	NaN	NaN	NaN	NaN	NaN	NaN	NaN	NaN	NaN	NaN	NaN	NaN	NaN	NaN	NaN	NaN	NaN	NaN	NaN	NaN
FSS2_19	BF	DT	NaN	NaN	NaN	NaN	NaN	NaN	NaN	NaN	NaN	NaN	NaN	NaN	NaN	NaN	NaN	NaN	NaN	NaN	NaN	NaN	NaN	NaN	NaN	NaN	NaN	NaN	NaN	NaN	NaN	NaN	NaN	NaN	NaN	NaN	NaN	NaN	NaN	NaN	NaN	NaN	NaN	NaN	NaN	NaN	NaN	NaN	NaN
FSS2_20	BF	DT	NaN	NaN	NaN	NaN	NaN	NaN	NaN	NaN	NaN	NaN	NaN	NaN	NaN	NaN	NaN	NaN	NaN	NaN	NaN	NaN	NaN	NaN	NaN	NaN	NaN	NaN	NaN	NaN	NaN	NaN	NaN	NaN	NaN	NaN	NaN	NaN	NaN	NaN	NaN	NaN	NaN	NaN	NaN	NaN	NaN	NaN	NaN
FSS2_21	BF	DT	0.0731326	0.0779219	0.0827977	0.0889188	0.0968798	0.106548	0.11707	0.127197	0.135719	0.141964	0.145671	0.146938	0.146069	0.143056	0.137861	0.130928	0.123111	0.115444	0.108834	0.103901	0.100527	0.0979622	0.0955354	0.0928365	0.0895995	0.0859085	0.081885	0.0776533	0.0734233	0.0693508	0.0655934	0.0625215	0.0603601	0.0589972	0.0580061	0.0568591	0.0552081	0.0528378	0.0497178	0.046309	0.0430025	0.0400362	0.0375091	0.0354238	0.0337097	0.0322605	0.0309888
FSS2_22	BF	DT	NaN	NaN	NaN	NaN	NaN	NaN	NaN	NaN	NaN	NaN	NaN	NaN	NaN	NaN	NaN	NaN	NaN	NaN	NaN	NaN	NaN	NaN	NaN	NaN	NaN	NaN	NaN	NaN	NaN	NaN	NaN	NaN	NaN	NaN	NaN	NaN	NaN	NaN	NaN	NaN	NaN	NaN	NaN	NaN	NaN	NaN	NaN
FSS2_23	BF	DT	NaN	NaN	NaN	NaN	NaN	NaN	NaN	NaN	NaN	NaN	NaN	NaN	NaN	NaN	NaN	NaN	NaN	NaN	NaN	NaN	NaN	NaN	NaN	NaN	NaN	NaN	NaN	NaN	NaN	NaN	NaN	NaN	NaN	NaN	NaN	NaN	NaN	NaN	NaN	NaN	NaN	NaN	NaN	NaN	NaN	NaN	NaN
FSS2_24	BF	DT	0.0684317	0.0647373	0.0618743	0.0602646	0.0595972	0.0592385	0.0588427	0.0582883	0.0577574	0.0576675	0.058158	0.0591791	0.0606207	0.0622103	0.0635327	0.0643438	0.0645061	0.063959	0.0627057	0.061032	0.059296	0.0576022	0.0560323	0.0544844	0.0526357	0.0501875	0.0473083	0.0442997	0.0414214	0.0388878	0.0367283	0.0347829	0.0329755	0.0313535	0.0298769	0.0284864	0.0272509	0.0262641	0.0255145	0.0249408	0.0245807	0.0245342	0.0249623	0.0260485	0.0279089	0.0304604	0.0334329
FSS2_25	BF	DT	NaN	NaN	NaN	NaN	NaN	NaN	NaN	NaN	NaN	NaN	NaN	NaN	NaN	NaN	NaN	NaN	NaN	NaN	NaN	NaN	NaN	NaN	NaN	NaN	NaN	NaN	NaN	NaN	NaN	NaN	NaN	NaN	NaN	NaN	NaN	NaN	NaN	NaN	NaN	NaN	NaN	NaN	NaN	NaN	NaN	NaN	NaN
FSS2_26	BF	DT	0.00706523	0.00761247	0.00804441	0.00827872	0.00826184	0.00803573	0.00772818	0.00746053	0.00730258	0.0073573	0.00771662	0.00845553	0.00969851	0.0115032	0.0138668	0.0167069	0.0199383	0.0233991	0.0267567	0.0293659	0.0303286	0.02953	0.027482	0.0246567	0.0215454	0.0185728	0.0158979	0.0135372	0.0114257	0.00956383	0.00802367	0.00683785	0.00597686	0.00537411	0.00498558	0.00474911	0.00457437	0.00440744	0.00422483	0.0040223	0.00385442	0.00376348	0.00376327	0.0038758	0.00411521	0.00446425	0.00489577
FSS2_27	BF	DT	0.0207414	0.0239413	0.0271064	0.0301002	0.0326616	0.0345429	0.0356325	0.0360077	0.0358438	0.0353254	0.0345198	0.0334334	0.0320876	0.0305464	0.0287708	0.0267531	0.0245231	0.02213	0.0196786	0.017249	0.0148878	0.0126395	0.0105685	0.00877321	0.00731376	0.00616812	0.005295	0.00466554	0.00425761	0.00404961	0.00401516	0.00411911	0.00432349	0.00459175	0.0048875	0.00518578	0.00546711	0.00569769	0.00585666	0.00595458	0.00604807	0.00619644	0.00642588	0.00672737	0.00705602	0.00734572	0.00756468
FSS2_29	BF	DT	0.0185925	0.020161	0.0216825	0.0230294	0.0242522	0.0255351	0.0270739	0.0290198	0.0314455	0.0343238	0.0374066	0.040409	0.0432006	0.045521	0.0469287	0.0471696	0.0463619	0.0448304	0.0428847	0.0407803	0.038668	0.0367782	0.0352453	0.0340342	0.0329683	0.0317802	0.0303939	0.0288299	0.0271496	0.0253924	0.0236451	0.0219762	0.0204587	0.0190729	0.0177868	0.0165798	0.015418	0.0142597	0.0131184	0.0120894	0.0112846	0.0107487	0.0104808	0.0104331	0.0105338	0.0107094	0.0108607
FSS2_01	CV	ST	0.0458794	0.0490929	0.0516292	0.0536866	0.0555122	0.0573509	0.0593784	0.0615892	0.0638057	0.0657838	0.0673961	0.0685187	0.0690385	0.0688591	0.0679418	0.0661343	0.0633004	0.0595571	0.0553382	0.0510448	0.046857	0.0428704	0.0392063	0.035884	0.0328725	0.0301372	0.0276341	0.0252929	0.0231802	0.0214614	0.0202458	0.0195614	0.0193489	0.0194536	0.0196954	0.0199629	0.0202098	0.0203987	0.020501	0.020516	0.0204388	0.0202559	0.0199495	0.0195569	0.0191568	0.0188013	0.0185224
FSS2_05	CV	ST	0.0882619	0.087413	0.0831083	0.0769653	0.070618	0.0654871	0.0627472	0.0629871	0.0659361	0.0705667	0.0753514	0.0787557	0.0797263	0.0780976	0.0744788	0.0696661	0.0642373	0.0585424	0.0529095	0.0475067	0.0423789	0.037497	0.0328558	0.028523	0.0246167	0.0213111	0.0186877	0.016711	0.0153286	0.0144847	0.014076	0.0139865	0.0141146	0.0143806	0.0147202	0.0151107	0.0155946	0.0161526	0.0166538	0.016982	0.0171082	0.0170272	0.0167652	0.0163921	0.0159507	0.0154267	0.0148055
FSS2_06	CV	ST	0.0185925	0.020161	0.0216825	0.0230294	0.0242522	0.0255351	0.0270739	0.0290198	0.0314455	0.0343238	0.0374066	0.040409	0.0432006	0.045521	0.0469287	0.0471696	0.0463619	0.0448304	0.0428847	0.0407803	0.038668	0.0367782	0.0352453	0.0340342	0.0329683	0.0317802	0.0303939	0.0288299	0.0271496	0.0253924	0.0236451	0.0219762	0.0204587	0.0190729	0.0177868	0.0165798	0.015418	0.0142597	0.0131184	0.0120894	0.0112846	0.0107487	0.0104808	0.0104331	0.0105338	0.0107094	0.0108607
FSS2_07	CV	ST	NaN	NaN	NaN	NaN	NaN	NaN	NaN	NaN	NaN	NaN	NaN	NaN	NaN	NaN	NaN	NaN	NaN	NaN	NaN	NaN	NaN	NaN	NaN	NaN	NaN	NaN	NaN	NaN	NaN	NaN	NaN	NaN	NaN	NaN	NaN	NaN	NaN	NaN	NaN	NaN	NaN	NaN	NaN	NaN	NaN	NaN	NaN
FSS2_08	CV	ST	0.0267537	0.0270529	0.026721	0.0258292	0.0244492	0.022636	0.0204282	0.0179991	0.015569	0.0133107	0.0113333	0.00970185	0.00843777	0.00752869	0.00694413	0.00663708	0.00655635	0.00664996	0.00686089	0.0071367	0.00744871	0.00779491	0.0081811	0.00864216	0.00924526	0.0100335	0.0110224	0.0122259	0.0136269	0.0151619	0.01675	0.018325	0.0198538	0.0213384	0.0227733	0.0241527	0.025482	0.0268005	0.0281594	0.0295614	0.0309231	0.0320517	0.0327864	0.033125	0.0331065	0.0328314	0.0322871
FSS2_09	CV	ST	0.021495	0.0227826	0.0242286	0.0257157	0.0272287	0.0288837	0.0308101	0.0331495	0.0359058	0.0388678	0.0416225	0.0437644	0.0449228	0.0450988	0.0445227	0.043657	0.0428363	0.0422036	0.0420126	0.04243	0.0434499	0.0447896	0.046111	0.0471166	0.0476079	0.0474959	0.0467213	0.0452361	0.0431139	0.0405896	0.037948	0.0354155	0.0330256	0.0307774	0.0287548	0.0270675	0.0257373	0.024771	0.0241245	0.0236331	0.0231872	0.0227657	0.0223319	0.0219375	0.0216307	0.0213559	0.0210528
FSS2_10	CV	ST	NaN	NaN	NaN	NaN	NaN	NaN	NaN	NaN	NaN	NaN	NaN	NaN	NaN	NaN	NaN	NaN	NaN	NaN	NaN	NaN	NaN	NaN	NaN	NaN	NaN	NaN	NaN	NaN	NaN	NaN	NaN	NaN	NaN	NaN	NaN	NaN	NaN	NaN	NaN	NaN	NaN	NaN	NaN	NaN	NaN	NaN	NaN
FSS2_11	CV	ST	0.0202265	0.0212626	0.0221778	0.0229798	0.0237193	0.0244593	0.0252001	0.0259261	0.0266135	0.027269	0.0279192	0.0285683	0.0291749	0.0296749	0.0300251	0.0302252	0.0302942	0.0301897	0.0298978	0.029378	0.0285903	0.0275727	0.0264138	0.0251985	0.0240005	0.0228557	0.0217884	0.0208389	0.0200476	0.0194496	0.0190268	0.0187238	0.0184801	0.0182445	0.0179844	0.0176857	0.0173568	0.0170426	0.016809	0.0166775	0.0166293	0.0166423	0.0167033	0.0168128	0.0170054	0.0172893	0.0176168
FSS2_12	CV	ST	0.0323709	0.0331018	0.0339183	0.0345008	0.0349094	0.0353107	0.0358796	0.0366446	0.0374714	0.0382966	0.0390614	0.0396489	0.0399053	0.0396674	0.0389071	0.0376511	0.0359889	0.0340583	0.031972	0.0298233	0.0277394	0.0257712	0.0239994	0.0224955	0.0212853	0.0203129	0.0195238	0.0188771	0.0183619	0.0179922	0.0177557	0.0176163	0.0175	0.0173718	0.0172093	0.0169765	0.0166966	0.0164558	0.0162805	0.016149	0.0160658	0.0160693	0.0161567	0.0162921	0.016496	0.0168239	0.0173088
FSS2_13	CV	ST	0.0406849	0.0406455	0.0400664	0.0390695	0.0377219	0.0363565	0.0354344	0.0352147	0.0355038	0.0357235	0.0353844	0.0343541	0.0329042	0.0313754	0.0298931	0.0284403	0.0269072	0.0251751	0.0234037	0.0217879	0.0203545	0.0190628	0.0179172	0.0169666	0.0162007	0.0156032	0.0151709	0.014901	0.0147803	0.0147748	0.0148539	0.0149538	0.0150041	0.0149933	0.0149495	0.0148949	0.0148326	0.0147894	0.014808	0.0148663	0.0149148	0.0149597	0.0150429	0.0151683	0.0152878	0.015342	0.0152993
FSS2_14	CV	ST	NaN	NaN	NaN	NaN	NaN	NaN	NaN	NaN	NaN	NaN	NaN	NaN	NaN	NaN	NaN	NaN	NaN	NaN	NaN	NaN	NaN	NaN	NaN	NaN	NaN	NaN	NaN	NaN	NaN	NaN	NaN	NaN	NaN	NaN	NaN	NaN	NaN	NaN	NaN	NaN	NaN	NaN	NaN	NaN	NaN	NaN	NaN
FSS2_15	CV	ST	0.0164434	0.0175649	0.0186976	0.0197843	0.0207368	0.0215572	0.0222974	0.0229764	0.0235363	0.0239388	0.0242105	0.0243417	0.0242268	0.0237231	0.0228702	0.0218832	0.0209068	0.0199846	0.0190692	0.0181589	0.0172902	0.0165206	0.0159292	0.0155076	0.0152061	0.0149917	0.0148629	0.0148093	0.0147528	0.0145773	0.0142467	0.0138086	0.0133051	0.0127911	0.0123057	0.0118374	0.0113784	0.0108944	0.0103948	0.00991992	0.00950704	0.00918985	0.00897245	0.00884276	0.00878851	0.00880323	0.00887922
FSS2_16	CV	ST	0.0164434	0.0175649	0.0186976	0.0197843	0.0207368	0.0215572	0.0222974	0.0229764	0.0235363	0.0239388	0.0242105	0.0243417	0.0242268	0.0237231	0.0228702	0.0218832	0.0209068	0.0199846	0.0190692	0.0181589	0.0172902	0.0165206	0.0159292	0.0155076	0.0152061	0.0149917	0.0148629	0.0148093	0.0147528	0.0145773	0.0142467	0.0138086	0.0133051	0.0127911	0.0123057	0.0118374	0.0113784	0.0108944	0.0103948	0.00991992	0.00950704	0.00918985	0.00897245	0.00884276	0.00878851	0.00880323	0.00887922
FSS2_17	CV	ST	0.0248721	0.0257636	0.0262239	0.0264224	0.0264756	0.0265166	0.0266709	0.0269626	0.0273355	0.0277087	0.0279907	0.0280602	0.0276983	0.0267062	0.0251021	0.0230672	0.0208117	0.01858	0.0166013	0.0149764	0.0136842	0.0126506	0.0118349	0.0112352	0.0108495	0.0106626	0.0106361	0.0107178	0.0108297	0.0108839	0.0108397	0.0106988	0.0104882	0.0102353	0.00996202	0.00968759	0.0094084	0.00911402	0.00883024	0.0085849	0.00838056	0.00820359	0.00805507	0.00793936	0.00785233	0.007796	0.00779476
FSS2_18	CV	ST	NaN	NaN	NaN	NaN	NaN	NaN	NaN	NaN	NaN	NaN	NaN	NaN	NaN	NaN	NaN	NaN	NaN	NaN	NaN	NaN	NaN	NaN	NaN	NaN	NaN	NaN	NaN	NaN	NaN	NaN	NaN	NaN	NaN	NaN	NaN	NaN	NaN	NaN	NaN	NaN	NaN	NaN	NaN	NaN	NaN	NaN	NaN
FSS2_19	CV	ST	NaN	NaN	NaN	NaN	NaN	NaN	NaN	NaN	NaN	NaN	NaN	NaN	NaN	NaN	NaN	NaN	NaN	NaN	NaN	NaN	NaN	NaN	NaN	NaN	NaN	NaN	NaN	NaN	NaN	NaN	NaN	NaN	NaN	NaN	NaN	NaN	NaN	NaN	NaN	NaN	NaN	NaN	NaN	NaN	NaN	NaN	NaN
FSS2_20	CV	ST	NaN	NaN	NaN	NaN	NaN	NaN	NaN	NaN	NaN	NaN	NaN	NaN	NaN	NaN	NaN	NaN	NaN	NaN	NaN	NaN	NaN	NaN	NaN	NaN	NaN	NaN	NaN	NaN	NaN	NaN	NaN	NaN	NaN	NaN	NaN	NaN	NaN	NaN	NaN	NaN	NaN	NaN	NaN	NaN	NaN	NaN	NaN
FSS2_21	CV	ST	0.0202265	0.0212626	0.0221778	0.0229798	0.0237193	0.0244593	0.0252001	0.0259261	0.0266135	0.027269	0.0279192	0.0285683	0.0291749	0.0296749	0.0300251	0.0302252	0.0302942	0.0301897	0.0298978	0.029378	0.0285903	0.0275727	0.0264138	0.0251985	0.0240005	0.0228557	0.0217884	0.0208389	0.0200476	0.0194496	0.0190268	0.0187238	0.0184801	0.0182445	0.0179844	0.0176857	0.0173568	0.0170426	0.016809	0.0166775	0.0166293	0.0166423	0.0167033	0.0168128	0.0170054	0.0172893	0.0176168
FSS2_22	CV	ST	NaN	NaN	NaN	NaN	NaN	NaN	NaN	NaN	NaN	NaN	NaN	NaN	NaN	NaN	NaN	NaN	NaN	NaN	NaN	NaN	NaN	NaN	NaN	NaN	NaN	NaN	NaN	NaN	NaN	NaN	NaN	NaN	NaN	NaN	NaN	NaN	NaN	NaN	NaN	NaN	NaN	NaN	NaN	NaN	NaN	NaN	NaN
FSS2_23	CV	ST	NaN	NaN	NaN	NaN	NaN	NaN	NaN	NaN	NaN	NaN	NaN	NaN	NaN	NaN	NaN	NaN	NaN	NaN	NaN	NaN	NaN	NaN	NaN	NaN	NaN	NaN	NaN	NaN	NaN	NaN	NaN	NaN	NaN	NaN	NaN	NaN	NaN	NaN	NaN	NaN	NaN	NaN	NaN	NaN	NaN	NaN	NaN
FSS2_24	CV	ST	0.0202265	0.0212626	0.0221778	0.0229798	0.0237193	0.0244593	0.0252001	0.0259261	0.0266135	0.027269	0.0279192	0.0285683	0.0291749	0.0296749	0.0300251	0.0302252	0.0302942	0.0301897	0.0298978	0.029378	0.0285903	0.0275727	0.0264138	0.0251985	0.0240005	0.0228557	0.0217884	0.0208389	0.0200476	0.0194496	0.0190268	0.0187238	0.0184801	0.0182445	0.0179844	0.0176857	0.0173568	0.0170426	0.016809	0.0166775	0.0166293	0.0166423	0.0167033	0.0168128	0.0170054	0.0172893	0.0176168
FSS2_25	CV	ST	NaN	NaN	NaN	NaN	NaN	NaN	NaN	NaN	NaN	NaN	NaN	NaN	NaN	NaN	NaN	NaN	NaN	NaN	NaN	NaN	NaN	NaN	NaN	NaN	NaN	NaN	NaN	NaN	NaN	NaN	NaN	NaN	NaN	NaN	NaN	NaN	NaN	NaN	NaN	NaN	NaN	NaN	NaN	NaN	NaN	NaN	NaN
FSS2_26	CV	ST	0.0155514	0.0167335	0.017943	0.0190444	0.0198171	0.0201223	0.0199769	0.0195731	0.019177	0.0189898	0.0190717	0.0193053	0.0195019	0.0195036	0.0192581	0.018686	0.0177391	0.016468	0.0148935	0.013062	0.011202	0.00949316	0.00801737	0.00682634	0.00593919	0.00535904	0.0050697	0.00501076	0.00510501	0.00529822	0.00552316	0.00569393	0.00574698	0.00567868	0.00554853	0.00541603	0.00534274	0.00536467	0.00550498	0.00577394	0.00615501	0.00661838	0.00710757	0.00754455	0.00785337	0.00799636	0.00802379
FSS2_27	CV	ST	0.0227271	0.0261427	0.0295002	0.0325612	0.0351576	0.037104	0.0382719	0.0386828	0.038479	0.037869	0.0370568	0.0360959	0.0348722	0.0333068	0.0313299	0.0289991	0.0264879	0.0239116	0.0213534	0.018873	0.0165277	0.0143411	0.0123404	0.0105878	0.00912811	0.00797357	0.00711195	0.00651892	0.00617629	0.00605035	0.00606387	0.0061183	0.00613807	0.00609217	0.00600495	0.0059118	0.00584005	0.00581699	0.00586028	0.00599138	0.00623718	0.00664182	0.00724448	0.00801129	0.00883162	0.00959617	0.0102781
FSS2_29	CV	ST	0.0274599	0.0293027	0.0309441	0.0322569	0.03325	0.0339604	0.0344665	0.0348633	0.035261	0.0357606	0.0364396	0.0373345	0.0383684	0.0393525	0.0402379	0.0409464	0.0411463	0.0405138	0.0388299	0.0361213	0.0329471	0.02985	0.0270375	0.024555	0.022407	0.0205686	0.0189684	0.0175237	0.016283	0.0153646	0.0148354	0.0146113	0.0145244	0.0144455	0.0142807	0.0139639	0.0135143	0.0130179	0.0125729	0.0122288	0.011995	0.0118542	0.0117587	0.0116578	0.0115374	0.0113821	0.0111706
FSS2_01	CV	DT	0.0443616	0.0474544	0.0504247	0.0532431	0.0556612	0.0575377	0.0589892	0.0601647	0.0612214	0.0624415	0.064163	0.0666398	0.0698086	0.0732016	0.0761189	0.0778329	0.0778805	0.0763198	0.0736052	0.0702198	0.0664562	0.0624305	0.0581369	0.0536253	0.0490254	0.0445883	0.0403994	0.0364488	0.0326578	0.0290879	0.0258807	0.0231757	0.0210595	0.0195471	0.0185696	0.0180554	0.017932	0.018097	0.0184428	0.0188549	0.0192322	0.0195077	0.0196642	0.0197074	0.0196304	0.019394	0.0189977
FSS2_05	CV	DT	0.0348683	0.0363492	0.0375039	0.0385669	0.0396626	0.0409584	0.0426099	0.044571	0.0465093	0.0481405	0.0494165	0.0504004	0.0513007	0.052104	0.0525188	0.0522628	0.0512009	0.0495189	0.047352	0.0447518	0.041753	0.0384306	0.0348166	0.0310932	0.0275654	0.0244729	0.0219159	0.019834	0.0181921	0.0169622	0.0161305	0.0156778	0.0155902	0.0158353	0.0162997	0.016856	0.0174646	0.0180747	0.018596	0.0189567	0.019206	0.0193858	0.0194871	0.0194355	0.0191314	0.0185601	0.0177676
FSS2_06	CV	DT	0.020226	0.0210744	0.0221048	0.0233125	0.024646	0.0261264	0.0278329	0.0299749	0.0328858	0.0368515	0.0419228	0.0479656	0.0546711	0.0617769	0.0689665	0.0762195	0.0838346	0.0918794	0.099481	0.104985	0.107305	0.106431	0.103229	0.0986338	0.0933476	0.0874198	0.0808755	0.0740259	0.0671796	0.0603183	0.0535998	0.0473239	0.0417059	0.0368891	0.0329645	0.0299234	0.02764	0.0259111	0.024546	0.0234937	0.0228488	0.0227354	0.0231671	0.0240479	0.0251344	0.0260274	0.0263864
FSS2_07	CV	DT	NaN	NaN	NaN	NaN	NaN	NaN	NaN	NaN	NaN	NaN	NaN	NaN	NaN	NaN	NaN	NaN	NaN	NaN	NaN	NaN	NaN	NaN	NaN	NaN	NaN	NaN	NaN	NaN	NaN	NaN	NaN	NaN	NaN	NaN	NaN	NaN	NaN	NaN	NaN	NaN	NaN	NaN	NaN	NaN	NaN	NaN	NaN
FSS2_08	CV	DT	0.0248223	0.0241862	0.0231197	0.0217364	0.0200647	0.0181281	0.0160438	0.0139476	0.0119914	0.0102906	0.0089194	0.00790102	0.00719946	0.00675395	0.00650835	0.00641048	0.00640824	0.00646421	0.00655096	0.00664549	0.00673754	0.00682743	0.00690706	0.00696344	0.00701269	0.00710209	0.00729068	0.00762789	0.00818906	0.00908027	0.0104139	0.012286	0.014781	0.017967	0.0218172	0.0261512	0.0307423	0.0353776	0.0398488	0.044103	0.0480737	0.0516855	0.0549051	0.0576185	0.0596582	0.060895	0.061229
FSS2_09	CV	DT	0.0188415	0.0186054	0.0185561	0.0186871	0.0188938	0.0190734	0.0193279	0.0198176	0.0205399	0.021387	0.0222065	0.0229025	0.0235845	0.0243962	0.0253581	0.0263486	0.0272627	0.0282154	0.0293627	0.0307629	0.0323295	0.0340932	0.0363546	0.0393715	0.0431001	0.0472672	0.0516639	0.0560332	0.0597026	0.0620875	0.0630917	0.0627059	0.0610598	0.0584702	0.0555848	0.0530762	0.0512407	0.0498497	0.0486438	0.0475266	0.0464576	0.0453572	0.0441189	0.0425109	0.0403761	0.0376821	0.0346112
FSS2_10	CV	DT	NaN	NaN	NaN	NaN	NaN	NaN	NaN	NaN	NaN	NaN	NaN	NaN	NaN	NaN	NaN	NaN	NaN	NaN	NaN	NaN	NaN	NaN	NaN	NaN	NaN	NaN	NaN	NaN	NaN	NaN	NaN	NaN	NaN	NaN	NaN	NaN	NaN	NaN	NaN	NaN	NaN	NaN	NaN	NaN	NaN	NaN	NaN
FSS2_11	CV	DT	0.0195716	0.0207303	0.0219383	0.023227	0.0244952	0.0256283	0.0265494	0.0272522	0.0277888	0.0282326	0.0286207	0.0289737	0.0292934	0.0295648	0.0298114	0.0300878	0.03039	0.0306631	0.0308512	0.0308882	0.0307225	0.0302954	0.0295514	0.0285011	0.0272432	0.0259159	0.0246445	0.0235084	0.0225169	0.0216793	0.021014	0.0205113	0.020146	0.0198838	0.019685	0.019491	0.0192502	0.0189402	0.0185683	0.0181376	0.0176636	0.0171842	0.0167639	0.016446	0.0162481	0.0161717	0.0162128
FSS2_12	CV	DT	0.033345	0.0350116	0.037056	0.0391489	0.0409233	0.0420609	0.0425074	0.0423495	0.0417514	0.0409327	0.0400274	0.0390204	0.0379103	0.0366787	0.0353555	0.0339577	0.0324867	0.0309164	0.029243	0.0275109	0.025836	0.0242737	0.0228774	0.0216819	0.0206975	0.0198995	0.0192663	0.0187701	0.0184164	0.0181677	0.0179739	0.0178339	0.0177765	0.0177924	0.0178231	0.0178265	0.0178055	0.0177932	0.0178182	0.0179083	0.0180958	0.0183667	0.0186325	0.0187741	0.0187307	0.0185195	0.0182067
FSS2_13	CV	DT	0.0242274	0.0255436	0.0269493	0.0281825	0.0292498	0.0301502	0.0308411	0.0312697	0.0313205	0.030912	0.0301357	0.0292298	0.0285105	0.0281346	0.0280399	0.0279991	0.0277719	0.0272351	0.0262904	0.0250222	0.0236354	0.0222755	0.020995	0.0198438	0.0188252	0.0178673	0.0169356	0.0160531	0.015268	0.0146455	0.0142639	0.0141394	0.0141957	0.0143599	0.0145603	0.0147515	0.0149209	0.0150705	0.0151523	0.0151299	0.0150149	0.0148565	0.014687	0.0145133	0.014345	0.0141904	0.0140412
FSS2_14	CV	DT	NaN	NaN	NaN	NaN	NaN	NaN	NaN	NaN	NaN	NaN	NaN	NaN	NaN	NaN	NaN	NaN	NaN	NaN	NaN	NaN	NaN	NaN	NaN	NaN	NaN	NaN	NaN	NaN	NaN	NaN	NaN	NaN	NaN	NaN	NaN	NaN	NaN	NaN	NaN	NaN	NaN	NaN	NaN	NaN	NaN	NaN	NaN
FSS2_15	CV	DT	0.022414	0.0237244	0.025521	0.0276277	0.0299449	0.0325361	0.0354921	0.0390282	0.0432639	0.048036	0.053082	0.0580638	0.0628134	0.0671833	0.0709847	0.0740066	0.0759589	0.0765768	0.0757865	0.0735403	0.0701115	0.0658996	0.0612464	0.0563985	0.0515802	0.0469086	0.0425406	0.0386172	0.0351867	0.0321406	0.0292332	0.026427	0.0238418	0.0216669	0.0199993	0.0188951	0.0182871	0.0180337	0.0181385	0.0185894	0.0192655	0.020004	0.0206513	0.0211493	0.0216268	0.0222487	0.023117
FSS2_16	CV	DT	0.0185666	0.0202327	0.021616	0.0228189	0.0239646	0.0251822	0.0265317	0.0280846	0.0298513	0.0317675	0.0337078	0.0354557	0.0367414	0.0373651	0.0372214	0.0363062	0.0346732	0.0323925	0.0296188	0.0266286	0.023726	0.0211019	0.0188585	0.0170617	0.0156816	0.0146072	0.0137353	0.0129751	0.012273	0.0116293	0.0110573	0.0105786	0.0102391	0.0100721	0.0100838	0.0102594	0.0105826	0.0110145	0.0115066	0.0119903	0.0123798	0.0126179	0.012687	0.0125627	0.0122306	0.0117054	0.0110713
FSS2_17	CV	DT	0.0161258	0.0168896	0.0176832	0.0184829	0.0193213	0.0202106	0.0210903	0.0219435	0.0227654	0.0234552	0.0239346	0.0241744	0.0241965	0.0240061	0.0235874	0.0229313	0.0220463	0.0209888	0.0198449	0.0186899	0.0176074	0.0166384	0.0157357	0.014837	0.0139313	0.0130403	0.0122212	0.0115577	0.0110695	0.0107242	0.0105164	0.0104026	0.0102824	0.0100868	0.00983482	0.00958672	0.0093651	0.00914962	0.00891987	0.00866597	0.00840323	0.00816665	0.00798296	0.00786195	0.00779683	0.00777646	0.00778641
FSS2_18	CV	DT	NaN	NaN	NaN	NaN	NaN	NaN	NaN	NaN	NaN	NaN	NaN	NaN	NaN	NaN	NaN	NaN	NaN	NaN	NaN	NaN	NaN	NaN	NaN	NaN	NaN	NaN	NaN	NaN	NaN	NaN	NaN	NaN	NaN	NaN	NaN	NaN	NaN	NaN	NaN	NaN	NaN	NaN	NaN	NaN	NaN	NaN	NaN
FSS2_19	CV	DT	NaN	NaN	NaN	NaN	NaN	NaN	NaN	NaN	NaN	NaN	NaN	NaN	NaN	NaN	NaN	NaN	NaN	NaN	NaN	NaN	NaN	NaN	NaN	NaN	NaN	NaN	NaN	NaN	NaN	NaN	NaN	NaN	NaN	NaN	NaN	NaN	NaN	NaN	NaN	NaN	NaN	NaN	NaN	NaN	NaN	NaN	NaN
FSS2_20	CV	DT	NaN	NaN	NaN	NaN	NaN	NaN	NaN	NaN	NaN	NaN	NaN	NaN	NaN	NaN	NaN	NaN	NaN	NaN	NaN	NaN	NaN	NaN	NaN	NaN	NaN	NaN	NaN	NaN	NaN	NaN	NaN	NaN	NaN	NaN	NaN	NaN	NaN	NaN	NaN	NaN	NaN	NaN	NaN	NaN	NaN	NaN	NaN
FSS2_21	CV	DT	0.0557185	0.0597901	0.0634505	0.0662424	0.0682298	0.0695547	0.0702133	0.0704859	0.0709832	0.0721474	0.0741479	0.076842	0.0797921	0.0830869	0.0869367	0.0912864	0.0955574	0.0990517	0.10163	0.103424	0.104583	0.10518	0.105317	0.105349	0.105251	0.104446	0.102682	0.100319	0.0975321	0.0937434	0.088072	0.0803345	0.0711534	0.0613978	0.0519024	0.0434392	0.0363216	0.0306855	0.0265021	0.0236155	0.0217172	0.0205171	0.0198015	0.0193853	0.0191211	0.018896	0.0186464
FSS2_22	CV	DT	NaN	NaN	NaN	NaN	NaN	NaN	NaN	NaN	NaN	NaN	NaN	NaN	NaN	NaN	NaN	NaN	NaN	NaN	NaN	NaN	NaN	NaN	NaN	NaN	NaN	NaN	NaN	NaN	NaN	NaN	NaN	NaN	NaN	NaN	NaN	NaN	NaN	NaN	NaN	NaN	NaN	NaN	NaN	NaN	NaN	NaN	NaN
FSS2_23	CV	DT	NaN	NaN	NaN	NaN	NaN	NaN	NaN	NaN	NaN	NaN	NaN	NaN	NaN	NaN	NaN	NaN	NaN	NaN	NaN	NaN	NaN	NaN	NaN	NaN	NaN	NaN	NaN	NaN	NaN	NaN	NaN	NaN	NaN	NaN	NaN	NaN	NaN	NaN	NaN	NaN	NaN	NaN	NaN	NaN	NaN	NaN	NaN
FSS2_24	CV	DT	0.0906208	0.0933455	0.0950244	0.0957233	0.0956295	0.0950781	0.094244	0.0930756	0.0913799	0.0889975	0.0857989	0.0815826	0.0765914	0.0714837	0.0667717	0.0626637	0.0593186	0.0568567	0.055408	0.0547609	0.0544831	0.0541978	0.0537338	0.0530815	0.0523975	0.0517802	0.0513564	0.0511036	0.0508983	0.0506317	0.0502501	0.0496986	0.0487358	0.0470574	0.0446012	0.0416439	0.0384834	0.0353907	0.0326281	0.0304312	0.0288956	0.0280478	0.0278261	0.028095	0.0287261	0.0296439	0.0308971
FSS2_25	CV	DT	NaN	NaN	NaN	NaN	NaN	NaN	NaN	NaN	NaN	NaN	NaN	NaN	NaN	NaN	NaN	NaN	NaN	NaN	NaN	NaN	NaN	NaN	NaN	NaN	NaN	NaN	NaN	NaN	NaN	NaN	NaN	NaN	NaN	NaN	NaN	NaN	NaN	NaN	NaN	NaN	NaN	NaN	NaN	NaN	NaN	NaN	NaN
FSS2_26	CV	DT	0.0219573	0.0239612	0.0253621	0.0259651	0.0257169	0.0247829	0.0234823	0.0220898	0.0207718	0.0196483	0.018811	0.0182752	0.0178823	0.017381	0.0165895	0.0155334	0.0143311	0.0130305	0.011655	0.0102776	0.00896895	0.00780053	0.00683557	0.00609357	0.00557968	0.00527988	0.00515923	0.00517618	0.00530452	0.00551338	0.00575362	0.00596541	0.00609543	0.00610525	0.00600739	0.00586411	0.00572926	0.00563446	0.00558397	0.00558025	0.00562545	0.005709	0.0058048	0.00588921	0.00594168	0.00596049	0.00597004
FSS2_27	CV	DT	0.0205624	0.0240827	0.0275704	0.0308795	0.0337731	0.0360888	0.0377816	0.0388485	0.0393785	0.0394665	0.0391976	0.038583	0.0375727	0.0361778	0.0344874	0.0325884	0.0305517	0.0284286	0.0263066	0.0242462	0.0222422	0.0202436	0.0182283	0.0162036	0.0142245	0.0123751	0.0107387	0.00939644	0.00836543	0.00762666	0.00713244	0.00681753	0.00663342	0.00651115	0.00639931	0.00628793	0.00620998	0.00621485	0.00633384	0.00657486	0.00690832	0.00729203	0.00773124	0.00825742	0.00891757	0.00974236	0.0107319
FSS2_29	CV	DT	0.0272735	0.0293705	0.0313046	0.033023	0.0346874	0.0363441	0.0379355	0.0393584	0.0404161	0.0411028	0.0414425	0.0414596	0.0411678	0.0407434	0.0402221	0.0394494	0.0383541	0.0369225	0.0352809	0.033622	0.0319486	0.0302281	0.0284089	0.0265675	0.0247869	0.023073	0.0214166	0.0196898	0.0178432	0.0160563	0.0145482	0.0133975	0.0125731	0.0119741	0.0115057	0.011121	0.0108148	0.0106074	0.0105153	0.0105401	0.0106513	0.0108036	0.0110134	0.0113312	0.0117577	0.0122066	0.0125154
FSS2_01	ML	ST	0.0426056	0.0482718	0.0546886	0.0617068	0.0691437	0.0769806	0.0850569	0.0928889	0.0998495	0.105473	0.109486	0.111426	0.110895	0.107789	0.10211	0.0942482	0.0848963	0.0749099	0.0650049	0.055566	0.0468574	0.0390295	0.0323086	0.0268802	0.0227148	0.019657	0.0175335	0.0161641	0.015382	0.0150172	0.014948	0.0150988	0.0153976	0.0157728	0.0161327	0.0164004	0.0165612	0.0166499	0.0167309	0.016833	0.0169599	0.0171087	0.0172998	0.0175657	0.0179043	0.0182717	0.0186194
FSS2_05	ML	ST	0.0426056	0.0482718	0.0546886	0.0617068	0.0691437	0.0769806	0.0850569	0.0928889	0.0998495	0.105473	0.109486	0.111426	0.110895	0.107789	0.10211	0.0942482	0.0848963	0.0749099	0.0650049	0.055566	0.0468574	0.0390295	0.0323086	0.0268802	0.0227148	0.019657	0.0175335	0.0161641	0.015382	0.0150172	0.014948	0.0150988	0.0153976	0.0157728	0.0161327	0.0164004	0.0165612	0.0166499	0.0167309	0.016833	0.0169599	0.0171087	0.0172998	0.0175657	0.0179043	0.0182717	0.0186194
FSS2_06	ML	ST	0.0111627	0.0127005	0.0148704	0.0177038	0.0212135	0.0253038	0.0297436	0.0343743	0.0391672	0.0439882	0.0487454	0.0536542	0.0588582	0.0642038	0.0693108	0.0735849	0.0765898	0.0782234	0.0785503	0.0773952	0.0748708	0.0713815	0.0671539	0.0622899	0.0571204	0.0521349	0.0475419	0.0433042	0.0393418	0.0356976	0.0323967	0.0293752	0.0265658	0.0239979	0.0216751	0.0195836	0.0177789	0.0163163	0.0152144	0.014498	0.0142136	0.0143528	0.0148892	0.0157643	0.0168349	0.0179202	0.0189073
FSS2_07	ML	ST	NaN	NaN	NaN	NaN	NaN	NaN	NaN	NaN	NaN	NaN	NaN	NaN	NaN	NaN	NaN	NaN	NaN	NaN	NaN	NaN	NaN	NaN	NaN	NaN	NaN	NaN	NaN	NaN	NaN	NaN	NaN	NaN	NaN	NaN	NaN	NaN	NaN	NaN	NaN	NaN	NaN	NaN	NaN	NaN	NaN	NaN	NaN
FSS2_08	ML	ST	0.0251261	0.0245046	0.0234472	0.0219506	0.0201585	0.0182189	0.0162462	0.0143226	0.0125535	0.0110376	0.00981311	0.00888155	0.00822875	0.00782317	0.00761769	0.00756797	0.00764327	0.00781996	0.00807407	0.00838206	0.00873362	0.00911361	0.00948177	0.0097978	0.0100624	0.0103068	0.010578	0.0109172	0.0113631	0.011946	0.0126766	0.0135487	0.014535	0.0156046	0.0167387	0.0179382	0.0192257	0.0206169	0.0220805	0.0235381	0.0248685	0.0259505	0.0267219	0.0271949	0.0273623	0.0271984	0.0266685
FSS2_09	ML	ST	0.0111627	0.0127005	0.0148704	0.0177038	0.0212135	0.0253038	0.0297436	0.0343743	0.0391672	0.0439882	0.0487454	0.0536542	0.0588582	0.0642038	0.0693108	0.0735849	0.0765898	0.0782234	0.0785503	0.0773952	0.0748708	0.0713815	0.0671539	0.0622899	0.0571204	0.0521349	0.0475419	0.0433042	0.0393418	0.0356976	0.0323967	0.0293752	0.0265658	0.0239979	0.0216751	0.0195836	0.0177789	0.0163163	0.0152144	0.014498	0.0142136	0.0143528	0.0148892	0.0157643	0.0168349	0.0179202	0.0189073
FSS2_10	ML	ST	NaN	NaN	NaN	NaN	NaN	NaN	NaN	NaN	NaN	NaN	NaN	NaN	NaN	NaN	NaN	NaN	NaN	NaN	NaN	NaN	NaN	NaN	NaN	NaN	NaN	NaN	NaN	NaN	NaN	NaN	NaN	NaN	NaN	NaN	NaN	NaN	NaN	NaN	NaN	NaN	NaN	NaN	NaN	NaN	NaN	NaN	NaN
FSS2_11	ML	ST	0.0208211	0.0211956	0.0214944	0.0217942	0.0221204	0.0225082	0.0229874	0.0235552	0.0241606	0.0247144	0.0251193	0.0253344	0.0254486	0.0255784	0.0257615	0.0259856	0.0262196	0.0263884	0.0264219	0.0262263	0.0257701	0.0251275	0.0243833	0.023606	0.0228186	0.0220262	0.0212453	0.0204932	0.0198031	0.019208	0.0187418	0.0184058	0.0181736	0.0180337	0.0179756	0.0179625	0.0179643	0.0179883	0.0180194	0.0180205	0.0179747	0.0179008	0.0178274	0.0177649	0.017693	0.0175833	0.0174502
FSS2_12	ML	ST	0.0412568	0.0443532	0.0469724	0.0486156	0.0491306	0.0486591	0.0475201	0.0460461	0.0444884	0.0429656	0.0413294	0.0394219	0.0372862	0.0350905	0.0328985	0.0306317	0.0283064	0.0260299	0.0239621	0.0222166	0.0207868	0.0195729	0.0184728	0.0174371	0.0164927	0.0157065	0.0151127	0.0146901	0.014407	0.014234	0.0141205	0.0140323	0.0139693	0.0139292	0.0138893	0.0138299	0.0137445	0.0136437	0.0135474	0.0135072	0.0135768	0.0137914	0.0141574	0.0146554	0.0152431	0.0159192	0.0167945
FSS2_13	ML	ST	0.0401043	0.0409697	0.0420215	0.0431958	0.0443335	0.0451936	0.0456039	0.045579	0.045345	0.0451324	0.0449543	0.0447393	0.0443781	0.043829	0.0432585	0.0427511	0.0422081	0.0415051	0.0406386	0.0396429	0.0386007	0.0374452	0.0361801	0.0348256	0.0334546	0.0321434	0.0310158	0.0301308	0.0295409	0.0292674	0.029294	0.0294949	0.0296936	0.0298065	0.0298394	0.0298409	0.0298174	0.0297262	0.0296177	0.0295624	0.029544	0.0294833	0.029316	0.0290541	0.0287279	0.0283621	0.0279841
FSS2_14	ML	ST	0.157064	0.145966	0.1354	0.129482	0.130564	0.139953	0.157587	0.181882	0.210636	0.242773	0.277865	0.313947	0.346783	0.36956	0.375098	0.361755	0.33479	0.301828	0.269602	0.243276	0.225227	0.214511	0.207353	0.199199	0.187379	0.172524	0.156381	0.14096	0.127191	0.115425	0.105759	0.0980463	0.0920091	0.0874616	0.0840549	0.081597	0.0798796	0.0785463	0.0774677	0.07657	0.0758166	0.0752652	0.0748687	0.0744857	0.0740946	0.0736816	0.0733694
FSS2_15	ML	ST	0.0358411	0.0444693	0.0554027	0.0684489	0.0832021	0.0989852	0.115122	0.131138	0.146947	0.162309	0.176639	0.188558	0.196339	0.198289	0.19373	0.183532	0.169559	0.15364	0.136978	0.120094	0.103197	0.0868627	0.071485	0.0575418	0.0453386	0.0350468	0.0268056	0.0206469	0.0163643	0.0136349	0.0120693	0.0112808	0.010954	0.0108933	0.0110228	0.0113265	0.0118141	0.0125572	0.0136957	0.0154238	0.0179023	0.0211674	0.0251372	0.0298134	0.0351786	0.0410019	0.0468004
FSS2_16	ML	ST	NaN	NaN	NaN	NaN	NaN	NaN	NaN	NaN	NaN	NaN	NaN	NaN	NaN	NaN	NaN	NaN	NaN	NaN	NaN	NaN	NaN	NaN	NaN	NaN	NaN	NaN	NaN	NaN	NaN	NaN	NaN	NaN	NaN	NaN	NaN	NaN	NaN	NaN	NaN	NaN	NaN	NaN	NaN	NaN	NaN	NaN	NaN
FSS2_17	ML	ST	0.0240757	0.0253803	0.0264468	0.02723	0.0277477	0.0279924	0.0280119	0.0279128	0.0277549	0.0275355	0.0271632	0.0265182	0.0256415	0.0246938	0.0237994	0.022967	0.0221165	0.0211001	0.0198547	0.0184474	0.0169914	0.0155742	0.0142922	0.0131968	0.012263	0.0114858	0.0108793	0.0104279	0.0101059	0.00987755	0.009697	0.00953238	0.00937926	0.00923309	0.00909652	0.00897332	0.00885524	0.00872139	0.0085627	0.00838119	0.00816797	0.00792488	0.00768554	0.00747467	0.00731682	0.00723203	0.00723407
FSS2_18	ML	ST	NaN	NaN	NaN	NaN	NaN	NaN	NaN	NaN	NaN	NaN	NaN	NaN	NaN	NaN	NaN	NaN	NaN	NaN	NaN	NaN	NaN	NaN	NaN	NaN	NaN	NaN	NaN	NaN	NaN	NaN	NaN	NaN	NaN	NaN	NaN	NaN	NaN	NaN	NaN	NaN	NaN	NaN	NaN	NaN	NaN	NaN	NaN
FSS2_19	ML	ST	0.0358411	0.0444693	0.0554027	0.0684489	0.0832021	0.0989852	0.115122	0.131138	0.146947	0.162309	0.176639	0.188558	0.196339	0.198289	0.19373	0.183532	0.169559	0.15364	0.136978	0.120094	0.103197	0.0868627	0.071485	0.0575418	0.0453386	0.0350468	0.0268056	0.0206469	0.0163643	0.0136349	0.0120693	0.0112808	0.010954	0.0108933	0.0110228	0.0113265	0.0118141	0.0125572	0.0136957	0.0154238	0.0179023	0.0211674	0.0251372	0.0298134	0.0351786	0.0410019	0.0468004
FSS2_20	ML	ST	NaN	NaN	NaN	NaN	NaN	NaN	NaN	NaN	NaN	NaN	NaN	NaN	NaN	NaN	NaN	NaN	NaN	NaN	NaN	NaN	NaN	NaN	NaN	NaN	NaN	NaN	NaN	NaN	NaN	NaN	NaN	NaN	NaN	NaN	NaN	NaN	NaN	NaN	NaN	NaN	NaN	NaN	NaN	NaN	NaN	NaN	NaN
FSS2_21	ML	ST	0.0453358	0.0469344	0.0485969	0.0497744	0.0499008	0.0491271	0.0480913	0.0473649	0.047476	0.0488477	0.0514688	0.0548412	0.0582088	0.0607967	0.0619559	0.061675	0.0608202	0.0605768	0.0615775	0.0638166	0.0665847	0.069036	0.0708246	0.0720161	0.0728683	0.0733313	0.0728982	0.0706678	0.0661466	0.0596949	0.0524044	0.0452827	0.0389819	0.0337443	0.0296063	0.0264782	0.0242232	0.0227141	0.021812	0.0213474	0.0211309	0.0209988	0.0208561	0.0206559	0.0204156	0.0201728	0.0199973
FSS2_22	ML	ST	NaN	NaN	NaN	NaN	NaN	NaN	NaN	NaN	NaN	NaN	NaN	NaN	NaN	NaN	NaN	NaN	NaN	NaN	NaN	NaN	NaN	NaN	NaN	NaN	NaN	NaN	NaN	NaN	NaN	NaN	NaN	NaN	NaN	NaN	NaN	NaN	NaN	NaN	NaN	NaN	NaN	NaN	NaN	NaN	NaN	NaN	NaN
FSS2_23	ML	ST	NaN	NaN	NaN	NaN	NaN	NaN	NaN	NaN	NaN	NaN	NaN	NaN	NaN	NaN	NaN	NaN	NaN	NaN	NaN	NaN	NaN	NaN	NaN	NaN	NaN	NaN	NaN	NaN	NaN	NaN	NaN	NaN	NaN	NaN	NaN	NaN	NaN	NaN	NaN	NaN	NaN	NaN	NaN	NaN	NaN	NaN	NaN
FSS2_24	ML	ST	0.0868378	0.100008	0.115342	0.130225	0.143557	0.154301	0.162058	0.167279	0.169806	0.169561	0.166911	0.161723	0.153514	0.142512	0.129296	0.114707	0.0994619	0.0844138	0.0707796	0.059534	0.0510278	0.0451689	0.0418424	0.0407021	0.0412807	0.0431313	0.0456216	0.0480416	0.0498059	0.0506696	0.0508416	0.050751	0.0505748	0.0502626	0.0496512	0.0484146	0.0462412	0.0432493	0.0398558	0.0365421	0.0335691	0.0310105	0.0288178	0.0268633	0.0252312	0.0241306	0.0237124
FSS2_25	ML	ST	NaN	NaN	NaN	NaN	NaN	NaN	NaN	NaN	NaN	NaN	NaN	NaN	NaN	NaN	NaN	NaN	NaN	NaN	NaN	NaN	NaN	NaN	NaN	NaN	NaN	NaN	NaN	NaN	NaN	NaN	NaN	NaN	NaN	NaN	NaN	NaN	NaN	NaN	NaN	NaN	NaN	NaN	NaN	NaN	NaN	NaN	NaN
FSS2_26	ML	ST	0.00739825	0.00783375	0.00836883	0.00899637	0.00966077	0.0102717	0.0108368	0.0114629	0.0122275	0.0131362	0.0141622	0.0152729	0.0163858	0.0174151	0.0182191	0.0186912	0.0188277	0.0188643	0.0190704	0.0195491	0.0202197	0.020944	0.0215779	0.0219467	0.0218155	0.0211809	0.0201852	0.0188111	0.0170158	0.014936	0.0127662	0.0107468	0.0090491	0.00771805	0.00672286	0.00602635	0.0055969	0.00539552	0.00536587	0.00542578	0.00550474	0.00558454	0.00567604	0.00578233	0.00590426	0.00604428	0.00619946
FSS2_27	ML	ST	0.0358411	0.0444693	0.0554027	0.0684489	0.0832021	0.0989852	0.115122	0.131138	0.146947	0.162309	0.176639	0.188558	0.196339	0.198289	0.19373	0.183532	0.169559	0.15364	0.136978	0.120094	0.103197	0.0868627	0.071485	0.0575418	0.0453386	0.0350468	0.0268056	0.0206469	0.0163643	0.0136349	0.0120693	0.0112808	0.010954	0.0108933	0.0110228	0.0113265	0.0118141	0.0125572	0.0136957	0.0154238	0.0179023	0.0211674	0.0251372	0.0298134	0.0351786	0.0410019	0.0468004
FSS2_29	ML	ST	0.222278	0.257557	0.287132	0.308444	0.321274	0.327753	0.331716	0.336968	0.346924	0.362181	0.378938	0.39068	0.394198	0.391027	0.383306	0.370755	0.349929	0.319178	0.282052	0.246798	0.221037	0.209515	0.212354	0.225931	0.243007	0.256118	0.260042	0.251437	0.229196	0.196366	0.158773	0.121748	0.0890483	0.0627454	0.0433492	0.0301961	0.0220148	0.0174599	0.015367	0.0147872	0.0150344	0.0156534	0.0163548	0.0170198	0.0175609	0.0178879	0.0178829
FSS2_01	ML	DT	0.0499204	0.0561507	0.0619751	0.0673944	0.0723654	0.0769311	0.081172	0.0851555	0.0889304	0.0927027	0.0968431	0.101462	0.106095	0.109661	0.110719	0.108477	0.103323	0.0963075	0.0886499	0.08106	0.0737481	0.0667233	0.0599997	0.0536043	0.047582	0.0421466	0.0373374	0.0330654	0.0292934	0.0260387	0.0233407	0.0212171	0.0196751	0.0186749	0.0180721	0.0177323	0.017558	0.0174361	0.017266	0.0170065	0.0167123	0.0164528	0.0162774	0.0161953	0.0162206	0.016327	0.0164535
FSS2_05	ML	DT	0.0428564	0.0465406	0.0499685	0.053118	0.0559541	0.0582957	0.0599809	0.0608357	0.0607467	0.0597898	0.0583317	0.0567094	0.0551467	0.0537466	0.0524503	0.0511031	0.0495165	0.0475057	0.0449497	0.0418798	0.038384	0.0346633	0.0309333	0.0274335	0.0243498	0.0217585	0.0196631	0.0180492	0.0168787	0.0161052	0.0156822	0.015564	0.0156802	0.0159383	0.0162773	0.0166564	0.0170081	0.0172633	0.0173412	0.0172439	0.0170395	0.0167881	0.0164909	0.0161705	0.0159369	0.0158583	0.0159415
FSS2_06	ML	DT	0.0163133	0.0193837	0.0228943	0.0267917	0.0310859	0.0360204	0.0419252	0.0491044	0.0575881	0.0669775	0.0766251	0.0859416	0.0946152	0.102589	0.110017	0.117061	0.123799	0.130376	0.136404	0.140402	0.141137	0.138499	0.132581	0.123407	0.111359	0.0976126	0.0836122	0.070509	0.0590571	0.0496005	0.0420561	0.0360473	0.0311078	0.0269352	0.0234485	0.0206501	0.0185195	0.0169933	0.0159709	0.0153384	0.0150199	0.014969	0.0151133	0.015391	0.0157823	0.0162799	0.016861
FSS2_07	ML	DT	NaN	NaN	NaN	NaN	NaN	NaN	NaN	NaN	NaN	NaN	NaN	NaN	NaN	NaN	NaN	NaN	NaN	NaN	NaN	NaN	NaN	NaN	NaN	NaN	NaN	NaN	NaN	NaN	NaN	NaN	NaN	NaN	NaN	NaN	NaN	NaN	NaN	NaN	NaN	NaN	NaN	NaN	NaN	NaN	NaN	NaN	NaN
FSS2_08	ML	DT	0.0499204	0.0561507	0.0619751	0.0673944	0.0723654	0.0769311	0.081172	0.0851555	0.0889304	0.0927027	0.0968431	0.101462	0.106095	0.109661	0.110719	0.108477	0.103323	0.0963075	0.0886499	0.08106	0.0737481	0.0667233	0.0599997	0.0536043	0.047582	0.0421466	0.0373374	0.0330654	0.0292934	0.0260387	0.0233407	0.0212171	0.0196751	0.0186749	0.0180721	0.0177323	0.017558	0.0174361	0.017266	0.0170065	0.0167123	0.0164528	0.0162774	0.0161953	0.0162206	0.016327	0.0164535
FSS2_09	ML	DT	0.0156382	0.0158685	0.0160973	0.0163179	0.0165508	0.0167737	0.0169784	0.0172048	0.0175099	0.01793	0.0184445	0.0190897	0.0200164	0.0213158	0.022984	0.0249831	0.0272729	0.0297677	0.0323222	0.0347694	0.0369205	0.0385374	0.0393761	0.0395066	0.0392289	0.0387343	0.0381288	0.0375194	0.0369636	0.0363424	0.0355822	0.0348058	0.0341254	0.0334642	0.0327068	0.0318042	0.0306671	0.0292647	0.0276246	0.025883	0.0241771	0.0226334	0.0212918	0.0201702	0.0192924	0.0186621	0.0182498
FSS2_10	ML	DT	NaN	NaN	NaN	NaN	NaN	NaN	NaN	NaN	NaN	NaN	NaN	NaN	NaN	NaN	NaN	NaN	NaN	NaN	NaN	NaN	NaN	NaN	NaN	NaN	NaN	NaN	NaN	NaN	NaN	NaN	NaN	NaN	NaN	NaN	NaN	NaN	NaN	NaN	NaN	NaN	NaN	NaN	NaN	NaN	NaN	NaN	NaN
FSS2_11	ML	DT	0.0182159	0.0191187	0.0200753	0.0212374	0.0225581	0.0239549	0.0253565	0.0266866	0.0278202	0.0286673	0.02925	0.0296772	0.0300224	0.030283	0.0304774	0.0307067	0.0310266	0.0314745	0.032015	0.0325513	0.032954	0.0330575	0.0327188	0.0318965	0.0306599	0.0291286	0.0275036	0.0259982	0.0247522	0.0237823	0.0230413	0.0224335	0.0218716	0.021338	0.0208506	0.0204185	0.020039	0.0196926	0.0193403	0.0189562	0.0185666	0.0182235	0.0179646	0.017785	0.0176736	0.0176326	0.0176453
FSS2_12	ML	DT	0.0387852	0.0401287	0.0410431	0.0417216	0.0423553	0.0430424	0.0436585	0.0439911	0.0439849	0.0437217	0.0431468	0.0421771	0.0408804	0.039383	0.0376988	0.0357532	0.0335236	0.031158	0.0288412	0.0267039	0.0247946	0.0231453	0.0217728	0.0207669	0.0201747	0.0199607	0.020037	0.0202156	0.0202392	0.020018	0.0195992	0.0190562	0.0184511	0.0177814	0.0171245	0.0166419	0.0164409	0.0165553	0.0169229	0.0174269	0.0179976	0.0186091	0.019194	0.0197271	0.020287	0.0209819	0.0218391
FSS2_13	ML	DT	0.0249566	0.025697	0.0267402	0.0279064	0.0291502	0.0305196	0.0320676	0.0337971	0.0356934	0.0377679	0.0399382	0.0420122	0.0436707	0.0447104	0.0451323	0.045164	0.0451111	0.045062	0.0450229	0.0448856	0.0443718	0.04343	0.042306	0.0411229	0.0398247	0.0384532	0.0371718	0.0360637	0.0350873	0.0342098	0.0336161	0.0335304	0.0340857	0.0351602	0.0363752	0.0373629	0.0378857	0.0379599	0.0376544	0.0370675	0.0362882	0.0355291	0.0347591	0.0336843	0.032091	0.0300346	0.0277543
FSS2_14	ML	DT	0.135534	0.151205	0.166933	0.180907	0.191059	0.196499	0.197487	0.194968	0.189886	0.182763	0.173963	0.16453	0.15568	0.148091	0.14203	0.137228	0.133513	0.131096	0.130097	0.129939	0.129775	0.12921	0.128152	0.126589	0.125095	0.124023	0.123222	0.1224	0.120931	0.118059	0.113555	0.107818	0.101602	0.0954224	0.0896882	0.0850522	0.0817592	0.0796298	0.0783431	0.0774514	0.0767697	0.0763979	0.0763163	0.0764729	0.0769153	0.0776751	0.0787337
FSS2_15	ML	DT	0.0460043	0.0528488	0.0594071	0.0652395	0.0703916	0.0752847	0.0805404	0.0867513	0.0940888	0.102371	0.111194	0.120015	0.128712	0.137436	0.146478	0.155416	0.163716	0.170684	0.175577	0.177643	0.175996	0.169811	0.158448	0.142798	0.124399	0.105635	0.0881868	0.0730708	0.0602713	0.0492654	0.0397237	0.031648	0.0251892	0.020348	0.0170679	0.0151609	0.0142965	0.0140999	0.0142302	0.014501	0.0148927	0.015435	0.0161609	0.0171568	0.0185308	0.0203522	0.0226506
FSS2_16	ML	DT	NaN	NaN	NaN	NaN	NaN	NaN	NaN	NaN	NaN	NaN	NaN	NaN	NaN	NaN	NaN	NaN	NaN	NaN	NaN	NaN	NaN	NaN	NaN	NaN	NaN	NaN	NaN	NaN	NaN	NaN	NaN	NaN	NaN	NaN	NaN	NaN	NaN	NaN	NaN	NaN	NaN	NaN	NaN	NaN	NaN	NaN	NaN
FSS2_17	ML	DT	0.0154481	0.0163744	0.0173356	0.0182713	0.0191954	0.0201065	0.0210368	0.0220122	0.0230304	0.0240381	0.0249421	0.0256748	0.02616	0.0263406	0.0261987	0.0257372	0.0250038	0.0241307	0.0232577	0.0224399	0.021651	0.0208146	0.0198777	0.0187929	0.0175823	0.0162967	0.0149999	0.0137329	0.0125933	0.0116648	0.0109527	0.0104038	0.00997387	0.00965112	0.00939351	0.00911642	0.00875975	0.00838047	0.00804481	0.00778345	0.0076215	0.00755583	0.00755216	0.00757926	0.00762895	0.00770239	0.00778266
FSS2_18	ML	DT	NaN	NaN	NaN	NaN	NaN	NaN	NaN	NaN	NaN	NaN	NaN	NaN	NaN	NaN	NaN	NaN	NaN	NaN	NaN	NaN	NaN	NaN	NaN	NaN	NaN	NaN	NaN	NaN	NaN	NaN	NaN	NaN	NaN	NaN	NaN	NaN	NaN	NaN	NaN	NaN	NaN	NaN	NaN	NaN	NaN	NaN	NaN
FSS2_19	ML	DT	0.0358411	0.0444693	0.0554027	0.0684489	0.0832021	0.0989852	0.115122	0.131138	0.146947	0.162309	0.176639	0.188558	0.196339	0.198289	0.19373	0.183532	0.169559	0.15364	0.136978	0.120094	0.103197	0.0868627	0.071485	0.0575418	0.0453386	0.0350468	0.0268056	0.0206469	0.0163643	0.0136349	0.0120693	0.0112808	0.010954	0.0108933	0.0110228	0.0113265	0.0118141	0.0125572	0.0136957	0.0154238	0.0179023	0.0211674	0.0251372	0.0298134	0.0351786	0.0410019	0.0468004
FSS2_20	ML	DT	NaN	NaN	NaN	NaN	NaN	NaN	NaN	NaN	NaN	NaN	NaN	NaN	NaN	NaN	NaN	NaN	NaN	NaN	NaN	NaN	NaN	NaN	NaN	NaN	NaN	NaN	NaN	NaN	NaN	NaN	NaN	NaN	NaN	NaN	NaN	NaN	NaN	NaN	NaN	NaN	NaN	NaN	NaN	NaN	NaN	NaN	NaN
FSS2_21	ML	DT	0.0349167	0.0375392	0.0398753	0.041829	0.0433708	0.044603	0.0457048	0.0469351	0.0483991	0.0499446	0.0512462	0.0520742	0.0524526	0.0526745	0.0530796	0.0539083	0.0553272	0.0572943	0.0595051	0.0615892	0.0630545	0.063562	0.0630761	0.0617688	0.0599286	0.0579568	0.0560591	0.0540675	0.0517314	0.0490441	0.0458791	0.0421152	0.0379336	0.0336057	0.029468	0.025845	0.0229164	0.0207186	0.0191822	0.0182195	0.0176796	0.0173887	0.0172279	0.0171272	0.0170254	0.0168885	0.0167158
FSS2_22	ML	DT	NaN	NaN	NaN	NaN	NaN	NaN	NaN	NaN	NaN	NaN	NaN	NaN	NaN	NaN	NaN	NaN	NaN	NaN	NaN	NaN	NaN	NaN	NaN	NaN	NaN	NaN	NaN	NaN	NaN	NaN	NaN	NaN	NaN	NaN	NaN	NaN	NaN	NaN	NaN	NaN	NaN	NaN	NaN	NaN	NaN	NaN	NaN
FSS2_23	ML	DT	NaN	NaN	NaN	NaN	NaN	NaN	NaN	NaN	NaN	NaN	NaN	NaN	NaN	NaN	NaN	NaN	NaN	NaN	NaN	NaN	NaN	NaN	NaN	NaN	NaN	NaN	NaN	NaN	NaN	NaN	NaN	NaN	NaN	NaN	NaN	NaN	NaN	NaN	NaN	NaN	NaN	NaN	NaN	NaN	NaN	NaN	NaN
FSS2_24	ML	DT	0.0776233	0.085401	0.0927882	0.0988634	0.103392	0.106426	0.108572	0.110726	0.113687	0.117756	0.122666	0.127442	0.130966	0.132814	0.133326	0.132654	0.130122	0.124933	0.11721	0.107773	0.0976884	0.0878639	0.0787739	0.0709096	0.0641794	0.0587413	0.0548572	0.0526286	0.0518728	0.0519955	0.0525473	0.0533793	0.0544729	0.0557449	0.0570416	0.0581336	0.0587311	0.0587439	0.0580472	0.0568846	0.0556141	0.0543647	0.0530001	0.0514107	0.0494598	0.0472042	0.0450682
FSS2_25	ML	DT	NaN	NaN	NaN	NaN	NaN	NaN	NaN	NaN	NaN	NaN	NaN	NaN	NaN	NaN	NaN	NaN	NaN	NaN	NaN	NaN	NaN	NaN	NaN	NaN	NaN	NaN	NaN	NaN	NaN	NaN	NaN	NaN	NaN	NaN	NaN	NaN	NaN	NaN	NaN	NaN	NaN	NaN	NaN	NaN	NaN	NaN	NaN
FSS2_26	ML	DT	0.00819614	0.00865475	0.00919757	0.0098207	0.0105475	0.0114505	0.0125982	0.0140007	0.0155756	0.0171969	0.0187049	0.0200035	0.0210942	0.022081	0.0229909	0.0236971	0.0241813	0.0245494	0.0248552	0.0249118	0.0244959	0.0235191	0.0220079	0.020082	0.0179283	0.0156735	0.0134043	0.0112389	0.00931202	0.00774693	0.00661611	0.00591216	0.00556342	0.00546471	0.00550295	0.00558763	0.0056702	0.00575574	0.00586266	0.00599627	0.00615423	0.00631982	0.00647118	0.00660023	0.00669643	0.00674765	0.00677154
FSS2_27	ML	DT	0.0232201	0.0251202	0.0268634	0.0284164	0.0297312	0.0307747	0.0314798	0.0318027	0.0316806	0.0311331	0.0301966	0.0288628	0.0271878	0.0253375	0.0234524	0.0216175	0.0197944	0.0179021	0.0159364	0.0139184	0.0119088	0.0100287	0.00838671	0.00704747	0.00602098	0.00528607	0.00480361	0.00451725	0.00436875	0.00431202	0.00431642	0.00435577	0.00441132	0.00446447	0.00448404	0.00444521	0.00435428	0.00423573	0.00412381	0.00404915	0.00402891	0.00406895	0.00418112	0.00438204	0.0046872	0.00511239	0.00567813
FSS2_29	ML	DT	0.117013	0.140853	0.163847	0.184571	0.205092	0.228734	0.259412	0.299954	0.349862	0.403418	0.450863	0.482339	0.493308	0.483092	0.457144	0.429444	0.412999	0.412186	0.421184	0.426955	0.417244	0.390114	0.352111	0.312137	0.278177	0.254549	0.240726	0.234562	0.234641	0.2392	0.243958	0.243485	0.233923	0.213026	0.182645	0.14818	0.115307	0.0872815	0.0650754	0.0484282	0.0365252	0.0286091	0.0239183	0.0215455	0.0206683	0.0208006	0.0216213
[truncated: 54 more columns]

## Sheet: Vastus Medialis
ID	Shoe	Walk
FSS2_01	BF	ST	0.0941609	0.102914	0.110571	0.117472	0.123405	0.128054	0.131119	0.132587	0.132607	0.131482	0.129384	0.126252	0.122279	0.117519	0.11184	0.105294	0.098063	0.0904926	0.0830968	0.0763515	0.0703892	0.0651046	0.0604	0.0561917	0.0526527	0.049982	0.0481667	0.0470889	0.0465688	0.0464324	0.0466103	0.047027	0.0476271	0.0483854	0.0493421	0.05059	0.0520984	0.053736	0.0553411	0.0567509	0.0579031	0.0586708	0.0589963	0.0587763	0.0580284	0.056763	0.0548309
FSS2_05	BF	ST	0.0222716	0.0238132	0.0251857	0.02631	0.0271224	0.0276121	0.027854	0.0279974	0.0281291	0.0282534	0.028311	0.0281822	0.0277511	0.0269251	0.0257138	0.0242313	0.0226064	0.0209105	0.0191813	0.0174277	0.0156719	0.0139748	0.0123964	0.0109606	0.009694	0.00863757	0.00779836	0.00714366	0.00663759	0.00625314	0.00597147	0.00578024	0.00567171	0.00564521	0.00570423	0.00583728	0.00600843	0.00616999	0.00628326	0.00632443	0.00630997	0.00626577	0.00621312	0.00616087	0.00613355	0.00615585	0.00622554
FSS2_06	BF	ST	NaN	NaN	NaN	NaN	NaN	NaN	NaN	NaN	NaN	NaN	NaN	NaN	NaN	NaN	NaN	NaN	NaN	NaN	NaN	NaN	NaN	NaN	NaN	NaN	NaN	NaN	NaN	NaN	NaN	NaN	NaN	NaN	NaN	NaN	NaN	NaN	NaN	NaN	NaN	NaN	NaN	NaN	NaN	NaN	NaN	NaN	NaN
FSS2_07	BF	ST	0.0353213	0.0413359	0.0481947	0.0561264	0.0648928	0.0736283	0.0810003	0.0861244	0.0895539	0.0923023	0.0950382	0.0977968	0.100206	0.102085	0.103662	0.105399	0.107555	0.110017	0.112227	0.112982	0.111419	0.107555	0.10206	0.0955582	0.088235	0.0800176	0.0713549	0.0627865	0.0548384	0.0478199	0.041916	0.0371297	0.0331888	0.029864	0.0270792	0.0248223	0.0231085	0.0219214	0.0211582	0.0206738	0.0203676	0.0201542	0.0199758	0.0198166	0.0197128	0.0196913	0.019782
FSS2_08	BF	ST	0.0083794	0.00776426	0.00727991	0.00687871	0.0065717	0.0063691	0.00627703	0.00630725	0.00647693	0.0068084	0.007323	0.00802779	0.00890856	0.00993389	0.0110703	0.012273	0.013491	0.0147033	0.0159581	0.0172753	0.0185907	0.0198079	0.0208762	0.0218571	0.0228871	0.0240787	0.0254927	0.0271544	0.0290971	0.0313741	0.0340064	0.0369635	0.0401445	0.0433606	0.0463446	0.0487262	0.050298	0.0510556	0.0509403	0.0498369	0.0477873	0.045079	0.0421228	0.0392301	0.0365558	0.0342447	0.0324528
FSS2_09	BF	ST	0.0170432	0.0184746	0.0199727	0.0214565	0.0227896	0.023944	0.0250601	0.0262907	0.0276953	0.0292369	0.0307359	0.0320131	0.0331235	0.0341495	0.0350947	0.0358475	0.036259	0.0362892	0.0360764	0.0356443	0.0349369	0.0339099	0.0327007	0.0315316	0.0305131	0.0295569	0.0284885	0.027155	0.0255578	0.0238986	0.0223869	0.0211074	0.0200165	0.0190468	0.0181609	0.0173041	0.0164715	0.0156799	0.0149335	0.0141956	0.0134856	0.0128492	0.0123028	0.0118647	0.0115632	0.0114246	0.0114275
FSS2_10	BF	ST	NaN	NaN	NaN	NaN	NaN	NaN	NaN	NaN	NaN	NaN	NaN	NaN	NaN	NaN	NaN	NaN	NaN	NaN	NaN	NaN	NaN	NaN	NaN	NaN	NaN	NaN	NaN	NaN	NaN	NaN	NaN	NaN	NaN	NaN	NaN	NaN	NaN	NaN	NaN	NaN	NaN	NaN	NaN	NaN	NaN	NaN	NaN
FSS2_11	BF	ST	0.0209058	0.0222256	0.0235052	0.0248228	0.0261488	0.0274112	0.0285895	0.0296415	0.0305161	0.0312228	0.0317996	0.0323177	0.0328402	0.0333653	0.0338868	0.0344479	0.0350712	0.0356143	0.0358292	0.0356031	0.0349975	0.0340494	0.0328079	0.0313885	0.0299197	0.0284558	0.0270276	0.0256946	0.0245019	0.02345	0.0225439	0.0218606	0.0214116	0.0211179	0.0208822	0.0206215	0.0202605	0.019784	0.0192424	0.0187149	0.0183474	0.018213	0.0183267	0.0186735	0.0192192	0.0198946	0.0206287
FSS2_12	BF	ST	NaN	NaN	NaN	NaN	NaN	NaN	NaN	NaN	NaN	NaN	NaN	NaN	NaN	NaN	NaN	NaN	NaN	NaN	NaN	NaN	NaN	NaN	NaN	NaN	NaN	NaN	NaN	NaN	NaN	NaN	NaN	NaN	NaN	NaN	NaN	NaN	NaN	NaN	NaN	NaN	NaN	NaN	NaN	NaN	NaN	NaN	NaN
FSS2_13	BF	ST	0.0199296	0.0205023	0.0209236	0.0211739	0.0212066	0.0210697	0.0209169	0.0208556	0.0208295	0.0207249	0.0204801	0.020021	0.0192187	0.0179799	0.0163819	0.0146167	0.0128817	0.0113171	0.00999304	0.00891236	0.00804272	0.00733194	0.00671927	0.00616598	0.00567073	0.00526065	0.00495855	0.00476442	0.00465999	0.00461838	0.00461432	0.00463373	0.00466901	0.00471577	0.00476595	0.00482773	0.00490997	0.00500471	0.00509064	0.00514308	0.0051583	0.00515868	0.0051635	0.00518734	0.00524299	0.00532214	0.00540556
FSS2_14	BF	ST	NaN	NaN	NaN	NaN	NaN	NaN	NaN	NaN	NaN	NaN	NaN	NaN	NaN	NaN	NaN	NaN	NaN	NaN	NaN	NaN	NaN	NaN	NaN	NaN	NaN	NaN	NaN	NaN	NaN	NaN	NaN	NaN	NaN	NaN	NaN	NaN	NaN	NaN	NaN	NaN	NaN	NaN	NaN	NaN	NaN	NaN	NaN
FSS2_15	BF	ST	0.0694732	0.0815741	0.0929865	0.103229	0.112029	0.119328	0.12485	0.128322	0.129444	0.128245	0.125032	0.119921	0.113362	0.105687	0.0972342	0.0885583	0.080241	0.0725102	0.0655765	0.0591521	0.0526849	0.0461303	0.0396416	0.033336	0.0275646	0.0227238	0.0189884	0.0163515	0.014757	0.0140269	0.0138457	0.0137787	0.0135071	0.0130541	0.0126301	0.0123638	0.0123176	0.012552	0.0130394	0.0137404	0.0145991	0.0156558	0.0170027	0.0186377	0.0204105	0.0220518	0.0234763
FSS2_16	BF	ST	0.0244031	0.0265072	0.028654	0.0308596	0.0330645	0.0352252	0.0373885	0.0395587	0.0415534	0.0429059	0.0431657	0.0422686	0.0403739	0.0376278	0.0341891	0.030306	0.0263715	0.0227036	0.0194673	0.0167195	0.0144451	0.0126248	0.0112633	0.0103274	0.00975259	0.00945565	0.00934896	0.00934593	0.00941445	0.00955208	0.00976636	0.0100547	0.0104092	0.0108169	0.0112521	0.0116631	0.0120089	0.0122595	0.0123877	0.0123828	0.0122388	0.0119724	0.0116502	0.0113264	0.0110293	0.0107639	0.0105322
FSS2_17	BF	ST	0.094092	0.0921384	0.08944	0.0866157	0.0842235	0.0826236	0.0817593	0.0812662	0.0806619	0.0794687	0.0774126	0.0744356	0.0707068	0.0665434	0.0621824	0.0576977	0.0530726	0.0484066	0.0437594	0.0392222	0.0348985	0.030951	0.0275078	0.0246214	0.0222672	0.0203576	0.0187638	0.0173801	0.0161348	0.0150081	0.0140386	0.0132013	0.0124574	0.0118136	0.0112915	0.0108904	0.0105882	0.0103591	0.0101705	0.0100026	0.00984558	0.00969519	0.00954652	0.00939468	0.00925241	0.00915937	0.00916308
FSS2_18	BF	ST	NaN	NaN	NaN	NaN	NaN	NaN	NaN	NaN	NaN	NaN	NaN	NaN	NaN	NaN	NaN	NaN	NaN	NaN	NaN	NaN	NaN	NaN	NaN	NaN	NaN	NaN	NaN	NaN	NaN	NaN	NaN	NaN	NaN	NaN	NaN	NaN	NaN	NaN	NaN	NaN	NaN	NaN	NaN	NaN	NaN	NaN	NaN
FSS2_19	BF	ST	NaN	NaN	NaN	NaN	NaN	NaN	NaN	NaN	NaN	NaN	NaN	NaN	NaN	NaN	NaN	NaN	NaN	NaN	NaN	NaN	NaN	NaN	NaN	NaN	NaN	NaN	NaN	NaN	NaN	NaN	NaN	NaN	NaN	NaN	NaN	NaN	NaN	NaN	NaN	NaN	NaN	NaN	NaN	NaN	NaN	NaN	NaN
FSS2_20	BF	ST	NaN	NaN	NaN	NaN	NaN	NaN	NaN	NaN	NaN	NaN	NaN	NaN	NaN	NaN	NaN	NaN	NaN	NaN	NaN	NaN	NaN	NaN	NaN	NaN	NaN	NaN	NaN	NaN	NaN	NaN	NaN	NaN	NaN	NaN	NaN	NaN	NaN	NaN	NaN	NaN	NaN	NaN	NaN	NaN	NaN	NaN	NaN
FSS2_21	BF	ST	NaN	NaN	NaN	NaN	NaN	NaN	NaN	NaN	NaN	NaN	NaN	NaN	NaN	NaN	NaN	NaN	NaN	NaN	NaN	NaN	NaN	NaN	NaN	NaN	NaN	NaN	NaN	NaN	NaN	NaN	NaN	NaN	NaN	NaN	NaN	NaN	NaN	NaN	NaN	NaN	NaN	NaN	NaN	NaN	NaN	NaN	NaN
FSS2_22	BF	ST	NaN	NaN	NaN	NaN	NaN	NaN	NaN	NaN	NaN	NaN	NaN	NaN	NaN	NaN	NaN	NaN	NaN	NaN	NaN	NaN	NaN	NaN	NaN	NaN	NaN	NaN	NaN	NaN	NaN	NaN	NaN	NaN	NaN	NaN	NaN	NaN	NaN	NaN	NaN	NaN	NaN	NaN	NaN	NaN	NaN	NaN	NaN
FSS2_23	BF	ST	0.0351455	0.0387868	0.0423195	0.0458298	0.0492773	0.0525091	0.0551961	0.0568636	0.0570974	0.0558067	0.0534091	0.0505413	0.047543	0.0445334	0.0415395	0.03858	0.0355967	0.0325141	0.0292773	0.0259157	0.0226038	0.0194993	0.0167762	0.0145527	0.0128318	0.0115617	0.0107192	0.0102368	0.010009	0.00992742	0.00990461	0.00990159	0.0099032	0.00988684	0.00983667	0.00975396	0.00965589	0.00954929	0.00946375	0.00943706	0.00947742	0.00957536	0.00968478	0.00975277	0.00975002	0.00971104	0.00967873
FSS2_24	BF	ST	0.0845311	0.0879081	0.0891793	0.0888144	0.0874143	0.0851042	0.0818782	0.0781084	0.0741531	0.0700472	0.0657306	0.0614547	0.0575862	0.0543555	0.0516707	0.0495085	0.047895	0.0469569	0.0469726	0.0479429	0.0494635	0.0510473	0.0522244	0.0529375	0.0535907	0.0546565	0.0561848	0.0580653	0.0601843	0.0625365	0.0651216	0.0677015	0.0696505	0.0704783	0.0701225	0.0689021	0.0670474	0.0643137	0.0604278	0.0554779	0.0501917	0.0451349	0.0404576	0.0361923	0.0324039	0.0289559	0.025608
FSS2_25	BF	ST	0.045854	0.0460284	0.0459147	0.0455271	0.044798	0.0435914	0.0418006	0.0396363	0.0372726	0.0347129	0.0319433	0.0289304	0.0256894	0.0223004	0.0189619	0.0158807	0.0132432	0.0111844	0.00973927	0.00880622	0.00819138	0.00774261	0.00738106	0.00708387	0.00686452	0.0067366	0.00667907	0.00666774	0.00669891	0.00680036	0.00696021	0.00713422	0.00726875	0.00732132	0.00729887	0.00722119	0.00712852	0.00705796	0.00703167	0.00704676	0.00708066	0.00712223	0.00718262	0.00727268	0.0074019	0.00760585	0.0078727
FSS2_26	BF	ST	0.0188398	0.023418	0.029069	0.0362255	0.0447936	0.0544243	0.0644323	0.0739191	0.0819797	0.0881351	0.0925635	0.0955431	0.0971835	0.0974805	0.0960941	0.0929046	0.0883887	0.0834267	0.0787639	0.0750925	0.0727847	0.0718989	0.0719319	0.0716905	0.0699607	0.0661949	0.0606834	0.0542523	0.0478697	0.0421896	0.0376716	0.0346237	0.0330034	0.0323533	0.0320076	0.0313174	0.0300821	0.0284373	0.0265691	0.024499	0.0222145	0.0199046	0.0177859	0.0160239	0.01463	0.0136157	0.0130681
FSS2_27	BF	ST	0.156053	0.180737	0.203547	0.222223	0.235089	0.241807	0.241442	0.234008	0.22055	0.203448	0.185083	0.1667	0.148279	0.129829	0.110983	0.0923488	0.0748615	0.0592728	0.045985	0.0351491	0.0266703	0.0203458	0.0159295	0.0131438	0.0116757	0.0112291	0.0115571	0.0124018	0.0135231	0.0147343	0.0159658	0.0171508	0.0181936	0.0189038	0.0191336	0.0190652	0.0188664	0.0185115	0.0178546	0.0168259	0.0155961	0.0143651	0.0132685	0.0124121	0.0118735	0.0116827	0.0118082
FSS2_29	BF	ST	0.0266817	0.0291439	0.0314422	0.0334243	0.0348632	0.0357609	0.0363662	0.0369377	0.037484	0.0377707	0.0376044	0.0368397	0.035533	0.0339252	0.0323043	0.0308291	0.0294912	0.0279773	0.0259675	0.0234925	0.020826	0.0182207	0.015795	0.0135924	0.0116365	0.0100039	0.00875836	0.0078964	0.00738524	0.00716151	0.00711838	0.00716901	0.00727561	0.00741167	0.00755483	0.00770392	0.0078445	0.00797599	0.00812611	0.00830959	0.00852781	0.00877041	0.008985	0.00911511	0.0091308	0.00902956	0.00882932
FSS2_01	BF	DT	NaN	NaN	NaN	NaN	NaN	NaN	NaN	NaN	NaN	NaN	NaN	NaN	NaN	NaN	NaN	NaN	NaN	NaN	NaN	NaN	NaN	NaN	NaN	NaN	NaN	NaN	NaN	NaN	NaN	NaN	NaN	NaN	NaN	NaN	NaN	NaN	NaN	NaN	NaN	NaN	NaN	NaN	NaN	NaN	NaN	NaN	NaN
FSS2_05	BF	DT	0.0182386	0.0199444	0.0213206	0.0224788	0.0234428	0.0242819	0.0250334	0.0257198	0.0263934	0.0270647	0.0277048	0.0282664	0.028685	0.0288604	0.0287066	0.0282045	0.0273414	0.0260892	0.0244314	0.0224375	0.020256	0.0180168	0.0158188	0.0137929	0.01209	0.0107689	0.00979502	0.00910927	0.00864507	0.00833369	0.00812836	0.00799834	0.00792977	0.00792136	0.00797294	0.00808149	0.00822992	0.00838511	0.00851492	0.00859349	0.00861465	0.00860758	0.00861265	0.0086395	0.00866277	0.00865406	0.00860243
FSS2_06	BF	DT	NaN	NaN	NaN	NaN	NaN	NaN	NaN	NaN	NaN	NaN	NaN	NaN	NaN	NaN	NaN	NaN	NaN	NaN	NaN	NaN	NaN	NaN	NaN	NaN	NaN	NaN	NaN	NaN	NaN	NaN	NaN	NaN	NaN	NaN	NaN	NaN	NaN	NaN	NaN	NaN	NaN	NaN	NaN	NaN	NaN	NaN	NaN
FSS2_07	BF	DT	NaN	NaN	NaN	NaN	NaN	NaN	NaN	NaN	NaN	NaN	NaN	NaN	NaN	NaN	NaN	NaN	NaN	NaN	NaN	NaN	NaN	NaN	NaN	NaN	NaN	NaN	NaN	NaN	NaN	NaN	NaN	NaN	NaN	NaN	NaN	NaN	NaN	NaN	NaN	NaN	NaN	NaN	NaN	NaN	NaN	NaN	NaN
FSS2_08	BF	DT	0.0180038	0.0179737	0.0179519	0.0178095	0.0175227	0.0171114	0.0165938	0.0159948	0.0152963	0.0144695	0.0135626	0.0126334	0.0117815	0.0110797	0.0105494	0.0101843	0.00996945	0.00992161	0.0100677	0.0104431	0.0110698	0.0119419	0.0130499	0.0143864	0.0159147	0.017557	0.0192063	0.0207757	0.0222733	0.0237703	0.0253568	0.027114	0.029108	0.0313807	0.0339433	0.0367697	0.0397925	0.0428947	0.0459192	0.0487996	0.051496	0.0538929	0.0558414	0.0572458	0.0580506	0.0583946	0.05845
FSS2_09	BF	DT	0.012835	0.0138505	0.0152188	0.0169666	0.0190275	0.0212729	0.0235059	0.0255199	0.0272298	0.0286906	0.030073	0.0315502	0.0331416	0.0347908	0.036472	0.0381666	0.0397704	0.0410419	0.0416492	0.0414285	0.0404403	0.0387988	0.0367818	0.0348343	0.0333427	0.0324572	0.0321351	0.032216	0.0325141	0.0327867	0.0327002	0.0319694	0.0304445	0.0282431	0.0256744	0.0230005	0.0204661	0.0182579	0.0165052	0.01523	0.014376	0.0138335	0.0135003	0.0132935	0.0131325	0.0129523	0.0127235
FSS2_10	BF	DT	NaN	NaN	NaN	NaN	NaN	NaN	NaN	NaN	NaN	NaN	NaN	NaN	NaN	NaN	NaN	NaN	NaN	NaN	NaN	NaN	NaN	NaN	NaN	NaN	NaN	NaN	NaN	NaN	NaN	NaN	NaN	NaN	NaN	NaN	NaN	NaN	NaN	NaN	NaN	NaN	NaN	NaN	NaN	NaN	NaN	NaN	NaN
FSS2_11	BF	DT	0.0186189	0.0195981	0.020548	0.0216609	0.0229482	0.0243985	0.0259972	0.0276519	0.0292412	0.0307364	0.0321364	0.0334037	0.03454	0.035562	0.0364165	0.0369833	0.0372105	0.0371684	0.0369317	0.0365456	0.0360178	0.0353366	0.034531	0.0336084	0.0325249	0.0312564	0.0298259	0.0282554	0.0266174	0.0250512	0.0236458	0.0223736	0.0211732	0.0200344	0.0190438	0.0182638	0.0177012	0.0173544	0.017205	0.0172161	0.0173445	0.0175421	0.0177611	0.0179706	0.0181576	0.0183272	0.0185008
FSS2_12	BF	DT	NaN	NaN	NaN	NaN	NaN	NaN	NaN	NaN	NaN	NaN	NaN	NaN	NaN	NaN	NaN	NaN	NaN	NaN	NaN	NaN	NaN	NaN	NaN	NaN	NaN	NaN	NaN	NaN	NaN	NaN	NaN	NaN	NaN	NaN	NaN	NaN	NaN	NaN	NaN	NaN	NaN	NaN	NaN	NaN	NaN	NaN	NaN
FSS2_13	BF	DT	0.0104464	0.0111773	0.0119422	0.0126036	0.0131758	0.0136749	0.0141284	0.0145975	0.0151423	0.0157383	0.0162726	0.0166284	0.0167888	0.0167883	0.0166647	0.0164051	0.0159867	0.0154177	0.0146587	0.0137078	0.012635	0.011469	0.0102665	0.00912145	0.0080926	0.00720444	0.00647141	0.00589661	0.00545744	0.00511023	0.00482509	0.00460499	0.00444347	0.00432956	0.00424687	0.0041855	0.00413575	0.00409521	0.00406111	0.00403046	0.0040044	0.00398862	0.00398517	0.00399352	0.00401161	0.00403064	0.00403583
FSS2_14	BF	DT	NaN	NaN	NaN	NaN	NaN	NaN	NaN	NaN	NaN	NaN	NaN	NaN	NaN	NaN	NaN	NaN	NaN	NaN	NaN	NaN	NaN	NaN	NaN	NaN	NaN	NaN	NaN	NaN	NaN	NaN	NaN	NaN	NaN	NaN	NaN	NaN	NaN	NaN	NaN	NaN	NaN	NaN	NaN	NaN	NaN	NaN	NaN
FSS2_15	BF	DT	0.0634426	0.070827	0.0776137	0.0841889	0.0901298	0.0952776	0.0996683	0.103483	0.106853	0.10996	0.11282	0.115112	0.116169	0.115114	0.110781	0.102925	0.0929057	0.0822359	0.0716017	0.0612345	0.051576	0.0432935	0.0366042	0.0313006	0.0271562	0.0239809	0.021502	0.0194121	0.0174802	0.0156931	0.0140678	0.012607	0.0113654	0.0103816	0.00967408	0.00921136	0.00892405	0.00877156	0.0087334	0.00877409	0.00884615	0.00891164	0.00894923	0.00895427	0.00893237	0.00891898	0.00897145
FSS2_16	BF	DT	0.0221245	0.0246067	0.0269492	0.0293895	0.0319527	0.0346428	0.037347	0.0398548	0.0420392	0.0438531	0.0453198	0.0463647	0.046754	0.0463021	0.0448906	0.0425972	0.039554	0.035906	0.0319018	0.0278591	0.0240443	0.0206361	0.0177389	0.0153921	0.0135735	0.0122231	0.0112822	0.0106654	0.0102826	0.0100461	0.00988345	0.00976115	0.00965682	0.00955647	0.00946683	0.00942584	0.00948966	0.00970547	0.0100832	0.0105947	0.0111872	0.0118117	0.0124046	0.0128827	0.0131581	0.0132028	0.0130523
FSS2_17	BF	DT	0.1202	0.120479	0.119373	0.116788	0.113709	0.110963	0.109367	0.10958	0.111779	0.115629	0.12034	0.124294	0.125768	0.124309	0.120453	0.115437	0.110175	0.10484	0.0996669	0.094782	0.0897723	0.084122	0.0775607	0.0700644	0.0620161	0.0540811	0.046736	0.0402682	0.0347356	0.0299614	0.0258746	0.0224118	0.0195345	0.0171961	0.0153456	0.0139604	0.0129766	0.0122832	0.0117894	0.0114477	0.011205	0.0110411	0.010946	0.0109047	0.010865	0.0107736	0.0106228
FSS2_18	BF	DT	NaN	NaN	NaN	NaN	NaN	NaN	NaN	NaN	NaN	NaN	NaN	NaN	NaN	NaN	NaN	NaN	NaN	NaN	NaN	NaN	NaN	NaN	NaN	NaN	NaN	NaN	NaN	NaN	NaN	NaN	NaN	NaN	NaN	NaN	NaN	NaN	NaN	NaN	NaN	NaN	NaN	NaN	NaN	NaN	NaN	NaN	NaN
FSS2_19	BF	DT	NaN	NaN	NaN	NaN	NaN	NaN	NaN	NaN	NaN	NaN	NaN	NaN	NaN	NaN	NaN	NaN	NaN	NaN	NaN	NaN	NaN	NaN	NaN	NaN	NaN	NaN	NaN	NaN	NaN	NaN	NaN	NaN	NaN	NaN	NaN	NaN	NaN	NaN	NaN	NaN	NaN	NaN	NaN	NaN	NaN	NaN	NaN
FSS2_20	BF	DT	NaN	NaN	NaN	NaN	NaN	NaN	NaN	NaN	NaN	NaN	NaN	NaN	NaN	NaN	NaN	NaN	NaN	NaN	NaN	NaN	NaN	NaN	NaN	NaN	NaN	NaN	NaN	NaN	NaN	NaN	NaN	NaN	NaN	NaN	NaN	NaN	NaN	NaN	NaN	NaN	NaN	NaN	NaN	NaN	NaN	NaN	NaN
FSS2_21	BF	DT	NaN	NaN	NaN	NaN	NaN	NaN	NaN	NaN	NaN	NaN	NaN	NaN	NaN	NaN	NaN	NaN	NaN	NaN	NaN	NaN	NaN	NaN	NaN	NaN	NaN	NaN	NaN	NaN	NaN	NaN	NaN	NaN	NaN	NaN	NaN	NaN	NaN	NaN	NaN	NaN	NaN	NaN	NaN	NaN	NaN	NaN	NaN
FSS2_22	BF	DT	NaN	NaN	NaN	NaN	NaN	NaN	NaN	NaN	NaN	NaN	NaN	NaN	NaN	NaN	NaN	NaN	NaN	NaN	NaN	NaN	NaN	NaN	NaN	NaN	NaN	NaN	NaN	NaN	NaN	NaN	NaN	NaN	NaN	NaN	NaN	NaN	NaN	NaN	NaN	NaN	NaN	NaN	NaN	NaN	NaN	NaN	NaN
FSS2_23	BF	DT	0.0122147	0.0127924	0.013699	0.0148701	0.0162572	0.0178388	0.0195853	0.0213667	0.0230597	0.0246066	0.0259284	0.0268768	0.0273979	0.0276125	0.0276686	0.0276535	0.0275158	0.0272065	0.0267606	0.0262304	0.0256231	0.0249068	0.0239849	0.0228053	0.0214781	0.0201282	0.0188682	0.0176746	0.0165081	0.0153439	0.0142045	0.0131513	0.012259	0.0115509	0.011018	0.0106197	0.0103176	0.0101198	0.0100331	0.0100231	0.0100463	0.0100675	0.0100808	0.0100856	0.0100487	0.00997014	0.00987091
FSS2_24	BF	DT	0.0688008	0.0687705	0.0681565	0.0669622	0.0651325	0.062484	0.0594146	0.0566362	0.0545339	0.053275	0.0529608	0.053515	0.0548298	0.0565937	0.0582968	0.059523	0.0603272	0.060931	0.0614768	0.0621604	0.0633113	0.0648042	0.065834	0.0658629	0.0646275	0.0623236	0.0595507	0.056687	0.0538726	0.0512025	0.0486622	0.0461011	0.043364	0.0403534	0.0372245	0.0343941	0.0321433	0.0305767	0.0295595	0.0287408	0.0277073	0.0261847	0.0242138	0.0221274	0.0202277	0.0187081	0.0176422
FSS2_25	BF	DT	0.0130901	0.0141346	0.0157698	0.0175121	0.0194785	0.0219429	0.0249919	0.0285285	0.032403	0.0362689	0.0396599	0.0420712	0.0434989	0.0442909	0.0442929	0.0434217	0.0423851	0.041941	0.0424997	0.044047	0.0460392	0.0478798	0.0488758	0.0478122	0.0438874	0.0380582	0.0317557	0.0261328	0.0217169	0.0184174	0.0160448	0.0143264	0.0129771	0.01169	0.0104744	0.00937226	0.00837288	0.0075027	0.00679538	0.00632678	0.00605526	0.00585097	0.00564401	0.00545488	0.00534777	0.00535517	0.00552522
FSS2_26	BF	DT	0.0202338	0.0190246	0.0182329	0.0180122	0.0184158	0.0195148	0.0214521	0.0243542	0.0283767	0.0333973	0.0391359	0.0454564	0.052388	0.0596715	0.0665697	0.0729403	0.0794959	0.0874385	0.0973177	0.108195	0.117865	0.124843	0.129089	0.13048	0.128976	0.124187	0.11657	0.108302	0.102067	0.0993104	0.0991175	0.0987446	0.0954046	0.0880718	0.0778296	0.0666887	0.0563118	0.048139	0.042848	0.0404608	0.0403616	0.041358	0.0419319	0.0410502	0.0385011	0.0348882	0.0310398
FSS2_27	BF	DT	0.0961025	0.107195	0.117105	0.126035	0.133539	0.139526	0.143678	0.145945	0.14677	0.146635	0.145687	0.143411	0.139389	0.133592	0.126207	0.117404	0.107234	0.095825	0.0841032	0.0728739	0.0623167	0.0524693	0.0434713	0.0353247	0.0282203	0.022398	0.0179011	0.0146584	0.0124916	0.0111741	0.0105235	0.0103853	0.0106135	0.0110744	0.0116521	0.0122622	0.0128279	0.0132825	0.0135801	0.0137215	0.0137462	0.0136835	0.0135359	0.0132969	0.0129903	0.0126565	0.0123562
FSS2_29	BF	DT	0.0174761	0.0201704	0.0233746	0.0268251	0.0302187	0.0332602	0.0357753	0.0377975	0.03959	0.0412697	0.0426992	0.0435108	0.0434899	0.0427623	0.0416933	0.0404621	0.0390037	0.0372254	0.0352248	0.0332077	0.0312099	0.0291181	0.0268373	0.0245621	0.0225206	0.0207717	0.0193027	0.0180014	0.0168014	0.0156754	0.0146006	0.013588	0.0126864	0.0119433	0.0113758	0.0109794	0.0107308	0.0105812	0.0104612	0.0103611	0.0103113	0.0102908	0.0102398	0.0101417	0.00997039	0.00970372	0.00943481
FSS2_01	CV	ST	NaN	NaN	NaN	NaN	NaN	NaN	NaN	NaN	NaN	NaN	NaN	NaN	NaN	NaN	NaN	NaN	NaN	NaN	NaN	NaN	NaN	NaN	NaN	NaN	NaN	NaN	NaN	NaN	NaN	NaN	NaN	NaN	NaN	NaN	NaN	NaN	NaN	NaN	NaN	NaN	NaN	NaN	NaN	NaN	NaN	NaN	NaN
FSS2_05	CV	ST	0.0198746	0.021078	0.0218776	0.0223558	0.0226589	0.0229945	0.0235264	0.0243147	0.0253066	0.0264141	0.0275287	0.0285569	0.0294232	0.0300226	0.030172	0.0296409	0.0283548	0.0264082	0.0240359	0.0214915	0.0189748	0.0166339	0.014551	0.0127624	0.0112666	0.0100092	0.00897727	0.00817748	0.00758375	0.00715976	0.00686538	0.00665535	0.00649171	0.00634945	0.00622717	0.00613486	0.00609576	0.00611037	0.00615184	0.0061856	0.00618437	0.00613827	0.00605872	0.00596152	0.00586073	0.0057569	0.00565417
FSS2_06	CV	ST	NaN	NaN	NaN	NaN	NaN	NaN	NaN	NaN	NaN	NaN	NaN	NaN	NaN	NaN	NaN	NaN	NaN	NaN	NaN	NaN	NaN	NaN	NaN	NaN	NaN	NaN	NaN	NaN	NaN	NaN	NaN	NaN	NaN	NaN	NaN	NaN	NaN	NaN	NaN	NaN	NaN	NaN	NaN	NaN	NaN	NaN	NaN
FSS2_07	CV	ST	NaN	NaN	NaN	NaN	NaN	NaN	NaN	NaN	NaN	NaN	NaN	NaN	NaN	NaN	NaN	NaN	NaN	NaN	NaN	NaN	NaN	NaN	NaN	NaN	NaN	NaN	NaN	NaN	NaN	NaN	NaN	NaN	NaN	NaN	NaN	NaN	NaN	NaN	NaN	NaN	NaN	NaN	NaN	NaN	NaN	NaN	NaN
FSS2_08	CV	ST	0.00788529	0.00768632	0.0075057	0.00731344	0.00711097	0.00691282	0.00673379	0.00659642	0.00652026	0.00651535	0.00657124	0.00666502	0.00678286	0.00693168	0.00712959	0.00741507	0.00782885	0.00841266	0.00920632	0.0102236	0.0114339	0.0127681	0.014149	0.0155557	0.0169975	0.0184703	0.0199269	0.0213131	0.022623	0.0239085	0.0252856	0.0268255	0.0285206	0.0303343	0.0323128	0.0344692	0.0367193	0.0389535	0.0410261	0.0428471	0.0443245	0.045354	0.0458257	0.0457458	0.0452075	0.0441997	0.0426854
FSS2_09	CV	ST	0.0160641	0.0167884	0.0176026	0.018402	0.0191105	0.0197732	0.0205746	0.0217138	0.0233281	0.0255341	0.0283875	0.0318443	0.0357784	0.0399709	0.04404	0.0474917	0.0498608	0.050818	0.050616	0.0499175	0.0492846	0.0489186	0.0488675	0.0491409	0.0495061	0.0494343	0.04878	0.0476194	0.0459602	0.0438085	0.0411194	0.0378533	0.0341782	0.0304816	0.0272317	0.024671	0.02279	0.021476	0.0205456	0.0198662	0.0193634	0.0190349	0.0188684	0.0188598	0.0190145	0.0192898	0.0195869
FSS2_10	CV	ST	NaN	NaN	NaN	NaN	NaN	NaN	NaN	NaN	NaN	NaN	NaN	NaN	NaN	NaN	NaN	NaN	NaN	NaN	NaN	NaN	NaN	NaN	NaN	NaN	NaN	NaN	NaN	NaN	NaN	NaN	NaN	NaN	NaN	NaN	NaN	NaN	NaN	NaN	NaN	NaN	NaN	NaN	NaN	NaN	NaN	NaN	NaN
FSS2_11	CV	ST	0.0212439	0.0229256	0.0245491	0.026197	0.0278139	0.0293353	0.0307131	0.0319324	0.0330498	0.0341588	0.0353181	0.036474	0.0375251	0.0383818	0.0389164	0.0390988	0.0389394	0.0384252	0.0374836	0.0360854	0.0343006	0.0322502	0.0300804	0.0279087	0.0257941	0.023768	0.0218743	0.0201394	0.0186243	0.0173876	0.0164203	0.015693	0.0151679	0.0148301	0.0146272	0.0144928	0.0144134	0.0143925	0.014415	0.0144611	0.0145229	0.0146231	0.0147658	0.0149473	0.0151771	0.0154722	0.0158115
FSS2_12	CV	ST	0.0730328	0.075563	0.0784012	0.0808055	0.0828121	0.084762	0.0871385	0.0901066	0.0932261	0.0958688	0.0977136	0.0981651	0.0964193	0.0923328	0.0866406	0.0803382	0.0742024	0.0687769	0.064103	0.0599289	0.0560263	0.0520981	0.0479403	0.043579	0.0391279	0.0348008	0.0308705	0.0274906	0.0247489	0.0225697	0.0208464	0.0194867	0.0183124	0.0171708	0.0160798	0.0151056	0.0142902	0.0136412	0.013167	0.0128449	0.0125855	0.0123098	0.0120325	0.0117821	0.0115283	0.0112767	0.0110737
FSS2_13	CV	ST	0.0196667	0.0204854	0.0211955	0.0216572	0.0218713	0.0219628	0.0220756	0.0222582	0.0224088	0.022424	0.0222349	0.021784	0.0210263	0.0199262	0.0185524	0.0170605	0.0155667	0.0141166	0.0127398	0.0114426	0.0102119	0.00907098	0.00806206	0.00719158	0.00644013	0.00579283	0.00524476	0.00480147	0.00446856	0.00424612	0.00411952	0.00406627	0.00406322	0.00409228	0.00413925	0.00419652	0.00426601	0.00434176	0.00441317	0.00448012	0.00454836	0.00460446	0.00461674	0.00455401	0.00442945	0.00429672	0.00421891
FSS2_14	CV	ST	NaN	NaN	NaN	NaN	NaN	NaN	NaN	NaN	NaN	NaN	NaN	NaN	NaN	NaN	NaN	NaN	NaN	NaN	NaN	NaN	NaN	NaN	NaN	NaN	NaN	NaN	NaN	NaN	NaN	NaN	NaN	NaN	NaN	NaN	NaN	NaN	NaN	NaN	NaN	NaN	NaN	NaN	NaN	NaN	NaN	NaN	NaN
FSS2_15	CV	ST	0.0729217	0.0818351	0.09146	0.100554	0.108678	0.116032	0.122659	0.128126	0.132001	0.134488	0.135871	0.136104	0.134423	0.129775	0.122039	0.112169	0.10144	0.0905808	0.0802042	0.0703431	0.0611099	0.0526941	0.0452635	0.0388483	0.0333922	0.0288209	0.0250782	0.0220007	0.0194434	0.0173649	0.0158638	0.015027	0.0148433	0.0152497	0.0161551	0.0173703	0.0186767	0.0198946	0.0208754	0.0216537	0.0223784	0.0231172	0.0238755	0.0246565	0.0254793	0.0263694	0.0273622
FSS2_16	CV	ST	0.0234864	0.0248326	0.0261912	0.0275389	0.0287974	0.0298871	0.0307674	0.0313799	0.0316064	0.0313904	0.0308239	0.0300129	0.0289924	0.027815	0.0265592	0.0253598	0.0242044	0.0229857	0.0216693	0.0203456	0.0191341	0.0181017	0.0172627	0.0165737	0.0159758	0.0154186	0.0149088	0.0145022	0.0141857	0.0138994	0.013608	0.0133249	0.0130746	0.0128917	0.0127693	0.0126459	0.012426	0.0120635	0.0115805	0.0110337	0.0105069	0.0100505	0.00968529	0.00940987	0.00922125	0.0091197	0.00909464
FSS2_17	CV	ST	NaN	NaN	NaN	NaN	NaN	NaN	NaN	NaN	NaN	NaN	NaN	NaN	NaN	NaN	NaN	NaN	NaN	NaN	NaN	NaN	NaN	NaN	NaN	NaN	NaN	NaN	NaN	NaN	NaN	NaN	NaN	NaN	NaN	NaN	NaN	NaN	NaN	NaN	NaN	NaN	NaN	NaN	NaN	NaN	NaN	NaN	NaN
FSS2_18	CV	ST	NaN	NaN	NaN	NaN	NaN	NaN	NaN	NaN	NaN	NaN	NaN	NaN	NaN	NaN	NaN	NaN	NaN	NaN	NaN	NaN	NaN	NaN	NaN	NaN	NaN	NaN	NaN	NaN	NaN	NaN	NaN	NaN	NaN	NaN	NaN	NaN	NaN	NaN	NaN	NaN	NaN	NaN	NaN	NaN	NaN	NaN	NaN
FSS2_19	CV	ST	NaN	NaN	NaN	NaN	NaN	NaN	NaN	NaN	NaN	NaN	NaN	NaN	NaN	NaN	NaN	NaN	NaN	NaN	NaN	NaN	NaN	NaN	NaN	NaN	NaN	NaN	NaN	NaN	NaN	NaN	NaN	NaN	NaN	NaN	NaN	NaN	NaN	NaN	NaN	NaN	NaN	NaN	NaN	NaN	NaN	NaN	NaN
FSS2_20	CV	ST	NaN	NaN	NaN	NaN	NaN	NaN	NaN	NaN	NaN	NaN	NaN	NaN	NaN	NaN	NaN	NaN	NaN	NaN	NaN	NaN	NaN	NaN	NaN	NaN	NaN	NaN	NaN	NaN	NaN	NaN	NaN	NaN	NaN	NaN	NaN	NaN	NaN	NaN	NaN	NaN	NaN	NaN	NaN	NaN	NaN	NaN	NaN
FSS2_21	CV	ST	NaN	NaN	NaN	NaN	NaN	NaN	NaN	NaN	NaN	NaN	NaN	NaN	NaN	NaN	NaN	NaN	NaN	NaN	NaN	NaN	NaN	NaN	NaN	NaN	NaN	NaN	NaN	NaN	NaN	NaN	NaN	NaN	NaN	NaN	NaN	NaN	NaN	NaN	NaN	NaN	NaN	NaN	NaN	NaN	NaN	NaN	NaN
FSS2_22	CV	ST	NaN	NaN	NaN	NaN	NaN	NaN	NaN	NaN	NaN	NaN	NaN	NaN	NaN	NaN	NaN	NaN	NaN	NaN	NaN	NaN	NaN	NaN	NaN	NaN	NaN	NaN	NaN	NaN	NaN	NaN	NaN	NaN	NaN	NaN	NaN	NaN	NaN	NaN	NaN	NaN	NaN	NaN	NaN	NaN	NaN	NaN	NaN
FSS2_23	CV	ST	0.0325214	0.034181	0.0358599	0.0376725	0.039685	0.0418099	0.0438915	0.0456219	0.046679	0.0466823	0.0455424	0.0434576	0.040672	0.0375472	0.0344663	0.0315679	0.0288246	0.0262036	0.0235922	0.0209528	0.0184179	0.0161795	0.0143514	0.0129397	0.0118158	0.010854	0.0100362	0.00940411	0.00898572	0.00876868	0.00871431	0.00877835	0.00890546	0.00902394	0.00908863	0.00909652	0.00905943	0.00899332	0.00890586	0.00882696	0.008777	0.00873039	0.00867099	0.00862564	0.00862029	0.00864604	0.00871374
FSS2_24	CV	ST	0.0720246	0.069494	0.0680947	0.0679988	0.0689676	0.070238	0.0715427	0.0729554	0.0742298	0.074491	0.0729139	0.0692855	0.0642604	0.0592812	0.0554698	0.0532212	0.0522732	0.0518527	0.0513296	0.0505248	0.0496188	0.0488454	0.0481829	0.0478311	0.0481528	0.0493718	0.0517285	0.0553787	0.0602142	0.0657715	0.0712164	0.0753877	0.0773206	0.0769929	0.0749704	0.0719095	0.0683134	0.0645151	0.0604317	0.0559384	0.0512972	0.0467371	0.0420773	0.0372523	0.0323174	0.0275035	0.0231432
FSS2_25	CV	ST	0.0613757	0.0642821	0.0675371	0.0704469	0.0723191	0.0722251	0.0693381	0.0639006	0.0569825	0.0499801	0.0437882	0.0385184	0.0338179	0.0293267	0.0250739	0.0212038	0.0178119	0.0148771	0.0123617	0.010257	0.0085854	0.007387	0.00664341	0.00625092	0.0061051	0.00613207	0.00623039	0.00630372	0.0063169	0.0062779	0.00621694	0.00615773	0.00612666	0.00612712	0.00614673	0.00617377	0.00620914	0.00624064	0.00627562	0.00632587	0.0063784	0.00642168	0.0064463	0.006468	0.00651824	0.00661574	0.00676245
FSS2_26	CV	ST	0.042737	0.0467919	0.0501229	0.052464	0.0537091	0.054128	0.05417	0.054507	0.0554455	0.0569442	0.0586272	0.0602665	0.0618941	0.063548	0.0650117	0.0660416	0.0662433	0.0651915	0.0626991	0.0591206	0.0550766	0.051072	0.0474439	0.0441669	0.0411962	0.0384743	0.0360513	0.0340908	0.0328416	0.0323125	0.0323374	0.0325575	0.0325015	0.0317539	0.0301229	0.0276454	0.0246119	0.0214669	0.0186448	0.0164023	0.0148314	0.0138721	0.0134016	0.0132882	0.0133924	0.0135472	0.0136624
FSS2_27	CV	ST	0.0972748	0.116706	0.136155	0.153503	0.167214	0.176035	0.18009	0.179474	0.174327	0.16632	0.157583	0.149089	0.141344	0.134793	0.128815	0.122495	0.115321	0.107357	0.098828	0.089907	0.0807355	0.0715232	0.0624869	0.053754	0.0454811	0.0380054	0.0316792	0.0267652	0.0233619	0.0213465	0.0204318	0.0201573	0.0199811	0.0195988	0.0189506	0.0180837	0.0171377	0.0162796	0.0155527	0.0149319	0.0144027	0.0140044	0.0137597	0.0136586	0.0136505	0.0136529	0.0136264
FSS2_29	CV	ST	0.0265429	0.0283227	0.0301343	0.0319593	0.0338099	0.0356707	0.0375294	0.0394402	0.0414651	0.043429	0.045036	0.0459937	0.0460343	0.0449489	0.042733	0.03964	0.03604	0.0322981	0.028616	0.025217	0.022242	0.0197074	0.0176572	0.016082	0.0148454	0.0137885	0.0128562	0.0120356	0.0113127	0.0107111	0.0103298	0.0102513	0.0104669	0.0109314	0.0115639	0.012238	0.0128461	0.0132287	0.0132481	0.0129258	0.0124049	0.0118103	0.0112132	0.0105763	0.009942	0.00942057	0.00903713
FSS2_01	CV	DT	NaN	NaN	NaN	NaN	NaN	NaN	NaN	NaN	NaN	NaN	NaN	NaN	NaN	NaN	NaN	NaN	NaN	NaN	NaN	NaN	NaN	NaN	NaN	NaN	NaN	NaN	NaN	NaN	NaN	NaN	NaN	NaN	NaN	NaN	NaN	NaN	NaN	NaN	NaN	NaN	NaN	NaN	NaN	NaN	NaN	NaN	NaN
FSS2_05	CV	DT	0.0170689	0.0185705	0.0198861	0.0210162	0.0219967	0.0228981	0.0237695	0.0246535	0.0255536	0.0264155	0.0271838	0.0278169	0.0282032	0.0282319	0.0279065	0.0273213	0.0266198	0.0258464	0.0249581	0.0238834	0.0225586	0.0209805	0.0191979	0.0172759	0.0153237	0.0134147	0.0116228	0.0100347	0.00869704	0.00763775	0.00686877	0.00638743	0.0061769	0.00618935	0.00634746	0.00657451	0.00681354	0.00703256	0.0072238	0.00739066	0.00754389	0.0077014	0.00786123	0.00798554	0.00803725	0.0080059	0.00790825
FSS2_06	CV	DT	NaN	NaN	NaN	NaN	NaN	NaN	NaN	NaN	NaN	NaN	NaN	NaN	NaN	NaN	NaN	NaN	NaN	NaN	NaN	NaN	NaN	NaN	NaN	NaN	NaN	NaN	NaN	NaN	NaN	NaN	NaN	NaN	NaN	NaN	NaN	NaN	NaN	NaN	NaN	NaN	NaN	NaN	NaN	NaN	NaN	NaN	NaN
FSS2_07	CV	DT	NaN	NaN	NaN	NaN	NaN	NaN	NaN	NaN	NaN	NaN	NaN	NaN	NaN	NaN	NaN	NaN	NaN	NaN	NaN	NaN	NaN	NaN	NaN	NaN	NaN	NaN	NaN	NaN	NaN	NaN	NaN	NaN	NaN	NaN	NaN	NaN	NaN	NaN	NaN	NaN	NaN	NaN	NaN	NaN	NaN	NaN	NaN
FSS2_08	CV	DT	0.00926758	0.00846582	0.00774738	0.00711786	0.00658349	0.00614335	0.00579365	0.00553693	0.00536295	0.0052632	0.00523663	0.0052843	0.00541352	0.00563977	0.00597805	0.00642731	0.00698203	0.007636	0.00838061	0.00920802	0.0101237	0.0111402	0.0122442	0.013404	0.0145879	0.0157933	0.0170985	0.018579	0.020301	0.022317	0.0247165	0.0275963	0.030936	0.0345515	0.0382135	0.0417851	0.0450703	0.0478634	0.0501396	0.051893	0.053118	0.0538195	0.0540182	0.0537064	0.0528361	0.0513112	0.049139
FSS2_09	CV	DT	0.0113225	0.0112428	0.0111906	0.0112038	0.0113206	0.0115332	0.0118365	0.0122922	0.0130362	0.0141538	0.0155927	0.0172073	0.0188005	0.0202162	0.0214094	0.022369	0.0230703	0.023708	0.0246743	0.0262724	0.0285407	0.0314579	0.0350459	0.0393647	0.0443133	0.0495106	0.0542252	0.0578007	0.0600178	0.060796	0.0602181	0.0586323	0.0563175	0.0535811	0.0506965	0.0474599	0.0437739	0.0401203	0.0369698	0.0344864	0.0324806	0.0305024	0.0284069	0.0262823	0.0242582	0.022394	0.0207993
FSS2_10	CV	DT	NaN	NaN	NaN	NaN	NaN	NaN	NaN	NaN	NaN	NaN	NaN	NaN	NaN	NaN	NaN	NaN	NaN	NaN	NaN	NaN	NaN	NaN	NaN	NaN	NaN	NaN	NaN	NaN	NaN	NaN	NaN	NaN	NaN	NaN	NaN	NaN	NaN	NaN	NaN	NaN	NaN	NaN	NaN	NaN	NaN	NaN	NaN
FSS2_11	CV	DT	0.0198711	0.0214402	0.0229823	0.0245873	0.0260984	0.0274285	0.0285988	0.0296392	0.0305549	0.0313396	0.032028	0.0326735	0.0332994	0.033912	0.0344666	0.034926	0.0353143	0.0356758	0.0360258	0.0363415	0.0366172	0.036771	0.0366175	0.0359789	0.0348159	0.0331448	0.0310504	0.028661	0.0261274	0.023635	0.0213396	0.0193494	0.0177106	0.016402	0.0153665	0.0145767	0.0140109	0.0136414	0.0134396	0.0133873	0.0134747	0.0136892	0.0140115	0.0144236	0.0149166	0.0154705	0.0160519
FSS2_12	CV	DT	0.080717	0.0868291	0.092679	0.0976087	0.101476	0.104372	0.10606	0.106253	0.104792	0.102126	0.099062	0.0959504	0.0927704	0.0891434	0.0847138	0.0792264	0.0728951	0.066179	0.0595295	0.0533938	0.0480434	0.0434803	0.0396614	0.0365969	0.034213	0.0321085	0.0299784	0.0277705	0.0255206	0.0233273	0.0213187	0.0195471	0.0180038	0.0166159	0.015407	0.0144162	0.0135919	0.0128466	0.0121128	0.0113901	0.0107343	0.0101735	0.00971951	0.00941067	0.00927393	0.00927341	0.0093512
FSS2_13	CV	DT	0.0134967	0.0141007	0.0148479	0.0155929	0.0162404	0.0167503	0.0171765	0.0175672	0.0179607	0.0184007	0.018846	0.0192415	0.0195951	0.0198645	0.0199905	0.0199386	0.0196387	0.0189999	0.0179917	0.0166892	0.0151923	0.0136301	0.0121156	0.0107219	0.00942795	0.00823442	0.00721328	0.00640136	0.00577286	0.00529314	0.00493865	0.0046887	0.00452149	0.00440773	0.00433005	0.00428186	0.00425365	0.00423339	0.0042186	0.00421081	0.00420543	0.00419155	0.00417271	0.00415603	0.00414232	0.00413232	0.00412615
FSS2_14	CV	DT	NaN	NaN	NaN	NaN	NaN	NaN	NaN	NaN	NaN	NaN	NaN	NaN	NaN	NaN	NaN	NaN	NaN	NaN	NaN	NaN	NaN	NaN	NaN	NaN	NaN	NaN	NaN	NaN	NaN	NaN	NaN	NaN	NaN	NaN	NaN	NaN	NaN	NaN	NaN	NaN	NaN	NaN	NaN	NaN	NaN	NaN	NaN
FSS2_15	CV	DT	0.0232498	0.0297106	0.0384654	0.0489043	0.0606817	0.0733802	0.0863804	0.0987877	0.109056	0.116801	0.122658	0.126982	0.129909	0.131127	0.130531	0.12833	0.124984	0.120606	0.114804	0.107706	0.0999421	0.0920407	0.0843601	0.0770361	0.0694538	0.0611606	0.0525654	0.0445166	0.0377241	0.0325813	0.0290857	0.0267993	0.0252278	0.0239327	0.0227076	0.0216677	0.0209173	0.020357	0.0198791	0.0194373	0.0190379	0.0186085	0.0180196	0.0172341	0.0163798	0.0157297	0.0154177
FSS2_16	CV	DT	0.0239655	0.0267289	0.0292005	0.0315316	0.0338108	0.0360719	0.0382533	0.0403159	0.0422404	0.0438981	0.0449573	0.0451398	0.0443887	0.0427051	0.0402028	0.0371081	0.0336553	0.0301515	0.026895	0.0240518	0.0216602	0.0196763	0.0180366	0.016715	0.015691	0.0149238	0.0143163	0.0137669	0.013223	0.0126455	0.0120386	0.0114657	0.0109996	0.0106993	0.0105913	0.0106545	0.0108323	0.0110594	0.0113166	0.0115756	0.0117792	0.0118965	0.0119203	0.0118326	0.0116014	0.0112208	0.0107549
FSS2_17	CV	DT	NaN	NaN	NaN	NaN	NaN	NaN	NaN	NaN	NaN	NaN	NaN	NaN	NaN	NaN	NaN	NaN	NaN	NaN	NaN	NaN	NaN	NaN	NaN	NaN	NaN	NaN	NaN	NaN	NaN	NaN	NaN	NaN	NaN	NaN	NaN	NaN	NaN	NaN	NaN	NaN	NaN	NaN	NaN	NaN	NaN	NaN	NaN
FSS2_18	CV	DT	NaN	NaN	NaN	NaN	NaN	NaN	NaN	NaN	NaN	NaN	NaN	NaN	NaN	NaN	NaN	NaN	NaN	NaN	NaN	NaN	NaN	NaN	NaN	NaN	NaN	NaN	NaN	NaN	NaN	NaN	NaN	NaN	NaN	NaN	NaN	NaN	NaN	NaN	NaN	NaN	NaN	NaN	NaN	NaN	NaN	NaN	NaN
FSS2_19	CV	DT	NaN	NaN	NaN	NaN	NaN	NaN	NaN	NaN	NaN	NaN	NaN	NaN	NaN	NaN	NaN	NaN	NaN	NaN	NaN	NaN	NaN	NaN	NaN	NaN	NaN	NaN	NaN	NaN	NaN	NaN	NaN	NaN	NaN	NaN	NaN	NaN	NaN	NaN	NaN	NaN	NaN	NaN	NaN	NaN	NaN	NaN	NaN
FSS2_20	CV	DT	NaN	NaN	NaN	NaN	NaN	NaN	NaN	NaN	NaN	NaN	NaN	NaN	NaN	NaN	NaN	NaN	NaN	NaN	NaN	NaN	NaN	NaN	NaN	NaN	NaN	NaN	NaN	NaN	NaN	NaN	NaN	NaN	NaN	NaN	NaN	NaN	NaN	NaN	NaN	NaN	NaN	NaN	NaN	NaN	NaN	NaN	NaN
FSS2_21	CV	DT	NaN	NaN	NaN	NaN	NaN	NaN	NaN	NaN	NaN	NaN	NaN	NaN	NaN	NaN	NaN	NaN	NaN	NaN	NaN	NaN	NaN	NaN	NaN	NaN	NaN	NaN	NaN	NaN	NaN	NaN	NaN	NaN	NaN	NaN	NaN	NaN	NaN	NaN	NaN	NaN	NaN	NaN	NaN	NaN	NaN	NaN	NaN
FSS2_22	CV	DT	NaN	NaN	NaN	NaN	NaN	NaN	NaN	NaN	NaN	NaN	NaN	NaN	NaN	NaN	NaN	NaN	NaN	NaN	NaN	NaN	NaN	NaN	NaN	NaN	NaN	NaN	NaN	NaN	NaN	NaN	NaN	NaN	NaN	NaN	NaN	NaN	NaN	NaN	NaN	NaN	NaN	NaN	NaN	NaN	NaN	NaN	NaN
FSS2_23	CV	DT	0.0187546	0.019638	0.0207659	0.0220847	0.023452	0.0247076	0.0258225	0.026706	0.0273637	0.0280302	0.028917	0.0300475	0.0312879	0.0324485	0.0334247	0.0340707	0.0342415	0.0340658	0.03374	0.0334117	0.0329448	0.0320704	0.0305883	0.0286276	0.02648	0.024268	0.0221944	0.0204955	0.0192048	0.0182621	0.0175494	0.0170212	0.0165938	0.0161444	0.0156259	0.0150521	0.0145325	0.0141874	0.014005	0.0139089	0.0138697	0.0138691	0.013898	0.0139365	0.0139378	0.0138865	0.0138182
FSS2_24	CV	DT	0.088319	0.0865613	0.084266	0.0818654	0.0795349	0.0773239	0.0751151	0.07265	0.0697294	0.0662384	0.062416	0.0587429	0.0555758	0.0531918	0.0518744	0.0517485	0.0527467	0.0547061	0.0573811	0.0605597	0.0638633	0.0668291	0.0694274	0.0716753	0.0734853	0.0746876	0.0752836	0.0754289	0.0753085	0.0748828	0.0738712	0.07203	0.0694464	0.0664114	0.0630844	0.0594502	0.0555022	0.051393	0.0473918	0.0436485	0.0403091	0.037625	0.0355691	0.0339423	0.0324436	0.0308313	0.0290677
FSS2_25	CV	DT	0.0512349	0.0552198	0.0610936	0.0679669	0.0752979	0.0821026	0.0865048	0.0875882	0.0866156	0.0846076	0.0823817	0.0802876	0.0778514	0.0742558	0.0688093	0.0613331	0.0525936	0.0438542	0.0357934	0.0285684	0.0222347	0.0169324	0.0128259	0.00988383	0.00794528	0.00678542	0.0061989	0.00599838	0.00602865	0.00617104	0.00636972	0.00660627	0.0068628	0.00709986	0.00730114	0.00742897	0.00744136	0.00735942	0.00720587	0.00700604	0.00679634	0.00661517	0.00648049	0.00639776	0.00640728	0.00651135	0.00667381
FSS2_26	CV	DT	0.0592146	0.0657822	0.0718739	0.0770876	0.0809652	0.0833516	0.0845191	0.0852881	0.0864428	0.0881872	0.0900786	0.0912936	0.0907596	0.0879039	0.0828536	0.0765401	0.0701002	0.0642108	0.0594773	0.0559633	0.0533717	0.0512278	0.0489687	0.0461569	0.0426705	0.0386729	0.0344023	0.0301161	0.0261545	0.0228005	0.0201119	0.0180068	0.0163923	0.0152	0.0143724	0.0138607	0.0136506	0.0136958	0.0139447	0.0143255	0.0147351	0.0150244	0.0150558	0.0147916	0.0143275	0.0137964	0.0132836
FSS2_27	CV	DT	0.127773	0.139518	0.151028	0.16205	0.171283	0.177791	0.181349	0.182272	0.180996	0.178049	0.173549	0.167541	0.160304	0.152286	0.143698	0.134585	0.125029	0.115115	0.104997	0.0946	0.0840132	0.0736047	0.0638131	0.0550348	0.0473206	0.0406603	0.0351491	0.0307316	0.0272657	0.0246391	0.0227369	0.0213466	0.0203089	0.0195463	0.0189895	0.0185589	0.0181851	0.0178298	0.017476	0.0171457	0.0169389	0.0169484	0.0172187	0.0177214	0.0183399	0.0189584	0.0195252
FSS2_29	CV	DT	0.0181891	0.02022	0.0225218	0.0250337	0.0276006	0.0301555	0.0326527	0.0348812	0.0366786	0.0379013	0.0386084	0.038886	0.0387778	0.0383919	0.0376992	0.0365543	0.0349165	0.0328776	0.0307182	0.0286016	0.0263956	0.0238264	0.0209872	0.0182134	0.0157114	0.0136364	0.0119991	0.0106891	0.0096436	0.00888816	0.00841671	0.0081909	0.00816549	0.00828222	0.00847394	0.00871192	0.00898564	0.00923686	0.00937904	0.00939593	0.00936295	0.00935236	0.00943544	0.00961588	0.0098545	0.0100819	0.010249
FSS2_01	ML	ST	NaN	NaN	NaN	NaN	NaN	NaN	NaN	NaN	NaN	NaN	NaN	NaN	NaN	NaN	NaN	NaN	NaN	NaN	NaN	NaN	NaN	NaN	NaN	NaN	NaN	NaN	NaN	NaN	NaN	NaN	NaN	NaN	NaN	NaN	NaN	NaN	NaN	NaN	NaN	NaN	NaN	NaN	NaN	NaN	NaN	NaN	NaN
FSS2_05	ML	ST	0.0232524	0.0250869	0.0265197	0.0276535	0.0285825	0.0293186	0.0297855	0.0299746	0.0299605	0.029759	0.0293467	0.0286946	0.0278687	0.0270514	0.0263239	0.0256827	0.0250095	0.0240652	0.0226771	0.0208377	0.0186944	0.0164723	0.0143139	0.0123241	0.0106024	0.00920639	0.00813363	0.00736032	0.00685304	0.00657431	0.00645997	0.00643	0.00641199	0.00636212	0.00627132	0.00614705	0.00600427	0.00586443	0.00575258	0.00567751	0.00564637	0.00567641	0.00578387	0.00597213	0.00623116	0.00653894	0.00686606
FSS2_06	ML	ST	NaN	NaN	NaN	NaN	NaN	NaN	NaN	NaN	NaN	NaN	NaN	NaN	NaN	NaN	NaN	NaN	NaN	NaN	NaN	NaN	NaN	NaN	NaN	NaN	NaN	NaN	NaN	NaN	NaN	NaN	NaN	NaN	NaN	NaN	NaN	NaN	NaN	NaN	NaN	NaN	NaN	NaN	NaN	NaN	NaN	NaN	NaN
FSS2_07	ML	ST	NaN	NaN	NaN	NaN	NaN	NaN	NaN	NaN	NaN	NaN	NaN	NaN	NaN	NaN	NaN	NaN	NaN	NaN	NaN	NaN	NaN	NaN	NaN	NaN	NaN	NaN	NaN	NaN	NaN	NaN	NaN	NaN	NaN	NaN	NaN	NaN	NaN	NaN	NaN	NaN	NaN	NaN	NaN	NaN	NaN	NaN	NaN
FSS2_08	ML	ST	0.00883381	0.00829627	0.00769677	0.00710472	0.00658846	0.00618561	0.00590119	0.0057351	0.00567977	0.00572276	0.00585539	0.00606718	0.00634092	0.00668133	0.00711018	0.00764777	0.00831624	0.00912831	0.0100973	0.0112372	0.0125078	0.0138745	0.015364	0.0169919	0.0187576	0.020671	0.0227109	0.0248757	0.0272093	0.0297067	0.0322839	0.0348526	0.037399	0.0399515	0.0424905	0.0450249	0.0474845	0.0496014	0.0510185	0.0515061	0.0509979	0.049668	0.0479228	0.0461089	0.0443042	0.0425024	0.0407316
FSS2_09	ML	ST	0.0134902	0.0143806	0.0154811	0.0168248	0.0184242	0.0203008	0.0224552	0.0248246	0.0273119	0.0298477	0.0325206	0.035409	0.0384365	0.0415765	0.0447696	0.0478702	0.0507623	0.0534837	0.0562774	0.0593903	0.0626003	0.0652306	0.0665392	0.0660078	0.0635599	0.0594489	0.0540145	0.047793	0.0414973	0.0357151	0.0308123	0.0268217	0.023555	0.020889	0.0187637	0.0171067	0.0158471	0.014897	0.0141407	0.0134854	0.0128953	0.0123967	0.0120064	0.0117488	0.0116395	0.0116711	0.0117999
FSS2_10	ML	ST	NaN	NaN	NaN	NaN	NaN	NaN	NaN	NaN	NaN	NaN	NaN	NaN	NaN	NaN	NaN	NaN	NaN	NaN	NaN	NaN	NaN	NaN	NaN	NaN	NaN	NaN	NaN	NaN	NaN	NaN	NaN	NaN	NaN	NaN	NaN	NaN	NaN	NaN	NaN	NaN	NaN	NaN	NaN	NaN	NaN	NaN	NaN
FSS2_11	ML	ST	0.0243357	0.0262132	0.0279746	0.0297181	0.0314382	0.0331343	0.0347455	0.0361371	0.0372252	0.0379437	0.0382783	0.0383171	0.0381761	0.0379271	0.0376314	0.0373497	0.0370319	0.0366329	0.0361719	0.0356543	0.0350263	0.0341537	0.032935	0.0313745	0.0295072	0.0274791	0.0254147	0.0233823	0.0214435	0.0196932	0.0182235	0.0170695	0.0162446	0.015715	0.0154395	0.0153672	0.0154126	0.0154995	0.0155898	0.0156942	0.0158499	0.0160597	0.0162723	0.0164609	0.0166176	0.0167156	0.0167372
FSS2_12	ML	ST	NaN	NaN	NaN	NaN	NaN	NaN	NaN	NaN	NaN	NaN	NaN	NaN	NaN	NaN	NaN	NaN	NaN	NaN	NaN	NaN	NaN	NaN	NaN	NaN	NaN	NaN	NaN	NaN	NaN	NaN	NaN	NaN	NaN	NaN	NaN	NaN	NaN	NaN	NaN	NaN	NaN	NaN	NaN	NaN	NaN	NaN	NaN
FSS2_13	ML	ST	0.0260206	0.0280769	0.0307113	0.033697	0.0370383	0.0407141	0.0445483	0.0481209	0.05119	0.0536441	0.055292	0.0560304	0.0559395	0.0552642	0.0541222	0.052344	0.0495321	0.0455754	0.0408541	0.0358872	0.0310311	0.0264717	0.0222007	0.0182208	0.0147225	0.0118769	0.00968504	0.0080809	0.00698641	0.00631402	0.00596126	0.00581653	0.00578716	0.00581551	0.00586001	0.00591135	0.00597233	0.0060368	0.00610454	0.00617806	0.00625536	0.00632979	0.00637284	0.00636236	0.00630828	0.00622512	0.00613285
FSS2_14	ML	ST	NaN	NaN	NaN	NaN	NaN	NaN	NaN	NaN	NaN	NaN	NaN	NaN	NaN	NaN	NaN	NaN	NaN	NaN	NaN	NaN	NaN	NaN	NaN	NaN	NaN	NaN	NaN	NaN	NaN	NaN	NaN	NaN	NaN	NaN	NaN	NaN	NaN	NaN	NaN	NaN	NaN	NaN	NaN	NaN	NaN	NaN	NaN
FSS2_15	ML	ST	0.0695868	0.081762	0.094935	0.107939	0.120026	0.130943	0.139897	0.145867	0.148548	0.148026	0.145043	0.139808	0.132109	0.122138	0.110508	0.0980434	0.0855801	0.0735617	0.0619504	0.0508711	0.0408741	0.0322715	0.0252526	0.019873	0.0160051	0.0134364	0.0118524	0.0109032	0.0103466	0.0100403	0.00986948	0.00971495	0.00948199	0.00916528	0.00881572	0.00848933	0.00822881	0.00807012	0.00804985	0.00818295	0.00846463	0.00890562	0.00953784	0.0103798	0.0114452	0.012717	0.0141773
FSS2_16	ML	ST	NaN	NaN	NaN	NaN	NaN	NaN	NaN	NaN	NaN	NaN	NaN	NaN	NaN	NaN	NaN	NaN	NaN	NaN	NaN	NaN	NaN	NaN	NaN	NaN	NaN	NaN	NaN	NaN	NaN	NaN	NaN	NaN	NaN	NaN	NaN	NaN	NaN	NaN	NaN	NaN	NaN	NaN	NaN	NaN	NaN	NaN	NaN
FSS2_17	ML	ST	NaN	NaN	NaN	NaN	NaN	NaN	NaN	NaN	NaN	NaN	NaN	NaN	NaN	NaN	NaN	NaN	NaN	NaN	NaN	NaN	NaN	NaN	NaN	NaN	NaN	NaN	NaN	NaN	NaN	NaN	NaN	NaN	NaN	NaN	NaN	NaN	NaN	NaN	NaN	NaN	NaN	NaN	NaN	NaN	NaN	NaN	NaN
FSS2_18	ML	ST	NaN	NaN	NaN	NaN	NaN	NaN	NaN	NaN	NaN	NaN	NaN	NaN	NaN	NaN	NaN	NaN	NaN	NaN	NaN	NaN	NaN	NaN	NaN	NaN	NaN	NaN	NaN	NaN	NaN	NaN	NaN	NaN	NaN	NaN	NaN	NaN	NaN	NaN	NaN	NaN	NaN	NaN	NaN	NaN	NaN	NaN	NaN
FSS2_19	ML	ST	NaN	NaN	NaN	NaN	NaN	NaN	NaN	NaN	NaN	NaN	NaN	NaN	NaN	NaN	NaN	NaN	NaN	NaN	NaN	NaN	NaN	NaN	NaN	NaN	NaN	NaN	NaN	NaN	NaN	NaN	NaN	NaN	NaN	NaN	NaN	NaN	NaN	NaN	NaN	NaN	NaN	NaN	NaN	NaN	NaN	NaN	NaN
FSS2_20	ML	ST	NaN	NaN	NaN	NaN	NaN	NaN	NaN	NaN	NaN	NaN	NaN	NaN	NaN	NaN	NaN	NaN	NaN	NaN	NaN	NaN	NaN	NaN	NaN	NaN	NaN	NaN	NaN	NaN	NaN	NaN	NaN	NaN	NaN	NaN	NaN	NaN	NaN	NaN	NaN	NaN	NaN	NaN	NaN	NaN	NaN	NaN	NaN
FSS2_21	ML	ST	0.0447881	0.0480063	0.0512582	0.0541035	0.0558743	0.0560623	0.0548757	0.0532267	0.0520954	0.0520264	0.0530205	0.0548515	0.0570119	0.0588181	0.0597093	0.0591746	0.0569033	0.0532159	0.0488451	0.0444976	0.0406055	0.0372538	0.0344504	0.0322372	0.0305727	0.0294414	0.0288268	0.0285606	0.0284888	0.0285262	0.0285729	0.0285346	0.0284026	0.0282206	0.0280397	0.027938	0.0279638	0.0280382	0.0279529	0.0274852	0.0265516	0.0251685	0.0235009	0.0218121	0.0203331	0.019186	0.0183072
FSS2_22	ML	ST	NaN	NaN	NaN	NaN	NaN	NaN	NaN	NaN	NaN	NaN	NaN	NaN	NaN	NaN	NaN	NaN	NaN	NaN	NaN	NaN	NaN	NaN	NaN	NaN	NaN	NaN	NaN	NaN	NaN	NaN	NaN	NaN	NaN	NaN	NaN	NaN	NaN	NaN	NaN	NaN	NaN	NaN	NaN	NaN	NaN	NaN	NaN
FSS2_23	ML	ST	0.0264802	0.0292631	0.0322169	0.0351858	0.0380034	0.0404716	0.0425061	0.0441254	0.045204	0.0456489	0.0455917	0.0452469	0.044533	0.0431945	0.0410958	0.038262	0.0347419	0.0306795	0.0264529	0.022467	0.0189695	0.0160284	0.0136049	0.0116578	0.0101388	0.00898605	0.00814864	0.00756824	0.00715998	0.00684856	0.00660293	0.00640729	0.00626115	0.00616651	0.00611961	0.00610593	0.00611382	0.00615309	0.00621862	0.00628596	0.00633299	0.00636998	0.00642307	0.00649548	0.00657702	0.00665584	0.00673085
FSS2_24	ML	ST	0.0822751	0.0841741	0.0857342	0.0862254	0.0855845	0.0842368	0.0829078	0.0819199	0.0808336	0.0791187	0.0765481	0.0731977	0.0696444	0.0665647	0.0641631	0.0623691	0.0611001	0.0605049	0.0606281	0.0612401	0.0615505	0.0608978	0.0594308	0.0575773	0.0559631	0.0552849	0.0559486	0.0579051	0.0607495	0.0640376	0.067438	0.0703695	0.0720984	0.0720813	0.0702019	0.0666292	0.0617149	0.0561387	0.0504575	0.0451619	0.0406921	0.0371698	0.0343319	0.0317775	0.0293204	0.0271117	0.0252074
FSS2_25	ML	ST	0.0554762	0.0590581	0.062583	0.0657047	0.0677874	0.068627	0.0683224	0.066978	0.0647236	0.061645	0.0575769	0.0524435	0.0468359	0.0413863	0.0364412	0.0320104	0.0278421	0.0237695	0.0198987	0.0164255	0.0134625	0.0110358	0.00914309	0.00775318	0.00681752	0.00622758	0.00588847	0.00572705	0.00565409	0.00562599	0.00562431	0.00564649	0.00567148	0.00570161	0.00572953	0.0057434	0.00578123	0.00587318	0.0060269	0.00620741	0.00635438	0.00644059	0.0065159	0.00662459	0.0067592	0.00689867	0.00698432
FSS2_26	ML	ST	0.0123319	0.0128458	0.0134967	0.0143259	0.0153331	0.0165338	0.0181143	0.0203282	0.0234451	0.027712	0.0331503	0.0394946	0.04621	0.0526942	0.0584241	0.0633594	0.0675715	0.0712125	0.0743798	0.0771149	0.0792595	0.0808509	0.0823065	0.0841156	0.0865343	0.0894303	0.0922797	0.0940065	0.0939065	0.092276	0.0898029	0.0868454	0.083138	0.078303	0.0721153	0.0644931	0.0560452	0.0477495	0.0404994	0.0346589	0.0302192	0.0269478	0.0245222	0.0226256	0.0209551	0.0193221	0.017659
FSS2_27	ML	ST	0.100663	0.111409	0.122525	0.134357	0.14641	0.157783	0.167335	0.174656	0.179817	0.18274	0.183381	0.181887	0.178325	0.172351	0.163361	0.151156	0.136186	0.119869	0.103646	0.08821	0.0738366	0.0607314	0.0492867	0.0396213	0.0316297	0.0251839	0.0201908	0.0165542	0.0141487	0.0127836	0.012232	0.0122341	0.0125648	0.0130306	0.0134456	0.0137118	0.0138115	0.0137577	0.0135797	0.0133113	0.0129713	0.0125885	0.0121735	0.0117644	0.0113884	0.0110677	0.0108306
FSS2_29	ML	ST	0.0266547	0.0294221	0.0317766	0.0335472	0.0347859	0.0356296	0.036196	0.0365718	0.0369516	0.0375761	0.0385664	0.0397604	0.040871	0.0418044	0.0424104	0.0424515	0.0417738	0.0403117	0.0380823	0.0351706	0.0317283	0.0279451	0.0240974	0.0204794	0.0172411	0.0144433	0.0121549	0.0104794	0.0094361	0.00896604	0.00894516	0.00921069	0.00960521	0.00999902	0.0103338	0.0105823	0.0107584	0.0109135	0.0110436	0.0111215	0.0111329	0.0110462	0.0108168	0.0104073	0.00985164	0.0092739	0.00879354
FSS2_01	ML	DT	NaN	NaN	NaN	NaN	NaN	NaN	NaN	NaN	NaN	NaN	NaN	NaN	NaN	NaN	NaN	NaN	NaN	NaN	NaN	NaN	NaN	NaN	NaN	NaN	NaN	NaN	NaN	NaN	NaN	NaN	NaN	NaN	NaN	NaN	NaN	NaN	NaN	NaN	NaN	NaN	NaN	NaN	NaN	NaN	NaN	NaN	NaN
FSS2_05	ML	DT	0.0196187	0.0211291	0.022499	0.0237885	0.0250476	0.0262629	0.0273873	0.0283648	0.0291497	0.0297041	0.0300165	0.0300672	0.0298216	0.0292646	0.0283932	0.0271816	0.0256578	0.0238815	0.0219564	0.02003	0.0182123	0.0165332	0.0149813	0.0135765	0.0123445	0.0113144	0.0104764	0.00981398	0.00929554	0.0088915	0.00858675	0.00836855	0.00823297	0.0081756	0.00819751	0.00827779	0.00838413	0.0084779	0.00852662	0.00851151	0.00842373	0.00828153	0.00813547	0.00803386	0.00800932	0.00808477	0.00825935
FSS2_06	ML	DT	NaN	NaN	NaN	NaN	NaN	NaN	NaN	NaN	NaN	NaN	NaN	NaN	NaN	NaN	NaN	NaN	NaN	NaN	NaN	NaN	NaN	NaN	NaN	NaN	NaN	NaN	NaN	NaN	NaN	NaN	NaN	NaN	NaN	NaN	NaN	NaN	NaN	NaN	NaN	NaN	NaN	NaN	NaN	NaN	NaN	NaN	NaN
FSS2_07	ML	DT	NaN	NaN	NaN	NaN	NaN	NaN	NaN	NaN	NaN	NaN	NaN	NaN	NaN	NaN	NaN	NaN	NaN	NaN	NaN	NaN	NaN	NaN	NaN	NaN	NaN	NaN	NaN	NaN	NaN	NaN	NaN	NaN	NaN	NaN	NaN	NaN	NaN	NaN	NaN	NaN	NaN	NaN	NaN	NaN	NaN	NaN	NaN
FSS2_08	ML	DT	0.0105658	0.0101252	0.00983572	0.00973858	0.00983478	0.0100611	0.0103302	0.010524	0.0105427	0.0103515	0.00998126	0.0095077	0.00900026	0.00852217	0.00814159	0.00790283	0.00780747	0.00783025	0.00795704	0.00820102	0.008581	0.00909815	0.00976521	0.0105884	0.0115839	0.012792	0.0142358	0.0159338	0.0178813	0.0200405	0.0223563	0.0247351	0.027067	0.0292391	0.0312264	0.033074	0.0347807	0.0363697	0.0378877	0.0393607	0.0407892	0.0421594	0.0434312	0.0445195	0.0454455	0.0462806	0.0469674
FSS2_09	ML	DT	0.0116389	0.0117142	0.0120401	0.0126441	0.0135806	0.0148603	0.0164269	0.0182248	0.0202583	0.0225933	0.0252571	0.0282698	0.0316299	0.0352224	0.0388962	0.0425625	0.046218	0.0497946	0.0531319	0.0561682	0.0587996	0.0608856	0.0622378	0.0628253	0.0628405	0.0625035	0.0619785	0.0613475	0.060692	0.0600033	0.0591658	0.0579024	0.0557891	0.0525014	0.0482082	0.0433506	0.0384087	0.0338027	0.029738	0.0263443	0.0237328	0.0218879	0.0206454	0.0197663	0.0189664	0.0181161	0.0172622
FSS2_10	ML	DT	NaN	NaN	NaN	NaN	NaN	NaN	NaN	NaN	NaN	NaN	NaN	NaN	NaN	NaN	NaN	NaN	NaN	NaN	NaN	NaN	NaN	NaN	NaN	NaN	NaN	NaN	NaN	NaN	NaN	NaN	NaN	NaN	NaN	NaN	NaN	NaN	NaN	NaN	NaN	NaN	NaN	NaN	NaN	NaN	NaN	NaN	NaN
FSS2_11	ML	DT	0.0188932	0.0203543	0.0217012	0.0231561	0.0247245	0.0264163	0.0282438	0.030182	0.0321773	0.0341469	0.0360038	0.0375943	0.0388248	0.0396993	0.0403018	0.0406907	0.0409423	0.0411016	0.04114	0.0410121	0.0406516	0.0399243	0.0387647	0.0371655	0.0351601	0.0327756	0.0301073	0.0273352	0.0247296	0.0224745	0.0206268	0.0191687	0.0180436	0.0171738	0.0164956	0.015973	0.0156176	0.015432	0.0153917	0.0154759	0.0156373	0.01584	0.0160628	0.0162778	0.0164619	0.0166187	0.016778
FSS2_12	ML	DT	NaN	NaN	NaN	NaN	NaN	NaN	NaN	NaN	NaN	NaN	NaN	NaN	NaN	NaN	NaN	NaN	NaN	NaN	NaN	NaN	NaN	NaN	NaN	NaN	NaN	NaN	NaN	NaN	NaN	NaN	NaN	NaN	NaN	NaN	NaN	NaN	NaN	NaN	NaN	NaN	NaN	NaN	NaN	NaN	NaN	NaN	NaN
FSS2_13	ML	DT	0.01787	0.0197309	0.0229177	0.0262702	0.0295347	0.0329112	0.0366585	0.0408598	0.045762	0.0515727	0.0583333	0.0656188	0.0731394	0.0809615	0.0887029	0.0953253	0.100025	0.101988	0.100389	0.0955352	0.0883725	0.0796156	0.070003	0.0602496	0.0508005	0.0419944	0.0341703	0.0275031	0.0219882	0.0175376	0.0140608	0.011457	0.00959908	0.00834437	0.00754456	0.00709201	0.00690883	0.00693914	0.00713356	0.00744159	0.00781433	0.0081887	0.00846447	0.00853125	0.00835245	0.00799724	0.00757676
FSS2_14	ML	DT	NaN	NaN	NaN	NaN	NaN	NaN	NaN	NaN	NaN	NaN	NaN	NaN	NaN	NaN	NaN	NaN	NaN	NaN	NaN	NaN	NaN	NaN	NaN	NaN	NaN	NaN	NaN	NaN	NaN	NaN	NaN	NaN	NaN	NaN	NaN	NaN	NaN	NaN	NaN	NaN	NaN	NaN	NaN	NaN	NaN	NaN	NaN
FSS2_15	ML	DT	0.0495644	0.054734	0.0610827	0.0682056	0.0757307	0.0831139	0.0899028	0.0955614	0.0996452	0.102119	0.103434	0.103747	0.102888	0.100455	0.0969708	0.0931441	0.0893528	0.0852567	0.080139	0.0737891	0.0668029	0.0598335	0.0531217	0.0464773	0.0397964	0.0335327	0.0279978	0.023306	0.0196431	0.0170307	0.0152489	0.0138583	0.0125587	0.0113323	0.0103212	0.0095867	0.00914577	0.00897346	0.00901815	0.00922191	0.00952989	0.00990311	0.0102948	0.0106444	0.0109142	0.0111136	0.0112888
FSS2_16	ML	DT	NaN	NaN	NaN	NaN	NaN	NaN	NaN	NaN	NaN	NaN	NaN	NaN	NaN	NaN	NaN	NaN	NaN	NaN	NaN	NaN	NaN	NaN	NaN	NaN	NaN	NaN	NaN	NaN	NaN	NaN	NaN	NaN	NaN	NaN	NaN	NaN	NaN	NaN	NaN	NaN	NaN	NaN	NaN	NaN	NaN	NaN	NaN
FSS2_17	ML	DT	NaN	NaN	NaN	NaN	NaN	NaN	NaN	NaN	NaN	NaN	NaN	NaN	NaN	NaN	NaN	NaN	NaN	NaN	NaN	NaN	NaN	NaN	NaN	NaN	NaN	NaN	NaN	NaN	NaN	NaN	NaN	NaN	NaN	NaN	NaN	NaN	NaN	NaN	NaN	NaN	NaN	NaN	NaN	NaN	NaN	NaN	NaN
FSS2_18	ML	DT	NaN	NaN	NaN	NaN	NaN	NaN	NaN	NaN	NaN	NaN	NaN	NaN	NaN	NaN	NaN	NaN	NaN	NaN	NaN	NaN	NaN	NaN	NaN	NaN	NaN	NaN	NaN	NaN	NaN	NaN	NaN	NaN	NaN	NaN	NaN	NaN	NaN	NaN	NaN	NaN	NaN	NaN	NaN	NaN	NaN	NaN	NaN
FSS2_19	ML	DT	NaN	NaN	NaN	NaN	NaN	NaN	NaN	NaN	NaN	NaN	NaN	NaN	NaN	NaN	NaN	NaN	NaN	NaN	NaN	NaN	NaN	NaN	NaN	NaN	NaN	NaN	NaN	NaN	NaN	NaN	NaN	NaN	NaN	NaN	NaN	NaN	NaN	NaN	NaN	NaN	NaN	NaN	NaN	NaN	NaN	NaN	NaN
FSS2_20	ML	DT	NaN	NaN	NaN	NaN	NaN	NaN	NaN	NaN	NaN	NaN	NaN	NaN	NaN	NaN	NaN	NaN	NaN	NaN	NaN	NaN	NaN	NaN	NaN	NaN	NaN	NaN	NaN	NaN	NaN	NaN	NaN	NaN	NaN	NaN	NaN	NaN	NaN	NaN	NaN	NaN	NaN	NaN	NaN	NaN	NaN	NaN	NaN
FSS2_21	ML	DT	0.0388368	0.0432578	0.0474861	0.0511658	0.0540679	0.0560636	0.0573292	0.0584696	0.0598503	0.0612952	0.0621732	0.0617181	0.0595197	0.0560272	0.052181	0.0487645	0.0461658	0.0445192	0.0435137	0.0426241	0.0413454	0.0396242	0.0376474	0.0355711	0.0334544	0.0313376	0.0292034	0.0272088	0.0255209	0.0242219	0.0233253	0.0227531	0.0223832	0.0221295	0.0219603	0.0218198	0.021703	0.0216356	0.0216156	0.0215574	0.0214528	0.0213523	0.0212373	0.0211045	0.0209072	0.0205617	0.020103
FSS2_22	ML	DT	NaN	NaN	NaN	NaN	NaN	NaN	NaN	NaN	NaN	NaN	NaN	NaN	NaN	NaN	NaN	NaN	NaN	NaN	NaN	NaN	NaN	NaN	NaN	NaN	NaN	NaN	NaN	NaN	NaN	NaN	NaN	NaN	NaN	NaN	NaN	NaN	NaN	NaN	NaN	NaN	NaN	NaN	NaN	NaN	NaN	NaN	NaN
FSS2_23	ML	DT	0.0122925	0.0128798	0.0137712	0.0148415	0.0161132	0.017593	0.0192581	0.0210727	0.0229902	0.0250108	0.0271288	0.0291525	0.0307845	0.0319391	0.0327011	0.0331974	0.0333974	0.0331946	0.0326307	0.0317209	0.0303955	0.028701	0.0267465	0.0246459	0.0226424	0.0208835	0.0193167	0.0178529	0.0164818	0.0152815	0.014282	0.0134766	0.0128207	0.0122319	0.0116297	0.0110311	0.0105013	0.0100771	0.00978194	0.00961627	0.00955908	0.00959944	0.00972134	0.00991186	0.0100973	0.0101846	0.0101389
FSS2_24	ML	DT	0.0960706	0.10386	0.111134	0.117405	0.122536	0.126565	0.128782	0.128367	0.125075	0.11908	0.11152	0.103785	0.0968511	0.091134	0.0867011	0.0834116	0.0810008	0.0791174	0.0774935	0.0756685	0.0733121	0.0706569	0.0682125	0.0665688	0.0658858	0.0660646	0.0668966	0.0680483	0.0694862	0.0709931	0.0722202	0.0732242	0.0741226	0.0747943	0.0748415	0.074019	0.0722629	0.0695401	0.0661309	0.0626667	0.0596347	0.0571826	0.0553962	0.053978	0.0523618	0.0502826	0.0475859
FSS2_25	ML	DT	0.0175542	0.0198584	0.0237807	0.0281888	0.0328472	0.0378157	0.0430965	0.0485458	0.054233	0.0603009	0.0666425	0.0728785	0.0782735	0.0814882	0.0821899	0.0811455	0.0785209	0.074572	0.0698404	0.0644091	0.057936	0.0504954	0.0426905	0.0351566	0.0283199	0.0225345	0.0178723	0.0142271	0.0114703	0.00947177	0.00809717	0.00716734	0.0065668	0.00621683	0.00606314	0.00606397	0.00617235	0.00633558	0.00651805	0.00667667	0.00678403	0.00682568	0.00683005	0.00682643	0.00682907	0.00684531	0.00687393
FSS2_26	ML	DT	0.0163341	0.0175081	0.0190973	0.0210335	0.0232927	0.0257462	0.0282237	0.0305871	0.0328044	0.0350523	0.0375541	0.0405057	0.0441806	0.0487778	0.0543179	0.0606103	0.0673802	0.0742692	0.0807529	0.0860955	0.0895431	0.090489	0.0886047	0.084444	0.0787865	0.0722534	0.0656099	0.0597044	0.0550629	0.0519274	0.0502725	0.0496906	0.0495009	0.0490598	0.0480591	0.0463725	0.0438932	0.0405211	0.0363974	0.0319745	0.0278022	0.0242983	0.0215925	0.0194873	0.0177982	0.0164872	0.0156181
FSS2_27	ML	DT	0.116496	0.128547	0.140416	0.151854	0.162284	0.170995	0.177451	0.181589	0.183689	0.183874	0.182069	0.177806	0.170718	0.161156	0.149813	0.137108	0.123278	0.10887	0.0945498	0.0806856	0.0676504	0.0558342	0.0454981	0.0367836	0.0296687	0.0240446	0.0197909	0.0167567	0.0148214	0.0138139	0.013522	0.0137712	0.0143945	0.0152349	0.016117	0.0168751	0.0173948	0.0176171	0.0175042	0.0170863	0.0165013	0.0158754	0.0153046	0.0148737	0.0146675	0.0147422	0.0150867
FSS2_29	ML	DT	0.0154854	0.0171886	0.0189675	0.0208095	0.0228561	0.0252269	0.0279073	0.0307694	0.0337028	0.0364073	0.0383268	0.0391886	0.0394388	0.0396016	0.0400745	0.0409954	0.0423341	0.0438392	0.044884	0.0449712	0.0436469	0.0407417	0.0366938	0.0321787	0.0276743	0.0234877	0.0198064	0.016749	0.0143319	0.0124471	0.0110131	0.0100054	0.00938873	0.00908811	0.00901589	0.00906586	0.00914233	0.00915123	0.00904743	0.00889118	0.0087561	0.00865767	0.00861837	0.00869628	0.00892344	0.00926321	0.00959911
[truncated: 54 more columns]

## Sheet: Vastus Lateralis
ID	Shoe	Walk
FSS2_01	BF	ST	0.0872429	0.0970723	0.105092	0.110961	0.113989	0.113804	0.110791	0.105875	0.100271	0.0949581	0.0903303	0.0862507	0.0822738	0.0778686	0.0728706	0.06739	0.0615447	0.0555463	0.0496116	0.043963	0.038802	0.0342459	0.0303373	0.0271364	0.0246685	0.0229125	0.0217855	0.0211739	0.0209616	0.0210179	0.021243	0.0215385	0.0217854	0.0219463	0.0220401	0.0220507	0.021962	0.0217739	0.0214952	0.0211346	0.020708	0.0202879	0.0199156	0.0196102	0.0193945	0.0192739	0.0192323
FSS2_05	BF	ST	0.0515196	0.0556265	0.0594166	0.0628688	0.0659005	0.0683324	0.0701604	0.071484	0.072412	0.0732917	0.0743929	0.0755426	0.0760981	0.0754723	0.0735597	0.0705491	0.0666161	0.0618627	0.0564471	0.0504993	0.0443081	0.0383403	0.0329524	0.0284067	0.0247888	0.022018	0.0199068	0.0182548	0.0169244	0.0158444	0.0149897	0.014346	0.0138705	0.0135516	0.0134181	0.0134259	0.0134533	0.0134152	0.0132538	0.0129178	0.0124621	0.0119676	0.011492	0.0110847	0.0107705	0.0105447	0.0103927
FSS2_06	BF	ST	0.0338395	0.0400303	0.0473023	0.0554119	0.0640061	0.0727421	0.081468	0.0901012	0.098579	0.106856	0.11475	0.122167	0.129274	0.135736	0.140922	0.14466	0.147252	0.148307	0.147346	0.144364	0.139513	0.133074	0.125466	0.117434	0.109389	0.101264	0.0932245	0.0857405	0.0792526	0.0740406	0.0699939	0.0668363	0.0643382	0.0621497	0.0600971	0.0581872	0.0565794	0.055438	0.0547297	0.0544034	0.0545019	0.0551802	0.0564429	0.0581985	0.0604179	0.0628879	0.064945
FSS2_07	BF	ST	0.0269628	0.0304408	0.0342014	0.0384631	0.0432749	0.0485226	0.0537973	0.0584627	0.06199	0.0643547	0.0660921	0.0677596	0.0696078	0.0716034	0.0734762	0.075032	0.07625	0.0772186	0.0778285	0.0781357	0.0783093	0.0784236	0.0782732	0.077563	0.0760735	0.0739348	0.0713936	0.0684748	0.0652252	0.0617942	0.0582058	0.0543552	0.050034	0.0451074	0.0398365	0.0346182	0.0298727	0.0259421	0.0229626	0.0209291	0.0197247	0.0191203	0.0188639	0.0187522	0.0186762	0.0186135	0.0185749
FSS2_08	BF	ST	0.00967678	0.00935677	0.00909517	0.008841	0.00860505	0.0084068	0.00826347	0.00819628	0.00822903	0.00838235	0.00867271	0.00907542	0.00952966	0.00999001	0.0104787	0.01106	0.0118087	0.0127737	0.0139553	0.0153101	0.0167806	0.01832	0.0199233	0.0216444	0.0235346	0.0255921	0.0278459	0.0304062	0.0333291	0.036622	0.0402423	0.0440525	0.0478427	0.0513751	0.0544144	0.0567393	0.0583057	0.0592575	0.0596977	0.0595893	0.0589646	0.0580807	0.057136	0.0561813	0.055133	0.0537851	0.0520351
FSS2_09	BF	ST	NaN	NaN	NaN	NaN	NaN	NaN	NaN	NaN	NaN	NaN	NaN	NaN	NaN	NaN	NaN	NaN	NaN	NaN	NaN	NaN	NaN	NaN	NaN	NaN	NaN	NaN	NaN	NaN	NaN	NaN	NaN	NaN	NaN	NaN	NaN	NaN	NaN	NaN	NaN	NaN	NaN	NaN	NaN	NaN	NaN	NaN	NaN
FSS2_10	BF	ST	0.0697305	0.0803609	0.0901821	0.100198	0.11021	0.119725	0.128148	0.13493	0.139558	0.141756	0.142027	0.141248	0.13995	0.138503	0.136975	0.135008	0.132191	0.128082	0.122618	0.116243	0.109222	0.101768	0.0938632	0.0855552	0.0773427	0.0696228	0.0625996	0.0563859	0.0509759	0.0463381	0.042436	0.039209	0.0366189	0.0347788	0.0337391	0.0334017	0.033649	0.0343287	0.0353879	0.0367956	0.0384786	0.0404361	0.0426779	0.0450731	0.0473498	0.0493041	0.0509985
FSS2_11	BF	ST	NaN	NaN	NaN	NaN	NaN	NaN	NaN	NaN	NaN	NaN	NaN	NaN	NaN	NaN	NaN	NaN	NaN	NaN	NaN	NaN	NaN	NaN	NaN	NaN	NaN	NaN	NaN	NaN	NaN	NaN	NaN	NaN	NaN	NaN	NaN	NaN	NaN	NaN	NaN	NaN	NaN	NaN	NaN	NaN	NaN	NaN	NaN
FSS2_12	BF	ST	NaN	NaN	NaN	NaN	NaN	NaN	NaN	NaN	NaN	NaN	NaN	NaN	NaN	NaN	NaN	NaN	NaN	NaN	NaN	NaN	NaN	NaN	NaN	NaN	NaN	NaN	NaN	NaN	NaN	NaN	NaN	NaN	NaN	NaN	NaN	NaN	NaN	NaN	NaN	NaN	NaN	NaN	NaN	NaN	NaN	NaN	NaN
FSS2_13	BF	ST	NaN	NaN	NaN	NaN	NaN	NaN	NaN	NaN	NaN	NaN	NaN	NaN	NaN	NaN	NaN	NaN	NaN	NaN	NaN	NaN	NaN	NaN	NaN	NaN	NaN	NaN	NaN	NaN	NaN	NaN	NaN	NaN	NaN	NaN	NaN	NaN	NaN	NaN	NaN	NaN	NaN	NaN	NaN	NaN	NaN	NaN	NaN
FSS2_14	BF	ST	0.0798255	0.0839059	0.0868577	0.0891593	0.0907974	0.0918374	0.0922906	0.0921168	0.0910137	0.0890438	0.0862371	0.0824992	0.0776056	0.0715209	0.0646332	0.0576378	0.0512154	0.0457117	0.0411615	0.0374417	0.0343799	0.031811	0.0295545	0.0275071	0.0256481	0.0240024	0.0225228	0.0211907	0.0200217	0.0190589	0.0183086	0.0177675	0.0173911	0.0171244	0.016918	0.0167526	0.0166123	0.0164651	0.0162764	0.0160478	0.0158143	0.0156199	0.0155003	0.0154809	0.0155901	0.0158206	0.0161477
FSS2_15	BF	ST	0.0361379	0.0417595	0.0477539	0.0540179	0.060331	0.0663227	0.071653	0.0760323	0.079138	0.0807782	0.0811342	0.0804249	0.0789333	0.0769672	0.074772	0.0724078	0.0696786	0.0662558	0.0619054	0.0568062	0.0511903	0.045284	0.0394022	0.0337552	0.0285191	0.0238929	0.0200588	0.0170675	0.0148672	0.0132994	0.012157	0.0112643	0.0105087	0.00986595	0.00938384	0.00908486	0.00895322	0.00896889	0.00908902	0.00924288	0.0093828	0.00951107	0.00965308	0.00982358	0.0100376	0.0102825	0.0105236
FSS2_16	BF	ST	0.0283777	0.0318296	0.0352828	0.0388065	0.0425339	0.046696	0.0514275	0.0565551	0.0615461	0.0656398	0.0680678	0.0683495	0.0664198	0.0627645	0.0579606	0.0523076	0.0462454	0.0402858	0.0348101	0.0299991	0.0258846	0.0224336	0.0196485	0.0175239	0.0159903	0.0149361	0.0142527	0.0138324	0.0135817	0.0134745	0.013509	0.0136467	0.0138288	0.0139939	0.0141152	0.014196	0.014262	0.0143453	0.014409	0.0143506	0.0140584	0.0134799	0.0127277	0.0119581	0.0112609	0.0106883	0.0102438
FSS2_17	BF	ST	0.106769	0.108267	0.108723	0.108291	0.106949	0.10501	0.102787	0.100261	0.0973397	0.0939039	0.0898421	0.0851924	0.0802872	0.0756857	0.0716378	0.068025	0.0646389	0.0611771	0.0575407	0.0539445	0.0505261	0.0474348	0.0449712	0.0433992	0.0428793	0.0433152	0.044123	0.0443364	0.0432048	0.0407187	0.0372817	0.0333925	0.0293254	0.0252497	0.021346	0.017737	0.0144859	0.0117239	0.00955956	0.00799929	0.00698434	0.00641262	0.00616101	0.00610733	0.00616468	0.00628274	0.00643209
FSS2_18	BF	ST	NaN	NaN	NaN	NaN	NaN	NaN	NaN	NaN	NaN	NaN	NaN	NaN	NaN	NaN	NaN	NaN	NaN	NaN	NaN	NaN	NaN	NaN	NaN	NaN	NaN	NaN	NaN	NaN	NaN	NaN	NaN	NaN	NaN	NaN	NaN	NaN	NaN	NaN	NaN	NaN	NaN	NaN	NaN	NaN	NaN	NaN	NaN
FSS2_19	BF	ST	0.0691859	0.0729172	0.0782426	0.0858294	0.0954287	0.105634	0.114116	0.118928	0.11929	0.115185	0.107215	0.0968994	0.0860122	0.0760395	0.0680795	0.0625963	0.0595402	0.0584523	0.0585986	0.0592817	0.0597137	0.0593852	0.0582259	0.0562977	0.0534274	0.0496276	0.0452741	0.0408458	0.03675	0.0330844	0.0297864	0.0268645	0.0244606	0.0226965	0.0215625	0.0209708	0.0207503	0.0207422	0.0208221	0.0209334	0.0210707	0.0212252	0.0213634	0.021464	0.0214834	0.0214106	0.0212671
FSS2_20	BF	ST	0.044703	0.0496163	0.0547067	0.0602286	0.0660856	0.0721467	0.07828	0.0842074	0.0896116	0.0944239	0.0988422	0.102968	0.106883	0.110591	0.113965	0.116758	0.118729	0.119639	0.119692	0.118911	0.116742	0.11243	0.10549	0.0962664	0.0856338	0.0744316	0.0635115	0.0535956	0.0451903	0.0385329	0.0336072	0.0302586	0.0282582	0.0272943	0.0269899	0.0269885	0.0270484	0.0270312	0.0268244	0.0264084	0.025971	0.0257512	0.0259623	0.0266404	0.0276714	0.0288853	0.0300372
FSS2_21	BF	ST	0.067064	0.0737347	0.0787052	0.081969	0.0835473	0.0839114	0.0839325	0.0843845	0.0857338	0.0878936	0.0902686	0.0922014	0.092908	0.091675	0.0883427	0.0832725	0.0771223	0.07043	0.0637128	0.0573705	0.0516841	0.0467749	0.0426504	0.0392489	0.0365162	0.0343351	0.0325629	0.0311628	0.030148	0.0295115	0.0292378	0.0292813	0.0295303	0.0299016	0.0303132	0.0306817	0.0309159	0.0309291	0.0306666	0.0301385	0.029392	0.0285319	0.0276815	0.0269334	0.0262904	0.0257171	0.0252182
FSS2_22	BF	ST	NaN	NaN	NaN	NaN	NaN	NaN	NaN	NaN	NaN	NaN	NaN	NaN	NaN	NaN	NaN	NaN	NaN	NaN	NaN	NaN	NaN	NaN	NaN	NaN	NaN	NaN	NaN	NaN	NaN	NaN	NaN	NaN	NaN	NaN	NaN	NaN	NaN	NaN	NaN	NaN	NaN	NaN	NaN	NaN	NaN	NaN	NaN
FSS2_23	BF	ST	0.0933108	0.0982858	0.101938	0.104769	0.107295	0.10982	0.112605	0.115409	0.117233	0.117008	0.113989	0.108416	0.101006	0.0922855	0.0826924	0.0728699	0.0633624	0.0542293	0.0456967	0.0379391	0.0309996	0.0249685	0.0200059	0.016184	0.0133799	0.011313	0.00981047	0.00879479	0.00818664	0.00789503	0.00785037	0.00797048	0.00815659	0.0083225	0.00842883	0.00848909	0.00852785	0.00856162	0.00858927	0.00858981	0.00854688	0.00846024	0.00833084	0.00816999	0.00800649	0.00787513	0.00779294
FSS2_24	BF	ST	0.115385	0.118674	0.12117	0.122663	0.122468	0.120124	0.115894	0.110572	0.10451	0.0976184	0.090086	0.0825043	0.0755249	0.069665	0.0651438	0.0618261	0.0598172	0.0593244	0.0602422	0.062092	0.0645853	0.0674569	0.0704909	0.0734454	0.0760456	0.0778055	0.078404	0.0783582	0.0783072	0.0787835	0.0800411	0.0820218	0.0841197	0.0854381	0.0852309	0.0833811	0.0802968	0.0761604	0.0711045	0.0656034	0.0602031	0.0548841	0.0496047	0.0443555	0.0391849	0.0342179	0.0294758
FSS2_25	BF	ST	0.0516626	0.0539331	0.0559018	0.0572976	0.0581318	0.0584861	0.0584002	0.0575927	0.0558309	0.0531115	0.0495198	0.0452746	0.0405715	0.0356469	0.0308854	0.0266152	0.0230078	0.0201847	0.018154	0.0168037	0.0159752	0.0155025	0.0152135	0.015011	0.0148131	0.0145116	0.0141189	0.0136759	0.0132627	0.0129668	0.0128378	0.0129323	0.0132094	0.0135237	0.0137946	0.0140285	0.0142285	0.0143842	0.0144828	0.0145494	0.0145976	0.0146017	0.0144489	0.0140588	0.0134784	0.012855	0.0123646
FSS2_26	BF	ST	0.0428407	0.0624644	0.086121	0.113534	0.142705	0.170584	0.19369	0.209346	0.217092	0.218663	0.216228	0.213191	0.211368	0.211187	0.212006	0.212608	0.211665	0.207466	0.198996	0.18505	0.166755	0.146764	0.127554	0.110745	0.0973409	0.0869653	0.0782013	0.0695953	0.0604641	0.0512244	0.042414	0.0349982	0.0295179	0.0259746	0.0239252	0.0229512	0.0227594	0.0232479	0.0243395	0.0258503	0.0274952	0.0289115	0.0296694	0.029407	0.0280905	0.0259328	0.0233622
FSS2_27	BF	ST	0.132276	0.140731	0.148305	0.155748	0.162853	0.169123	0.173688	0.176216	0.176519	0.173935	0.168744	0.161613	0.152953	0.143178	0.132621	0.121349	0.109006	0.0959814	0.0829395	0.0704289	0.0589125	0.0487879	0.040347	0.033729	0.0288486	0.0254805	0.0233172	0.0220381	0.0214227	0.0213994	0.0218365	0.0225916	0.0235726	0.0247075	0.02598	0.0273041	0.0285732	0.029826	0.0310432	0.0321031	0.0329	0.0333935	0.0336303	0.0337477	0.0338756	0.0342524	0.0350462
FSS2_29	BF	ST	NaN	NaN	NaN	NaN	NaN	NaN	NaN	NaN	NaN	NaN	NaN	NaN	NaN	NaN	NaN	NaN	NaN	NaN	NaN	NaN	NaN	NaN	NaN	NaN	NaN	NaN	NaN	NaN	NaN	NaN	NaN	NaN	NaN	NaN	NaN	NaN	NaN	NaN	NaN	NaN	NaN	NaN	NaN	NaN	NaN	NaN	NaN
FSS2_01	BF	DT	0.0619109	0.0671714	0.0714479	0.0752322	0.0786629	0.0817813	0.0845642	0.0868496	0.0883789	0.0889072	0.0882759	0.0866112	0.0842217	0.0814604	0.0785074	0.0752699	0.0715174	0.0671622	0.0622478	0.0570474	0.0520067	0.0473959	0.0432376	0.0395381	0.0364001	0.0339473	0.0321035	0.0306325	0.0293335	0.0281096	0.0269235	0.0257951	0.0247731	0.0238887	0.0231459	0.022487	0.0218103	0.0210557	0.0202344	0.0193895	0.0186169	0.0179934	0.0175315	0.0172114	0.0170175	0.0169443	0.0169855
FSS2_05	BF	DT	0.0454992	0.0495837	0.0531238	0.0565037	0.0598567	0.0632646	0.0667848	0.0704736	0.0743479	0.0783425	0.0822436	0.0856819	0.0882469	0.0894117	0.0887708	0.0864695	0.0827857	0.0777064	0.0712975	0.0640135	0.0564185	0.0490327	0.0422728	0.0364404	0.031741	0.0282168	0.0256935	0.0239103	0.0225875	0.0214594	0.0204017	0.0193889	0.0184456	0.0176388	0.0169996	0.0165602	0.0163366	0.0162689	0.0162404	0.0161797	0.0160738	0.0159241	0.015737	0.0154908	0.0151882	0.0148694	0.0145789
FSS2_06	BF	DT	0.021058	0.0246907	0.0288656	0.0337255	0.0392933	0.0456149	0.0527397	0.0606089	0.0691654	0.0783511	0.0881009	0.0983463	0.108871	0.11934	0.129424	0.138925	0.146997	0.152634	0.155022	0.154009	0.150144	0.144676	0.138562	0.132198	0.125573	0.11842	0.11074	0.102795	0.095073	0.0882241	0.0826624	0.0783614	0.0749567	0.0719217	0.0689734	0.0659988	0.0630108	0.0601915	0.0578147	0.0560301	0.0548728	0.0543181	0.0543317	0.0548821	0.0558415	0.0570893	0.0586822
FSS2_07	BF	DT	0.0250411	0.0299499	0.0354244	0.0414533	0.0475997	0.0535216	0.0589882	0.0636321	0.0671125	0.0692419	0.0703713	0.0711115	0.0719862	0.0731271	0.0742095	0.0749202	0.0750323	0.0745127	0.0734182	0.0717975	0.0698075	0.0676826	0.0655671	0.0637115	0.0623623	0.0615325	0.0608827	0.0599705	0.0584661	0.0561529	0.053238	0.0499183	0.0462247	0.0423141	0.0384383	0.0347438	0.0312736	0.0281331	0.0254379	0.0232635	0.0216348	0.0205502	0.0199279	0.0196343	0.0195742	0.0196447	0.0197523
FSS2_08	BF	DT	0.0109673	0.0107219	0.0105955	0.0105242	0.0104835	0.0104511	0.0104036	0.0103074	0.0101482	0.00994183	0.00972755	0.00954606	0.00944311	0.00943459	0.0095153	0.00969003	0.00995102	0.0102733	0.0106242	0.0109844	0.0113818	0.011874	0.0125178	0.0133622	0.0144651	0.0158664	0.0176068	0.0197227	0.022167	0.0248005	0.0274449	0.0299422	0.0321812	0.0341348	0.0358592	0.0375165	0.0393123	0.041319	0.0434799	0.0457131	0.0478509	0.0497304	0.0513613	0.0527466	0.0538424	0.0546073	0.0550823
FSS2_09	BF	DT	NaN	NaN	NaN	NaN	NaN	NaN	NaN	NaN	NaN	NaN	NaN	NaN	NaN	NaN	NaN	NaN	NaN	NaN	NaN	NaN	NaN	NaN	NaN	NaN	NaN	NaN	NaN	NaN	NaN	NaN	NaN	NaN	NaN	NaN	NaN	NaN	NaN	NaN	NaN	NaN	NaN	NaN	NaN	NaN	NaN	NaN	NaN
FSS2_10	BF	DT	0.0176048	0.0177001	0.0179952	0.0184334	0.0189918	0.019645	0.0203751	0.0212252	0.02227	0.0234802	0.0246733	0.0257537	0.0268322	0.0281724	0.0299931	0.0322779	0.0349001	0.0376263	0.0401296	0.0422231	0.0440277	0.0456073	0.0470285	0.0484764	0.0499845	0.0514798	0.0528454	0.0543266	0.0562609	0.05863	0.0611072	0.0633094	0.0648928	0.0657156	0.0656491	0.0645856	0.0625935	0.0600489	0.0572599	0.0543822	0.0516212	0.0490792	0.046744	0.0446784	0.0429504	0.0414025	0.0399167
FSS2_11	BF	DT	0.0294921	0.0333806	0.0375476	0.042507	0.0483228	0.0549191	0.0618988	0.0687381	0.0751245	0.0809022	0.0858624	0.089878	0.0931673	0.0959667	0.0983128	0.0998736	0.100448	0.100362	0.100093	0.099623	0.0987336	0.0973834	0.0956418	0.0934769	0.0906549	0.0871183	0.0830507	0.0787152	0.074201	0.0695083	0.0647135	0.0599397	0.0552239	0.0506622	0.0463017	0.0422926	0.0387835	0.0359143	0.0337495	0.0322429	0.0312156	0.0304476	0.0297882	0.0291506	0.0284456	0.0276976	0.0269587
FSS2_12	BF	DT	NaN	NaN	NaN	NaN	NaN	NaN	NaN	NaN	NaN	NaN	NaN	NaN	NaN	NaN	NaN	NaN	NaN	NaN	NaN	NaN	NaN	NaN	NaN	NaN	NaN	NaN	NaN	NaN	NaN	NaN	NaN	NaN	NaN	NaN	NaN	NaN	NaN	NaN	NaN	NaN	NaN	NaN	NaN	NaN	NaN	NaN	NaN
FSS2_13	BF	DT	NaN	NaN	NaN	NaN	NaN	NaN	NaN	NaN	NaN	NaN	NaN	NaN	NaN	NaN	NaN	NaN	NaN	NaN	NaN	NaN	NaN	NaN	NaN	NaN	NaN	NaN	NaN	NaN	NaN	NaN	NaN	NaN	NaN	NaN	NaN	NaN	NaN	NaN	NaN	NaN	NaN	NaN	NaN	NaN	NaN	NaN	NaN
FSS2_14	BF	DT	0.050013	0.0557093	0.0610571	0.0663803	0.0715166	0.0762804	0.080586	0.08437	0.0874677	0.0899645	0.0919156	0.0933331	0.0939305	0.0933732	0.0912343	0.0873842	0.082054	0.0758806	0.0694963	0.0634205	0.0577295	0.0522826	0.0469752	0.0418895	0.0372013	0.0330555	0.0294359	0.0263675	0.023821	0.0217016	0.0199528	0.0185326	0.0174003	0.0165455	0.0159786	0.0156698	0.015525	0.0154519	0.0154069	0.0153944	0.0154054	0.0154224	0.0154767	0.015593	0.0157707	0.0159681	0.0161301
FSS2_15	BF	DT	0.0361555	0.0398543	0.043018	0.0461986	0.0495941	0.0531456	0.056918	0.0608106	0.0645675	0.0680257	0.0710722	0.0737203	0.075795	0.0769375	0.0769725	0.0758886	0.0738989	0.0714292	0.0686714	0.0655304	0.0618997	0.057876	0.0536016	0.0489126	0.0437154	0.0382548	0.0328997	0.0280119	0.023786	0.0201626	0.0170264	0.0143613	0.0121682	0.0103743	0.00897595	0.00797994	0.00734967	0.00700699	0.00685868	0.00681558	0.00682467	0.0068663	0.00694851	0.00706295	0.00717691	0.00726318	0.0073178
FSS2_16	BF	DT	0.0193024	0.0226354	0.0263549	0.0308137	0.0360035	0.0417842	0.0478409	0.053727	0.0590548	0.0636695	0.0676138	0.0708243	0.073064	0.0740308	0.073465	0.0712221	0.0672252	0.0616256	0.0549204	0.0477034	0.0405975	0.0340998	0.0285474	0.0241325	0.0208841	0.018671	0.0172204	0.0162534	0.0155227	0.0148863	0.0142534	0.013645	0.0131494	0.0128384	0.0127529	0.0128895	0.0131873	0.0135959	0.0140812	0.0145865	0.0150598	0.0154694	0.0157629	0.0158334	0.0155775	0.0149702	0.0140795
FSS2_17	BF	DT	0.0810271	0.0848261	0.0883673	0.0909751	0.0921321	0.09203	0.0915812	0.091573	0.0918815	0.091873	0.0908332	0.0886476	0.0856999	0.082392	0.0786264	0.0745926	0.0709356	0.0678957	0.0653786	0.0627703	0.0596513	0.0558836	0.0514837	0.0471206	0.0436148	0.0414429	0.0407539	0.0412918	0.0425657	0.0437831	0.0439146	0.0421468	0.0386075	0.0342677	0.029983	0.0261593	0.0228732	0.0200684	0.0176659	0.015551	0.0135573	0.0116773	0.0100309	0.00868776	0.00760979	0.00678485	0.00620684
FSS2_18	BF	DT	NaN	NaN	NaN	NaN	NaN	NaN	NaN	NaN	NaN	NaN	NaN	NaN	NaN	NaN	NaN	NaN	NaN	NaN	NaN	NaN	NaN	NaN	NaN	NaN	NaN	NaN	NaN	NaN	NaN	NaN	NaN	NaN	NaN	NaN	NaN	NaN	NaN	NaN	NaN	NaN	NaN	NaN	NaN	NaN	NaN	NaN	NaN
FSS2_19	BF	DT	0.123014	0.119761	0.114905	0.109212	0.10331	0.0979734	0.0937036	0.090254	0.0873052	0.0846461	0.0820639	0.0793703	0.0762162	0.0722083	0.0673577	0.0617967	0.055984	0.0505914	0.0459144	0.0419084	0.0384481	0.0354038	0.0326966	0.0303122	0.0281633	0.0262245	0.0245144	0.0230125	0.0217397	0.0207125	0.0199163	0.0193171	0.0188924	0.0186253	0.0184625	0.0183601	0.0183333	0.0183931	0.0185384	0.0186979	0.0187775	0.0187588	0.0186364	0.018393	0.0180146	0.0175211	0.0169984
FSS2_20	BF	DT	0.0207575	0.0221963	0.0238793	0.0255642	0.0273528	0.0293869	0.0317104	0.0343064	0.0372305	0.0407974	0.0452543	0.0504767	0.0560953	0.0618567	0.0675066	0.0729344	0.0781558	0.0828715	0.0865449	0.0888994	0.0900517	0.0902781	0.089511	0.0876483	0.084908	0.0811369	0.0762078	0.0704403	0.0643542	0.0584645	0.0531016	0.0483825	0.0442085	0.0403472	0.0366005	0.0328516	0.0293191	0.026439	0.0245303	0.023623	0.0234961	0.0236832	0.0236984	0.0233141	0.0224628	0.021369	0.0203896
FSS2_21	BF	DT	0.0365494	0.0392365	0.0419655	0.0451926	0.049274	0.0542821	0.0600079	0.0660754	0.0718952	0.0769687	0.0810644	0.0842407	0.0867052	0.0882411	0.0883515	0.08691	0.0842604	0.0809076	0.0774915	0.0743613	0.071483	0.0685603	0.0652941	0.0616305	0.0578026	0.0539939	0.0503054	0.0467411	0.0434013	0.0404282	0.0379218	0.0359372	0.0344458	0.033264	0.0321976	0.0312241	0.0304213	0.0298472	0.0295051	0.0293959	0.0294556	0.0295878	0.0297603	0.0299226	0.0300315	0.0301076	0.0301334
FSS2_22	BF	DT	NaN	NaN	NaN	NaN	NaN	NaN	NaN	NaN	NaN	NaN	NaN	NaN	NaN	NaN	NaN	NaN	NaN	NaN	NaN	NaN	NaN	NaN	NaN	NaN	NaN	NaN	NaN	NaN	NaN	NaN	NaN	NaN	NaN	NaN	NaN	NaN	NaN	NaN	NaN	NaN	NaN	NaN	NaN	NaN	NaN	NaN	NaN
FSS2_23	BF	DT	0.0187111	0.0210792	0.0246117	0.0288946	0.0338125	0.0393235	0.0454845	0.0522991	0.0595281	0.0662988	0.0714807	0.0746097	0.0761033	0.0768667	0.0772943	0.0773967	0.0770798	0.0762384	0.074813	0.0731683	0.0714211	0.0690895	0.0655316	0.0603929	0.0537914	0.0464872	0.0393288	0.0328566	0.027349	0.0229582	0.0197017	0.0173799	0.015705	0.0144328	0.013321	0.0121888	0.0111068	0.0101764	0.00946369	0.00900331	0.00876946	0.00868727	0.00867436	0.00865881	0.00860611	0.00852997	0.00846762
FSS2_24	BF	DT	0.112105	0.110611	0.106393	0.100013	0.0921793	0.0839108	0.0764551	0.0706773	0.0670011	0.065344	0.065296	0.0661116	0.0670882	0.067767	0.0682857	0.0690294	0.0699856	0.0709434	0.0719071	0.0729238	0.0736018	0.0737593	0.0734298	0.0725458	0.0712348	0.0696132	0.0675533	0.0651304	0.0626928	0.0602913	0.0575697	0.0545092	0.0515069	0.0488888	0.0466761	0.0444825	0.0418044	0.0386009	0.0349754	0.0311467	0.0275025	0.0243127	0.0217193	0.0197501	0.0182975	0.0172409	0.0165485
FSS2_25	BF	DT	0.0214945	0.0232518	0.0258743	0.0280006	0.0295107	0.0311633	0.0338359	0.0376209	0.0417752	0.0451101	0.0469444	0.0475555	0.0473868	0.0467018	0.0456982	0.0446638	0.0440476	0.0438875	0.0436351	0.0427306	0.0412189	0.0392025	0.0370486	0.035451	0.0346175	0.0341028	0.0334439	0.0324502	0.0312631	0.030357	0.0299646	0.0299074	0.0297649	0.0290142	0.0273797	0.0252938	0.0233889	0.0218324	0.0206352	0.0197552	0.0189904	0.0182784	0.0175762	0.0168177	0.0157681	0.0144158	0.0132517
FSS2_26	BF	DT	NaN	NaN	NaN	NaN	NaN	NaN	NaN	NaN	NaN	NaN	NaN	NaN	NaN	NaN	NaN	NaN	NaN	NaN	NaN	NaN	NaN	NaN	NaN	NaN	NaN	NaN	NaN	NaN	NaN	NaN	NaN	NaN	NaN	NaN	NaN	NaN	NaN	NaN	NaN	NaN	NaN	NaN	NaN	NaN	NaN	NaN	NaN
FSS2_27	BF	DT	0.105432	0.112916	0.120244	0.127647	0.135021	0.142167	0.148942	0.15554	0.162073	0.168144	0.173276	0.176803	0.17799	0.176266	0.171613	0.164216	0.15438	0.142577	0.129231	0.114792	0.0998169	0.0846631	0.0699418	0.056582	0.0452631	0.0361937	0.0293713	0.0246614	0.0218939	0.020832	0.0211702	0.0225609	0.0247063	0.0273434	0.0300906	0.0326064	0.0346437	0.0359781	0.0364805	0.0362121	0.0355757	0.0350188	0.0347861	0.0349443	0.0353896	0.0358763	0.036169
FSS2_29	BF	DT	NaN	NaN	NaN	NaN	NaN	NaN	NaN	NaN	NaN	NaN	NaN	NaN	NaN	NaN	NaN	NaN	NaN	NaN	NaN	NaN	NaN	NaN	NaN	NaN	NaN	NaN	NaN	NaN	NaN	NaN	NaN	NaN	NaN	NaN	NaN	NaN	NaN	NaN	NaN	NaN	NaN	NaN	NaN	NaN	NaN	NaN	NaN
FSS2_01	CV	ST	NaN	NaN	NaN	NaN	NaN	NaN	NaN	NaN	NaN	NaN	NaN	NaN	NaN	NaN	NaN	NaN	NaN	NaN	NaN	NaN	NaN	NaN	NaN	NaN	NaN	NaN	NaN	NaN	NaN	NaN	NaN	NaN	NaN	NaN	NaN	NaN	NaN	NaN	NaN	NaN	NaN	NaN	NaN	NaN	NaN	NaN	NaN
FSS2_05	CV	ST	0.065523	0.0685537	0.0698933	0.0702746	0.0703077	0.0707186	0.072105	0.0744735	0.0775897	0.0810091	0.0842364	0.0870344	0.0893012	0.0909197	0.091615	0.0908311	0.0880849	0.083474	0.0773504	0.0701089	0.0621427	0.0540113	0.0462558	0.0392252	0.0331854	0.0283373	0.0246792	0.0220559	0.0202294	0.0189159	0.0179161	0.0171196	0.0164443	0.0158052	0.0151494	0.0144785	0.0138208	0.0131857	0.0126091	0.0121155	0.0117277	0.0114627	0.0113102	0.0112614	0.0112907	0.0113516	0.0113974
FSS2_06	CV	ST	0.0214945	0.0232518	0.0258743	0.0280006	0.0295107	0.0311633	0.0338359	0.0376209	0.0417752	0.0451101	0.0469444	0.0475555	0.0473868	0.0467018	0.0456982	0.0446638	0.0440476	0.0438875	0.0436351	0.0427306	0.0412189	0.0392025	0.0370486	0.035451	0.0346175	0.0341028	0.0334439	0.0324502	0.0312631	0.030357	0.0299646	0.0299074	0.0297649	0.0290142	0.0273797	0.0252938	0.0233889	0.0218324	0.0206352	0.0197552	0.0189904	0.0182784	0.0175762	0.0168177	0.0157681	0.0144158	0.0132517
FSS2_07	CV	ST	NaN	NaN	NaN	NaN	NaN	NaN	NaN	NaN	NaN	NaN	NaN	NaN	NaN	NaN	NaN	NaN	NaN	NaN	NaN	NaN	NaN	NaN	NaN	NaN	NaN	NaN	NaN	NaN	NaN	NaN	NaN	NaN	NaN	NaN	NaN	NaN	NaN	NaN	NaN	NaN	NaN	NaN	NaN	NaN	NaN	NaN	NaN
FSS2_08	CV	ST	0.00797275	0.00780217	0.00766285	0.00754121	0.00742127	0.00729773	0.00717091	0.00704608	0.00693855	0.00686545	0.00686036	0.0069554	0.00715888	0.00746168	0.00786781	0.00839423	0.00902258	0.00973104	0.0105132	0.011338	0.0122087	0.0131915	0.0143351	0.0156429	0.0171523	0.0189504	0.0211354	0.0237211	0.0266342	0.029721	0.0327764	0.0356056	0.0381798	0.040632	0.0430508	0.0454248	0.0475887	0.0493293	0.0506108	0.0515437	0.0522034	0.0524317	0.0519618	0.0507444	0.0489498	0.0468516	0.0446819
FSS2_09	CV	ST	NaN	NaN	NaN	NaN	NaN	NaN	NaN	NaN	NaN	NaN	NaN	NaN	NaN	NaN	NaN	NaN	NaN	NaN	NaN	NaN	NaN	NaN	NaN	NaN	NaN	NaN	NaN	NaN	NaN	NaN	NaN	NaN	NaN	NaN	NaN	NaN	NaN	NaN	NaN	NaN	NaN	NaN	NaN	NaN	NaN	NaN	NaN
FSS2_10	CV	ST	0.0385885	0.0461072	0.0538797	0.0620923	0.0705325	0.0787944	0.0867177	0.0942431	0.101159	0.107194	0.112294	0.116215	0.1184	0.118464	0.116491	0.11327	0.110136	0.10778	0.106132	0.104887	0.103526	0.101445	0.0979132	0.0923593	0.08507	0.0767948	0.0681841	0.0598961	0.0523633	0.0457737	0.0402771	0.0359734	0.0327962	0.0306341	0.0293604	0.0288249	0.0288512	0.0292274	0.0297445	0.0303296	0.0309923	0.0318077	0.0327789	0.0338592	0.0350296	0.0363181	0.0377936
FSS2_11	CV	ST	0.00797275	0.00780217	0.00766285	0.00754121	0.00742127	0.00729773	0.00717091	0.00704608	0.00693855	0.00686545	0.00686036	0.0069554	0.00715888	0.00746168	0.00786781	0.00839423	0.00902258	0.00973104	0.0105132	0.011338	0.0122087	0.0131915	0.0143351	0.0156429	0.0171523	0.0189504	0.0211354	0.0237211	0.0266342	0.029721	0.0327764	0.0356056	0.0381798	0.040632	0.0430508	0.0454248	0.0475887	0.0493293	0.0506108	0.0515437	0.0522034	0.0524317	0.0519618	0.0507444	0.0489498	0.0468516	0.0446819
FSS2_12	CV	ST	0.0981922	0.102457	0.106924	0.110434	0.112701	0.114123	0.115121	0.116013	0.116832	0.117516	0.118024	0.117874	0.116657	0.113514	0.108029	0.101304	0.0948423	0.0896058	0.0856736	0.0825262	0.0796237	0.0765568	0.0731991	0.0697634	0.0664377	0.0634393	0.0610359	0.0592846	0.0580216	0.0569985	0.0561212	0.0554224	0.0548526	0.0541936	0.0532361	0.051873	0.0502505	0.0486763	0.0474106	0.0465343	0.0458886	0.0453492	0.0450313	0.0450787	0.0455251	0.0462776	0.0471307
FSS2_13	CV	ST	NaN	NaN	NaN	NaN	NaN	NaN	NaN	NaN	NaN	NaN	NaN	NaN	NaN	NaN	NaN	NaN	NaN	NaN	NaN	NaN	NaN	NaN	NaN	NaN	NaN	NaN	NaN	NaN	NaN	NaN	NaN	NaN	NaN	NaN	NaN	NaN	NaN	NaN	NaN	NaN	NaN	NaN	NaN	NaN	NaN	NaN	NaN
FSS2_14	CV	ST	0.0958043	0.0993126	0.102427	0.106061	0.110382	0.115009	0.119269	0.122099	0.122321	0.118921	0.111964	0.102612	0.0923241	0.0822043	0.0729346	0.0647219	0.057472	0.050986	0.0450943	0.0398136	0.0352076	0.0313757	0.0283341	0.0259789	0.0241445	0.0227002	0.0215586	0.0206791	0.0200195	0.0195514	0.0192852	0.0192293	0.0193288	0.0195044	0.0196817	0.0197788	0.0197209	0.0194875	0.0191293	0.0187163	0.0183084	0.0179743	0.0177407	0.0176288	0.0176382	0.0177491	0.0179564
FSS2_15	CV	ST	0.0433194	0.0485628	0.0539812	0.0592653	0.0642553	0.0688643	0.0731765	0.0772699	0.0809214	0.0838078	0.0858665	0.0870132	0.087011	0.0855467	0.0826891	0.0787797	0.0742332	0.0691692	0.0638233	0.0584752	0.0533006	0.0483347	0.0436331	0.0391988	0.0350146	0.0310239	0.0271896	0.0236033	0.0204713	0.0180304	0.0163969	0.0154903	0.0150992	0.0149668	0.0148781	0.0147091	0.0144562	0.0141637	0.0138477	0.0134969	0.0131199	0.0128084	0.0126338	0.0126294	0.0128173	0.0131884	0.0136781
FSS2_16	CV	ST	0.029931	0.0336541	0.0371738	0.0403332	0.0428547	0.0446429	0.0457563	0.046307	0.0463905	0.0460799	0.0455875	0.0450771	0.0443663	0.0430921	0.0411286	0.0386488	0.0358395	0.032819	0.0298212	0.0271488	0.0250368	0.0235674	0.0226766	0.0221696	0.0218711	0.0216844	0.0215451	0.0213967	0.0211345	0.0206586	0.0199423	0.0191244	0.0183008	0.0175148	0.0167509	0.0159469	0.0151189	0.0142598	0.0133896	0.0125403	0.0117675	0.0111278	0.0106321	0.0102633	0.0100211	0.00989805	0.00986919
FSS2_17	CV	ST	0.110597	0.113883	0.11523	0.115003	0.11343	0.110728	0.107342	0.104034	0.101118	0.0981192	0.094618	0.0906173	0.0858544	0.080011	0.07334	0.0666192	0.0604887	0.0553856	0.051594	0.0490315	0.0475326	0.046655	0.0457397	0.0446032	0.043348	0.0420854	0.0407965	0.039396	0.037901	0.0361664	0.0341092	0.0318236	0.0293887	0.0266155	0.0233374	0.0197668	0.0162854	0.0131242	0.0104541	0.00836683	0.00686248	0.00587382	0.0053039	0.00504334	0.00498338	0.00503388	0.0051258
FSS2_18	CV	ST	0.033497	0.0409693	0.0509028	0.0617731	0.0717119	0.0786009	0.0813941	0.0804308	0.0767353	0.0713142	0.0654638	0.0604869	0.0573658	0.0564841	0.057582	0.0599189	0.062703	0.0653691	0.0673564	0.0682154	0.0677404	0.0662822	0.0645458	0.062976	0.0614977	0.0595627	0.056702	0.0529273	0.0486685	0.0440993	0.0391105	0.0340038	0.0294053	0.0257835	0.0232937	0.0217934	0.0210782	0.0209656	0.0212288	0.0216328	0.0220412	0.0223646	0.0226129	0.0227896	0.0228336	0.0226828	0.0223503
FSS2_19	CV	ST	0.0818646	0.0809333	0.0794011	0.0774038	0.0749031	0.0718681	0.0685015	0.0652335	0.0622332	0.0593942	0.0568446	0.0548373	0.0533676	0.0524598	0.0522189	0.0525472	0.053331	0.0543175	0.0548021	0.0540884	0.0522162	0.0494418	0.0459344	0.0420954	0.0384169	0.0351861	0.0325218	0.0304526	0.0288658	0.0275781	0.0265122	0.0255853	0.0246725	0.0237624	0.0229239	0.0222547	0.0217924	0.0215093	0.0213363	0.0212207	0.0210886	0.0208717	0.020638	0.0204459	0.0203083	0.0202577	0.0202698
FSS2_20	CV	ST	0.0470372	0.0512877	0.0555476	0.0595918	0.0635805	0.0678452	0.0723581	0.0769954	0.0815931	0.0858709	0.089587	0.092391	0.0938414	0.0937244	0.0922597	0.0899418	0.0873531	0.0849954	0.0830048	0.080995	0.0783811	0.074866	0.0705265	0.0656473	0.060527	0.055393	0.0502365	0.0453831	0.0410152	0.036957	0.0330076	0.0293393	0.0262801	0.0239419	0.0222293	0.0208822	0.0197219	0.0187018	0.0177957	0.0169982	0.0163605	0.0159397	0.0157172	0.0156644	0.0157607	0.0159717	0.016262
FSS2_21	CV	ST	0.0634809	0.0675884	0.0708726	0.0732406	0.0747283	0.0752828	0.075144	0.0749342	0.0756324	0.0780896	0.0823929	0.0876547	0.0922144	0.0942839	0.0927662	0.0874302	0.0788725	0.0686817	0.0585845	0.0496021	0.0422465	0.0365333	0.0321013	0.0286995	0.0261851	0.0243935	0.0231241	0.0222463	0.0216761	0.0213287	0.0211236	0.0209469	0.0207622	0.0205906	0.0204183	0.0201925	0.0199364	0.0196768	0.0194036	0.0190981	0.0187984	0.018569	0.0184252	0.0183446	0.0182847	0.0181644	0.0179528
FSS2_22	CV	ST	NaN	NaN	NaN	NaN	NaN	NaN	NaN	NaN	NaN	NaN	NaN	NaN	NaN	NaN	NaN	NaN	NaN	NaN	NaN	NaN	NaN	NaN	NaN	NaN	NaN	NaN	NaN	NaN	NaN	NaN	NaN	NaN	NaN	NaN	NaN	NaN	NaN	NaN	NaN	NaN	NaN	NaN	NaN	NaN	NaN	NaN	NaN
FSS2_23	CV	ST	0.029931	0.0336541	0.0371738	0.0403332	0.0428547	0.0446429	0.0457563	0.046307	0.0463905	0.0460799	0.0455875	0.0450771	0.0443663	0.0430921	0.0411286	0.0386488	0.0358395	0.032819	0.0298212	0.0271488	0.0250368	0.0235674	0.0226766	0.0221696	0.0218711	0.0216844	0.0215451	0.0213967	0.0211345	0.0206586	0.0199423	0.0191244	0.0183008	0.0175148	0.0167509	0.0159469	0.0151189	0.0142598	0.0133896	0.0125403	0.0117675	0.0111278	0.0106321	0.0102633	0.0100211	0.00989805	0.00986919
FSS2_24	CV	ST	NaN	NaN	NaN	NaN	NaN	NaN	NaN	NaN	NaN	NaN	NaN	NaN	NaN	NaN	NaN	NaN	NaN	NaN	NaN	NaN	NaN	NaN	NaN	NaN	NaN	NaN	NaN	NaN	NaN	NaN	NaN	NaN	NaN	NaN	NaN	NaN	NaN	NaN	NaN	NaN	NaN	NaN	NaN	NaN	NaN	NaN	NaN
FSS2_25	CV	ST	0.0585126	0.0598866	0.0608997	0.0614287	0.0614931	0.060852	0.0592123	0.0566641	0.0532697	0.0491532	0.0445039	0.0397314	0.0349527	0.0301897	0.0256922	0.0217916	0.0186704	0.0162905	0.0145473	0.0132991	0.012362	0.0116363	0.0110765	0.0106768	0.0104315	0.0103355	0.0104212	0.0106465	0.0109213	0.0111455	0.0112243	0.0111084	0.0108914	0.0106837	0.010536	0.0104171	0.0102837	0.0101379	0.0100493	0.0100369	0.0100427	0.010055	0.0101345	0.0103181	0.010603	0.0109465	0.0112772
FSS2_26	CV	ST	0.0552525	0.058152	0.0611491	0.0639321	0.0662902	0.0679462	0.0690141	0.0701442	0.0722084	0.0755493	0.0800412	0.0853499	0.0905939	0.0945561	0.0959914	0.094426	0.0906282	0.0858799	0.0805329	0.074174	0.0665801	0.0581968	0.0498702	0.0424139	0.0361347	0.0309359	0.0265368	0.0228215	0.0198232	0.0175388	0.0159014	0.0147985	0.0140794	0.0136243	0.0133704	0.0133065	0.0134218	0.013677	0.0140096	0.0143512	0.0146454	0.0148667	0.014961	0.0148824	0.0146534	0.0143652	0.0141236
FSS2_27	CV	ST	NaN	NaN	NaN	NaN	NaN	NaN	NaN	NaN	NaN	NaN	NaN	NaN	NaN	NaN	NaN	NaN	NaN	NaN	NaN	NaN	NaN	NaN	NaN	NaN	NaN	NaN	NaN	NaN	NaN	NaN	NaN	NaN	NaN	NaN	NaN	NaN	NaN	NaN	NaN	NaN	NaN	NaN	NaN	NaN	NaN	NaN	NaN
FSS2_29	CV	ST	NaN	NaN	NaN	NaN	NaN	NaN	NaN	NaN	NaN	NaN	NaN	NaN	NaN	NaN	NaN	NaN	NaN	NaN	NaN	NaN	NaN	NaN	NaN	NaN	NaN	NaN	NaN	NaN	NaN	NaN	NaN	NaN	NaN	NaN	NaN	NaN	NaN	NaN	NaN	NaN	NaN	NaN	NaN	NaN	NaN	NaN	NaN
FSS2_01	CV	DT	0.0908191	0.0974763	0.103261	0.108522	0.113616	0.118509	0.122844	0.126124	0.12759	0.126433	0.122744	0.117342	0.110889	0.104076	0.0974509	0.0911976	0.085392	0.0802144	0.0757076	0.0716961	0.0679696	0.0642236	0.060252	0.0559581	0.0514079	0.0466133	0.0416668	0.0366846	0.0318888	0.0275817	0.0240091	0.0212745	0.0193901	0.0182512	0.0176871	0.0174863	0.0174506	0.0174518	0.0174051	0.0172312	0.0169312	0.0165529	0.0161733	0.0158392	0.0155909	0.015457	0.0154361
FSS2_05	CV	DT	0.0442528	0.047903	0.0512406	0.054484	0.0577108	0.0609735	0.0643679	0.0679119	0.0715583	0.0752487	0.0787533	0.0817927	0.0842971	0.0862878	0.0876075	0.0881858	0.0878501	0.0861105	0.0825236	0.07727	0.0708738	0.0636994	0.0560135	0.0482145	0.0407289	0.0340216	0.0283745	0.0239247	0.0206524	0.0183919	0.0169178	0.0160429	0.0155879	0.0153505	0.0151926	0.0149945	0.0146798	0.0142265	0.0137125	0.0132104	0.0127563	0.0123702	0.012066	0.0118454	0.0117034	0.0116084	0.0115457
FSS2_06	CV	DT	NaN	NaN	NaN	NaN	NaN	NaN	NaN	NaN	NaN	NaN	NaN	NaN	NaN	NaN	NaN	NaN	NaN	NaN	NaN	NaN	NaN	NaN	NaN	NaN	NaN	NaN	NaN	NaN	NaN	NaN	NaN	NaN	NaN	NaN	NaN	NaN	NaN	NaN	NaN	NaN	NaN	NaN	NaN	NaN	NaN	NaN	NaN
FSS2_07	CV	DT	0.0260502	0.031415	0.0372132	0.0432793	0.0492687	0.0550149	0.0604107	0.0657044	0.0713476	0.0775436	0.0843103	0.0912657	0.0976504	0.102371	0.104364	0.103525	0.101246	0.0994603	0.0994653	0.101482	0.10507	0.109611	0.114422	0.11832	0.119471	0.116511	0.109928	0.101682	0.093344	0.0855045	0.0781485	0.0714258	0.0651754	0.059126	0.0530703	0.0469505	0.0410498	0.0354862	0.0304921	0.0263016	0.0230705	0.0208225	0.019402	0.0185733	0.0181039	0.0178544	0.0177262
FSS2_08	CV	DT	0.00873137	0.00845191	0.0082419	0.00810136	0.00800866	0.00793896	0.00786414	0.00776858	0.00764938	0.00752879	0.00743611	0.00739331	0.00741343	0.00748918	0.00759101	0.00769444	0.00780298	0.00796109	0.00820951	0.00857874	0.00909811	0.00978071	0.0106463	0.0117162	0.0129844	0.014432	0.0160874	0.0179727	0.0200779	0.0223733	0.0248103	0.0273849	0.0301082	0.0329356	0.0358013	0.0387095	0.0416948	0.0447539	0.0478112	0.0506946	0.0532018	0.0551383	0.0564636	0.056982	0.0564298	0.054862	0.0526188
FSS2_09	CV	DT	NaN	NaN	NaN	NaN	NaN	NaN	NaN	NaN	NaN	NaN	NaN	NaN	NaN	NaN	NaN	NaN	NaN	NaN	NaN	NaN	NaN	NaN	NaN	NaN	NaN	NaN	NaN	NaN	NaN	NaN	NaN	NaN	NaN	NaN	NaN	NaN	NaN	NaN	NaN	NaN	NaN	NaN	NaN	NaN	NaN	NaN	NaN
FSS2_10	CV	DT	0.0198839	0.0211916	0.0230211	0.0254882	0.028714	0.0326408	0.0369489	0.0412085	0.0452576	0.0491561	0.0528322	0.0562163	0.0594584	0.0625612	0.0654364	0.0678853	0.0697398	0.0711646	0.0724196	0.0737423	0.0751938	0.07678	0.0783414	0.0794373	0.0796841	0.0788963	0.0771389	0.0747745	0.0721744	0.069494	0.0665953	0.0632677	0.059629	0.0559388	0.0524545	0.0491381	0.0458972	0.0427307	0.0397626	0.037239	0.0353753	0.0340938	0.0331155	0.0322302	0.0314541	0.0308307	0.0304269
FSS2_11	CV	DT	NaN	NaN	NaN	NaN	NaN	NaN	NaN	NaN	NaN	NaN	NaN	NaN	NaN	NaN	NaN	NaN	NaN	NaN	NaN	NaN	NaN	NaN	NaN	NaN	NaN	NaN	NaN	NaN	NaN	NaN	NaN	NaN	NaN	NaN	NaN	NaN	NaN	NaN	NaN	NaN	NaN	NaN	NaN	NaN	NaN	NaN	NaN
FSS2_12	CV	DT	NaN	NaN	NaN	NaN	NaN	NaN	NaN	NaN	NaN	NaN	NaN	NaN	NaN	NaN	NaN	NaN	NaN	NaN	NaN	NaN	NaN	NaN	NaN	NaN	NaN	NaN	NaN	NaN	NaN	NaN	NaN	NaN	NaN	NaN	NaN	NaN	NaN	NaN	NaN	NaN	NaN	NaN	NaN	NaN	NaN	NaN	NaN
FSS2_13	CV	DT	0.0609009	0.0648858	0.0695034	0.0735002	0.0768039	0.0796345	0.0825764	0.0860281	0.0897053	0.093079	0.096167	0.0991503	0.101857	0.103718	0.104112	0.102696	0.099209	0.0937245	0.0863656	0.0773559	0.0675207	0.0580506	0.0498602	0.0430971	0.0375613	0.0332274	0.0300212	0.0277293	0.0259972	0.0245238	0.0232308	0.0221443	0.0213593	0.020843	0.0206196	0.0207384	0.0211422	0.0216891	0.0221664	0.0224403	0.0225331	0.0225698	0.0226311	0.0227018	0.0227508	0.0228416	0.0230364
FSS2_14	CV	DT	0.0535489	0.0607479	0.0677319	0.0743569	0.0800433	0.084577	0.0881549	0.0909663	0.0932512	0.0951573	0.0966146	0.097497	0.0975927	0.0964776	0.093583	0.0884149	0.0811235	0.072384	0.0629747	0.0537321	0.0452914	0.0381254	0.0324183	0.0280713	0.0249134	0.0227063	0.0211779	0.0201044	0.0193683	0.0188629	0.018499	0.018235	0.0180677	0.0179665	0.0178788	0.0177545	0.0175834	0.0174031	0.0172289	0.0170647	0.0169292	0.0168363	0.0167607	0.0166763	0.0166152	0.0166575	0.0168538
FSS2_15	CV	DT	0.0228884	0.0262274	0.0299355	0.0337888	0.037788	0.0419823	0.0463493	0.0510266	0.056315	0.0623302	0.0688443	0.0753445	0.0811678	0.0857453	0.0887062	0.0900549	0.0900541	0.0886298	0.0856881	0.0816104	0.0771648	0.0727411	0.0682817	0.0636482	0.0587984	0.0538746	0.0489992	0.0442972	0.0399009	0.035821	0.0319792	0.0284596	0.0253653	0.0227295	0.0205911	0.0190758	0.0181249	0.0175177	0.0170568	0.0165825	0.0160116	0.0152978	0.014494	0.0136939	0.0129361	0.0122724	0.0117741
FSS2_16	CV	DT	0.0250451	0.0283466	0.0312699	0.0340787	0.0369959	0.0402749	0.0441398	0.0486976	0.0538747	0.059481	0.0650513	0.0697524	0.0728879	0.0741291	0.0735085	0.0712102	0.067311	0.0618854	0.0553287	0.0484485	0.041952	0.0362005	0.0312378	0.0269664	0.0233646	0.0204124	0.0180229	0.0160909	0.0145619	0.0133907	0.0125567	0.0120518	0.0118687	0.0119954	0.012377	0.0129574	0.0136496	0.0143094	0.0148174	0.0151325	0.015248	0.0151315	0.0147561	0.0141551	0.0133887	0.0125053	0.0115948
FSS2_17	CV	DT	0.0627496	0.0673445	0.0726749	0.0782948	0.0838155	0.0886394	0.0921832	0.0943557	0.0954823	0.0956561	0.0948248	0.0930074	0.0902832	0.0867821	0.0827048	0.0781114	0.0732465	0.0686462	0.064486	0.0606021	0.0568455	0.0530288	0.0489386	0.0446929	0.0406938	0.037313	0.0345874	0.0322075	0.029658	0.0266704	0.023351	0.019962	0.0169462	0.014697	0.0133749	0.0128497	0.0128526	0.0130986	0.0134446	0.0138358	0.014052	0.0137113	0.0126101	0.0110622	0.00946849	0.00807839	0.00699034
FSS2_18	CV	DT	NaN	NaN	NaN	NaN	NaN	NaN	NaN	NaN	NaN	NaN	NaN	NaN	NaN	NaN	NaN	NaN	NaN	NaN	NaN	NaN	NaN	NaN	NaN	NaN	NaN	NaN	NaN	NaN	NaN	NaN	NaN	NaN	NaN	NaN	NaN	NaN	NaN	NaN	NaN	NaN	NaN	NaN	NaN	NaN	NaN	NaN	NaN
FSS2_19	CV	DT	0.108961	0.115054	0.117921	0.116988	0.11281	0.106627	0.0997164	0.0928279	0.0863678	0.0809459	0.0770737	0.0746718	0.0733804	0.0725715	0.0716026	0.0701288	0.0680873	0.0655292	0.0624125	0.058868	0.0552029	0.0517445	0.048588	0.0455996	0.0427154	0.0399123	0.0372001	0.0345975	0.0321571	0.0300047	0.02828	0.0270418	0.0262174	0.0255839	0.0249327	0.0242416	0.023563	0.0229473	0.022442	0.0220581	0.0217762	0.0215656	0.0213962	0.0212096	0.0209752	0.0206549	0.020268
FSS2_20	CV	DT	0.125542	0.13293	0.140281	0.146876	0.15134	0.152211	0.148551	0.141186	0.13184	0.122313	0.113568	0.106072	0.100199	0.0963166	0.094405	0.0938624	0.0936773	0.0927839	0.0903645	0.0864034	0.0815253	0.0765375	0.0722779	0.069402	0.0682953	0.0690142	0.0715722	0.0758227	0.0811865	0.0871545	0.0933037	0.098935	0.103105	0.105352	0.105551	0.10397	0.100838	0.0965075	0.0915675	0.0866468	0.082287	0.0789037	0.0766334	0.0748107	0.0725864	0.069298	0.0642988
FSS2_21	CV	DT	0.0390634	0.0459329	0.0522774	0.0577527	0.0624398	0.066629	0.0704654	0.073546	0.0755176	0.0765814	0.0771462	0.0776197	0.0780311	0.0780273	0.077369	0.0763757	0.0753772	0.074131	0.0720236	0.0686162	0.0639501	0.0585846	0.0530697	0.0477856	0.0428485	0.0382737	0.0341546	0.0306609	0.0279717	0.0260937	0.0248762	0.0240581	0.0234337	0.0228776	0.0223384	0.0218302	0.0213853	0.0210565	0.0208939	0.0208711	0.0208558	0.020754	0.0205468	0.0202555	0.0199119	0.0195354	0.0191145
FSS2_22	CV	DT	NaN	NaN	NaN	NaN	NaN	NaN	NaN	NaN	NaN	NaN	NaN	NaN	NaN	NaN	NaN	NaN	NaN	NaN	NaN	NaN	NaN	NaN	NaN	NaN	NaN	NaN	NaN	NaN	NaN	NaN	NaN	NaN	NaN	NaN	NaN	NaN	NaN	NaN	NaN	NaN	NaN	NaN	NaN	NaN	NaN	NaN	NaN
FSS2_23	CV	DT	0.039909	0.0444169	0.0490549	0.0536151	0.0582452	0.0625607	0.0662781	0.069644	0.0728598	0.0760821	0.0793912	0.0826749	0.0855014	0.0877152	0.0893901	0.0901597	0.089818	0.0883419	0.0856243	0.0821245	0.0785048	0.074809	0.0708479	0.0665491	0.0616053	0.0560866	0.0502944	0.0446257	0.0394007	0.0347268	0.0304948	0.0267087	0.0234004	0.0204646	0.0179144	0.0156992	0.0138108	0.01239	0.011459	0.0109349	0.0106713	0.0105414	0.0104581	0.0103814	0.0103299	0.0103361	0.0103977
FSS2_24	CV	DT	0.125542	0.13293	0.140281	0.146876	0.15134	0.152211	0.148551	0.141186	0.13184	0.122313	0.113568	0.106072	0.100199	0.0963166	0.094405	0.0938624	0.0936773	0.0927839	0.0903645	0.0864034	0.0815253	0.0765375	0.0722779	0.069402	0.0682953	0.0690142	0.0715722	0.0758227	0.0811865	0.0871545	0.0933037	0.098935	0.103105	0.105352	0.105551	0.10397	0.100838	0.0965075	0.0915675	0.0866468	0.082287	0.0789037	0.0766334	0.0748107	0.0725864	0.069298	0.0642988
FSS2_25	CV	DT	0.0453928	0.0490359	0.0526237	0.0553501	0.0570254	0.0577566	0.0578601	0.0574413	0.0563341	0.0544002	0.0515886	0.0481532	0.0442045	0.0398692	0.03535	0.031072	0.0274079	0.024581	0.0226171	0.0212789	0.0202466	0.0193712	0.018532	0.0175569	0.0163127	0.0148543	0.01339	0.0121439	0.0112341	0.0106694	0.010439	0.0104567	0.0105521	0.0106692	0.0108064	0.0109222	0.0109888	0.0109704	0.0108471	0.0106965	0.010551	0.0103864	0.0101363	0.00977631	0.0093197	0.00884011	0.00840486
FSS2_26	CV	DT	0.0947633	0.106565	0.115913	0.121172	0.121987	0.118876	0.113274	0.10661	0.099979	0.0940667	0.0890717	0.0849856	0.0815995	0.0783902	0.0751325	0.0717488	0.0685225	0.0655285	0.0623591	0.0588621	0.0550104	0.0507721	0.046315	0.0417261	0.0371799	0.0328934	0.029059	0.0258254	0.0232562	0.0213412	0.0199986	0.019011	0.0181708	0.0173921	0.0166749	0.016079	0.0156805	0.0155121	0.01555	0.0157164	0.0159056	0.0160173	0.0159603	0.0157111	0.0153096	0.014832	0.014344
FSS2_27	CV	DT	NaN	NaN	NaN	NaN	NaN	NaN	NaN	NaN	NaN	NaN	NaN	NaN	NaN	NaN	NaN	NaN	NaN	NaN	NaN	NaN	NaN	NaN	NaN	NaN	NaN	NaN	NaN	NaN	NaN	NaN	NaN	NaN	NaN	NaN	NaN	NaN	NaN	NaN	NaN	NaN	NaN	NaN	NaN	NaN	NaN	NaN	NaN
FSS2_29	CV	DT	NaN	NaN	NaN	NaN	NaN	NaN	NaN	NaN	NaN	NaN	NaN	NaN	NaN	NaN	NaN	NaN	NaN	NaN	NaN	NaN	NaN	NaN	NaN	NaN	NaN	NaN	NaN	NaN	NaN	NaN	NaN	NaN	NaN	NaN	NaN	NaN	NaN	NaN	NaN	NaN	NaN	NaN	NaN	NaN	NaN	NaN	NaN
FSS2_01	ML	ST	NaN	NaN	NaN	NaN	NaN	NaN	NaN	NaN	NaN	NaN	NaN	NaN	NaN	NaN	NaN	NaN	NaN	NaN	NaN	NaN	NaN	NaN	NaN	NaN	NaN	NaN	NaN	NaN	NaN	NaN	NaN	NaN	NaN	NaN	NaN	NaN	NaN	NaN	NaN	NaN	NaN	NaN	NaN	NaN	NaN	NaN	NaN
FSS2_05	ML	ST	0.0574486	0.0616435	0.0652061	0.0680512	0.0702233	0.0719509	0.073429	0.0747651	0.0761517	0.0776135	0.0791281	0.0807563	0.0821822	0.0832823	0.0840301	0.084041	0.0828719	0.080282	0.0762744	0.0709166	0.0645444	0.057659	0.0505248	0.0434343	0.036787	0.0309041	0.0260196	0.0222558	0.0195863	0.0178269	0.0167493	0.0161406	0.0157964	0.0155233	0.0152141	0.0148581	0.0144804	0.0141063	0.0137861	0.0135561	0.0134087	0.0133366	0.0133345	0.0133801	0.0134315	0.0134503	0.0134272
FSS2_06	ML	ST	0.0170248	0.0222143	0.0288656	0.0369035	0.0463046	0.057061	0.0688726	0.0814583	0.0946565	0.108348	0.122764	0.138315	0.155231	0.173016	0.190661	0.207135	0.221549	0.233626	0.242769	0.247833	0.248197	0.243082	0.232429	0.216833	0.197401	0.176027	0.154666	0.134636	0.116536	0.100963	0.088252	0.0783436	0.0706474	0.0643678	0.0587719	0.0534644	0.0484928	0.0441064	0.0405945	0.0380945	0.036732	0.0364496	0.0369949	0.0382687	0.0402719	0.0429371	0.0460343
FSS2_07	ML	ST	0.0412945	0.0494211	0.0574563	0.0663816	0.0767185	0.0879935	0.098791	0.107836	0.115259	0.122153	0.129317	0.136157	0.141493	0.145031	0.147335	0.148951	0.149962	0.149541	0.147001	0.14315	0.139215	0.135526	0.131501	0.126264	0.120077	0.113229	0.105671	0.0976121	0.09001	0.083513	0.077907	0.0721924	0.065329	0.0575519	0.0494925	0.0418052	0.0350044	0.0293813	0.0250507	0.0219768	0.0199713	0.0187676	0.0180544	0.0175934	0.017242	0.0169591	0.0167587
FSS2_08	ML	ST	0.00873049	0.00858727	0.00837462	0.00812291	0.00785009	0.00756137	0.00727929	0.00702824	0.00682731	0.00669359	0.00663189	0.00664892	0.00675414	0.00696303	0.00729127	0.00775672	0.00837432	0.00917255	0.010192	0.0114854	0.0131056	0.0150326	0.0171595	0.0193764	0.0216498	0.0239953	0.0264057	0.0289258	0.0315545	0.0342142	0.0368302	0.0392734	0.0414414	0.0432654	0.0447543	0.0460919	0.0474349	0.0488166	0.0501226	0.0512182	0.0520552	0.0526046	0.0528072	0.0525495	0.0516829	0.0501274	0.0479526
FSS2_09	ML	ST	NaN	NaN	NaN	NaN	NaN	NaN	NaN	NaN	NaN	NaN	NaN	NaN	NaN	NaN	NaN	NaN	NaN	NaN	NaN	NaN	NaN	NaN	NaN	NaN	NaN	NaN	NaN	NaN	NaN	NaN	NaN	NaN	NaN	NaN	NaN	NaN	NaN	NaN	NaN	NaN	NaN	NaN	NaN	NaN	NaN	NaN	NaN
FSS2_10	ML	ST	0.0446821	0.0549689	0.0659161	0.0779276	0.090758	0.104245	0.118267	0.132423	0.145893	0.157772	0.167289	0.173849	0.177002	0.176976	0.174787	0.171323	0.167514	0.164203	0.161357	0.158507	0.154832	0.149155	0.141212	0.131525	0.120694	0.109489	0.0983204	0.0876529	0.0779231	0.0691537	0.0615024	0.0551874	0.0501333	0.046045	0.0426136	0.0396498	0.0371565	0.0352243	0.0339057	0.0331586	0.0329935	0.0334093	0.034348	0.0357813	0.0376538	0.0398363	0.0422603
FSS2_11	ML	ST	0.0707498	0.0830737	0.0944259	0.1059	0.118149	0.13142	0.145136	0.158192	0.169411	0.178112	0.184737	0.190057	0.194552	0.198421	0.201905	0.204964	0.207776	0.210448	0.212658	0.213749	0.212639	0.208519	0.20144	0.192026	0.181034	0.168784	0.155083	0.140118	0.124576	0.109216	0.0947188	0.0814771	0.0696559	0.059089	0.0498076	0.0418853	0.0354526	0.0306347	0.0272567	0.0249492	0.0233696	0.0223089	0.0216433	0.0212298	0.0209301	0.0206656	0.0204278
FSS2_12	ML	ST	NaN	NaN	NaN	NaN	NaN	NaN	NaN	NaN	NaN	NaN	NaN	NaN	NaN	NaN	NaN	NaN	NaN	NaN	NaN	NaN	NaN	NaN	NaN	NaN	NaN	NaN	NaN	NaN	NaN	NaN	NaN	NaN	NaN	NaN	NaN	NaN	NaN	NaN	NaN	NaN	NaN	NaN	NaN	NaN	NaN	NaN	NaN
FSS2_13	ML	ST	0.121961	0.139767	0.155717	0.169156	0.17942	0.185901	0.187976	0.185657	0.17985	0.172006	0.163453	0.154893	0.146573	0.137964	0.128211	0.117244	0.105365	0.0929179	0.0804131	0.0685562	0.0579531	0.0487517	0.0409066	0.0343079	0.0288151	0.0243284	0.020706	0.0178619	0.0157361	0.0142554	0.0133168	0.0128397	0.0127473	0.0129385	0.0133176	0.0138166	0.0143749	0.0149353	0.0154901	0.0160428	0.0166084	0.0171794	0.017701	0.018067	0.0182362	0.018254	0.0180931
FSS2_14	ML	ST	NaN	NaN	NaN	NaN	NaN	NaN	NaN	NaN	NaN	NaN	NaN	NaN	NaN	NaN	NaN	NaN	NaN	NaN	NaN	NaN	NaN	NaN	NaN	NaN	NaN	NaN	NaN	NaN	NaN	NaN	NaN	NaN	NaN	NaN	NaN	NaN	NaN	NaN	NaN	NaN	NaN	NaN	NaN	NaN	NaN	NaN	NaN
FSS2_15	ML	ST	0.0406259	0.0466304	0.0537489	0.0617915	0.0704992	0.0796161	0.0888823	0.0980709	0.106728	0.114436	0.121126	0.126214	0.128659	0.127964	0.124151	0.11763	0.10869	0.0978072	0.0859497	0.073981	0.0626597	0.0524556	0.0434389	0.0354166	0.0282949	0.0222623	0.0174276	0.0137251	0.0110068	0.0090921	0.00778953	0.00693931	0.00642019	0.00615244	0.00606785	0.00609944	0.00618252	0.00629775	0.00643657	0.0065792	0.00670059	0.00677227	0.00678326	0.00673479	0.00663371	0.00649796	0.00634801
FSS2_16	ML	ST	NaN	NaN	NaN	NaN	NaN	NaN	NaN	NaN	NaN	NaN	NaN	NaN	NaN	NaN	NaN	NaN	NaN	NaN	NaN	NaN	NaN	NaN	NaN	NaN	NaN	NaN	NaN	NaN	NaN	NaN	NaN	NaN	NaN	NaN	NaN	NaN	NaN	NaN	NaN	NaN	NaN	NaN	NaN	NaN	NaN	NaN	NaN
FSS2_17	ML	ST	0.0978004	0.102404	0.105581	0.1072	0.107652	0.1075	0.10702	0.105901	0.103689	0.100339	0.0960277	0.0909244	0.0852816	0.0792181	0.0729058	0.0664759	0.0600217	0.0538277	0.0481678	0.0432387	0.0391282	0.0356633	0.032661	0.0300837	0.0278396	0.0258069	0.0239371	0.0222494	0.0208118	0.0195359	0.0182468	0.0168041	0.0152497	0.0136987	0.0122351	0.01084	0.00947545	0.00819719	0.00708681	0.00616534	0.00546034	0.00498135	0.00470173	0.00457181	0.00453851	0.00456029	0.00460937
FSS2_18	ML	ST	NaN	NaN	NaN	NaN	NaN	NaN	NaN	NaN	NaN	NaN	NaN	NaN	NaN	NaN	NaN	NaN	NaN	NaN	NaN	NaN	NaN	NaN	NaN	NaN	NaN	NaN	NaN	NaN	NaN	NaN	NaN	NaN	NaN	NaN	NaN	NaN	NaN	NaN	NaN	NaN	NaN	NaN	NaN	NaN	NaN	NaN	NaN
FSS2_19	ML	ST	0.0643634	0.0695816	0.0753296	0.0805288	0.0838097	0.0842601	0.082205	0.0786747	0.0750009	0.0721328	0.0704602	0.0696143	0.0689502	0.0680089	0.0665938	0.064553	0.0618159	0.0584163	0.0546559	0.0510548	0.0479696	0.0455237	0.0435821	0.0418163	0.0399362	0.0377265	0.0351898	0.0324997	0.0298264	0.027339	0.0251612	0.023372	0.0219823	0.0209323	0.020128	0.0194665	0.0188789	0.0183695	0.0179616	0.0176697	0.0175077	0.0174486	0.0173856	0.0172912	0.0171779	0.0170363	0.0168364
FSS2_20	ML	ST	0.0657559	0.0732023	0.0807382	0.0883146	0.095683	0.10206	0.106852	0.110216	0.112735	0.115226	0.118338	0.122194	0.126684	0.131578	0.136427	0.140209	0.141926	0.141336	0.138752	0.134354	0.128141	0.120245	0.111015	0.100741	0.0897924	0.0785755	0.0676581	0.0576455	0.0489014	0.0415489	0.0354617	0.0304336	0.0263343	0.0230851	0.0205595	0.0186487	0.0173054	0.0164597	0.0159782	0.0157178	0.0155365	0.0153415	0.0151081	0.0148681	0.0146636	0.0144947	0.0143563
FSS2_21	ML	ST	0.0852601	0.0957638	0.106592	0.115828	0.12047	0.118843	0.112198	0.103349	0.0948391	0.0886112	0.0855923	0.0856933	0.0880785	0.0912925	0.0935189	0.092868	0.0883146	0.0802684	0.0700485	0.0591394	0.0488446	0.0399609	0.0327815	0.0273736	0.0236688	0.0215115	0.0205757	0.0204806	0.0209005	0.0215879	0.0224161	0.0232402	0.0238842	0.0242185	0.0242758	0.0241701	0.0239896	0.02384	0.0237552	0.0237028	0.023602	0.0233954	0.0230313	0.0224589	0.021705	0.0208877	0.0201103
FSS2_22	ML	ST	NaN	NaN	NaN	NaN	NaN	NaN	NaN	NaN	NaN	NaN	NaN	NaN	NaN	NaN	NaN	NaN	NaN	NaN	NaN	NaN	NaN	NaN	NaN	NaN	NaN	NaN	NaN	NaN	NaN	NaN	NaN	NaN	NaN	NaN	NaN	NaN	NaN	NaN	NaN	NaN	NaN	NaN	NaN	NaN	NaN	NaN	NaN
FSS2_23	ML	ST	0.112036	0.120837	0.126556	0.129417	0.130093	0.129247	0.127558	0.125835	0.124417	0.123076	0.121361	0.118306	0.11323	0.106178	0.0975575	0.0877161	0.0769211	0.0657851	0.0551911	0.04567	0.0373756	0.0303623	0.0247137	0.0203049	0.0169239	0.0144036	0.0125523	0.0112887	0.0105402	0.0102034	0.0101558	0.0102643	0.0104072	0.0105076	0.0105387	0.0104861	0.0103289	0.0100839	0.00976929	0.00939634	0.00900396	0.008654	0.00837995	0.00819217	0.00810405	0.00812245	0.00823328
FSS2_24	ML	ST	0.137336	0.142651	0.149015	0.155589	0.161581	0.165813	0.167716	0.166518	0.161308	0.152211	0.140303	0.12658	0.111916	0.0975329	0.084891	0.074977	0.0679029	0.0633176	0.0610063	0.0608451	0.0624603	0.0648827	0.067282	0.0692992	0.0706694	0.0714751	0.0725045	0.0748498	0.0791626	0.0856486	0.0942143	0.104109	0.114368	0.123483	0.129546	0.130992	0.126622	0.116913	0.103172	0.0874208	0.0719628	0.0584601	0.0477388	0.0399255	0.0346266	0.0312268	0.0290561
FSS2_25	ML	ST	0.0514766	0.0552178	0.0594174	0.0634226	0.0665889	0.0682779	0.0681636	0.0662687	0.063038	0.0590892	0.0545148	0.049457	0.0443291	0.0393614	0.0346209	0.030024	0.0257257	0.0218591	0.0184954	0.0157557	0.0137144	0.0122739	0.0113273	0.0107684	0.0104977	0.010425	0.0104649	0.0105839	0.0107313	0.010799	0.0107272	0.010525	0.0102708	0.00999286	0.00971321	0.00948535	0.00932408	0.00917735	0.00902897	0.00891256	0.00886899	0.00894433	0.0091705	0.00948334	0.00975201	0.00987903	0.00986545
FSS2_26	ML	ST	0.0446821	0.0549689	0.0659161	0.0779276	0.090758	0.104245	0.118267	0.132423	0.145893	0.157772	0.167289	0.173849	0.177002	0.176976	0.174787	0.171323	0.167514	0.164203	0.161357	0.158507	0.154832	0.149155	0.141212	0.131525	0.120694	0.109489	0.0983204	0.0876529	0.0779231	0.0691537	0.0615024	0.0551874	0.0501333	0.046045	0.0426136	0.0396498	0.0371565	0.0352243	0.0339057	0.0331586	0.0329935	0.0334093	0.034348	0.0357813	0.0376538	0.0398363	0.0422603
FSS2_27	ML	ST	0.111981	0.12016	0.126206	0.13042	0.13378	0.13722	0.140762	0.144347	0.148127	0.152141	0.155914	0.158771	0.160039	0.159176	0.1559	0.150178	0.14186	0.130827	0.11737	0.102162	0.0862032	0.070679	0.056814	0.0453432	0.0365995	0.0305227	0.0267686	0.0247877	0.0238921	0.0233593	0.0226343	0.0214305	0.0197331	0.0177933	0.0159455	0.0144728	0.0135444	0.0132403	0.0135628	0.0144771	0.0159126	0.0178472	0.0203065	0.0234375	0.0272898	0.0315326	0.0355681
FSS2_29	ML	ST	NaN	NaN	NaN	NaN	NaN	NaN	NaN	NaN	NaN	NaN	NaN	NaN	NaN	NaN	NaN	NaN	NaN	NaN	NaN	NaN	NaN	NaN	NaN	NaN	NaN	NaN	NaN	NaN	NaN	NaN	NaN	NaN	NaN	NaN	NaN	NaN	NaN	NaN	NaN	NaN	NaN	NaN	NaN	NaN	NaN	NaN	NaN
FSS2_01	ML	DT	0.0887386	0.0993396	0.110103	0.121325	0.132667	0.143263	0.151787	0.156975	0.158148	0.155323	0.149275	0.141317	0.132916	0.125143	0.118444	0.112318	0.105817	0.0982727	0.0897704	0.0805514	0.0708209	0.0609419	0.0514313	0.0428735	0.0357017	0.0300861	0.0258699	0.0227443	0.0203931	0.0186058	0.0172497	0.0162499	0.0155339	0.0150578	0.0147826	0.0146141	0.0144758	0.0143563	0.014283	0.014301	0.0144484	0.0147703	0.0152921	0.0159467	0.0166165	0.0171568	0.0174659
FSS2_05	ML	DT	0.0544727	0.0597577	0.0647215	0.0692403	0.0733409	0.076905	0.0797147	0.081782	0.0830833	0.0836578	0.0836342	0.0832816	0.0827285	0.0818394	0.080463	0.0784868	0.0758128	0.0725097	0.0686328	0.0642311	0.0594324	0.0542814	0.049031	0.0441022	0.0397016	0.0359262	0.0327913	0.0302529	0.0282685	0.0268191	0.0258465	0.0252364	0.0248564	0.0245806	0.0243007	0.0239789	0.0236936	0.0235209	0.0234489	0.0234471	0.0235011	0.023598	0.0237155	0.0238251	0.0239066	0.023973	0.0240042
FSS2_06	ML	DT	0.0240041	0.0295975	0.0360408	0.0433765	0.0515828	0.060493	0.0699027	0.0796919	0.0898592	0.100637	0.112277	0.125016	0.138845	0.153325	0.167549	0.180739	0.192261	0.201185	0.206666	0.20822	0.205984	0.200464	0.192003	0.180767	0.167144	0.152263	0.13721	0.122741	0.10889	0.0962558	0.0852288	0.0757324	0.0676004	0.0605974	0.0545775	0.049382	0.0449186	0.0412551	0.0384592	0.0365047	0.0354259	0.0352096	0.0357904	0.036964	0.0385165	0.0403011	0.0422912
FSS2_07	ML	DT	0.0234442	0.0312051	0.0404839	0.0522844	0.0665076	0.0824196	0.0982994	0.111799	0.121292	0.126817	0.129335	0.129613	0.128128	0.1253	0.121703	0.117662	0.113519	0.109737	0.106731	0.104989	0.104415	0.104111	0.102956	0.100804	0.0979684	0.0944912	0.0902273	0.084905	0.0791607	0.0736782	0.0686175	0.0637217	0.0586395	0.0532037	0.0473726	0.041477	0.03597	0.0312143	0.0273742	0.0244597	0.0224037	0.0210396	0.0202161	0.0197899	0.0196402	0.0196254	0.0196119
FSS2_08	ML	DT	0.0240041	0.0295975	0.0360408	0.0433765	0.0515828	0.060493	0.0699027	0.0796919	0.0898592	0.100637	0.112277	0.125016	0.138845	0.153325	0.167549	0.180739	0.192261	0.201185	0.206666	0.20822	0.205984	0.200464	0.192003	0.180767	0.167144	0.152263	0.13721	0.122741	0.10889	0.0962558	0.0852288	0.0757324	0.0676004	0.0605974	0.0545775	0.049382	0.0449186	0.0412551	0.0384592	0.0365047	0.0354259	0.0352096	0.0357904	0.036964	0.0385165	0.0403011	0.0422912
FSS2_09	ML	DT	NaN	NaN	NaN	NaN	NaN	NaN	NaN	NaN	NaN	NaN	NaN	NaN	NaN	NaN	NaN	NaN	NaN	NaN	NaN	NaN	NaN	NaN	NaN	NaN	NaN	NaN	NaN	NaN	NaN	NaN	NaN	NaN	NaN	NaN	NaN	NaN	NaN	NaN	NaN	NaN	NaN	NaN	NaN	NaN	NaN	NaN	NaN
FSS2_10	ML	DT	0.0183535	0.0183088	0.0184486	0.018849	0.0196	0.0207196	0.0222451	0.0242527	0.0267539	0.0296114	0.0326161	0.0354198	0.0376566	0.0393123	0.0407828	0.0426323	0.0452604	0.0487799	0.0528086	0.0568027	0.0604959	0.0638353	0.0666728	0.0688403	0.0705792	0.0723546	0.0742078	0.0755416	0.0758796	0.075102	0.0733021	0.0707861	0.068031	0.0654303	0.0631729	0.0613808	0.0597147	0.0578174	0.0555562	0.053027	0.0503322	0.0474365	0.0445737	0.0421445	0.040355	0.0390642	0.0379477
FSS2_11	ML	DT	0.0549997	0.0655633	0.0749167	0.0858476	0.0994571	0.115945	0.134793	0.154965	0.175293	0.194578	0.211566	0.224821	0.234444	0.241571	0.246933	0.25028	0.251166	0.249589	0.245761	0.240386	0.233585	0.225716	0.21701	0.208054	0.199759	0.19264	0.186441	0.180679	0.1747	0.167606	0.158799	0.148224	0.136183	0.12319	0.109525	0.0957267	0.0824501	0.0703887	0.0600722	0.0517259	0.0453697	0.0408222	0.0377404	0.0357143	0.0343171	0.0331895	0.0320937
FSS2_12	ML	DT	NaN	NaN	NaN	NaN	NaN	NaN	NaN	NaN	NaN	NaN	NaN	NaN	NaN	NaN	NaN	NaN	NaN	NaN	NaN	NaN	NaN	NaN	NaN	NaN	NaN	NaN	NaN	NaN	NaN	NaN	NaN	NaN	NaN	NaN	NaN	NaN	NaN	NaN	NaN	NaN	NaN	NaN	NaN	NaN	NaN	NaN	NaN
FSS2_13	ML	DT	NaN	NaN	NaN	NaN	NaN	NaN	NaN	NaN	NaN	NaN	NaN	NaN	NaN	NaN	NaN	NaN	NaN	NaN	NaN	NaN	NaN	NaN	NaN	NaN	NaN	NaN	NaN	NaN	NaN	NaN	NaN	NaN	NaN	NaN	NaN	NaN	NaN	NaN	NaN	NaN	NaN	NaN	NaN	NaN	NaN	NaN	NaN
FSS2_14	ML	DT	0.0518645	0.0587585	0.0661124	0.0734664	0.0803327	0.0864576	0.092117	0.0975537	0.102645	0.107333	0.112005	0.117232	0.123188	0.128977	0.133017	0.134434	0.133153	0.129513	0.123858	0.117082	0.109918	0.102553	0.0947634	0.0865761	0.0783185	0.0704175	0.0632167	0.0568925	0.0515239	0.0470751	0.0434042	0.0403409	0.0377964	0.0356255	0.0337609	0.032234	0.0309863	0.0299301	0.0290248	0.0282506	0.0276398	0.027219	0.0269658	0.0268451	0.0267869	0.0267043	0.0265455
FSS2_15	ML	DT	0.0404085	0.0453251	0.0498367	0.0538405	0.0575344	0.0611025	0.0648677	0.0691385	0.0739989	0.0796382	0.0859216	0.092381	0.0984226	0.103586	0.107652	0.110245	0.110893	0.109643	0.106721	0.102216	0.0963717	0.089636	0.0822689	0.0740459	0.0651086	0.055859	0.046718	0.0382688	0.0307652	0.0242788	0.0189169	0.0147367	0.0116729	0.00956277	0.00820342	0.00739503	0.00694233	0.00672404	0.00666201	0.00668129	0.00671731	0.00673219	0.00672925	0.00672139	0.00668863	0.0066054	0.00648508
FSS2_16	ML	DT	NaN	NaN	NaN	NaN	NaN	NaN	NaN	NaN	NaN	NaN	NaN	NaN	NaN	NaN	NaN	NaN	NaN	NaN	NaN	NaN	NaN	NaN	NaN	NaN	NaN	NaN	NaN	NaN	NaN	NaN	NaN	NaN	NaN	NaN	NaN	NaN	NaN	NaN	NaN	NaN	NaN	NaN	NaN	NaN	NaN	NaN	NaN
FSS2_17	ML	DT	0.0616243	0.0652252	0.0688521	0.0723763	0.0759963	0.0793038	0.081924	0.0840677	0.0858236	0.0873388	0.0886524	0.0893324	0.0888427	0.0872751	0.0848087	0.0815169	0.077331	0.0723239	0.0669197	0.0614432	0.0560835	0.0510441	0.046696	0.0433916	0.041145	0.0395457	0.0379922	0.0358752	0.0329281	0.0293254	0.025197	0.0207541	0.0166635	0.0134736	0.0113909	0.0102907	0.00977428	0.00937457	0.00886083	0.00830027	0.007745	0.00715452	0.00650414	0.00587027	0.00534235	0.00496478	0.00473963
FSS2_18	ML	DT	NaN	NaN	NaN	NaN	NaN	NaN	NaN	NaN	NaN	NaN	NaN	NaN	NaN	NaN	NaN	NaN	NaN	NaN	NaN	NaN	NaN	NaN	NaN	NaN	NaN	NaN	NaN	NaN	NaN	NaN	NaN	NaN	NaN	NaN	NaN	NaN	NaN	NaN	NaN	NaN	NaN	NaN	NaN	NaN	NaN	NaN	NaN
FSS2_19	ML	DT	0.0813786	0.0909051	0.0989346	0.104417	0.106509	0.105534	0.102435	0.0979775	0.0927216	0.0872187	0.0822546	0.0783974	0.0756207	0.0735035	0.0716717	0.0700185	0.0683962	0.066494	0.064107	0.0615911	0.0595575	0.0583295	0.0577361	0.0573828	0.0567755	0.0553565	0.0527724	0.04917	0.0449752	0.0406485	0.0365521	0.0329465	0.0299461	0.0275529	0.0257056	0.0242561	0.023078	0.0220901	0.0212577	0.0205707	0.0199814	0.0194561	0.0190176	0.0187072	0.0185222	0.0184269	0.0183687
FSS2_20	ML	DT	0.0720637	0.0767973	0.0813413	0.0856712	0.0897462	0.0934424	0.0969983	0.100621	0.104238	0.107975	0.11234	0.117486	0.123106	0.12855	0.132803	0.135061	0.135155	0.133489	0.130717	0.127219	0.122771	0.116987	0.109862	0.101426	0.0919763	0.0820121	0.0719349	0.0619244	0.0521107	0.0429609	0.035014	0.0285181	0.0235109	0.0198328	0.0172947	0.0156823	0.0147734	0.0143597	0.0142198	0.0142592	0.0144344	0.0146885	0.0149603	0.0151762	0.0153052	0.0153477	0.0152846
FSS2_21	ML	DT	0.0510711	0.0567991	0.0614181	0.0649095	0.0674515	0.0695899	0.0718003	0.0744601	0.0775046	0.0802851	0.0821932	0.0826826	0.0814722	0.0790054	0.0758895	0.0724342	0.0687707	0.0650167	0.061073	0.0568213	0.0524241	0.0479942	0.0436338	0.0395014	0.0357853	0.0326084	0.0299728	0.0277945	0.0259945	0.0244954	0.0232908	0.022398	0.0218214	0.0215209	0.0214761	0.0216115	0.021737	0.0217227	0.0215594	0.0213084	0.0210061	0.0207252	0.0205315	0.0203989	0.0202364	0.0199635	0.0195567
FSS2_22	ML	DT	NaN	NaN	NaN	NaN	NaN	NaN	NaN	NaN	NaN	NaN	NaN	NaN	NaN	NaN	NaN	NaN	NaN	NaN	NaN	NaN	NaN	NaN	NaN	NaN	NaN	NaN	NaN	NaN	NaN	NaN	NaN	NaN	NaN	NaN	NaN	NaN	NaN	NaN	NaN	NaN	NaN	NaN	NaN	NaN	NaN	NaN	NaN
FSS2_23	ML	DT	0.0197962	0.02394	0.0298579	0.0366227	0.0439059	0.0512363	0.0580309	0.063695	0.0682916	0.0725108	0.0768659	0.0812979	0.0850507	0.0872306	0.0875638	0.0859732	0.0832086	0.080074	0.0769547	0.0739431	0.0707565	0.0674142	0.0638725	0.0596002	0.0546526	0.0495622	0.0449301	0.0410776	0.037951	0.0353002	0.0327852	0.0304587	0.0282929	0.0262999	0.0243416	0.0220931	0.0194832	0.0167302	0.0142036	0.0121535	0.0106578	0.00962944	0.00899293	0.00867822	0.00858761	0.00859194	0.00862385
FSS2_24	ML	DT	0.125542	0.13293	0.140281	0.146876	0.15134	0.152211	0.148551	0.141186	0.13184	0.122313	0.113568	0.106072	0.100199	0.0963166	0.094405	0.0938624	0.0936773	0.0927839	0.0903645	0.0864034	0.0815253	0.0765375	0.0722779	0.069402	0.0682953	0.0690142	0.0715722	0.0758227	0.0811865	0.0871545	0.0933037	0.098935	0.103105	0.105352	0.105551	0.10397	0.100838	0.0965075	0.0915675	0.0866468	0.082287	0.0789037	0.0766334	0.0748107	0.0725864	0.069298	0.0642988
FSS2_25	ML	DT	0.0217088	0.0244632	0.0291623	0.0347208	0.0404705	0.0459544	0.0511079	0.0559426	0.0603853	0.0642442	0.0670931	0.0684159	0.0677486	0.0650406	0.0609406	0.056323	0.051782	0.0476422	0.0437443	0.0400842	0.0367057	0.033558	0.0306484	0.028024	0.0257513	0.0237366	0.021819	0.0199819	0.0183241	0.0169214	0.0157564	0.0147554	0.0138303	0.0128743	0.0119721	0.011284	0.0109261	0.010914	0.0111664	0.0115861	0.0120469	0.0123432	0.0122786	0.0118806	0.0112876	0.010623	0.00999899
FSS2_26	ML	DT	0.013414	0.0145442	0.0161105	0.0180824	0.0203516	0.0227436	0.0250828	0.0273155	0.0295609	0.0319824	0.0345711	0.0372064	0.039728	0.041961	0.0437911	0.0452439	0.0462823	0.0468666	0.0468683	0.0459776	0.0440799	0.0413909	0.0382506	0.0350072	0.0319824	0.029462	0.0275074	0.025989	0.024788	0.0238089	0.0229259	0.0220591	0.021178	0.0203898	0.0197983	0.0193753	0.0189882	0.01844	0.0177119	0.016878	0.0159949	0.0151546	0.0144043	0.0137318	0.0131453	0.0126677	0.0123302
FSS2_27	ML	DT	0.104769	0.112237	0.119614	0.126882	0.133855	0.140308	0.145917	0.150351	0.153214	0.154304	0.154074	0.152516	0.149386	0.14432	0.136854	0.126729	0.114303	0.100631	0.0870393	0.0744905	0.0634047	0.0539317	0.0460543	0.0395961	0.0343411	0.0300865	0.0268458	0.024712	0.0236363	0.0233552	0.0234197	0.0233819	0.0231236	0.022738	0.0222345	0.0215861	0.0207673	0.0199619	0.0196059	0.0200479	0.0214464	0.0237605	0.0268317	0.0304931	0.0345007	0.038574	0.0422768
FSS2_29	ML	DT	NaN	NaN	NaN	NaN	NaN	NaN	NaN	NaN	NaN	NaN	NaN	NaN	NaN	NaN	NaN	NaN	NaN	NaN	NaN	NaN	NaN	NaN	NaN	NaN	NaN	NaN	NaN	NaN	NaN	NaN	NaN	NaN	NaN	NaN	NaN	NaN	NaN	NaN	NaN	NaN	NaN	NaN	NaN	NaN	NaN	NaN	NaN
[truncated: 54 more columns]

## Sheet: Tibialis Anterior
ID	Shoe	Walk
FSS2_01	BF	ST	0.0784536	0.0878915	0.0965627	0.104501	0.111211	0.116301	0.119625	0.121243	0.121316	0.119949	0.117121	0.112705	0.10689	0.0999378	0.0921746	0.0841087	0.0763575	0.0693291	0.0632523	0.0582863	0.0544429	0.0515167	0.0491554	0.0470911	0.0452395	0.0436103	0.0422231	0.041004	0.0400259	0.0393428	0.0389448	0.0387953	0.0389051	0.0393332	0.0401028	0.0411452	0.0422855	0.0433122	0.0441529	0.044846	0.0455051	0.0461767	0.0467888	0.0472698	0.0475809	0.0477149	0.0476068
FSS2_05	BF	ST	0.132727	0.141305	0.147175	0.151251	0.153978	0.155338	0.15462	0.151238	0.144961	0.136167	0.125167	0.112195	0.0977711	0.0826768	0.0677233	0.0538008	0.0417007	0.0317955	0.0241937	0.0188618	0.0154738	0.0135063	0.0123984	0.0116804	0.0110986	0.0106458	0.0103256	0.0101275	0.0100274	0.010023	0.0101449	0.0104205	0.0108345	0.0113511	0.0119464	0.01259	0.0132591	0.0139406	0.0146151	0.0152308	0.0157251	0.0160703	0.0162552	0.0162653	0.0160965	0.0157887	0.0153702
FSS2_06	BF	ST	0.0514002	0.0548569	0.0594477	0.0648876	0.070918	0.0772772	0.0836871	0.0899127	0.0957339	0.100973	0.105711	0.110431	0.115435	0.120608	0.125363	0.129119	0.131317	0.131359	0.128943	0.124509	0.118743	0.112223	0.105436	0.0985528	0.0917578	0.0853129	0.0794141	0.0743823	0.0707211	0.0686151	0.0678739	0.068065	0.0685033	0.0685846	0.0682258	0.0674162	0.0660095	0.0637988	0.0608586	0.0577105	0.0548739	0.0526613	0.0511368	0.0502174	0.0497302	0.0495237	0.0495819
FSS2_07	BF	ST	0.0313764	0.0334631	0.0358134	0.0385467	0.0417006	0.0453658	0.0495005	0.0539053	0.0583932	0.0626989	0.0665197	0.0697661	0.0725561	0.0748846	0.0763828	0.0764593	0.0750459	0.0728073	0.0702346	0.0673592	0.063845	0.0593519	0.0540629	0.0485623	0.0432744	0.0385193	0.0346142	0.0316864	0.0296256	0.0282453	0.0273604	0.0267641	0.0262368	0.025595	0.0248023	0.0239817	0.0232469	0.0227155	0.0224163	0.0223514	0.0225079	0.022847	0.0233054	0.0238085	0.0242895	0.0247166	0.0250494
FSS2_08	BF	ST	0.0732662	0.0704119	0.0675966	0.0645322	0.0612863	0.0579126	0.0544909	0.0510321	0.0474529	0.0437557	0.0400067	0.0364455	0.0334338	0.0312382	0.0298989	0.0292902	0.0292934	0.0298127	0.0306733	0.0316046	0.0324093	0.0332302	0.0343268	0.0358524	0.037873	0.0403465	0.0432508	0.0465827	0.0503693	0.0545191	0.0586356	0.0623918	0.0656468	0.0682302	0.0699776	0.070696	0.0701745	0.0684558	0.0657078	0.0619196	0.0570939	0.0515617	0.0458617	0.0404701	0.0356837	0.0316464	0.0283879
FSS2_09	BF	ST	0.0439345	0.0431605	0.042772	0.0427695	0.0432125	0.0441321	0.0454303	0.0468687	0.0481821	0.0493073	0.0503377	0.0511556	0.0516397	0.0515986	0.0508866	0.0496633	0.0481377	0.0464294	0.0446637	0.0430207	0.0416499	0.0404825	0.0392924	0.0378997	0.0363045	0.0346608	0.0331526	0.0319051	0.0309055	0.0301435	0.0296924	0.0295619	0.0296381	0.02979	0.0298176	0.029527	0.028893	0.0280472	0.0271533	0.0263682	0.0258277	0.0255662	0.0254877	0.0254565	0.025453	0.0255495	0.0257474
FSS2_10	BF	ST	0.141027	0.145251	0.148115	0.150166	0.151864	0.153141	0.153732	0.15379	0.153708	0.153565	0.152929	0.15117	0.147769	0.14245	0.13529	0.126931	0.118196	0.109699	0.101783	0.0946997	0.0886116	0.0837299	0.0802267	0.0779203	0.0765644	0.076096	0.0765038	0.0776214	0.0790709	0.0802765	0.0809016	0.0805854	0.0788559	0.0755724	0.071009	0.0658447	0.0606653	0.0558622	0.0515208	0.0475107	0.0436148	0.0397945	0.0361331	0.0326973	0.0296437	0.0270455	0.0248907
FSS2_11	BF	ST	NaN	NaN	NaN	NaN	NaN	NaN	NaN	NaN	NaN	NaN	NaN	NaN	NaN	NaN	NaN	NaN	NaN	NaN	NaN	NaN	NaN	NaN	NaN	NaN	NaN	NaN	NaN	NaN	NaN	NaN	NaN	NaN	NaN	NaN	NaN	NaN	NaN	NaN	NaN	NaN	NaN	NaN	NaN	NaN	NaN	NaN	NaN
FSS2_12	BF	ST	0.171714	0.172078	0.170214	0.16491	0.155991	0.143956	0.12975	0.114623	0.0996514	0.0857757	0.0737647	0.0639347	0.0561968	0.0503109	0.0460418	0.0431794	0.0415232	0.0408918	0.0411271	0.0420364	0.0432754	0.0445127	0.0455339	0.0461328	0.0460273	0.04504	0.0429458	0.0396953	0.0357179	0.0315628	0.0276997	0.0244615	0.0219969	0.0203279	0.0193514	0.0188861	0.0187853	0.0189937	0.0195276	0.0204025	0.0215845	0.0229243	0.0242086	0.0253688	0.0264516	0.0276073	0.0291187
FSS2_13	BF	ST	0.189255	0.195977	0.206057	0.220369	0.237409	0.253325	0.263213	0.263546	0.253552	0.234107	0.205767	0.171411	0.136077	0.104077	0.0777652	0.0578312	0.043954	0.0351586	0.0302093	0.0278155	0.0268986	0.0267564	0.0269255	0.0270884	0.0270005	0.0266365	0.0261916	0.0258674	0.0258251	0.0261608	0.0268234	0.0276727	0.0285799	0.0293778	0.0299561	0.030295	0.0302925	0.0299852	0.0296569	0.0294331	0.0292915	0.0291637	0.029042	0.0289315	0.0287609	0.0284982	0.0281535
FSS2_14	BF	ST	0.148061	0.143588	0.137885	0.130727	0.122698	0.113891	0.104216	0.0938751	0.083329	0.073018	0.0635516	0.0555938	0.0494822	0.0451117	0.0420867	0.0399349	0.038223	0.0365566	0.0348155	0.033031	0.0312777	0.0296788	0.0283343	0.0272541	0.0264587	0.0259508	0.0256707	0.0255833	0.0256826	0.0259312	0.0262234	0.0264382	0.0265053	0.0264645	0.0263485	0.0261918	0.0260267	0.0258341	0.0255895	0.0252975	0.0250275	0.0249532	0.0252909	0.0263121	0.0283108	0.0315259	0.0361175
FSS2_15	BF	ST	0.0991503	0.109247	0.12003	0.130907	0.140947	0.149355	0.155861	0.160625	0.163791	0.16502	0.163647	0.15962	0.152895	0.143426	0.13192	0.119217	0.106083	0.0933054	0.0814917	0.071125	0.0622964	0.0549215	0.0487643	0.043809	0.0400731	0.0373937	0.0355077	0.0341787	0.0331028	0.0320664	0.0310475	0.0301523	0.0295136	0.0291483	0.0289854	0.0289177	0.0288648	0.0287435	0.0284923	0.0281281	0.0277749	0.0275443	0.0275333	0.0277728	0.0281742	0.0285245	0.028576
FSS2_16	BF	ST	0.079385	0.0844045	0.0901373	0.0963719	0.10237	0.107433	0.11116	0.113437	0.114153	0.113308	0.110875	0.106819	0.101218	0.0944325	0.0868042	0.0786831	0.0705307	0.0627555	0.0558989	0.0503402	0.0460877	0.0429993	0.0410634	0.0401468	0.0400145	0.0403902	0.0409273	0.0414625	0.0418822	0.0419382	0.0413369	0.0399534	0.0379718	0.0357594	0.0336419	0.0317882	0.0302854	0.0291364	0.0283157	0.0277198	0.0272444	0.0268715	0.0265907	0.0263597	0.0261721	0.0260097	0.0258895
FSS2_17	BF	ST	0.195163	0.20065	0.204161	0.204812	0.202367	0.197167	0.189845	0.181133	0.171557	0.161341	0.150891	0.140493	0.130073	0.119462	0.108432	0.0970115	0.0854496	0.074158	0.0636997	0.0544573	0.0466622	0.0403515	0.0355427	0.0321916	0.0300862	0.0288543	0.0281187	0.0275422	0.0268709	0.026068	0.0251934	0.0242647	0.0232216	0.0220413	0.0208677	0.0198689	0.0192121	0.0189691	0.0190555	0.0193128	0.0195912	0.0197918	0.0198864	0.0199495	0.0200547	0.0202089	0.0204642
FSS2_18	BF	ST	NaN	NaN	NaN	NaN	NaN	NaN	NaN	NaN	NaN	NaN	NaN	NaN	NaN	NaN	NaN	NaN	NaN	NaN	NaN	NaN	NaN	NaN	NaN	NaN	NaN	NaN	NaN	NaN	NaN	NaN	NaN	NaN	NaN	NaN	NaN	NaN	NaN	NaN	NaN	NaN	NaN	NaN	NaN	NaN	NaN	NaN	NaN
FSS2_19	BF	ST	0.0438213	0.0455776	0.0473364	0.0491257	0.0508329	0.0524592	0.0540413	0.0554047	0.0562583	0.0564112	0.0557671	0.0545116	0.0529864	0.0514624	0.0499945	0.0483151	0.0461558	0.0435325	0.0406327	0.0378412	0.0356122	0.0341652	0.0332739	0.0326753	0.0325903	0.0331895	0.034407	0.0360062	0.0376934	0.0393838	0.0409812	0.0423944	0.0435442	0.0443443	0.0448542	0.045291	0.0457391	0.0459929	0.0458944	0.0454278	0.0448346	0.0443807	0.0442009	0.0443588	0.0446656	0.0449094	0.0451233
FSS2_20	BF	ST	0.142273	0.144849	0.148722	0.153376	0.158513	0.163488	0.167975	0.171526	0.173557	0.174016	0.172884	0.169804	0.165006	0.158785	0.150934	0.141164	0.129434	0.116071	0.102027	0.0889048	0.0779002	0.0695682	0.0640184	0.0611791	0.0605683	0.0615146	0.0633811	0.0656451	0.0678038	0.0694307	0.0703217	0.0705406	0.0703762	0.069974	0.0692819	0.0681061	0.0664974	0.0647164	0.0630397	0.0613618	0.0594548	0.0574488	0.0554074	0.0532885	0.0510127	0.0487142	0.0467898
FSS2_21	BF	ST	0.119896	0.134988	0.148304	0.159684	0.167974	0.172343	0.173024	0.170799	0.166399	0.160689	0.154266	0.147327	0.139768	0.131592	0.123157	0.115078	0.107842	0.101547	0.0961746	0.0916961	0.0878425	0.0844192	0.0815023	0.0791707	0.0772294	0.0753799	0.0736718	0.0723024	0.0712824	0.0702367	0.0687701	0.0667549	0.0643279	0.0616786	0.0586679	0.0549347	0.0507044	0.0465022	0.0426267	0.0392988	0.0366616	0.0346639	0.0332068	0.0321767	0.0314577	0.0309733	0.0307453
FSS2_22	BF	ST	0.0645747	0.0646115	0.0644871	0.0646097	0.065133	0.0657132	0.0657251	0.0645859	0.0620856	0.0586832	0.054743	0.0505539	0.0461871	0.0419422	0.0381716	0.0349549	0.032335	0.0303329	0.0288438	0.0278417	0.0272723	0.0269991	0.0268656	0.026794	0.0267971	0.0268297	0.0268374	0.0267855	0.0266648	0.0265063	0.0263577	0.0262752	0.026219	0.0260655	0.0257553	0.0254007	0.0250973	0.0249016	0.0248399	0.0248356	0.0248866	0.0250643	0.0253883	0.0257834	0.0261633	0.026578	0.0270834
FSS2_23	BF	ST	0.14656	0.158058	0.167821	0.175163	0.178849	0.177673	0.171172	0.159886	0.145123	0.127916	0.109255	0.0905052	0.0730731	0.058126	0.0462562	0.0373653	0.0309042	0.0264158	0.0234639	0.0216547	0.0207331	0.0204088	0.0204044	0.0205315	0.0207501	0.0210516	0.0213725	0.02167	0.0219236	0.0221106	0.0221557	0.0219471	0.0215234	0.0210271	0.0206205	0.0203632	0.0202199	0.0201735	0.0202342	0.0204184	0.0207077	0.0210296	0.0213161	0.0215853	0.0218938	0.0223317	0.0230427
FSS2_24	BF	ST	0.0802585	0.0731778	0.0666596	0.0613188	0.0567641	0.0524364	0.0484709	0.0447929	0.0411584	0.0379731	0.0356928	0.0341452	0.0328448	0.0315617	0.0303484	0.0290668	0.0273625	0.0251857	0.0226609	0.0200201	0.0177006	0.0160146	0.0150489	0.0147349	0.0148578	0.0152249	0.0157894	0.0165034	0.0172473	0.0178973	0.0184144	0.0188412	0.0193303	0.019976	0.0208242	0.0218886	0.0229856	0.023876	0.0243868	0.02443	0.024078	0.0234538	0.0226663	0.0218304	0.021092	0.0206095	0.0204426
FSS2_25	BF	ST	0.153494	0.160143	0.165195	0.166529	0.163912	0.157326	0.146702	0.131634	0.112787	0.0928356	0.074198	0.0582927	0.0456886	0.0365084	0.0306826	0.027758	0.0269378	0.027284	0.0279932	0.0285675	0.0287114	0.0283019	0.0275603	0.0267824	0.0262032	0.0259868	0.0261651	0.0266778	0.0273082	0.0276043	0.0271644	0.0261234	0.0248347	0.0235648	0.022518	0.0218215	0.021471	0.021425	0.0216061	0.0219091	0.0222019	0.0224364	0.0226282	0.0227777	0.0228438	0.0228327	0.0227681
FSS2_26	BF	ST	0.0250108	0.0302879	0.0357105	0.0410161	0.0461501	0.0509428	0.0550188	0.0581568	0.0602434	0.0611805	0.0608808	0.0593096	0.0561315	0.0511431	0.0448606	0.0380266	0.031127	0.0246794	0.019226	0.0150324	0.0121125	0.0103352	0.00952289	0.00945712	0.00985227	0.0104408	0.0110011	0.0114365	0.0117802	0.0121204	0.0125138	0.0130052	0.0136294	0.0144732	0.0156705	0.0172481	0.0191496	0.0212758	0.0235671	0.0259611	0.028426	0.0310064	0.0337453	0.0364997	0.0389359	0.040999	0.0429026
FSS2_27	BF	ST	0.35522	0.357318	0.352657	0.34202	0.326203	0.305732	0.281127	0.253977	0.226518	0.200907	0.177916	0.156911	0.137471	0.119658	0.103789	0.0906765	0.0808484	0.0738602	0.0689604	0.0655167	0.0630538	0.0613573	0.0604094	0.060037	0.0599552	0.0599251	0.0596594	0.0591461	0.0586337	0.0581083	0.0571814	0.0554351	0.0529523	0.0503105	0.047875	0.0455219	0.0429767	0.0401794	0.0374077	0.0350669	0.0333258	0.0321205	0.0312664	0.0305713	0.0298811	0.0290814	0.028111
FSS2_29	BF	ST	0.265262	0.281018	0.296569	0.311801	0.325496	0.335607	0.340237	0.337519	0.326033	0.306067	0.279932	0.250214	0.22014	0.193082	0.170292	0.151649	0.135593	0.120431	0.105329	0.0902973	0.076139	0.0641221	0.0551793	0.0498858	0.048062	0.0487229	0.0508797	0.0535525	0.0554115	0.0551425	0.052391	0.0477925	0.0422725	0.0367386	0.0318806	0.0280396	0.0254404	0.0241111	0.0238388	0.0243286	0.0252877	0.0264901	0.0277318	0.0289148	0.0300275	0.0309452	0.0315219
FSS2_01	BF	DT	0.0687705	0.0759286	0.0830144	0.0899203	0.0964546	0.102281	0.106978	0.110122	0.111552	0.111377	0.109766	0.106922	0.102974	0.0979956	0.092193	0.0859134	0.0796195	0.0736838	0.0682994	0.0636466	0.0598774	0.0570622	0.0552201	0.0542641	0.0539137	0.0537554	0.0534175	0.0526694	0.0514863	0.0499879	0.0483659	0.0468463	0.0454982	0.044304	0.043365	0.042824	0.042734	0.0431472	0.0441446	0.0456804	0.0474828	0.0492469	0.0508047	0.0518906	0.052268	0.0518705	0.0506593
FSS2_05	BF	DT	0.114926	0.124516	0.132776	0.140363	0.147141	0.152844	0.156814	0.158033	0.155807	0.150144	0.141218	0.129764	0.116804	0.103227	0.089644	0.0765516	0.0644445	0.0535972	0.0439841	0.0356003	0.0285753	0.0230255	0.0188807	0.0159181	0.0138941	0.0125871	0.0118291	0.011478	0.0114041	0.0115031	0.0116847	0.0118711	0.0120401	0.0121883	0.0123104	0.0124482	0.0126557	0.0129588	0.0133714	0.0139	0.0145254	0.01517	0.0157328	0.0161235	0.0162802	0.0161477	0.01569
FSS2_06	BF	DT	0.0466317	0.0490962	0.0517456	0.0544812	0.0572141	0.0600509	0.06335	0.0675458	0.0730092	0.0800473	0.0887529	0.0986645	0.10912	0.119256	0.127988	0.134324	0.137713	0.13812	0.13597	0.132023	0.126765	0.120195	0.112478	0.103869	0.0949594	0.0866206	0.079519	0.0740921	0.0704243	0.0683132	0.0673361	0.0670154	0.0667178	0.0660154	0.064528	0.0620541	0.0585353	0.0542721	0.0498979	0.0459551	0.0427755	0.0405758	0.0394973	0.0395025	0.0404023	0.0419659	0.0440117
FSS2_07	BF	DT	0.0274663	0.0285218	0.0297037	0.0312758	0.0335367	0.0368727	0.04174	0.0488065	0.058788	0.0723148	0.0897411	0.110927	0.134989	0.159902	0.182175	0.197443	0.202478	0.196954	0.182951	0.163969	0.14289	0.122083	0.10312	0.0866985	0.0727908	0.0613274	0.052204	0.0453621	0.0405294	0.0373158	0.035306	0.0341266	0.0335023	0.0332004	0.0329929	0.032693	0.0322327	0.0316041	0.0308532	0.0300915	0.0294099	0.0288789	0.0285157	0.0282736	0.028076	0.0277829	0.0272803
FSS2_08	BF	DT	0.0614074	0.0648752	0.0680238	0.0712314	0.0743562	0.0767917	0.077828	0.0771893	0.0750115	0.07178	0.0679078	0.0636223	0.0591063	0.0545208	0.0500961	0.046071	0.0425713	0.0396184	0.0371445	0.0351424	0.0335146	0.0322725	0.0315731	0.0314992	0.0320143	0.0329285	0.0340371	0.0352729	0.0366461	0.0382393	0.0401681	0.0425338	0.0452932	0.0484027	0.0519663	0.0559428	0.0599735	0.0637015	0.0670367	0.0699508	0.072377	0.0744602	0.0763715	0.0779294	0.0787583	0.0784701	0.0769123
FSS2_09	BF	DT	0.0412009	0.0390658	0.0374037	0.0365625	0.0367026	0.0378089	0.0397175	0.0421168	0.0446165	0.0469407	0.0489006	0.050471	0.0517121	0.052715	0.0534821	0.0539218	0.054017	0.0538324	0.0533709	0.0526884	0.0518513	0.0510047	0.0502445	0.0495035	0.048696	0.0478186	0.0467766	0.0454374	0.0437401	0.041909	0.0401838	0.0386493	0.0372985	0.0361381	0.0350748	0.0340228	0.0329564	0.0318882	0.0308505	0.0298673	0.0289481	0.0281466	0.0275656	0.0272904	0.0272889	0.0275058	0.0279163
FSS2_10	BF	DT	0.184358	0.177778	0.167991	0.157252	0.145602	0.133609	0.12218	0.112502	0.105799	0.10254	0.10215	0.103809	0.107023	0.111303	0.116273	0.12107	0.12522	0.128603	0.131491	0.134162	0.136484	0.138127	0.13885	0.13866	0.137574	0.135224	0.131491	0.126764	0.121927	0.117361	0.113584	0.111037	0.109617	0.109764	0.1117	0.114902	0.118357	0.121694	0.124609	0.126539	0.127769	0.128194	0.127933	0.126891	0.124747	0.121916	0.118216
FSS2_11	BF	DT	NaN	NaN	NaN	NaN	NaN	NaN	NaN	NaN	NaN	NaN	NaN	NaN	NaN	NaN	NaN	NaN	NaN	NaN	NaN	NaN	NaN	NaN	NaN	NaN	NaN	NaN	NaN	NaN	NaN	NaN	NaN	NaN	NaN	NaN	NaN	NaN	NaN	NaN	NaN	NaN	NaN	NaN	NaN	NaN	NaN	NaN	NaN
FSS2_12	BF	DT	0.207075	0.211143	0.212382	0.21019	0.204428	0.19587	0.185296	0.173029	0.159713	0.146138	0.133065	0.120639	0.108651	0.0971267	0.0864804	0.0777393	0.0717094	0.0685237	0.06773	0.0686121	0.0702426	0.0713965	0.0711477	0.0693769	0.0665525	0.0631061	0.0592597	0.055089	0.0506838	0.046235	0.0419191	0.0377408	0.0336921	0.0299226	0.0266667	0.0240311	0.0219627	0.0203606	0.0191015	0.0180737	0.0172264	0.0165787	0.0162139	0.0162187	0.0166726	0.0176857	0.0194358
FSS2_13	BF	DT	0.0773203	0.0842297	0.0942534	0.104197	0.11375	0.123983	0.136358	0.151441	0.167824	0.182328	0.19173	0.194941	0.192563	0.185176	0.173055	0.15547	0.132782	0.10753	0.0830843	0.0621582	0.0460348	0.0347161	0.0274607	0.0233108	0.0213407	0.0207735	0.0210292	0.0217145	0.022443	0.0229524	0.023249	0.0234642	0.0237061	0.0240028	0.0243241	0.0245983	0.0248009	0.0249363	0.0250382	0.0251197	0.0251973	0.0252975	0.0254732	0.0257783	0.0261726	0.0265244	0.0267237
FSS2_14	BF	DT	0.123118	0.129644	0.135303	0.139813	0.142695	0.144125	0.144187	0.142415	0.138541	0.132906	0.126109	0.118552	0.110416	0.101564	0.0925004	0.0840894	0.0766958	0.0703371	0.0651981	0.0612389	0.0582334	0.0560622	0.0545259	0.0531508	0.0517034	0.0500027	0.0477591	0.044947	0.0419075	0.0391031	0.0366308	0.0343829	0.032332	0.0304621	0.0288138	0.0275389	0.0267219	0.0263108	0.0261877	0.026266	0.02649	0.026816	0.0272123	0.0276919	0.0282415	0.0288469	0.0295494
FSS2_15	BF	DT	0.101628	0.106579	0.111635	0.117192	0.123304	0.129875	0.136836	0.143796	0.149915	0.154184	0.156201	0.155912	0.153295	0.148442	0.141841	0.133772	0.124036	0.112554	0.099822	0.0867401	0.0743293	0.0632258	0.0537072	0.0460193	0.0402815	0.036336	0.0339213	0.0326761	0.0321221	0.0319133	0.031744	0.0313864	0.0308152	0.0301143	0.0293532	0.0285729	0.0278696	0.0272913	0.0267932	0.0263171	0.025909	0.0256389	0.0255122	0.0255528	0.0257485	0.0260485	0.0262993
FSS2_16	BF	DT	0.0634052	0.0695469	0.075715	0.0828268	0.090932	0.0994834	0.10747	0.11393	0.118558	0.121106	0.121368	0.119481	0.11575	0.110531	0.104308	0.0971666	0.0887986	0.0791136	0.0688917	0.059304	0.0512485	0.0452137	0.0413029	0.0391335	0.0380848	0.0376931	0.0376281	0.0377318	0.0379449	0.0380707	0.037884	0.0372271	0.0362227	0.0351638	0.0342201	0.0333961	0.03265	0.0320217	0.0315373	0.0311641	0.0308748	0.03064	0.0304107	0.0300974	0.0296151	0.028914	0.0279876
FSS2_17	BF	DT	0.142566	0.146652	0.150024	0.151455	0.151004	0.149331	0.14674	0.14351	0.139742	0.13588	0.132519	0.129441	0.126115	0.122158	0.117328	0.112182	0.107189	0.10227	0.0968774	0.0901087	0.0816416	0.0719924	0.062124	0.0528919	0.0445781	0.0373739	0.0316238	0.0273762	0.0244996	0.0226857	0.0216169	0.0211251	0.0210797	0.0213472	0.0217917	0.0222011	0.0224643	0.0225823	0.0226538	0.0227083	0.0227887	0.0228554	0.0227978	0.0225777	0.0221924	0.0216741	0.0211517
FSS2_18	BF	DT	NaN	NaN	NaN	NaN	NaN	NaN	NaN	NaN	NaN	NaN	NaN	NaN	NaN	NaN	NaN	NaN	NaN	NaN	NaN	NaN	NaN	NaN	NaN	NaN	NaN	NaN	NaN	NaN	NaN	NaN	NaN	NaN	NaN	NaN	NaN	NaN	NaN	NaN	NaN	NaN	NaN	NaN	NaN	NaN	NaN	NaN	NaN
FSS2_19	BF	DT	0.0531851	0.0563187	0.0588232	0.0605785	0.0614398	0.0613065	0.0602577	0.0584112	0.0559168	0.0528399	0.0492899	0.0453936	0.0413754	0.0374945	0.0338667	0.0305532	0.027623	0.0252139	0.0235201	0.0226586	0.0226353	0.0233213	0.0244603	0.0258557	0.0274807	0.0293193	0.0313068	0.0332877	0.035118	0.0366571	0.0379128	0.0391236	0.04042	0.0417231	0.0428299	0.0435557	0.0438959	0.0438586	0.0434103	0.0425153	0.0412241	0.0397586	0.038314	0.0369184	0.035559	0.0342679	0.0331979
FSS2_20	BF	DT	0.145	0.140593	0.136431	0.133314	0.131265	0.129963	0.128959	0.128372	0.128659	0.13057	0.13389	0.137662	0.140865	0.143172	0.144685	0.1454	0.145085	0.143322	0.139776	0.134313	0.127391	0.119066	0.109927	0.100883	0.0926966	0.0856279	0.0792106	0.0730911	0.0674942	0.0626318	0.0585469	0.0552457	0.0526975	0.0508335	0.0496036	0.0490264	0.0490446	0.0496955	0.0510879	0.0529745	0.0549707	0.0570774	0.0591565	0.0606984	0.0612199	0.0608028	0.0598861
FSS2_21	BF	DT	0.0648106	0.0707699	0.0764588	0.081914	0.0874467	0.0931247	0.0989888	0.105074	0.11121	0.117008	0.122203	0.126723	0.130627	0.133778	0.135518	0.135036	0.132173	0.127692	0.12264	0.117693	0.112975	0.108542	0.10422	0.0999086	0.095737	0.0918915	0.0883166	0.08516	0.0825431	0.0803277	0.0786062	0.0777054	0.0777234	0.0784511	0.0795708	0.0806061	0.0809076	0.0798276	0.0772252	0.0734463	0.0689005	0.0640478	0.0593485	0.0551166	0.0514535	0.0482728	0.0452984
FSS2_22	BF	DT	0.0320577	0.0327017	0.0341514	0.0365726	0.0397821	0.0434869	0.0476662	0.0523321	0.0575574	0.0633496	0.0694606	0.0753663	0.0807334	0.085689	0.0903011	0.0943876	0.0973294	0.098187	0.0961572	0.091387	0.0845286	0.0769282	0.0695152	0.0624212	0.0555784	0.0491816	0.0434633	0.0384304	0.0340863	0.0305654	0.0280084	0.0264187	0.0256687	0.0255689	0.025884	0.0264153	0.0269451	0.0271747	0.0270533	0.0266074	0.0257985	0.0246773	0.0234614	0.0224861	0.0219176	0.0217244	0.0217938
FSS2_23	BF	DT	0.0678245	0.0676401	0.069269	0.0722764	0.0762385	0.080782	0.0856406	0.0909813	0.0969067	0.103209	0.109409	0.1148	0.119061	0.12141	0.12119	0.118159	0.112681	0.10545	0.0970866	0.0878416	0.0781361	0.0687261	0.0602798	0.0530883	0.0474306	0.0432868	0.0401804	0.0378973	0.0361857	0.0348197	0.0337035	0.0328618	0.0320415	0.0311302	0.0301769	0.0290654	0.0277517	0.0263992	0.025043	0.0236825	0.0224758	0.0215251	0.0208593	0.0204209	0.0201236	0.0199509	0.0199419
FSS2_24	BF	DT	0.0513438	0.049868	0.0468716	0.0426115	0.0379787	0.033777	0.0305014	0.0282104	0.0267316	0.0256897	0.0247649	0.0238936	0.0230951	0.0224682	0.0221169	0.0220212	0.0220613	0.0221865	0.022414	0.0227035	0.0230018	0.023197	0.0232146	0.0231522	0.0231569	0.0232546	0.0234	0.0235402	0.0236494	0.0237852	0.0239904	0.0242799	0.0247203	0.0253886	0.0263228	0.0274032	0.0284656	0.0293547	0.0300973	0.0308895	0.0319415	0.033348	0.0351475	0.0374456	0.040389	0.0438743	0.0474611
FSS2_25	BF	DT	0.0379503	0.0403804	0.0512955	0.0662738	0.0821814	0.0969795	0.11036	0.121806	0.130488	0.134998	0.133093	0.124233	0.110565	0.0951237	0.0814769	0.0723869	0.0699363	0.0741827	0.0838812	0.0970686	0.109798	0.118345	0.120603	0.117708	0.114166	0.1117	0.109754	0.106752	0.101378	0.093836	0.0860216	0.0783906	0.0695455	0.059341	0.049317	0.0409472	0.0353802	0.0328685	0.0328459	0.0341305	0.0359891	0.0382698	0.0407907	0.0428465	0.0435833	0.0418437	0.0381559
FSS2_26	BF	DT	0.0148003	0.0139831	0.0144804	0.0163003	0.0192953	0.0231873	0.0274298	0.0315024	0.0352727	0.0386104	0.0413793	0.0435284	0.0454534	0.0474197	0.0487883	0.0484566	0.0464105	0.04329	0.039637	0.0358355	0.0319862	0.0278711	0.0236188	0.0197687	0.0166024	0.0141378	0.0122737	0.0109207	0.00993161	0.00920494	0.00868331	0.00835283	0.00826278	0.00845695	0.00888854	0.00944684	0.0099992	0.010473	0.0110082	0.0117197	0.0127507	0.0142598	0.0162605	0.0185562	0.0209287	0.0233582	0.0257911
FSS2_27	BF	DT	0.303571	0.318548	0.33036	0.338324	0.341077	0.337774	0.328697	0.314725	0.297389	0.278592	0.259504	0.239773	0.218067	0.193715	0.167381	0.141232	0.117238	0.096699	0.0805166	0.0689039	0.0614628	0.0575705	0.0567613	0.0584733	0.0619023	0.0659084	0.0694296	0.0716415	0.0720708	0.0704684	0.0670354	0.0625833	0.057804	0.0529591	0.0480863	0.0435799	0.0399392	0.0373483	0.0356496	0.03447	0.0334371	0.0324531	0.0315155	0.0306196	0.0297523	0.0288893	0.0280422
FSS2_29	BF	DT	0.169068	0.188849	0.211253	0.234196	0.25577	0.276142	0.294852	0.309856	0.32002	0.324555	0.323186	0.317765	0.310351	0.301468	0.291097	0.27941	0.267119	0.253713	0.238338	0.222188	0.2052	0.187905	0.172938	0.161692	0.154037	0.148874	0.145429	0.142958	0.139443	0.133216	0.124573	0.114223	0.102124	0.0883463	0.0739256	0.0600886	0.0479486	0.0380899	0.0306342	0.0256962	0.0231718	0.0226586	0.0235711	0.0253198	0.027368	0.0293844	0.0311509
FSS2_01	CV	ST	0.107352	0.115954	0.1231	0.128557	0.132226	0.134077	0.134029	0.131822	0.127284	0.12085	0.113539	0.10617	0.0990597	0.0923461	0.0862387	0.0806628	0.0753445	0.0701403	0.0652251	0.0606926	0.0565293	0.0526817	0.0489288	0.0450326	0.0411034	0.0373827	0.0340475	0.0313131	0.029442	0.028585	0.0287408	0.0298459	0.0318393	0.0345964	0.037846	0.0412146	0.0444305	0.0474266	0.050157	0.0525868	0.054608	0.056149	0.0570168	0.0570793	0.056448	0.0552786	0.0535408
FSS2_05	CV	ST	0.141459	0.158926	0.17443	0.186554	0.194216	0.1973	0.195996	0.190667	0.181697	0.169383	0.154073	0.136639	0.118272	0.100235	0.0837414	0.0693929	0.0574481	0.0481455	0.0411958	0.0358696	0.0316035	0.0280122	0.0248986	0.022243	0.0200738	0.0184303	0.0172524	0.016487	0.0160395	0.0157291	0.0153842	0.0149848	0.0145985	0.0142338	0.0138942	0.0136494	0.0135445	0.0136137	0.0138665	0.0142811	0.0148252	0.0154467	0.0160866	0.0166505	0.0170425	0.0172	0.0170997
FSS2_06	CV	ST	0.0717821	0.0786439	0.0861598	0.0940251	0.101974	0.109692	0.116833	0.122744	0.126717	0.12901	0.13036	0.131341	0.131879	0.131735	0.131075	0.129567	0.127087	0.124263	0.121618	0.119094	0.116162	0.112233	0.107117	0.101163	0.0950653	0.0897297	0.0855087	0.0821739	0.0792698	0.0766199	0.0741179	0.0716207	0.069411	0.0676803	0.0664637	0.0656922	0.0653272	0.0652813	0.0653376	0.065045	0.0640397	0.062467	0.0605465	0.0585365	0.0567743	0.0555198	0.0547853
FSS2_07	CV	ST	0.0376948	0.0406328	0.0439128	0.0474096	0.051017	0.0547754	0.0589056	0.0633616	0.0680246	0.0727984	0.0775525	0.0821289	0.0862248	0.0892468	0.0902734	0.0888705	0.0855731	0.0811697	0.0760979	0.0703355	0.0638855	0.0572404	0.050969	0.0454499	0.0409751	0.0376542	0.0353565	0.0337955	0.0326708	0.0317958	0.0311622	0.0307094	0.0302843	0.0298388	0.0294032	0.0290481	0.0287917	0.0286153	0.0284917	0.0283983	0.0283749	0.0284286	0.0285065	0.0285848	0.0286608	0.0287375	0.0287341
FSS2_08	CV	ST	0.0397826	0.0418404	0.0435048	0.0450073	0.0465144	0.0479689	0.0491137	0.0497975	0.0500788	0.0499874	0.0495768	0.048969	0.0482023	0.0472464	0.0460747	0.0447559	0.0435005	0.0425956	0.0422653	0.0424843	0.0431591	0.0441982	0.0454881	0.0468391	0.0481618	0.0495707	0.0512252	0.0532078	0.0555348	0.0582793	0.0613977	0.0645963	0.0677106	0.0706457	0.0731729	0.075139	0.0762649	0.0763225	0.0753171	0.0733757	0.0706387	0.0672005	0.063314	0.0591807	0.0548527	0.0502322	0.0452985
FSS2_09	CV	ST	0.0397089	0.0409964	0.0430249	0.0457661	0.0489733	0.0523944	0.055864	0.05899	0.0612793	0.0624777	0.0627577	0.0624406	0.0618873	0.0611933	0.0603511	0.0593106	0.0579724	0.0562951	0.0546072	0.0533162	0.0524664	0.0519574	0.0516982	0.0516025	0.0512396	0.0500008	0.0477029	0.0447126	0.0416721	0.0389519	0.0366838	0.0349243	0.0336426	0.0328598	0.0324295	0.0321613	0.0318438	0.0313518	0.0306855	0.0298702	0.0289518	0.0280429	0.0273692	0.0270899	0.0271641	0.027427	0.0277476
FSS2_10	CV	ST	0.142022	0.145942	0.151833	0.159495	0.167835	0.176237	0.1844	0.191316	0.195857	0.197278	0.195915	0.192477	0.187044	0.179787	0.170967	0.160612	0.148932	0.136353	0.123236	0.109942	0.0967728	0.0842033	0.0730845	0.0642515	0.0583289	0.0553768	0.0551147	0.0568945	0.0598819	0.0637053	0.0680117	0.0720557	0.0750411	0.0766223	0.0770506	0.0766805	0.0753601	0.0728155	0.06898	0.0641482	0.0589068	0.0537052	0.0487807	0.0442061	0.0400568	0.0365918	0.0339759
FSS2_11	CV	ST	0.054044	0.0640291	0.0761156	0.0918548	0.111732	0.135893	0.163468	0.192412	0.220505	0.246659	0.271063	0.294381	0.315447	0.330475	0.335935	0.330795	0.316231	0.293986	0.265539	0.231645	0.194075	0.155834	0.119993	0.0889561	0.0640257	0.0454243	0.0326022	0.0245692	0.0201792	0.018335	0.0181188	0.0187698	0.0197717	0.0208128	0.0217867	0.0227226	0.0236403	0.0245181	0.0253107	0.0259578	0.0264772	0.0269228	0.0273483	0.0277933	0.0282904	0.0288243	0.0293221
FSS2_12	CV	ST	0.159932	0.166227	0.172556	0.177636	0.180934	0.182654	0.18323	0.182815	0.181472	0.179118	0.175675	0.171115	0.165232	0.157709	0.148355	0.137886	0.127846	0.119104	0.111718	0.105103	0.0983281	0.0914034	0.084776	0.0789753	0.0743033	0.0706813	0.0675979	0.0646931	0.0621005	0.0601432	0.058702	0.0572537	0.0555673	0.0535806	0.0512217	0.0486377	0.045979	0.043335	0.0405948	0.0376197	0.0346343	0.0318938	0.0294332	0.0272618	0.0252827	0.0233772	0.0218316
FSS2_13	CV	ST	0.113708	0.115061	0.113159	0.108689	0.102206	0.0945242	0.0862323	0.0777306	0.0695134	0.062048	0.0556159	0.0503905	0.0463173	0.043369	0.041461	0.0402824	0.0395809	0.0391836	0.0389847	0.038669	0.0378527	0.0364492	0.0345546	0.0324119	0.0303759	0.0287773	0.0277629	0.0274099	0.0275471	0.0278156	0.0280815	0.0283491	0.0286149	0.0289161	0.0292797	0.0297151	0.0301671	0.030553	0.0308413	0.0310519	0.0311898	0.0312014	0.0309221	0.0301329	0.0288509	0.0273585	0.0258764
FSS2_14	CV	ST	0.173839	0.166538	0.159251	0.150885	0.141314	0.130846	0.119905	0.108538	0.0969033	0.0853777	0.0743667	0.0643755	0.055904	0.0493503	0.0447999	0.0419802	0.0403967	0.0392618	0.0380316	0.0365001	0.0347395	0.0329701	0.0313143	0.0297792	0.0283317	0.027086	0.026148	0.0255672	0.0253377	0.0253748	0.0255377	0.0257504	0.0259496	0.0260992	0.0262224	0.0263704	0.0266148	0.0269759	0.0274855	0.028297	0.0295904	0.031564	0.0343917	0.0381762	0.043013	0.0489408	0.0558499
FSS2_15	CV	ST	0.129333	0.137999	0.147333	0.15662	0.165082	0.171936	0.176674	0.179131	0.178963	0.175748	0.170001	0.162525	0.154141	0.145444	0.136004	0.124856	0.11183	0.0979355	0.0844833	0.0726359	0.0629771	0.0552901	0.0491318	0.0443837	0.0408203	0.0378724	0.0350199	0.0321938	0.0297066	0.0278169	0.0265044	0.0256566	0.0252734	0.0252175	0.0252396	0.0250351	0.024528	0.0239046	0.0234029	0.0231563	0.0231534	0.0234128	0.023925	0.0246062	0.0253531	0.0260415	0.026549
FSS2_16	CV	ST	0.0955386	0.0967894	0.0977612	0.0983079	0.0983345	0.0977899	0.0965527	0.0945459	0.0917391	0.0884501	0.0849095	0.0810002	0.076625	0.0721554	0.0680826	0.0645548	0.0613965	0.0582412	0.054791	0.0511311	0.0477814	0.0450855	0.042974	0.0411381	0.0392586	0.0373721	0.0355676	0.0339651	0.0325292	0.0311262	0.0297358	0.0284797	0.0275489	0.0269691	0.0266765	0.0266698	0.0268854	0.0271738	0.0273954	0.0274131	0.0271037	0.0264801	0.025633	0.0246421	0.0235894	0.0226108	0.0218301
FSS2_17	CV	ST	0.268163	0.283257	0.291973	0.293285	0.287622	0.275772	0.258898	0.238155	0.214726	0.190149	0.165925	0.14315	0.122432	0.104179	0.0882401	0.0743033	0.0620924	0.0517424	0.0433743	0.0367834	0.0317476	0.0280741	0.0255871	0.0240146	0.0231164	0.0226131	0.0222285	0.0218357	0.021526	0.021407	0.0215207	0.0218194	0.0222001	0.0225867	0.0229919	0.0234543	0.0239238	0.0242877	0.0244201	0.0243081	0.023994	0.0235596	0.0230647	0.022479	0.0217152	0.0206777	0.0193152
FSS2_18	CV	ST	0.131815	0.142731	0.155008	0.166285	0.176459	0.186865	0.198713	0.212734	0.229067	0.247223	0.265053	0.27939	0.288182	0.290247	0.28493	0.273019	0.25693	0.23906	0.22027	0.200864	0.180862	0.160747	0.142055	0.126538	0.114565	0.105503	0.0985567	0.0930659	0.0883476	0.0840759	0.0803344	0.0773009	0.0749846	0.0733735	0.0722323	0.0711822	0.0701963	0.069445	0.068906	0.0681944	0.0668705	0.0650189	0.0631287	0.061614	0.0605335	0.0598255	0.0595068
FSS2_19	CV	ST	0.0672089	0.0700032	0.0714308	0.0714633	0.0701279	0.0676186	0.0641364	0.0599995	0.0556036	0.0512909	0.0474372	0.0443208	0.041955	0.0402467	0.0388239	0.037311	0.0357203	0.0342046	0.0328316	0.0316716	0.0307918	0.0301362	0.029579	0.0290133	0.0283942	0.0277444	0.0271247	0.0265777	0.0261462	0.0259087	0.0258908	0.0260235	0.0261184	0.0260082	0.0257403	0.0254591	0.0253293	0.025384	0.0256024	0.0259195	0.0262353	0.0265684	0.0269677	0.0274423	0.0279376	0.0284726	0.0291625
FSS2_20	CV	ST	0.161745	0.165598	0.169095	0.171566	0.172742	0.172543	0.171065	0.168009	0.162916	0.155811	0.147221	0.137828	0.128215	0.118612	0.109318	0.100467	0.0924133	0.0854066	0.0792155	0.0733652	0.0674923	0.0615633	0.0560148	0.0512688	0.0474365	0.0445339	0.0424023	0.0408271	0.0396365	0.0386645	0.0378284	0.0371777	0.0367518	0.0365868	0.0366744	0.0368798	0.0370867	0.037396	0.0378856	0.0385861	0.0394477	0.0402674	0.0407666	0.040818	0.0405315	0.0400991	0.0395477
FSS2_21	CV	ST	0.152201	0.164224	0.175871	0.186365	0.194412	0.198437	0.19815	0.194695	0.189376	0.183023	0.176063	0.16803	0.158593	0.147731	0.136222	0.124944	0.114001	0.103677	0.0946693	0.0873988	0.0817207	0.0775341	0.0747273	0.0726708	0.070508	0.0677761	0.0643315	0.0602636	0.055852	0.0512929	0.0467996	0.0425287	0.0386318	0.0351717	0.0320276	0.0290537	0.0263481	0.0240846	0.0223748	0.0212806	0.0207486	0.0206573	0.0208643	0.0211782	0.021412	0.0215069	0.021499
FSS2_22	CV	ST	0.0852816	0.0906846	0.0953131	0.0983747	0.0993661	0.0981919	0.0950835	0.0904169	0.0846523	0.0782233	0.071273	0.0638496	0.0562841	0.0491297	0.042819	0.0375911	0.0335944	0.0308614	0.0292353	0.0283508	0.0277761	0.0272102	0.0264834	0.0256985	0.0249581	0.0243258	0.0238023	0.0233749	0.0230606	0.0229262	0.0229848	0.0232385	0.0236426	0.0240775	0.0244587	0.024781	0.0250662	0.0253242	0.0255485	0.0257459	0.0259044	0.0260056	0.0260063	0.0258071	0.0253953	0.0248026	0.0241815
FSS2_23	CV	ST	0.215993	0.216594	0.21103	0.200871	0.187188	0.17119	0.154278	0.137641	0.122634	0.110316	0.10067	0.0930645	0.0864212	0.0792444	0.0707389	0.0610244	0.0513016	0.0426797	0.0359841	0.0314289	0.0286359	0.0272137	0.0268343	0.0268909	0.0269542	0.0270459	0.0270346	0.026846	0.0264511	0.0256046	0.0243177	0.0229116	0.0215884	0.020482	0.0197032	0.0192711	0.0191178	0.0191286	0.0191609	0.0191291	0.0190454	0.0189396	0.0187721	0.0184666	0.0180239	0.0174925	0.0169577
FSS2_24	CV	ST	0.117289	0.110212	0.102148	0.0941041	0.0854604	0.0758722	0.0657503	0.0557857	0.0463714	0.03799	0.0313485	0.0267145	0.0239164	0.0224572	0.0217808	0.0214396	0.0209175	0.0198768	0.0184807	0.0169928	0.0156207	0.0145697	0.0139498	0.0137787	0.0140414	0.0147096	0.0157173	0.0169294	0.0181516	0.0192306	0.020167	0.0209861	0.0217129	0.0224206	0.0230832	0.0236972	0.0243099	0.0249788	0.0257628	0.0265958	0.0272694	0.0276267	0.0276068	0.0271973	0.0264995	0.0256527	0.0247417
FSS2_25	CV	ST	0.165083	0.16795	0.16728	0.162489	0.153244	0.14084	0.126777	0.112535	0.0991942	0.0876847	0.0781497	0.0698537	0.0625489	0.0567025	0.0526097	0.0505919	0.0505338	0.0513183	0.0517928	0.0516233	0.0510734	0.0504802	0.0496234	0.0484742	0.0473548	0.0461489	0.0442776	0.0412706	0.0374761	0.0335422	0.0297664	0.026306	0.0233659	0.0211115	0.0195343	0.0185222	0.017969	0.0177014	0.0175367	0.0173688	0.0171941	0.0171282	0.0171853	0.017351	0.0177203	0.0184765	0.0198371
FSS2_26	CV	ST	0.0449362	0.0457473	0.0464947	0.04687	0.0466303	0.0459577	0.0448931	0.0432269	0.0408766	0.0381031	0.0352838	0.0326307	0.0302243	0.0280467	0.0259619	0.0238223	0.0216965	0.0196576	0.0178908	0.0166288	0.015922	0.015762	0.016127	0.0170102	0.0182906	0.0197221	0.0210393	0.0221699	0.0232153	0.0241596	0.0248855	0.0253743	0.0258289	0.026405	0.0271902	0.0281539	0.0291721	0.0301402	0.0309498	0.0315376	0.0318862	0.0320806	0.0321062	0.031947	0.0316993	0.0314829	0.0313377
FSS2_27	CV	ST	0.37892	0.397997	0.411601	0.419594	0.421848	0.418122	0.407938	0.391004	0.367159	0.337001	0.302069	0.265187	0.229088	0.196209	0.167407	0.142705	0.122624	0.107136	0.0955956	0.0866808	0.0792772	0.0734711	0.0696468	0.0677742	0.0673464	0.067816	0.0682991	0.0676545	0.0660267	0.0642537	0.0628137	0.061645	0.0603331	0.0584801	0.0562029	0.0541046	0.0525826	0.0515246	0.0504171	0.0486917	0.0461355	0.0429139	0.0393153	0.0358701	0.032928	0.0305447	0.0286895
FSS2_29	CV	ST	0.366095	0.391711	0.413909	0.430533	0.440225	0.441826	0.435171	0.420841	0.400695	0.376798	0.349685	0.320288	0.291117	0.263414	0.23744	0.21359	0.192318	0.173812	0.15772	0.142688	0.12797	0.114085	0.101466	0.0901884	0.0800162	0.0715725	0.0655971	0.0618607	0.059337	0.0570004	0.0536964	0.0489799	0.0434151	0.0379366	0.0331469	0.0293976	0.0269352	0.0257552	0.0256257	0.0262603	0.0273287	0.0286363	0.03014	0.0317022	0.0332036	0.0344834	0.0352673
FSS2_01	CV	DT	0.0840694	0.0926066	0.100807	0.1086	0.115471	0.121076	0.125447	0.128545	0.130303	0.130638	0.129451	0.126475	0.121579	0.114913	0.106821	0.0980901	0.0896211	0.0822702	0.0765749	0.0726463	0.0702025	0.0686513	0.0674341	0.0661074	0.0642037	0.0615263	0.0581191	0.0541611	0.0498471	0.0453166	0.0408271	0.0368304	0.0336587	0.0314826	0.0303794	0.0304024	0.0314857	0.0334965	0.0362752	0.0396674	0.0435406	0.0475549	0.0513415	0.0545531	0.0569867	0.0585616	0.0592497
FSS2_05	CV	DT	0.120901	0.135405	0.148069	0.158278	0.165644	0.169774	0.170677	0.168708	0.164156	0.156963	0.147089	0.135254	0.122225	0.10862	0.0950395	0.0822164	0.0704752	0.0598837	0.0505099	0.0423813	0.0355812	0.0302227	0.0262289	0.0232831	0.0209842	0.019195	0.0179077	0.0169768	0.0161497	0.0153311	0.0145493	0.0138839	0.0133991	0.0131355	0.013126	0.0133632	0.0137864	0.014298	0.0147972	0.0152533	0.0156515	0.0159162	0.0160169	0.0159641	0.0157788	0.0155251	0.0152201
FSS2_06	CV	DT	0.0551154	0.0580328	0.0614503	0.0657598	0.0711874	0.0778613	0.0854887	0.093436	0.101011	0.107663	0.113063	0.116937	0.119337	0.120671	0.121002	0.12011	0.118007	0.114766	0.110632	0.105731	0.100245	0.0942494	0.0880185	0.0818806	0.0764202	0.0721646	0.0692472	0.0672372	0.0656781	0.0646228	0.0640713	0.0639813	0.0644659	0.0653082	0.0660542	0.066412	0.0662556	0.0659067	0.0656888	0.0657558	0.0660507	0.0662133	0.0659298	0.0649083	0.0629289	0.060351	0.0576253
FSS2_07	CV	DT	0.0344194	0.0372703	0.0405265	0.0443117	0.048651	0.0533866	0.0582905	0.0631523	0.067903	0.0725811	0.0771391	0.081433	0.0850643	0.0877833	0.0894646	0.0900944	0.0897264	0.0882478	0.0856661	0.0823253	0.0785496	0.0744018	0.069778	0.0647953	0.059715	0.0548339	0.0503452	0.046368	0.0429662	0.0401815	0.0379991	0.036371	0.0352094	0.0344309	0.0338914	0.0334561	0.032984	0.0324361	0.0318092	0.0310582	0.0302496	0.0294852	0.0288101	0.0282565	0.0278277	0.0274651	0.0271339
FSS2_08	CV	DT	0.047016	0.0485892	0.0502962	0.0518075	0.0526394	0.052503	0.0515371	0.0501133	0.0486198	0.0473009	0.0462262	0.0453622	0.0447605	0.0444424	0.0441495	0.0435872	0.0426456	0.041475	0.0402627	0.039137	0.0382917	0.0379723	0.038285	0.0392311	0.0407745	0.0427816	0.0451904	0.047975	0.0509794	0.0540565	0.05701	0.0598082	0.0625921	0.0653249	0.0680497	0.0708514	0.0735675	0.0758297	0.0773729	0.0781792	0.0783674	0.07796	0.076924	0.0750142	0.0721465	0.0685011	0.0641914
FSS2_09	CV	DT	0.0350052	0.0335089	0.0326662	0.0322132	0.0320565	0.0322364	0.0326965	0.0332301	0.0338599	0.0346059	0.0355032	0.0367594	0.0386645	0.0412946	0.0446972	0.0488768	0.0534763	0.0580347	0.062449	0.066539	0.0699838	0.0725664	0.0744536	0.0754324	0.0753213	0.0740606	0.0713258	0.0670471	0.0614454	0.0554189	0.0501683	0.0465301	0.0447158	0.0444096	0.0451613	0.0466896	0.0484766	0.0497726	0.0498993	0.0486488	0.0464528	0.0440214	0.0417188	0.0396949	0.0379453	0.0365348	0.0353687
FSS2_10	CV	DT	0.132184	0.127986	0.124846	0.123085	0.122504	0.123008	0.12462	0.127418	0.131477	0.136857	0.143072	0.149383	0.155232	0.160154	0.163701	0.165793	0.166244	0.165158	0.162863	0.159117	0.154354	0.148829	0.142644	0.136043	0.128917	0.121355	0.113797	0.106853	0.100564	0.0945159	0.088798	0.0837725	0.0793772	0.0753485	0.0718814	0.0698111	0.0698946	0.0722066	0.0763214	0.0811089	0.0852454	0.0876165	0.087403	0.0841944	0.07854	0.0720711	0.0663256
FSS2_11	CV	DT	0.111741	0.120718	0.12638	0.129228	0.129793	0.129631	0.131109	0.13619	0.146536	0.162817	0.184371	0.209109	0.234151	0.25747	0.278602	0.297732	0.313861	0.324303	0.325869	0.317087	0.29867	0.272465	0.240239	0.204588	0.168521	0.134889	0.105435	0.0811135	0.0619395	0.0475126	0.037181	0.0302577	0.0260597	0.0239345	0.0232525	0.0234049	0.0238629	0.0243191	0.024673	0.0249731	0.0252903	0.0256708	0.0261999	0.026934	0.0278466	0.0287998	0.0295824
FSS2_12	CV	DT	0.187839	0.200118	0.210166	0.216671	0.21926	0.218061	0.21365	0.207676	0.201508	0.195681	0.189868	0.183638	0.176565	0.167907	0.157374	0.145501	0.133402	0.122752	0.114896	0.10999	0.107609	0.107364	0.107988	0.107662	0.105036	0.100298	0.0947447	0.0895421	0.0849952	0.0805399	0.0754803	0.06985	0.0641384	0.0588249	0.054325	0.0504675	0.0466352	0.0425949	0.0385154	0.0348397	0.0317126	0.029111	0.0269576	0.0250774	0.0233447	0.0217936	0.0205759
FSS2_13	CV	DT	0.0692462	0.0744563	0.0806963	0.0860725	0.0898491	0.0917024	0.0916378	0.0899546	0.087236	0.0837886	0.0791838	0.0730683	0.0655574	0.0574989	0.0497964	0.0429337	0.0372529	0.0329237	0.0298924	0.0279508	0.0267594	0.0260337	0.0256636	0.025529	0.025554	0.0257148	0.0259244	0.0260309	0.0260236	0.0259395	0.0257995	0.0256939	0.0257801	0.0261469	0.0267466	0.0274781	0.028194	0.0286892	0.0289839	0.0291139	0.0291985	0.0293361	0.0294645	0.0294711	0.0292895	0.028841	0.0281572
FSS2_14	CV	DT	0.167294	0.164528	0.160829	0.156477	0.151681	0.146194	0.139631	0.131547	0.12158	0.109731	0.0969737	0.0849122	0.0747006	0.0668197	0.0612046	0.057262	0.0543402	0.0515374	0.048184	0.0442783	0.0404347	0.0371977	0.0347976	0.0332096	0.0322211	0.0315008	0.0307123	0.0297854	0.0287359	0.0275952	0.026518	0.0256023	0.0248665	0.0242951	0.0238785	0.0236143	0.0234737	0.0233856	0.0232586	0.0230664	0.0228291	0.0225978	0.0224147	0.0223394	0.0224368	0.0228142	0.0235732
FSS2_15	CV	DT	0.0814714	0.0885163	0.0978503	0.108821	0.120762	0.133104	0.145737	0.15817	0.169353	0.17818	0.184089	0.187022	0.186825	0.184103	0.179322	0.17269	0.164453	0.15514	0.145888	0.137447	0.12963	0.121882	0.114008	0.10606	0.0982341	0.0902887	0.0823635	0.074747	0.0677803	0.0614926	0.0556577	0.0499089	0.0443689	0.0395171	0.0356033	0.0327088	0.0307901	0.0295401	0.0286308	0.0278333	0.0271673	0.0267355	0.0265881	0.0268048	0.0273247	0.0280688	0.0288812
FSS2_16	CV	DT	0.0868996	0.0957445	0.104101	0.112252	0.119637	0.125519	0.129636	0.132226	0.133166	0.131947	0.128239	0.122187	0.114666	0.106518	0.0983626	0.0903957	0.0825428	0.0747205	0.0670147	0.0596967	0.0529329	0.0467514	0.0410486	0.0358883	0.031438	0.0277164	0.0246923	0.0223228	0.0206512	0.0196686	0.0192829	0.0193624	0.0197654	0.0203506	0.0210209	0.0217426	0.0225245	0.0233915	0.0243385	0.0252931	0.0261713	0.0269305	0.0275325	0.027914	0.0279599	0.0276266	0.0269401
FSS2_17	CV	DT	0.155255	0.166182	0.176042	0.183502	0.188681	0.191754	0.192654	0.191232	0.187391	0.181318	0.172809	0.161789	0.149039	0.13575	0.122467	0.109219	0.0963166	0.0841809	0.0730576	0.0632078	0.0548007	0.0477758	0.0419281	0.0368316	0.0323088	0.0282716	0.0247642	0.0218607	0.0196155	0.0180774	0.0172748	0.0171594	0.0176084	0.0184094	0.0193331	0.0201498	0.0207772	0.0212581	0.0216977	0.0221489	0.0225558	0.0228196	0.0228412	0.0225553	0.0219637	0.0211245	0.0201697
FSS2_18	CV	DT	NaN	NaN	NaN	NaN	NaN	NaN	NaN	NaN	NaN	NaN	NaN	NaN	NaN	NaN	NaN	NaN	NaN	NaN	NaN	NaN	NaN	NaN	NaN	NaN	NaN	NaN	NaN	NaN	NaN	NaN	NaN	NaN	NaN	NaN	NaN	NaN	NaN	NaN	NaN	NaN	NaN	NaN	NaN	NaN	NaN	NaN	NaN
FSS2_19	CV	DT	0.0561479	0.0595545	0.0619112	0.0635083	0.0643829	0.0644469	0.0635957	0.0617883	0.0592242	0.0561463	0.052687	0.0490882	0.0456026	0.0423914	0.0397188	0.0377264	0.0363996	0.0357336	0.0355797	0.035528	0.0352692	0.0347426	0.0341121	0.0334216	0.0327235	0.0319925	0.0311338	0.0301848	0.0292793	0.0285087	0.0278529	0.0272549	0.0266657	0.0260621	0.0254472	0.0248263	0.0241729	0.0235169	0.0229524	0.0226205	0.0225963	0.0228874	0.0235279	0.0245591	0.0259609	0.0276141	0.0293834
FSS2_20	CV	DT	0.13588	0.137905	0.141499	0.146394	0.151601	0.155981	0.159102	0.161286	0.162922	0.163902	0.163638	0.161563	0.157294	0.151001	0.142437	0.130756	0.116343	0.101139	0.0872322	0.0759464	0.0677709	0.0623051	0.0591327	0.0575978	0.0567951	0.0563617	0.0564274	0.0572311	0.0588766	0.0611449	0.0634229	0.0648521	0.0649684	0.0638856	0.0618194	0.0590981	0.0561379	0.0533016	0.0509914	0.0494004	0.0484578	0.0479493	0.0475171	0.0468172	0.0456253	0.0440498	0.0423243
FSS2_21	CV	DT	0.0879229	0.100714	0.114506	0.128956	0.143508	0.157396	0.170166	0.181736	0.191993	0.200442	0.206108	0.208343	0.20687	0.201164	0.19124	0.177855	0.162212	0.145237	0.127643	0.110313	0.0951906	0.0837939	0.0765709	0.0731929	0.0728435	0.0741597	0.0754159	0.075096	0.0728528	0.0693415	0.0651136	0.0604557	0.0553678	0.0499305	0.0444843	0.0392566	0.0346154	0.0307892	0.0278635	0.0258224	0.0244886	0.0236209	0.0229804	0.0223995	0.0218639	0.0214213	0.0210532
FSS2_22	CV	DT	0.065316	0.0707852	0.0755553	0.0794476	0.0825462	0.0850007	0.0866013	0.0872078	0.0867821	0.0850654	0.0823118	0.0788951	0.075264	0.071846	0.0688969	0.066147	0.0632367	0.0600606	0.0564911	0.052343	0.0478816	0.0435112	0.0394686	0.0359057	0.0330203	0.0308767	0.02928	0.0279398	0.0268613	0.0261399	0.0257656	0.0255452	0.0252394	0.0247073	0.0239254	0.0230427	0.0222023	0.0215396	0.0211496	0.0211014	0.0213688	0.0219546	0.0229214	0.0242895	0.0259001	0.0274375	0.0286276
FSS2_23	CV	DT	0.0922273	0.0987656	0.106267	0.113371	0.119451	0.123845	0.126454	0.127384	0.126854	0.124968	0.122571	0.120782	0.120435	0.12187	0.124759	0.128131	0.131345	0.133389	0.133016	0.12864	0.11962	0.106871	0.0924471	0.0785636	0.0672219	0.0591992	0.0541221	0.0508716	0.0481228	0.0452196	0.0421482	0.03905	0.0361941	0.0337996	0.0321055	0.0312136	0.0309734	0.0310986	0.031163	0.0310107	0.0306615	0.0302729	0.0297891	0.0291013	0.0284037	0.0278015	0.0272614
FSS2_24	CV	DT	0.0864109	0.0819642	0.0773941	0.0723463	0.0669345	0.0615543	0.056441	0.0514664	0.0464425	0.0414124	0.0367373	0.0326911	0.0293091	0.0264985	0.0242971	0.0227486	0.0217557	0.0211417	0.0208128	0.0206929	0.0207672	0.0210581	0.0215333	0.0221387	0.0228115	0.0234328	0.0239413	0.0243433	0.0246835	0.0250847	0.0256151	0.0262181	0.0268045	0.0273166	0.0277429	0.0280355	0.0281647	0.0281594	0.0280748	0.0279058	0.0275892	0.027129	0.0266548	0.0263694	0.0264344	0.026984	0.0280343
FSS2_25	CV	DT	0.165126	0.171932	0.176463	0.178282	0.177734	0.174745	0.169549	0.161728	0.150518	0.135091	0.116388	0.0970701	0.0794604	0.0652263	0.0548654	0.0483728	0.0453514	0.0446217	0.0448337	0.0457578	0.0473438	0.0493781	0.0511353	0.0515849	0.049939	0.0468268	0.0433182	0.0399714	0.0369432	0.0342497	0.0317386	0.0293015	0.0268	0.024316	0.0221315	0.0204312	0.0193358	0.0187981	0.0186704	0.0187995	0.0190098	0.0191195	0.0189983	0.0186291	0.0180751	0.0173875	0.0166558
FSS2_26	CV	DT	0.0455363	0.0435996	0.0415867	0.0393928	0.036926	0.0343464	0.0316844	0.0290217	0.026487	0.0240935	0.0216991	0.0191925	0.016741	0.014601	0.0129541	0.0118699	0.0113502	0.0113137	0.0116428	0.0122645	0.0130682	0.0139067	0.0146801	0.0153304	0.0159271	0.0166778	0.0177244	0.0190892	0.0207474	0.0225759	0.0243477	0.0258544	0.0270266	0.0278651	0.0284517	0.0289011	0.0292545	0.0295103	0.0296175	0.029501	0.0292584	0.0290721	0.0290495	0.0292235	0.0294958	0.0297833	0.030008
FSS2_27	CV	DT	0.337959	0.351581	0.362273	0.370408	0.376402	0.380158	0.380396	0.376063	0.3669	0.352802	0.333735	0.310692	0.285293	0.258541	0.231693	0.206574	0.184444	0.165946	0.152049	0.142958	0.13838	0.137472	0.138247	0.138972	0.139341	0.139743	0.140023	0.1396	0.138266	0.136238	0.1335	0.12933	0.123548	0.116801	0.109783	0.103233	0.0972497	0.0914667	0.0856731	0.0793597	0.0721541	0.0638065	0.0551104	0.0471017	0.040389	0.0351922	0.0314987
FSS2_29	CV	DT	0.268658	0.294199	0.320287	0.343505	0.361033	0.370388	0.372391	0.368328	0.360638	0.351471	0.341934	0.331055	0.317196	0.300904	0.282272	0.260784	0.237025	0.212199	0.187728	0.163993	0.141848	0.121506	0.10237	0.0847819	0.069307	0.0561098	0.0450706	0.0363426	0.0301686	0.0263945	0.0243558	0.0229336	0.0213683	0.0197151	0.0181766	0.0169833	0.0163088	0.01621	0.0166876	0.0176994	0.0191636	0.0210504	0.0233312	0.0258782	0.0285321	0.0311216	0.0334116
FSS2_01	ML	ST	0.0795019	0.0883906	0.0967899	0.104298	0.110595	0.11545	0.118574	0.11966	0.118335	0.114599	0.108998	0.102532	0.0957483	0.089175	0.0833318	0.0784374	0.074302	0.0704823	0.0666673	0.0628189	0.0590951	0.0557352	0.0528794	0.0505815	0.0486281	0.0467586	0.0448734	0.0428736	0.0408452	0.0389256	0.0372968	0.0362509	0.0359987	0.0365193	0.0375688	0.0389637	0.0405908	0.0424215	0.0444495	0.0466428	0.0488911	0.0511736	0.0533123	0.0548991	0.0556122	0.0553297	0.053954
FSS2_05	ML	ST	0.126305	0.135328	0.144623	0.15376	0.161713	0.167482	0.170219	0.169368	0.164847	0.156737	0.145437	0.13123	0.114708	0.0964178	0.0772638	0.0590286	0.0433287	0.0309306	0.0219243	0.0159336	0.0123454	0.0104689	0.00973795	0.00972934	0.0101111	0.0106385	0.0111807	0.0116737	0.0120786	0.0123838	0.0125872	0.0127161	0.0128311	0.0129951	0.0132587	0.0136385	0.0141254	0.0147164	0.0153917	0.0160829	0.0167009	0.0172051	0.0175718	0.017774	0.0177813	0.0176303	0.0173562
FSS2_06	ML	ST	0.0465752	0.0503874	0.0557265	0.0624304	0.0701691	0.0786463	0.0874614	0.096135	0.104249	0.111736	0.118799	0.125389	0.13094	0.135261	0.138285	0.140056	0.140561	0.139815	0.137956	0.134844	0.130435	0.12454	0.116901	0.107671	0.097062	0.0854001	0.0736506	0.063037	0.0541802	0.0471983	0.042038	0.0386153	0.0367342	0.0362976	0.0372029	0.039157	0.0416856	0.0442706	0.0464391	0.0478574	0.0486008	0.0486921	0.0482255	0.0474789	0.0469078	0.0469607	0.0477962
FSS2_07	ML	ST	0.0375232	0.0395872	0.0422198	0.0457724	0.0505235	0.0566365	0.0640856	0.0724773	0.0812489	0.0902266	0.0997225	0.109882	0.120093	0.128728	0.134015	0.135084	0.132655	0.128261	0.122964	0.116504	0.10746	0.0953114	0.0813681	0.0674659	0.0549511	0.0446242	0.0367583	0.0312227	0.0276646	0.025645	0.0247177	0.0244737	0.0246429	0.0250043	0.0253529	0.0255593	0.0255796	0.0254835	0.0253365	0.0251792	0.025038	0.0249468	0.02491	0.0249235	0.0250235	0.025238	0.0255055
FSS2_08	ML	ST	0.0434713	0.0452112	0.0465842	0.047653	0.0485593	0.0494072	0.0502544	0.0511272	0.0520808	0.05306	0.0538518	0.0543438	0.0544707	0.0542137	0.0536421	0.0529435	0.0522616	0.0516472	0.0509401	0.0500084	0.0490718	0.048347	0.0480529	0.0484505	0.0496859	0.0516139	0.0540045	0.0566607	0.0593764	0.0620498	0.0646504	0.0671575	0.0694589	0.0713728	0.0727415	0.0734857	0.0734798	0.0724107	0.0701521	0.0669036	0.0630249	0.0588814	0.054537	0.0497958	0.0446082	0.0392265	0.0339601
FSS2_09	ML	ST	0.0387907	0.0393791	0.0407799	0.0428242	0.0453397	0.0481404	0.050956	0.0536203	0.0562758	0.0591776	0.062256	0.0652701	0.0678788	0.0695762	0.0700555	0.0693693	0.067639	0.0649467	0.0613204	0.056905	0.0519471	0.0469297	0.0423022	0.0384034	0.0354022	0.0332088	0.0316008	0.030352	0.029399	0.0287622	0.0283379	0.027994	0.0276202	0.0270922	0.0264375	0.0257107	0.0249194	0.0241507	0.0234543	0.0228465	0.0223432	0.0219982	0.0218763	0.0220517	0.022559	0.0233254	0.0241938
FSS2_10	ML	ST	0.188659	0.193478	0.197946	0.200905	0.202096	0.202164	0.201693	0.201247	0.201132	0.201154	0.201218	0.200664	0.198643	0.194903	0.189309	0.181878	0.173141	0.16347	0.153159	0.142681	0.132535	0.123795	0.117259	0.112957	0.110772	0.110023	0.109783	0.109655	0.10941	0.10915	0.109144	0.109015	0.108355	0.107	0.104717	0.101643	0.0976332	0.0927491	0.0877042	0.0832222	0.0796184	0.0765653	0.0733395	0.0692717	0.063886	0.0574921	0.0510584
FSS2_11	ML	ST	0.0475605	0.0586995	0.0739221	0.0953795	0.123827	0.158904	0.198723	0.240081	0.280268	0.318771	0.357061	0.396258	0.433574	0.461743	0.47371	0.46679	0.443468	0.407952	0.362295	0.308557	0.251026	0.195119	0.144996	0.103446	0.071309	0.048091	0.0325774	0.023186	0.0182046	0.0161511	0.0158799	0.0165907	0.0177419	0.0189746	0.0201249	0.0211177	0.021943	0.0226366	0.0232977	0.0240581	0.0249619	0.0259395	0.0268677	0.0276516	0.0282658	0.0287231	0.0289952
FSS2_12	ML	ST	0.174946	0.183043	0.188517	0.191722	0.192979	0.192221	0.189599	0.185634	0.180257	0.172426	0.160806	0.144956	0.126043	0.106284	0.0880473	0.0726489	0.0605028	0.0515742	0.0456401	0.0426987	0.0427335	0.0453301	0.0497295	0.0551421	0.0606492	0.0654139	0.0684531	0.0686899	0.0657778	0.0603876	0.0538295	0.0471868	0.0412903	0.0363337	0.0322087	0.0285789	0.0253798	0.0227048	0.0206083	0.0190736	0.0180559	0.017443	0.0171411	0.0171185	0.0173993	0.0180871	0.0192869
FSS2_13	ML	ST	0.127504	0.13784	0.148585	0.159052	0.168339	0.17476	0.176861	0.173875	0.165809	0.153642	0.138857	0.12281	0.106436	0.0906024	0.0763594	0.0645352	0.0553992	0.0487313	0.0439236	0.0402554	0.0373847	0.0352944	0.0339669	0.0333279	0.0331528	0.0331698	0.0331792	0.0330607	0.0327793	0.032402	0.032015	0.0317482	0.0317342	0.0317792	0.0316287	0.0312093	0.030547	0.0297617	0.0290743	0.0286903	0.0287091	0.0289731	0.0291798	0.0291367	0.0288205	0.0283382	0.027772
FSS2_14	ML	ST	0.116033	0.119927	0.124225	0.129503	0.135774	0.143591	0.153178	0.163926	0.174823	0.184801	0.192601	0.197423	0.198931	0.197575	0.194306	0.189641	0.183559	0.175815	0.166421	0.15557	0.143681	0.131136	0.118227	0.10518	0.0921283	0.0793997	0.067703	0.05765	0.0496399	0.0435108	0.0389059	0.0354711	0.0329012	0.031031	0.0297567	0.0289815	0.0286869	0.0288261	0.0293396	0.0300936	0.0308974	0.031464	0.0316465	0.0314018	0.0307426	0.0298088	0.0288419
FSS2_15	ML	ST	0.146437	0.153306	0.158931	0.163236	0.166339	0.168087	0.168099	0.165985	0.161726	0.155948	0.149142	0.140981	0.131502	0.121004	0.109583	0.0975631	0.0852408	0.073272	0.0626433	0.0539982	0.0475256	0.0428395	0.0392698	0.036158	0.0330148	0.0297328	0.0264357	0.0234713	0.0211676	0.0197511	0.0192076	0.0193108	0.0198131	0.0204081	0.0208819	0.0212845	0.0217094	0.0223092	0.0231638	0.024201	0.0252942	0.0263271	0.027206	0.0278825	0.0283193	0.028437	0.0282813
FSS2_16	ML	ST	NaN	NaN	NaN	NaN	NaN	NaN	NaN	NaN	NaN	NaN	NaN	NaN	NaN	NaN	NaN	NaN	NaN	NaN	NaN	NaN	NaN	NaN	NaN	NaN	NaN	NaN	NaN	NaN	NaN	NaN	NaN	NaN	NaN	NaN	NaN	NaN	NaN	NaN	NaN	NaN	NaN	NaN	NaN	NaN	NaN	NaN	NaN
FSS2_17	ML	ST	0.202359	0.211916	0.21885	0.221867	0.220881	0.216674	0.210102	0.201726	0.192081	0.181422	0.169678	0.157231	0.144438	0.13118	0.117796	0.105015	0.093501	0.0833611	0.0743687	0.0666138	0.0603209	0.0554693	0.0516638	0.0485264	0.0458618	0.0435682	0.0415865	0.0399083	0.0385784	0.0374988	0.0365093	0.0354156	0.034156	0.0327627	0.0312363	0.0295407	0.0277079	0.0257609	0.0238624	0.0222057	0.0208843	0.0198521	0.0190488	0.0184195	0.017846	0.01717	0.0163083
FSS2_18	ML	ST	NaN	NaN	NaN	NaN	NaN	NaN	NaN	NaN	NaN	NaN	NaN	NaN	NaN	NaN	NaN	NaN	NaN	NaN	NaN	NaN	NaN	NaN	NaN	NaN	NaN	NaN	NaN	NaN	NaN	NaN	NaN	NaN	NaN	NaN	NaN	NaN	NaN	NaN	NaN	NaN	NaN	NaN	NaN	NaN	NaN	NaN	NaN
FSS2_19	ML	ST	0.0503361	0.0539353	0.0572723	0.0603243	0.0628588	0.0644536	0.0646867	0.0634064	0.0608122	0.0574242	0.0538122	0.0502519	0.0468854	0.0436063	0.0403242	0.0372129	0.0344158	0.0320206	0.0301567	0.0288371	0.0279498	0.0273393	0.0268798	0.0264404	0.0259715	0.0255568	0.0253019	0.025259	0.0253904	0.0256246	0.0258728	0.0260383	0.0261782	0.026402	0.0268444	0.0276051	0.0286261	0.0296465	0.0303757	0.0307	0.0307925	0.0308085	0.0307844	0.0306801	0.0304388	0.0300517	0.0295209
FSS2_20	ML	ST	0.149816	0.151488	0.153701	0.156147	0.158379	0.160255	0.161877	0.162727	0.162107	0.159609	0.154991	0.148867	0.142169	0.135632	0.12948	0.123252	0.116213	0.107889	0.0984308	0.0883724	0.0784599	0.0694901	0.0619354	0.0558727	0.0511598	0.0474337	0.0443353	0.041653	0.0394663	0.0380552	0.0375976	0.0380394	0.0391697	0.0407205	0.0423577	0.0438727	0.0452069	0.04618	0.0465822	0.0464579	0.0459543	0.0453532	0.044933	0.0448154	0.0448788	0.0448744	0.044709
FSS2_21	ML	ST	0.132393	0.141787	0.150176	0.15847	0.166478	0.173143	0.17745	0.17922	0.178846	0.177247	0.174783	0.171354	0.166381	0.158798	0.148052	0.134227	0.118196	0.101718	0.0862741	0.0729184	0.0620314	0.0536581	0.047499	0.0427656	0.0393369	0.0374406	0.0371574	0.0382942	0.0404982	0.0434162	0.0470106	0.0513498	0.0560227	0.0599761	0.0616144	0.0599023	0.0555316	0.0498103	0.0438848	0.0384577	0.0339677	0.0305934	0.0283122	0.0269112	0.0261392	0.0257553	0.025494
FSS2_22	ML	ST	0.0994676	0.106187	0.111364	0.114631	0.116004	0.115561	0.113274	0.108992	0.102981	0.095632	0.0872376	0.0784625	0.0699112	0.0619199	0.0546137	0.0480119	0.042359	0.0377205	0.0340565	0.0312784	0.029237	0.0278049	0.0268742	0.0264029	0.026341	0.0265387	0.0267909	0.0269271	0.0268028	0.0264043	0.025795	0.0251184	0.0245131	0.0240479	0.0237988	0.0238401	0.0241669	0.0246647	0.0251229	0.0254232	0.0255271	0.0253975	0.0250502	0.0245643	0.0240131	0.0235272	0.0232371
FSS2_23	ML	ST	0.185847	0.203086	0.217456	0.227074	0.231237	0.230164	0.223698	0.212044	0.196539	0.178756	0.15936	0.138991	0.118778	0.0996927	0.0818573	0.0661293	0.0535437	0.0444089	0.0385225	0.0352785	0.0336717	0.0327367	0.0317143	0.0299995	0.0274473	0.0245384	0.0217385	0.0193517	0.017588	0.0164731	0.0158867	0.0156923	0.0157932	0.0160937	0.016519	0.0170357	0.0175988	0.0181206	0.0185024	0.018657	0.0185419	0.0181784	0.0176325	0.0169972	0.0164034	0.0159437	0.0156321
FSS2_24	ML	ST	0.127841	0.123063	0.114699	0.104156	0.0923595	0.0801013	0.0680051	0.0570751	0.0479755	0.0408173	0.0353731	0.031219	0.0280913	0.0257517	0.0239637	0.0225932	0.0215614	0.0208076	0.0203344	0.0201733	0.020284	0.0206066	0.0210832	0.0216898	0.0224022	0.0231577	0.0238819	0.024539	0.0251693	0.0258491	0.0265872	0.0273408	0.0279696	0.0283252	0.0283467	0.0281143	0.0278361	0.027653	0.0275889	0.0275921	0.0276068	0.0276662	0.0277331	0.0277586	0.0276188	0.0271509	0.0263765
FSS2_25	ML	ST	0.154176	0.163732	0.170675	0.173804	0.171562	0.162744	0.148807	0.132032	0.113801	0.0948676	0.0759477	0.0582829	0.043337	0.0320093	0.0243439	0.0197865	0.0176343	0.0171335	0.0176342	0.0185362	0.0193888	0.0199938	0.0204036	0.0208185	0.0215004	0.0226154	0.0241557	0.0259758	0.0277428	0.0292353	0.0301903	0.0302659	0.0295148	0.0282064	0.0265017	0.0247577	0.0232488	0.022082	0.0212398	0.0206289	0.0201359	0.0196765	0.019237	0.0187882	0.0183393	0.0179584	0.017721
FSS2_26	ML	ST	0.0224137	0.0227259	0.0237376	0.0255672	0.0281807	0.0313723	0.0349147	0.0384992	0.0417687	0.0444794	0.0465366	0.0482372	0.0498858	0.051612	0.0530409	0.0538124	0.0537203	0.0525327	0.0502795	0.047302	0.0439464	0.0403879	0.0365737	0.0327009	0.0290522	0.0257495	0.0230126	0.0209681	0.0195353	0.0186358	0.0181621	0.0180368	0.0182851	0.0189159	0.0198868	0.0210842	0.0223228	0.023374	0.0241024	0.0245954	0.025009	0.025482	0.0260301	0.0265675	0.0270582	0.0275988	0.0282188
FSS2_27	ML	ST	0.348731	0.360695	0.368725	0.372425	0.372242	0.367484	0.357755	0.342604	0.321932	0.296145	0.266186	0.233847	0.200687	0.168377	0.138159	0.111413	0.0893204	0.0725722	0.0609079	0.0531943	0.0482508	0.045269	0.0435428	0.0426827	0.0423435	0.0421003	0.0416972	0.0410297	0.0401446	0.0389179	0.0371118	0.0345188	0.0315015	0.0284866	0.0257563	0.0235453	0.0220238	0.0212539	0.0211365	0.0215259	0.0223189	0.0234096	0.0246761	0.0259768	0.0271457	0.0280087	0.0284065
FSS2_29	ML	ST	0.239043	0.258704	0.28118	0.304371	0.325838	0.342594	0.353535	0.358072	0.3552	0.344566	0.326923	0.303376	0.274907	0.243732	0.212906	0.186304	0.166029	0.15061	0.137419	0.125439	0.11496	0.105487	0.0964301	0.0879636	0.0804942	0.0731781	0.0649604	0.055936	0.0469929	0.0391812	0.0332006	0.0292149	0.0269918	0.0258922	0.024953	0.0237561	0.0225772	0.0216788	0.0212045	0.0212479	0.0218432	0.0229659	0.0245726	0.0265479	0.0286866	0.0306619	0.0321978
FSS2_01	ML	DT	0.0921952	0.0992657	0.104595	0.108324	0.110712	0.112079	0.112529	0.111836	0.109885	0.106828	0.102932	0.0984331	0.09357	0.0884381	0.0831781	0.0780471	0.0731088	0.068332	0.0636119	0.059119	0.0551585	0.0520119	0.049818	0.0484412	0.0478083	0.047763	0.0480002	0.0483837	0.0486486	0.0484601	0.0476333	0.0461929	0.0443287	0.0425463	0.0413612	0.0410622	0.0417085	0.0431301	0.0450362	0.0470967	0.0491039	0.051	0.0527045	0.0540617	0.0549414	0.0551333	0.0546514
FSS2_05	ML	DT	0.123696	0.131803	0.138037	0.142488	0.145207	0.14626	0.145685	0.14351	0.13955	0.133301	0.124875	0.114963	0.104109	0.0927609	0.0815027	0.0707123	0.0605527	0.0513527	0.0434164	0.0370496	0.0323891	0.0293105	0.0274559	0.0263412	0.0255712	0.0248541	0.0240258	0.023057	0.0219645	0.0208721	0.0198836	0.0190492	0.0184021	0.017943	0.017629	0.0173774	0.0171711	0.016995	0.0168312	0.016703	0.016628	0.0166288	0.016723	0.0169217	0.0171818	0.0174086	0.0175108
FSS2_06	ML	DT	0.0500409	0.0532064	0.0567455	0.0606665	0.0649458	0.0697013	0.0752474	0.0813619	0.0876104	0.0938815	0.100157	0.106307	0.112465	0.118608	0.124729	0.130356	0.134702	0.136851	0.135754	0.131247	0.12396	0.114675	0.104328	0.0937484	0.0837937	0.0752982	0.0686136	0.0635131	0.0596631	0.0566424	0.0540009	0.0514869	0.0491072	0.0470814	0.0455727	0.0445835	0.0439716	0.0436281	0.0436707	0.0441803	0.0450356	0.0460736	0.0472593	0.0486267	0.0500977	0.0514025	0.0523512
FSS2_07	ML	DT	0.0339286	0.036789	0.0401695	0.0443591	0.0493768	0.0552463	0.0619898	0.0696554	0.0783269	0.088012	0.0984915	0.109621	0.120961	0.131292	0.139088	0.143135	0.143499	0.14097	0.135938	0.12794	0.116783	0.103261	0.0884484	0.0737069	0.0603995	0.0493246	0.0408019	0.0347582	0.0308178	0.0284349	0.0270799	0.0264094	0.0261821	0.0261998	0.0262896	0.0263734	0.0264266	0.0264681	0.0264879	0.026441	0.0263272	0.0261893	0.0260536	0.0259651	0.0259716	0.0260901	0.0263549
FSS2_08	ML	DT	0.0345159	0.0383086	0.042006	0.0453674	0.048077	0.0500432	0.0513059	0.0520042	0.0523891	0.0527315	0.0532023	0.053794	0.0543977	0.0548952	0.0553601	0.0557912	0.0559561	0.0555333	0.0543689	0.0525357	0.0502628	0.0477248	0.0452571	0.0432293	0.0418599	0.0412794	0.0414274	0.0420849	0.0431309	0.0445066	0.0461357	0.0480635	0.0504032	0.0532376	0.0564879	0.0599292	0.0634283	0.0667978	0.0695847	0.071527	0.0727796	0.0734431	0.0735537	0.0732153	0.0723312	0.0707979	0.0687134
FSS2_09	ML	DT	0.041447	0.0411412	0.041156	0.0415005	0.0420316	0.042722	0.0436766	0.0449953	0.0466967	0.0486621	0.0507033	0.052741	0.0548357	0.0569987	0.0592294	0.0614958	0.0634991	0.0648535	0.0656071	0.0658085	0.0653119	0.0640905	0.0623173	0.0603617	0.058612	0.0571879	0.0560727	0.0551451	0.0542911	0.053408	0.0522855	0.0506116	0.0482486	0.0452719	0.041887	0.0383741	0.0351197	0.0323924	0.0303709	0.0291269	0.0285104	0.0281423	0.0277557	0.0272576	0.0266096	0.0259072	0.0252865
FSS2_10	ML	DT	0.19202	0.187379	0.180921	0.174096	0.167405	0.161389	0.155933	0.150937	0.146556	0.142479	0.138692	0.136158	0.135711	0.137621	0.141572	0.146586	0.151557	0.156157	0.160421	0.163891	0.16632	0.167904	0.169615	0.172179	0.17559	0.178921	0.18108	0.181011	0.177708	0.171614	0.16339	0.153795	0.143862	0.133872	0.124562	0.117765	0.11455	0.114936	0.117378	0.120503	0.123892	0.127272	0.130278	0.132184	0.132522	0.131268	0.128136
FSS2_11	ML	DT	0.0561526	0.0634653	0.072224	0.0831357	0.0965128	0.1125	0.131033	0.151919	0.175654	0.20455	0.241322	0.287181	0.341155	0.40039	0.460123	0.513995	0.554874	0.575384	0.572097	0.547467	0.506286	0.452176	0.388528	0.320365	0.253724	0.19336	0.142374	0.101998	0.0719171	0.0508045	0.0368452	0.0282143	0.0234457	0.0214106	0.0212371	0.0222004	0.0237474	0.0254507	0.0270586	0.028436	0.0295279	0.030359	0.0309451	0.031317	0.0315291	0.03163	0.0316676
FSS2_12	ML	DT	0.184302	0.189082	0.191926	0.192197	0.189987	0.185657	0.179886	0.173505	0.166602	0.158876	0.150481	0.14201	0.133553	0.125232	0.117517	0.111012	0.105686	0.100904	0.096331	0.092052	0.0879857	0.0839353	0.079834	0.0760524	0.072851	0.0701916	0.0680523	0.0661555	0.0639896	0.0614693	0.0590403	0.0569905	0.0552011	0.0532323	0.0503354	0.0462405	0.0415691	0.0371135	0.0335	0.0310751	0.0298596	0.0295741	0.0297586	0.0299056	0.0296994	0.0293148	0.0293269
FSS2_13	ML	DT	0.0552595	0.0589615	0.0648626	0.0721619	0.0813653	0.0928482	0.106444	0.121086	0.134819	0.145078	0.149802	0.148156	0.140997	0.129769	0.115692	0.100474	0.0854853	0.0715507	0.0591405	0.0487052	0.0406674	0.0351192	0.031679	0.0298495	0.0290499	0.0287435	0.0286314	0.0285186	0.0283019	0.0279704	0.0275423	0.0270753	0.026773	0.0268635	0.0274173	0.0282975	0.0292584	0.0302374	0.0311476	0.031788	0.0320229	0.0317892	0.0311369	0.0301687	0.0290576	0.0280278	0.027233
FSS2_14	ML	DT	0.136136	0.145574	0.15495	0.163878	0.171841	0.178046	0.181899	0.183204	0.181614	0.177388	0.171393	0.164288	0.156356	0.147481	0.13742	0.12642	0.115049	0.104293	0.0950074	0.0875258	0.0821817	0.0788672	0.0769719	0.0753716	0.072831	0.0686944	0.0631652	0.0573857	0.0524849	0.0489056	0.0465084	0.0447372	0.0430354	0.0410047	0.0387157	0.0363269	0.0340184	0.0320357	0.0304387	0.0292457	0.0284115	0.0278673	0.027604	0.0275823	0.0277113	0.027908	0.0280797
FSS2_15	ML	DT	0.113352	0.117054	0.121377	0.125787	0.129891	0.133367	0.136172	0.138383	0.139854	0.140498	0.140436	0.139571	0.138021	0.135777	0.132549	0.127932	0.121567	0.11338	0.103306	0.0917591	0.0795947	0.0676705	0.0567478	0.0475381	0.040362	0.0350391	0.031176	0.0284614	0.026651	0.0254278	0.0243607	0.0232105	0.0219022	0.0205236	0.0192391	0.0181866	0.0174797	0.0171419	0.017151	0.0175082	0.0181617	0.0190366	0.0200201	0.0210077	0.021924	0.0226755	0.023252
FSS2_16	ML	DT	NaN	NaN	NaN	NaN	NaN	NaN	NaN	NaN	NaN	NaN	NaN	NaN	NaN	NaN	NaN	NaN	NaN	NaN	NaN	NaN	NaN	NaN	NaN	NaN	NaN	NaN	NaN	NaN	NaN	NaN	NaN	NaN	NaN	NaN	NaN	NaN	NaN	NaN	NaN	NaN	NaN	NaN	NaN	NaN	NaN	NaN	NaN
FSS2_17	ML	DT	0.132721	0.142272	0.151082	0.159013	0.16575	0.170595	0.172751	0.171766	0.167885	0.16246	0.157128	0.152126	0.146308	0.138986	0.13011	0.119901	0.108859	0.097702	0.0869117	0.0765578	0.0669139	0.0580465	0.0501589	0.0436077	0.0384544	0.0345635	0.0321088	0.0310875	0.0310708	0.0313604	0.0313256	0.0309709	0.0303987	0.029729	0.0291466	0.0287916	0.0285478	0.0282174	0.0277236	0.0270083	0.0260821	0.0250258	0.0239447	0.0228578	0.0217697	0.0206658	0.0195432
FSS2_18	ML	DT	NaN	NaN	NaN	NaN	NaN	NaN	NaN	NaN	NaN	NaN	NaN	NaN	NaN	NaN	NaN	NaN	NaN	NaN	NaN	NaN	NaN	NaN	NaN	NaN	NaN	NaN	NaN	NaN	NaN	NaN	NaN	NaN	NaN	NaN	NaN	NaN	NaN	NaN	NaN	NaN	NaN	NaN	NaN	NaN	NaN	NaN	NaN
FSS2_19	ML	DT	0.051122	0.0550093	0.0583004	0.0609165	0.0627564	0.0636551	0.0635298	0.0625009	0.060718	0.0583484	0.055627	0.0526275	0.0494216	0.0461825	0.0432421	0.0410372	0.0397911	0.0395154	0.0401963	0.0416294	0.0433854	0.044956	0.0459585	0.0461676	0.0455647	0.0442275	0.0423122	0.0401007	0.0379247	0.0361319	0.0349401	0.0343549	0.0342673	0.0345223	0.0349256	0.0353433	0.0357198	0.0359521	0.0359515	0.0357373	0.0354406	0.0352646	0.0353673	0.0356922	0.0359851	0.0359735	0.0354882
FSS2_20	ML	DT	0.138276	0.138682	0.138085	0.137057	0.136176	0.135785	0.135905	0.136071	0.135692	0.134134	0.131043	0.126808	0.121866	0.116506	0.110659	0.103774	0.0960436	0.0880229	0.0800527	0.0722982	0.0647392	0.0575407	0.0512512	0.0462529	0.0426371	0.0403689	0.0394133	0.0396704	0.0407079	0.0418585	0.0426389	0.0428532	0.0424758	0.0417846	0.0412274	0.0411479	0.0415218	0.0420456	0.0424788	0.0426429	0.0424878	0.0419919	0.0413189	0.0406772	0.0402423	0.040031	0.0400247
FSS2_21	ML	DT	0.125428	0.136824	0.147289	0.156628	0.1653	0.17329	0.180066	0.185338	0.18841	0.188368	0.184656	0.177951	0.169467	0.159958	0.150328	0.140958	0.131892	0.123049	0.114401	0.106009	0.0978687	0.0901727	0.0831553	0.0768715	0.0711464	0.0656506	0.060131	0.0546168	0.0492698	0.0443852	0.0404708	0.0379595	0.0369572	0.037111	0.0377692	0.0382147	0.0380582	0.0372478	0.0358735	0.0341661	0.0324842	0.0309613	0.0295236	0.0281347	0.0268296	0.0256952	0.024838
FSS2_22	ML	DT	0.0462518	0.0465572	0.0472385	0.0482338	0.0496177	0.0515779	0.0543268	0.0578539	0.0616958	0.0650284	0.0671277	0.0679408	0.0678309	0.0672528	0.066683	0.0662468	0.0656851	0.0645303	0.0627623	0.0605705	0.0578898	0.0547782	0.051602	0.0487679	0.0462863	0.0440164	0.0417487	0.0392975	0.0367536	0.0344284	0.0326244	0.0313205	0.0302038	0.0290073	0.0276423	0.0262583	0.0250221	0.02393	0.0229938	0.0222508	0.0216798	0.0211929	0.0207747	0.0203729	0.0199792	0.0196735	0.0194844
FSS2_23	ML	DT	0.0689432	0.0729039	0.0788719	0.0862716	0.095248	0.105814	0.11731	0.128695	0.138985	0.147713	0.154528	0.159192	0.160993	0.158433	0.151435	0.141913	0.131636	0.121412	0.111632	0.102052	0.0929497	0.0848784	0.0779583	0.0724083	0.0680662	0.0642836	0.0601627	0.0552701	0.0501088	0.0447797	0.0393235	0.0341264	0.0297621	0.0265491	0.0244868	0.0232942	0.0226462	0.022359	0.0223407	0.0225051	0.0227473	0.0229555	0.0230859	0.0231367	0.0230595	0.0228275	0.0224642
FSS2_24	ML	DT	0.118068	0.118788	0.117912	0.115139	0.110541	0.104942	0.0992224	0.0941528	0.0906522	0.0893948	0.0905912	0.0936768	0.0969065	0.0983783	0.0972421	0.0937346	0.088327	0.0814007	0.0734233	0.0650292	0.0567158	0.0487939	0.0414285	0.0348175	0.0294003	0.0254714	0.0230288	0.0218431	0.0216098	0.022016	0.0227467	0.0235905	0.0244509	0.0251984	0.0258096	0.0262872	0.0266541	0.027001	0.0273883	0.0277933	0.0281704	0.0285215	0.0289006	0.0294214	0.0301872	0.031248	0.0325427
FSS2_25	ML	DT	0.0781261	0.0830967	0.0934227	0.105485	0.118494	0.132163	0.14619	0.159634	0.170902	0.178207	0.179973	0.175662	0.16707	0.155765	0.142225	0.127197	0.111727	0.0962311	0.0806735	0.0661864	0.0541088	0.0454463	0.04046	0.0385282	0.038933	0.0406004	0.0425499	0.0442165	0.0449318	0.0447256	0.0440389	0.042967	0.041629	0.0400024	0.0378663	0.0351908	0.032415	0.0298593	0.0273819	0.0249667	0.0228261	0.0211194	0.0199028	0.0191565	0.0187678	0.0185492	0.0183409
FSS2_26	ML	DT	0.0294257	0.0315068	0.0336358	0.0358085	0.038029	0.0402757	0.0424486	0.0443668	0.046116	0.0478212	0.0493834	0.0504026	0.0503219	0.0490416	0.0466425	0.0431904	0.0389958	0.0346973	0.0307901	0.0275364	0.0250837	0.0234343	0.0225588	0.0223343	0.0224479	0.0225592	0.0223273	0.0215206	0.020343	0.0190487	0.0177364	0.0164808	0.0154216	0.0146735	0.0143127	0.014414	0.0149236	0.0157149	0.0167183	0.0178876	0.0192102	0.0206482	0.0220723	0.0233314	0.0243835	0.0252824	0.0260756
FSS2_27	ML	DT	0.365156	0.365089	0.362953	0.357847	0.350111	0.340252	0.32845	0.314733	0.299204	0.281888	0.261705	0.238	0.211773	0.184837	0.158503	0.133896	0.111909	0.0933784	0.0786516	0.0673572	0.0590896	0.0533225	0.0496843	0.0479671	0.0478173	0.0486601	0.0498659	0.0510834	0.0518952	0.0517139	0.0499012	0.0463463	0.0415703	0.0362841	0.0312079	0.026987	0.023958	0.0221375	0.0213321	0.0212976	0.0217786	0.0225685	0.02351	0.0244384	0.0251992	0.0256986	0.025945
FSS2_29	ML	DT	0.182782	0.1871	0.196091	0.210285	0.229136	0.251164	0.273723	0.293708	0.31002	0.323155	0.333141	0.340243	0.344242	0.341992	0.33105	0.311861	0.285623	0.254097	0.221205	0.19008	0.162784	0.140659	0.124266	0.113582	0.107978	0.105439	0.103782	0.101978	0.0993586	0.095058	0.0894226	0.0829956	0.0755524	0.0672692	0.0596617	0.0532889	0.0474437	0.0413402	0.0352379	0.0296827	0.0253045	0.0225109	0.0213294	0.0215897	0.0230665	0.0254865	0.0284885
[truncated: 54 more columns]

## Sheet: Semitendinosus
ID	Shoe	Walk
FSS2_01	BF	ST	0.0533164	0.0536796	0.0534525	0.0526801	0.0515832	0.0503771	0.0492039	0.0481357	0.0470919	0.0459363	0.0444914	0.0426497	0.0404516	0.0380634	0.0356691	0.033445	0.0315097	0.0299111	0.0286063	0.0275247	0.0266139	0.0258649	0.0252622	0.0247668	0.0243499	0.0240008	0.0237157	0.0235006	0.0233455	0.0232331	0.0231383	0.0230454	0.0229485	0.0228756	0.022866	0.0229428	0.0230812	0.0232668	0.023516	0.023842	0.0242262	0.0246045	0.0248912	0.0250242	0.0249836	0.0247815	0.0244802
FSS2_05	BF	ST	0.0756559	0.0699804	0.0635303	0.0562515	0.048686	0.0414562	0.0350545	0.0297552	0.0255799	0.0223658	0.0199253	0.0180836	0.0167351	0.0158187	0.0152883	0.0150696	0.0150681	0.0152016	0.0154009	0.0156022	0.0157717	0.0159314	0.0160976	0.0162285	0.0162518	0.0161095	0.0157977	0.0153666	0.0148873	0.014395	0.0139068	0.013455	0.0130718	0.0127712	0.0125448	0.0123762	0.012251	0.0121725	0.0121484	0.0121844	0.0123019	0.0125388	0.0129347	0.0135163	0.014298	0.0152541	0.0162985
FSS2_06	BF	ST	0.0329077	0.0347195	0.0363535	0.037657	0.0386183	0.0392199	0.0395154	0.0396556	0.0397471	0.0398037	0.0397919	0.0397273	0.0397276	0.0399473	0.0404072	0.0409788	0.0415165	0.0419422	0.0422525	0.0423705	0.0421779	0.0415997	0.040695	0.0396089	0.0384496	0.0372174	0.035836	0.0342088	0.0322465	0.0300317	0.0277733	0.0256521	0.0237967	0.0223216	0.0212421	0.0204768	0.0199033	0.0194207	0.0190168	0.0186861	0.0183808	0.0180894	0.0178361	0.0176133	0.017412	0.0171818	0.0168849
FSS2_07	BF	ST	0.0383685	0.040611	0.0429594	0.0456226	0.048633	0.051953	0.0554916	0.0591434	0.0627661	0.0662434	0.0695216	0.0725787	0.0751563	0.0770293	0.0782055	0.0786965	0.0786749	0.0782116	0.0770658	0.0750354	0.0722284	0.0689365	0.0655565	0.0623607	0.0592795	0.0560222	0.0523781	0.0484822	0.0445929	0.0409202	0.0375346	0.0344242	0.0315525	0.0289301	0.0266275	0.0246556	0.022966	0.0215607	0.0204366	0.0195768	0.0189601	0.0185432	0.0182918	0.0181539	0.0180614	0.0179642	0.017816
FSS2_08	BF	ST	0.00942305	0.00944658	0.00947847	0.00952549	0.00958554	0.00964853	0.00969404	0.00969993	0.00965723	0.00957394	0.00946584	0.00936316	0.00929385	0.00927347	0.00930207	0.00937533	0.00949165	0.00964999	0.0098548	0.0101091	0.0104035	0.0107389	0.0111263	0.0115453	0.0119485	0.0123266	0.0126661	0.0129236	0.0130835	0.0131954	0.0133127	0.013456	0.0136338	0.0138796	0.0142038	0.014614	0.0151199	0.015705	0.016298	0.0168381	0.0172944	0.0176681	0.0179303	0.0180292	0.0179698	0.0178029	0.0175589
FSS2_09	BF	ST	0.0269988	0.0284088	0.0299168	0.0316243	0.0336154	0.03588	0.0382754	0.0405861	0.0425758	0.0440127	0.0447972	0.0450476	0.0448967	0.0444941	0.0439409	0.0432216	0.0422346	0.040939	0.0393919	0.0375893	0.0355228	0.0332429	0.0309222	0.0287199	0.0267067	0.024851	0.0230799	0.0213345	0.0196688	0.0181544	0.0168243	0.0157005	0.0147602	0.0139729	0.0132925	0.0126605	0.012037	0.0114383	0.0109268	0.0105374	0.0102664	0.0100755	0.00992872	0.00981758	0.00974458	0.00971035	0.00971337
FSS2_10	BF	ST	0.0498738	0.0507893	0.0510743	0.0508106	0.0502175	0.0493855	0.0483366	0.0472127	0.0461515	0.0452176	0.0444094	0.0437342	0.0431389	0.0426004	0.0420701	0.0415134	0.040943	0.0403033	0.039521	0.0385077	0.0371655	0.0355328	0.0337669	0.0319946	0.0303016	0.0287427	0.0273808	0.0262751	0.0254132	0.0246803	0.0239695	0.0232312	0.0224772	0.0217426	0.0210733	0.020504	0.0200649	0.019743	0.0195099	0.019336	0.019197	0.0190678	0.0189437	0.018856	0.0188305	0.0188927	0.0190313
FSS2_11	BF	ST	NaN	NaN	NaN	NaN	NaN	NaN	NaN	NaN	NaN	NaN	NaN	NaN	NaN	NaN	NaN	NaN	NaN	NaN	NaN	NaN	NaN	NaN	NaN	NaN	NaN	NaN	NaN	NaN	NaN	NaN	NaN	NaN	NaN	NaN	NaN	NaN	NaN	NaN	NaN	NaN	NaN	NaN	NaN	NaN	NaN	NaN	NaN
FSS2_12	BF	ST	0.0651667	0.0613468	0.0601532	0.0613018	0.0639817	0.0669823	0.0693793	0.0704457	0.0696216	0.0667344	0.0619811	0.0557513	0.0487466	0.0415933	0.0346829	0.0284087	0.023084	0.018893	0.015818	0.0137127	0.0124118	0.0117226	0.0114503	0.0114411	0.0115432	0.0116274	0.0116652	0.0116612	0.0116211	0.0115557	0.0114834	0.0114293	0.0114074	0.0114103	0.0114268	0.011449	0.0114845	0.0115407	0.0116148	0.011684	0.0117189	0.0117168	0.0116972	0.0116662	0.0116295	0.0115971	0.011591
FSS2_13	BF	ST	0.0459162	0.0459226	0.0459796	0.0463301	0.0471292	0.0482296	0.0495657	0.0508662	0.0516375	0.0514865	0.0501127	0.0476477	0.0446063	0.0414778	0.0385479	0.03589	0.0335042	0.0313985	0.0295404	0.0278498	0.0262307	0.024658	0.0232255	0.0220058	0.0209379	0.0199686	0.0191391	0.0184908	0.0180357	0.017775	0.0176599	0.0176157	0.0175665	0.017468	0.017348	0.0172377	0.0171627	0.0171409	0.0171654	0.0171938	0.0171632	0.017053	0.016874	0.0166803	0.0165391	0.0164734	0.0165096
FSS2_14	BF	ST	0.0620954	0.0625691	0.0625248	0.0624637	0.0623274	0.0617724	0.0602894	0.0576569	0.0541023	0.0501134	0.0460816	0.0422281	0.0387198	0.0356739	0.0331296	0.0310773	0.0294704	0.0282499	0.0273469	0.0266489	0.0260223	0.0254095	0.0247637	0.0240503	0.0232831	0.0225076	0.0217913	0.0212155	0.0208566	0.0207263	0.0207841	0.0209732	0.021201	0.0213514	0.0212936	0.0209763	0.0204548	0.0197819	0.0190312	0.0182919	0.0176237	0.017058	0.0166206	0.0163319	0.016185	0.0161565	0.0162364
FSS2_15	BF	ST	0.0368322	0.040536	0.0447253	0.0492032	0.0538025	0.0582032	0.0621492	0.0655563	0.0683034	0.0701452	0.0707603	0.0701991	0.0687668	0.066782	0.0644956	0.0618409	0.0584867	0.0543188	0.0495234	0.0445328	0.0397522	0.0354559	0.0317262	0.0286187	0.0261386	0.0241448	0.0225345	0.0213227	0.0205178	0.0200662	0.019743	0.0192764	0.0186156	0.0178559	0.0171029	0.0164172	0.0158467	0.0154402	0.0152054	0.0150813	0.0149874	0.0148984	0.0148254	0.0148047	0.0148553	0.0149547	0.0150674
FSS2_16	BF	ST	0.0655823	0.0654748	0.0647123	0.0633565	0.0614195	0.0589745	0.0560457	0.052697	0.0490774	0.0452918	0.0414306	0.0374952	0.0335646	0.0297532	0.0261724	0.0229286	0.02012	0.0178136	0.0160325	0.0147306	0.0138312	0.0132595	0.0129517	0.012842	0.0128491	0.0128846	0.0128603	0.0127292	0.0125025	0.0122193	0.0119159	0.0116158	0.0113423	0.0111199	0.0109646	0.0108856	0.0108892	0.0109737	0.0111029	0.0112179	0.0112796	0.0112988	0.011333	0.0114436	0.0116546	0.0119738	0.0123984
FSS2_17	BF	ST	0.0641012	0.0629757	0.060884	0.057934	0.0544395	0.0506524	0.0467668	0.0428072	0.0388546	0.0350852	0.031725	0.0290506	0.0271437	0.0258174	0.0248195	0.0240154	0.0233106	0.0225896	0.0218932	0.0212396	0.0205345	0.019764	0.0189862	0.01819	0.0173428	0.0164282	0.0154976	0.0146278	0.0138454	0.0131755	0.0126576	0.0123177	0.0121874	0.0122721	0.012496	0.0127147	0.01279	0.0126389	0.0122749	0.0117899	0.0112839	0.0108398	0.0104871	0.0102298	0.0100752	0.0100125	0.0100392
FSS2_18	BF	ST	NaN	NaN	NaN	NaN	NaN	NaN	NaN	NaN	NaN	NaN	NaN	NaN	NaN	NaN	NaN	NaN	NaN	NaN	NaN	NaN	NaN	NaN	NaN	NaN	NaN	NaN	NaN	NaN	NaN	NaN	NaN	NaN	NaN	NaN	NaN	NaN	NaN	NaN	NaN	NaN	NaN	NaN	NaN	NaN	NaN	NaN	NaN
FSS2_19	BF	ST	0.0651498	0.0637555	0.0618032	0.0595356	0.0572618	0.0553543	0.0539394	0.0530288	0.0525692	0.0524983	0.0527712	0.0529573	0.0526782	0.0520998	0.0514278	0.0507408	0.0499968	0.0492234	0.048382	0.0472412	0.0454248	0.0425813	0.0387118	0.0343173	0.03	0.0262622	0.0233674	0.021393	0.020227	0.0196154	0.0192492	0.0189062	0.0184284	0.0178018	0.0171656	0.0166572	0.016353	0.0162923	0.0164625	0.0167705	0.0171011	0.0174017	0.0176557	0.01789	0.0182319	0.0188221	0.0197301
FSS2_20	BF	ST	0.0675903	0.0713292	0.0745897	0.077252	0.0790627	0.0799141	0.0798622	0.0788364	0.0767242	0.0736114	0.0699643	0.0662942	0.06315	0.06089	0.0594454	0.0585443	0.0578491	0.0569937	0.0557075	0.0540379	0.052117	0.0500846	0.0482607	0.0468915	0.0461803	0.0462534	0.0470444	0.048386	0.0501397	0.0521415	0.0540225	0.055567	0.0566748	0.0572924	0.0573467	0.0567008	0.0552792	0.0531687	0.0506096	0.0478103	0.0449025	0.0419856	0.0391278	0.0364562	0.0339745	0.0316049	0.0293826
FSS2_21	BF	ST	0.0847083	0.0799643	0.076037	0.0725675	0.0695689	0.066902	0.0643568	0.0619469	0.059712	0.057687	0.0560337	0.0548616	0.0541104	0.053554	0.052926	0.0519559	0.0503551	0.0480978	0.0453448	0.0423613	0.0393963	0.0366795	0.0343097	0.0322321	0.0303796	0.0287488	0.0273074	0.0259616	0.0246572	0.0234604	0.0224709	0.0217211	0.0212057	0.020891	0.0207365	0.0206834	0.0206516	0.0205761	0.0204357	0.0202489	0.0200288	0.0197751	0.019483	0.0191449	0.0187698	0.0183907	0.0180533
FSS2_22	BF	ST	NaN	NaN	NaN	NaN	NaN	NaN	NaN	NaN	NaN	NaN	NaN	NaN	NaN	NaN	NaN	NaN	NaN	NaN	NaN	NaN	NaN	NaN	NaN	NaN	NaN	NaN	NaN	NaN	NaN	NaN	NaN	NaN	NaN	NaN	NaN	NaN	NaN	NaN	NaN	NaN	NaN	NaN	NaN	NaN	NaN	NaN	NaN
FSS2_23	BF	ST	0.0301634	0.0305583	0.0317144	0.0334533	0.0355704	0.0377233	0.0395229	0.0406504	0.0408614	0.0402387	0.0390117	0.0373656	0.0353917	0.0330698	0.0303839	0.0275461	0.0249428	0.0228858	0.0214015	0.0202901	0.0193109	0.0183129	0.0172308	0.016099	0.015026	0.0141136	0.0133521	0.0126951	0.0120929	0.0115555	0.0111361	0.0108344	0.0105955	0.0103633	0.0101233	0.00986559	0.00958036	0.00927662	0.00898626	0.00873996	0.00855571	0.00842203	0.00832734	0.00827286	0.00826581	0.00830039	0.00834256
FSS2_24	BF	ST	NaN	NaN	NaN	NaN	NaN	NaN	NaN	NaN	NaN	NaN	NaN	NaN	NaN	NaN	NaN	NaN	NaN	NaN	NaN	NaN	NaN	NaN	NaN	NaN	NaN	NaN	NaN	NaN	NaN	NaN	NaN	NaN	NaN	NaN	NaN	NaN	NaN	NaN	NaN	NaN	NaN	NaN	NaN	NaN	NaN	NaN	NaN
FSS2_25	BF	ST	0.0416943	0.0439751	0.0455454	0.0462405	0.0457771	0.0441635	0.0417016	0.0387688	0.0355151	0.0320295	0.0284321	0.0248306	0.0213588	0.018239	0.0157863	0.0142386	0.0136536	0.0138843	0.0146442	0.0155841	0.0163905	0.016966	0.0173604	0.0175735	0.0175955	0.0172974	0.0166506	0.0156373	0.014207	0.0125586	0.0108912	0.00937304	0.00813328	0.00720064	0.00655454	0.00617224	0.00600696	0.00599739	0.00608879	0.00622288	0.00635272	0.00645304	0.00652293	0.00657016	0.00658272	0.00654712	0.00648453
FSS2_26	BF	ST	0.0817135	0.0843158	0.084587	0.0818297	0.0762875	0.0688137	0.0605548	0.0528071	0.0463952	0.0416291	0.0385714	0.036885	0.0359886	0.0353436	0.0344739	0.0328397	0.0303515	0.0274451	0.024598	0.0220967	0.0200576	0.0184302	0.0170597	0.0158201	0.0145931	0.0133472	0.0121477	0.0110997	0.0102588	0.00964624	0.00926898	0.00909641	0.00909501	0.0092434	0.00952287	0.00993591	0.0105008	0.0111813	0.0118696	0.0124156	0.0127187	0.0128059	0.0127496	0.0126632	0.0127175	0.0131493	0.0141907
FSS2_27	BF	ST	0.0658514	0.0662431	0.0667331	0.0671439	0.067185	0.06648	0.0649382	0.0625015	0.0590468	0.0548586	0.0506506	0.047048	0.044377	0.0427461	0.042158	0.0425644	0.0438324	0.0457888	0.048276	0.0513618	0.0552033	0.0597086	0.064544	0.0692352	0.0732021	0.0757366	0.0764581	0.0755157	0.0735441	0.0711661	0.0688331	0.0668626	0.0654902	0.0648005	0.0647239	0.065019	0.0654666	0.0659901	0.0663827	0.0659689	0.0641993	0.0608159	0.0559538	0.0502217	0.0442247	0.0384348	0.0332165
FSS2_29	BF	ST	0.0263761	0.0240907	0.0217219	0.0193147	0.0169893	0.0149056	0.0131746	0.0118647	0.0109559	0.0102988	0.00973132	0.00920602	0.00873072	0.00830843	0.00796792	0.00772818	0.00756417	0.00741682	0.00722829	0.00697712	0.00666972	0.00633641	0.00601742	0.0057396	0.00550425	0.00529836	0.00511771	0.00496964	0.00486264	0.00480349	0.00478279	0.00479129	0.00482028	0.00485807	0.0049081	0.00497413	0.00506917	0.00523001	0.00550842	0.00595287	0.00659498	0.00743149	0.00842202	0.00951438	0.0106696	0.011881	0.0131309
FSS2_01	BF	DT	0.0496835	0.0494557	0.0488615	0.0480694	0.0471795	0.0461738	0.0450464	0.0438165	0.0425056	0.0411469	0.0397644	0.0383772	0.0369371	0.035427	0.0338478	0.0321912	0.0305288	0.0289583	0.0275635	0.0264079	0.0255205	0.024851	0.0243292	0.0239101	0.023547	0.023201	0.0228768	0.0226078	0.0224114	0.0222823	0.0221913	0.0221286	0.0221236	0.0221853	0.0222937	0.0224161	0.0225238	0.0225944	0.0226372	0.022664	0.0226844	0.0227002	0.0227186	0.0227341	0.0227285	0.0227072	0.0226714
FSS2_05	BF	DT	0.0811495	0.0728669	0.064862	0.0570548	0.049723	0.0430941	0.037359	0.0325885	0.0287057	0.0256401	0.0233118	0.0215758	0.0203159	0.0194944	0.0191014	0.019072	0.0192922	0.019681	0.0201708	0.0206868	0.0211333	0.021398	0.0214361	0.0213154	0.0210762	0.0207478	0.0203705	0.0199496	0.0194589	0.0188801	0.0182215	0.0175213	0.0168442	0.0162462	0.0157659	0.0154086	0.0151472	0.0149618	0.0148378	0.0147818	0.0148232	0.0149756	0.0152203	0.0155376	0.0158937	0.0162248	0.0164561
FSS2_06	BF	DT	0.0323289	0.035509	0.0380862	0.0401602	0.0417909	0.0429265	0.0435479	0.0437722	0.0437176	0.0434867	0.0431274	0.0426769	0.0421827	0.0415719	0.0408006	0.0398818	0.0389428	0.0381084	0.0374338	0.0369146	0.0365124	0.0361869	0.0358761	0.035527	0.0351085	0.0345809	0.0338836	0.0329966	0.0319205	0.0306227	0.0290087	0.0270515	0.0248872	0.0227553	0.0208955	0.0194779	0.0185473	0.0180046	0.0176708	0.0174271	0.0172431	0.0171524	0.0171774	0.0173035	0.0175205	0.0178366	0.018187
FSS2_07	BF	DT	0.040742	0.0442673	0.0477739	0.0512581	0.0545273	0.0574101	0.0597269	0.0613777	0.0624443	0.0630088	0.0631277	0.0628972	0.0625637	0.062417	0.06253	0.0628904	0.0635097	0.0643774	0.0652679	0.0658658	0.06569	0.0642791	0.06161	0.0579707	0.0536882	0.0491135	0.0446046	0.0405083	0.0369918	0.0341149	0.0318393	0.0300827	0.0287076	0.0275105	0.0263776	0.0252597	0.0241158	0.022993	0.0219745	0.021124	0.0204107	0.0197569	0.0191573	0.0186342	0.0181962	0.017828	0.0174992
FSS2_08	BF	DT	0.015754	0.0153431	0.0149443	0.0145006	0.0140483	0.0135908	0.0131508	0.0127827	0.0125161	0.0123582	0.012306	0.0123446	0.0124396	0.0125332	0.0125472	0.0124199	0.0121405	0.0117534	0.0113123	0.0108625	0.0104298	0.0100379	0.00972331	0.00952273	0.00944336	0.00945391	0.00951081	0.00959934	0.0097393	0.00995534	0.0102695	0.0107107	0.0113035	0.0120766	0.0130644	0.0142697	0.0156428	0.0171375	0.0187633	0.0205334	0.0224464	0.0243996	0.0261657	0.0274575	0.0281289	0.0282449	0.0279951
FSS2_09	BF	DT	0.0215413	0.0237346	0.0260087	0.0282412	0.0302827	0.0319886	0.0333101	0.0342741	0.0350449	0.035758	0.036537	0.0373582	0.0381552	0.0388818	0.0394376	0.0397761	0.039766	0.0393214	0.0385042	0.0374256	0.0362312	0.0349469	0.0335433	0.0320457	0.0304909	0.028893	0.0273274	0.0258125	0.0242708	0.0226516	0.0209749	0.0193492	0.0179158	0.0167748	0.0158885	0.0151705	0.0145426	0.0139513	0.0133305	0.0126531	0.0119467	0.0112692	0.0106638	0.0101577	0.00976896	0.00950681	0.00935652
FSS2_10	BF	DT	0.0200361	0.0203972	0.0209028	0.0215259	0.0222967	0.0232815	0.0245047	0.0259047	0.0272786	0.0283905	0.0292089	0.0298667	0.030541	0.031438	0.0325588	0.0337585	0.0350467	0.0364823	0.0381102	0.0398177	0.0413381	0.0424775	0.0432228	0.043605	0.0435455	0.0428928	0.0415245	0.039721	0.0379877	0.0366554	0.0357521	0.0351406	0.0346073	0.0339639	0.0331659	0.032358	0.0316586	0.031016	0.0303217	0.029487	0.0285897	0.0277489	0.0269731	0.0263155	0.0257636	0.0252336	0.024715
FSS2_11	BF	DT	NaN	NaN	NaN	NaN	NaN	NaN	NaN	NaN	NaN	NaN	NaN	NaN	NaN	NaN	NaN	NaN	NaN	NaN	NaN	NaN	NaN	NaN	NaN	NaN	NaN	NaN	NaN	NaN	NaN	NaN	NaN	NaN	NaN	NaN	NaN	NaN	NaN	NaN	NaN	NaN	NaN	NaN	NaN	NaN	NaN	NaN	NaN
FSS2_12	BF	DT	0.0911231	0.0831776	0.0774359	0.0732045	0.070088	0.0679304	0.0666905	0.0660314	0.0652365	0.0638871	0.0619201	0.0594374	0.0564948	0.0530557	0.0490052	0.0442967	0.0390249	0.0335879	0.0284232	0.0238968	0.0201625	0.0172261	0.0150543	0.0135666	0.0126825	0.0122939	0.0122658	0.0124752	0.0128308	0.013223	0.0135341	0.0136743	0.0135686	0.0132512	0.0128345	0.0124239	0.0121041	0.0119	0.0117968	0.0117613	0.0117592	0.0117536	0.0117218	0.0116701	0.0116009	0.011516	0.0114281
FSS2_13	BF	DT	0.0459583	0.0450838	0.0433442	0.0412478	0.0390727	0.0370737	0.0353343	0.0338213	0.0326081	0.0318468	0.0315996	0.0317208	0.0320383	0.0324227	0.0326132	0.0324645	0.0319811	0.0311778	0.0301351	0.0289268	0.0276174	0.0263507	0.025205	0.0241617	0.0231745	0.0222168	0.0212529	0.0202735	0.0193116	0.0184266	0.0176511	0.0170162	0.0165301	0.0162002	0.015991	0.0158517	0.015752	0.0156891	0.0156693	0.0156701	0.0156761	0.015673	0.0156942	0.0157597	0.0158674	0.0160037	0.0161443
FSS2_14	BF	DT	0.0542185	0.0558199	0.0567907	0.0576549	0.0588612	0.0608563	0.0640095	0.0684381	0.0738571	0.0797026	0.085106	0.0890409	0.0903784	0.0882361	0.0825032	0.074104	0.0645144	0.0551251	0.046846	0.0401037	0.0349597	0.0312959	0.0287941	0.0271261	0.0260318	0.0252899	0.0247617	0.0243049	0.0238058	0.0231872	0.0224709	0.0217071	0.0209743	0.0203656	0.0199122	0.0195666	0.0192823	0.0190157	0.0187156	0.0183525	0.0179116	0.0174499	0.0170502	0.0167639	0.0166018	0.0165552	0.0165859
FSS2_15	BF	DT	0.0370734	0.0377674	0.0389741	0.0407022	0.0428526	0.0452749	0.0480226	0.0512813	0.0550706	0.0591526	0.0631844	0.0671073	0.0710216	0.0747437	0.0775247	0.0781767	0.0755344	0.0698157	0.062065	0.0537352	0.045874	0.038955	0.033155	0.0284266	0.0245953	0.0215245	0.0190887	0.0172237	0.0158949	0.0150531	0.0146317	0.0145266	0.0146255	0.0148178	0.0150226	0.0151969	0.0153271	0.0154143	0.015429	0.0153605	0.0152459	0.0151006	0.0149544	0.0148274	0.0147191	0.0146219	0.0145512
FSS2_16	BF	DT	0.0717836	0.0721596	0.0716125	0.07002	0.0675308	0.0645115	0.0612353	0.0578327	0.0543685	0.0510021	0.0478082	0.0447094	0.0415707	0.038329	0.0349584	0.031519	0.0281928	0.0250719	0.0222148	0.0197012	0.0175683	0.0158283	0.0144758	0.0135165	0.0129379	0.0127207	0.0129072	0.013619	0.0149793	0.017077	0.0198958	0.0232383	0.0267593	0.0301183	0.0332321	0.0359335	0.0377309	0.0380294	0.0367884	0.0343524	0.0312302	0.0279274	0.0247594	0.0218762	0.0193178	0.0171585	0.0154589
FSS2_17	BF	DT	0.0458256	0.0459329	0.0459485	0.0457276	0.0452182	0.0443471	0.0430775	0.0413862	0.0393505	0.0371446	0.0350329	0.033204	0.0316379	0.0302302	0.0289418	0.0277995	0.0268216	0.0260458	0.0253062	0.0243235	0.0230291	0.021559	0.0201106	0.0188403	0.0177868	0.0169531	0.0164167	0.016279	0.0165185	0.016935	0.0172168	0.0171143	0.01655	0.0156856	0.0147835	0.0140449	0.0135469	0.0132339	0.0130578	0.0129492	0.0128298	0.0126703	0.0123919	0.0119104	0.011307	0.0107133	0.0102384
FSS2_18	BF	DT	NaN	NaN	NaN	NaN	NaN	NaN	NaN	NaN	NaN	NaN	NaN	NaN	NaN	NaN	NaN	NaN	NaN	NaN	NaN	NaN	NaN	NaN	NaN	NaN	NaN	NaN	NaN	NaN	NaN	NaN	NaN	NaN	NaN	NaN	NaN	NaN	NaN	NaN	NaN	NaN	NaN	NaN	NaN	NaN	NaN	NaN	NaN
FSS2_19	BF	DT	0.0692687	0.0717521	0.0737017	0.0745522	0.0739141	0.0714636	0.0673587	0.0622073	0.0567087	0.0513421	0.0463845	0.0421345	0.0388791	0.0366773	0.0354198	0.0350548	0.035522	0.0365044	0.0373993	0.037644	0.0370026	0.0356276	0.0339149	0.0321866	0.0306005	0.029107	0.0275489	0.0258188	0.0239445	0.022141	0.0206003	0.0194608	0.0187511	0.0183804	0.0182231	0.0181855	0.0182213	0.018289	0.0183633	0.0184275	0.0184844	0.0185434	0.0186224	0.018722	0.0188107	0.0188704	0.0188384
FSS2_20	BF	DT	0.0459114	0.0484856	0.0514195	0.0543039	0.0571574	0.0598072	0.0620374	0.0635385	0.0641483	0.0639864	0.0631552	0.0614406	0.0588377	0.0556029	0.0519643	0.0481095	0.0442749	0.0406585	0.0375983	0.0353789	0.0340722	0.0336455	0.0338884	0.0345957	0.0357295	0.0370399	0.0379469	0.0381291	0.0379202	0.0379586	0.0386404	0.0401497	0.0425017	0.0453435	0.0484663	0.0518534	0.0552228	0.0581758	0.0607184	0.0629612	0.0645824	0.065361	0.0654409	0.0649052	0.0636379	0.061359	0.0582542
FSS2_21	BF	DT	0.0714568	0.0755745	0.0783491	0.0799186	0.0803381	0.079405	0.0771006	0.0736321	0.0692478	0.0643531	0.0593056	0.0543533	0.0496023	0.0453014	0.0417485	0.039138	0.0374598	0.0364973	0.0359255	0.0354376	0.0348678	0.0341343	0.0331872	0.0320084	0.0305712	0.0288874	0.0269983	0.0250255	0.023227	0.0217559	0.0205479	0.019494	0.0185723	0.0178016	0.0171546	0.0165972	0.0161005	0.0156145	0.0151698	0.0148064	0.0145575	0.0144235	0.0143593	0.0143171	0.0142663	0.0141836	0.0140813
FSS2_22	BF	DT	NaN	NaN	NaN	NaN	NaN	NaN	NaN	NaN	NaN	NaN	NaN	NaN	NaN	NaN	NaN	NaN	NaN	NaN	NaN	NaN	NaN	NaN	NaN	NaN	NaN	NaN	NaN	NaN	NaN	NaN	NaN	NaN	NaN	NaN	NaN	NaN	NaN	NaN	NaN	NaN	NaN	NaN	NaN	NaN	NaN	NaN	NaN
FSS2_23	BF	DT	0.0336582	0.0357744	0.0371002	0.0375921	0.037341	0.0366006	0.0358411	0.0354766	0.0355194	0.0357601	0.0360517	0.0363966	0.0368649	0.0375179	0.038327	0.0392333	0.0402918	0.0415422	0.0429096	0.0441251	0.0449155	0.0451202	0.0445937	0.0432864	0.041331	0.0389336	0.0362334	0.033297	0.0303947	0.0278134	0.0257084	0.0241122	0.0229297	0.0220076	0.0212865	0.0207189	0.0202306	0.0197844	0.0193421	0.0189275	0.018512	0.0178979	0.0169869	0.0158878	0.0147586	0.0137096	0.0127736
FSS2_24	BF	DT	NaN	NaN	NaN	NaN	NaN	NaN	NaN	NaN	NaN	NaN	NaN	NaN	NaN	NaN	NaN	NaN	NaN	NaN	NaN	NaN	NaN	NaN	NaN	NaN	NaN	NaN	NaN	NaN	NaN	NaN	NaN	NaN	NaN	NaN	NaN	NaN	NaN	NaN	NaN	NaN	NaN	NaN	NaN	NaN	NaN	NaN	NaN
FSS2_25	BF	DT	0.0460298	0.0489376	0.0499952	0.0493033	0.0472982	0.0443586	0.0409887	0.0381608	0.0366975	0.0369132	0.0387399	0.0415754	0.0443806	0.0462863	0.0463278	0.0432241	0.0369701	0.0292999	0.0220499	0.0159758	0.0113676	0.00840395	0.00700456	0.00697788	0.00803062	0.00975719	0.0116459	0.0133273	0.0145027	0.0147079	0.0140977	0.0133213	0.0127828	0.0124671	0.0124296	0.0129211	0.0140131	0.0155644	0.0171552	0.0182885	0.0183688	0.0170476	0.0145991	0.0119913	0.00988913	0.0085282	0.00793632
FSS2_26	BF	DT	0.0301561	0.0411525	0.0525096	0.0631461	0.071842	0.0778605	0.0808845	0.0807632	0.0777551	0.07286	0.0667138	0.0597011	0.0523564	0.0456112	0.0402458	0.0365891	0.0346372	0.03391	0.0336883	0.0333175	0.0323386	0.0307417	0.0288139	0.0269003	0.0252706	0.0239152	0.0227861	0.0218064	0.0208574	0.0197325	0.0183737	0.0169949	0.0159662	0.0155696	0.0159021	0.0169349	0.0185232	0.0203218	0.0217484	0.0224549	0.0225424	0.0221528	0.0213256	0.0201352	0.01863	0.0168235	0.0148542
FSS2_27	BF	DT	0.0623669	0.061557	0.0604596	0.0591295	0.0576552	0.0559114	0.0538888	0.0518499	0.0500953	0.0487881	0.047854	0.0470758	0.0463096	0.0455782	0.0448398	0.0441788	0.043767	0.0436925	0.0439263	0.0443614	0.0449893	0.0459268	0.0473032	0.0490804	0.051045	0.0529956	0.054773	0.0563225	0.0576528	0.0587123	0.0593826	0.0595797	0.0592807	0.0584922	0.0573018	0.0558817	0.054353	0.0527893	0.0511514	0.0494831	0.0478687	0.046259	0.0445198	0.0424374	0.0398121	0.0366138	0.0330538
FSS2_29	BF	DT	0.0374274	0.0355714	0.0331437	0.0303379	0.0273926	0.0245612	0.0219489	0.0196338	0.0176654	0.0159978	0.0145827	0.0133489	0.0122796	0.0113258	0.0104535	0.00967454	0.00900218	0.0084321	0.00795499	0.00754408	0.00720101	0.00694613	0.00678215	0.00668313	0.00660477	0.00651734	0.00640114	0.00625613	0.00609239	0.00592832	0.00576816	0.00559806	0.00540183	0.00520278	0.0050268	0.00488253	0.00478681	0.00476596	0.00487608	0.00520243	0.00584749	0.00689409	0.00838038	0.0102838	0.0124983	0.0148082	0.0169077
FSS2_01	CV	ST	0.0446938	0.0440573	0.0432703	0.0423878	0.0413368	0.0400223	0.0384872	0.0367743	0.034934	0.0330996	0.0313392	0.0296922	0.0281846	0.0268158	0.0256335	0.0246593	0.0238558	0.0231697	0.0225419	0.0219332	0.0213432	0.0207867	0.0202563	0.019747	0.0192723	0.0188593	0.0185581	0.0184131	0.0184161	0.0185236	0.0186821	0.0188688	0.019045	0.0191645	0.0192075	0.0192061	0.0192061	0.0192296	0.019258	0.0192587	0.0192513	0.0192627	0.0192794	0.0192966	0.0193179	0.0193513	0.0193967
FSS2_05	CV	ST	0.0878603	0.0773354	0.0674982	0.0583376	0.0502092	0.0431603	0.0369393	0.0313844	0.0266221	0.0228066	0.0199706	0.0180612	0.0169532	0.0164778	0.0164202	0.0165512	0.0166898	0.0167273	0.0166204	0.0163783	0.0160189	0.0155671	0.0150548	0.0145489	0.0140884	0.0137098	0.0134507	0.0133044	0.0132436	0.0132368	0.0132292	0.0131724	0.0130278	0.0127963	0.0125313	0.0122661	0.0120342	0.0118749	0.0117943	0.0117629	0.0117492	0.0117487	0.0117591	0.0117795	0.011804	0.011841	0.0118923
FSS2_06	CV	ST	0.0371616	0.0397991	0.0419548	0.0435136	0.0445924	0.0452754	0.0456215	0.0457219	0.0457634	0.0457975	0.0458519	0.0458325	0.0454038	0.0442252	0.0422811	0.0399693	0.0378127	0.036082	0.0347944	0.0339166	0.0333126	0.0327257	0.0319983	0.0310116	0.0297374	0.0282953	0.0268634	0.0256017	0.0246133	0.0238601	0.023281	0.0228291	0.0223988	0.0219014	0.0213996	0.0209654	0.0206471	0.0204997	0.0204402	0.0203013	0.0199504	0.0193677	0.0185715	0.0176545	0.0167045	0.0157682	0.0148512
FSS2_07	CV	ST	0.0448584	0.0477607	0.0504025	0.0528643	0.0550836	0.0570435	0.058924	0.060775	0.0625432	0.0640128	0.0648315	0.0648037	0.0640929	0.0630888	0.0620223	0.0609648	0.05986	0.0585461	0.0568437	0.0547221	0.0523075	0.0498006	0.0472935	0.0447448	0.0421483	0.0395792	0.0370264	0.0345026	0.0320683	0.0297666	0.0276422	0.025706	0.0239886	0.0225358	0.0213349	0.0203296	0.0195064	0.0188276	0.0182741	0.0178543	0.0175794	0.0174089	0.0172889	0.0171938	0.0171267	0.0171085	0.0171511
FSS2_08	CV	ST	0.00734528	0.00738984	0.0074536	0.0075106	0.00755324	0.00756889	0.00755506	0.00752385	0.00748917	0.00745968	0.00743195	0.0073916	0.00733194	0.00726277	0.00720366	0.00716417	0.00714693	0.00715113	0.00717555	0.00721171	0.00725219	0.00729583	0.0073382	0.00738294	0.00743049	0.00747467	0.00751361	0.0075623	0.00762901	0.00772215	0.00786243	0.0080551	0.00829084	0.00857011	0.00890433	0.00929662	0.00972433	0.0101271	0.0104441	0.0106523	0.0107677	0.0108304	0.0108532	0.0108106	0.0106754	0.0104716	0.0102858
FSS2_09	CV	ST	NaN	NaN	NaN	NaN	NaN	NaN	NaN	NaN	NaN	NaN	NaN	NaN	NaN	NaN	NaN	NaN	NaN	NaN	NaN	NaN	NaN	NaN	NaN	NaN	NaN	NaN	NaN	NaN	NaN	NaN	NaN	NaN	NaN	NaN	NaN	NaN	NaN	NaN	NaN	NaN	NaN	NaN	NaN	NaN	NaN	NaN	NaN
FSS2_10	CV	ST	0.0455467	0.0492961	0.052327	0.0545061	0.0556523	0.0557528	0.054942	0.0533203	0.0509919	0.0480761	0.044916	0.0419202	0.0393184	0.0372098	0.0356584	0.0346594	0.0340708	0.0337028	0.0334539	0.033192	0.0327708	0.0321577	0.0314247	0.0306488	0.0298841	0.0290665	0.0282108	0.0274061	0.0266751	0.0259699	0.0252257	0.0244432	0.023685	0.022971	0.0223035	0.0216433	0.0209302	0.0201172	0.0192705	0.0185177	0.0179308	0.0175225	0.0172628	0.0170976	0.0169792	0.0168638	0.0167588
FSS2_11	CV	ST	0.050333	0.0500569	0.0493804	0.0483817	0.0472425	0.0461414	0.0450742	0.0439173	0.0426607	0.041392	0.0401834	0.0391203	0.0383344	0.0378361	0.0375046	0.0371702	0.0367827	0.0363585	0.0359255	0.0355017	0.0350657	0.0345066	0.0337821	0.0329586	0.0320922	0.031209	0.0303557	0.0295688	0.0288368	0.0281023	0.0273818	0.0267354	0.0262161	0.0258419	0.0256138	0.0254768	0.0253835	0.025297	0.025145	0.0249188	0.0247006	0.0245597	0.0245245	0.0245864	0.0247155	0.0248977	0.0250899
FSS2_12	CV	ST	0.0892173	0.0879049	0.0852124	0.081899	0.0780533	0.0736849	0.068933	0.0642273	0.0600394	0.0565594	0.0537182	0.0514958	0.0499817	0.0489824	0.0482337	0.0474807	0.0464846	0.0450593	0.0429085	0.0402146	0.0373263	0.0345084	0.0319338	0.0296402	0.0275819	0.0256068	0.0237226	0.0221055	0.0208073	0.0198325	0.0191816	0.018836	0.0187145	0.0187119	0.0187254	0.0186764	0.0185415	0.0183241	0.0180321	0.0176825	0.0172958	0.0169313	0.0166507	0.0164982	0.0164787	0.0165554	0.0166682
FSS2_13	CV	ST	0.0431018	0.0430994	0.0437509	0.0446567	0.0455342	0.0461544	0.046356	0.0461095	0.0453894	0.044144	0.0425411	0.0408189	0.0391426	0.037474	0.0356061	0.0334177	0.0309738	0.028338	0.025516	0.0227056	0.020192	0.0181901	0.0167474	0.0158119	0.015309	0.0151132	0.015084	0.0151189	0.0151514	0.0151565	0.0151186	0.0150442	0.0149815	0.0149461	0.0149222	0.0149023	0.0149006	0.0149115	0.0149066	0.0148732	0.0148228	0.0147941	0.014801	0.0148294	0.0148532	0.0148581	0.0148848
FSS2_14	CV	ST	0.0748298	0.0790846	0.0836027	0.0882836	0.0925899	0.0957804	0.0971806	0.0966149	0.0941212	0.0898264	0.0840607	0.0774904	0.070758	0.0642717	0.0583136	0.0531356	0.0488328	0.0453937	0.0428239	0.0410432	0.0398177	0.0388421	0.0378371	0.0365694	0.0348948	0.0328928	0.0307347	0.0286703	0.0268379	0.0252862	0.0240446	0.0230821	0.0223489	0.0217896	0.0213456	0.0209575	0.0205601	0.0201199	0.0196731	0.0192549	0.0188676	0.0185185	0.0182236	0.0179874	0.0178272	0.0177846	0.0179131
FSS2_15	CV	ST	0.0596665	0.0616095	0.0639372	0.0663967	0.0689426	0.0715672	0.07425	0.0767893	0.0785942	0.0788892	0.0772465	0.0735508	0.0679683	0.0611273	0.0539202	0.0474591	0.0424779	0.0389881	0.0364687	0.0343871	0.0324483	0.0305616	0.0286933	0.0269281	0.0254724	0.024342	0.0233686	0.0224373	0.0215249	0.0206576	0.019911	0.0193249	0.0188608	0.0185022	0.0182119	0.0179789	0.0178126	0.0176805	0.0175429	0.0173864	0.0172443	0.017154	0.0171587	0.0172766	0.0175081	0.0178158	0.0181292
FSS2_16	CV	ST	0.0596856	0.0589547	0.0581654	0.0572705	0.0561107	0.0543232	0.0517639	0.0487198	0.0455342	0.0423135	0.0390571	0.0360017	0.0333433	0.0310978	0.0291279	0.0273104	0.0255683	0.0238723	0.022227	0.020636	0.0190527	0.017474	0.0159803	0.0146438	0.0135046	0.012618	0.012028	0.0117894	0.01193	0.012425	0.0131668	0.0140023	0.0148407	0.01572	0.0166541	0.0175657	0.0182726	0.0186004	0.0185051	0.0180671	0.0173305	0.0162504	0.0149574	0.0136656	0.0125464	0.0117034	0.0111909
FSS2_17	CV	ST	0.0682148	0.0634272	0.0582985	0.0531646	0.0483649	0.0440721	0.0403407	0.037011	0.0339145	0.0309863	0.0282147	0.0256443	0.0233762	0.0215145	0.0200008	0.0187797	0.0178958	0.0173634	0.0170954	0.0169193	0.0166868	0.016344	0.0158913	0.0153154	0.0145763	0.0137122	0.0128261	0.0119861	0.0111685	0.0103853	0.0096775	0.00910725	0.00871507	0.00850594	0.00844321	0.00848014	0.00859683	0.00877797	0.00897805	0.00911382	0.00909238	0.008906	0.0086116	0.00827602	0.00797423	0.00775362	0.00762675
FSS2_18	CV	ST	0.0448873	0.0481708	0.0508818	0.0526984	0.0534725	0.0531417	0.0517669	0.0495081	0.0465485	0.0431664	0.0397968	0.0369487	0.0348707	0.033444	0.0322477	0.0308595	0.0291017	0.027101	0.0250012	0.0229205	0.0209172	0.01907	0.0174482	0.0161011	0.0150572	0.0143111	0.013815	0.0135069	0.013334	0.0132584	0.0132722	0.0133629	0.0134645	0.013521	0.0135253	0.0134929	0.0134296	0.0133358	0.0132151	0.0130728	0.0129124	0.0127413	0.0126008	0.0125279	0.0125435	0.012689	0.0129798
FSS2_19	CV	ST	0.0787742	0.0745637	0.0699222	0.0650364	0.0600567	0.0553953	0.0515424	0.048687	0.0466563	0.0450181	0.0434505	0.0419028	0.0403321	0.0386947	0.0370328	0.035193	0.0328601	0.0300646	0.02724	0.0247544	0.0226946	0.021008	0.0196645	0.0186616	0.0179662	0.0175242	0.0172653	0.0170518	0.0167808	0.0164317	0.0160379	0.0156725	0.0153693	0.0151332	0.014977	0.0149082	0.01492	0.0149572	0.0149699	0.0149453	0.014896	0.0148467	0.014819	0.014821	0.0148341	0.0148579	0.0148912
FSS2_20	CV	ST	0.0641919	0.0632213	0.0618039	0.060087	0.0582267	0.0565853	0.0553804	0.0545732	0.053779	0.0526717	0.0511657	0.0494078	0.0475944	0.0458349	0.0441404	0.0424855	0.0407779	0.0390369	0.037304	0.0356547	0.0341561	0.0329114	0.0320133	0.0315417	0.0314853	0.0318005	0.0324724	0.0334921	0.0348223	0.0364474	0.0384178	0.0407391	0.0432391	0.0454928	0.0470377	0.047435	0.0467069	0.0451534	0.0430423	0.0406957	0.0382713	0.0358056	0.0332887	0.0308136	0.0284164	0.0259911	0.0235803
FSS2_21	CV	ST	0.0714985	0.0676375	0.0641924	0.0612561	0.0587753	0.0568489	0.0555991	0.0550274	0.0551251	0.0559844	0.0575717	0.0595973	0.0614124	0.0622767	0.0617039	0.0596194	0.056414	0.0526589	0.0488513	0.0452476	0.0417911	0.0383127	0.0347837	0.0314284	0.0285189	0.0263485	0.0250845	0.024734	0.0251007	0.0260106	0.0274288	0.0292473	0.0311301	0.0325996	0.0330994	0.0322084	0.0300366	0.027124	0.0240438	0.0212458	0.0189907	0.0173357	0.0162329	0.0155669	0.0152169	0.0150918	0.0151114
FSS2_22	CV	ST	NaN	NaN	NaN	NaN	NaN	NaN	NaN	NaN	NaN	NaN	NaN	NaN	NaN	NaN	NaN	NaN	NaN	NaN	NaN	NaN	NaN	NaN	NaN	NaN	NaN	NaN	NaN	NaN	NaN	NaN	NaN	NaN	NaN	NaN	NaN	NaN	NaN	NaN	NaN	NaN	NaN	NaN	NaN	NaN	NaN	NaN	NaN
FSS2_23	CV	ST	0.0590691	0.0588469	0.0595611	0.0609023	0.0624693	0.0640425	0.0654294	0.0663499	0.0663632	0.0651904	0.0629305	0.0596974	0.0557458	0.0515769	0.0476285	0.0440194	0.040705	0.0375612	0.0345841	0.0319058	0.0296497	0.0277683	0.0261347	0.0245589	0.0229187	0.021184	0.0194425	0.0177786	0.0162495	0.0149402	0.0139552	0.0133087	0.0129354	0.0127363	0.0126312	0.012583	0.0125999	0.0126824	0.0127984	0.0129417	0.0131255	0.0133372	0.0135393	0.0136882	0.0137523	0.0137471	0.0137222
FSS2_24	CV	ST	NaN	NaN	NaN	NaN	NaN	NaN	NaN	NaN	NaN	NaN	NaN	NaN	NaN	NaN	NaN	NaN	NaN	NaN	NaN	NaN	NaN	NaN	NaN	NaN	NaN	NaN	NaN	NaN	NaN	NaN	NaN	NaN	NaN	NaN	NaN	NaN	NaN	NaN	NaN	NaN	NaN	NaN	NaN	NaN	NaN	NaN	NaN
FSS2_25	CV	ST	0.0287312	0.0268718	0.0247801	0.0227042	0.0207981	0.0190895	0.0174764	0.0159117	0.0143325	0.0126843	0.0110689	0.00962554	0.00843206	0.00754917	0.00700151	0.00677536	0.00681827	0.00701088	0.00720565	0.00729527	0.00727773	0.00713096	0.0068299	0.00645372	0.00610022	0.0058241	0.00565328	0.00558188	0.00557003	0.00558673	0.00563738	0.00573919	0.00588427	0.00605618	0.00623363	0.00637962	0.00647484	0.00650588	0.00647798	0.00640625	0.00629542	0.00614741	0.00597839	0.00581269	0.0056608	0.00553583	0.0054412
FSS2_26	CV	ST	0.0498085	0.0471415	0.044216	0.0411396	0.0379515	0.0348711	0.0323416	0.0308193	0.0303048	0.0305311	0.0310834	0.031488	0.0313834	0.0307387	0.0296402	0.0281823	0.0263623	0.0242298	0.0219252	0.0195673	0.0173098	0.0152574	0.0134825	0.0120681	0.0110614	0.0104339	0.0101393	0.0100779	0.0101548	0.010309	0.0105345	0.0108726	0.0113851	0.012104	0.0130316	0.0140859	0.0150706	0.0156923	0.0158445	0.0156669	0.0153556	0.0149889	0.0146409	0.0143227	0.013905	0.0132221	0.0122359
FSS2_27	CV	ST	0.0819922	0.084569	0.0861441	0.0864009	0.0849561	0.0815798	0.0765678	0.0707224	0.0646064	0.0585615	0.0529206	0.0480276	0.0441066	0.0412921	0.0396355	0.0389611	0.0390049	0.0395228	0.0403693	0.0415515	0.0430624	0.0449105	0.0470182	0.0491642	0.0512903	0.0534884	0.0557698	0.0580375	0.0601558	0.0620443	0.0636253	0.0647085	0.0651148	0.0648996	0.0641503	0.0628807	0.0611005	0.0588414	0.0561991	0.0533475	0.0505614	0.0479527	0.0455388	0.0433011	0.0412571	0.0393997	0.0375001
FSS2_29	CV	ST	0.0343098	0.0302865	0.0262042	0.0222776	0.0186835	0.0155273	0.0129123	0.0108589	0.00933169	0.00828002	0.00761928	0.00724516	0.00705873	0.00696033	0.0068847	0.00681874	0.00677301	0.00675815	0.00676043	0.0067468	0.00670194	0.00661297	0.00647502	0.00631273	0.00616216	0.00603918	0.0059472	0.00589053	0.00585905	0.00582759	0.00577475	0.00569531	0.00561615	0.00555445	0.00551239	0.00548653	0.00546709	0.00546154	0.00550566	0.00564595	0.00594687	0.00646207	0.00721224	0.00817818	0.00930632	0.0104982	0.0116558
FSS2_01	CV	DT	0.0466656	0.0468556	0.046655	0.0461011	0.0453529	0.0444762	0.0434434	0.0421524	0.0405625	0.0387992	0.0370389	0.0353823	0.033864	0.0324546	0.0310725	0.0297141	0.0284238	0.027255	0.0262129	0.0252875	0.0244051	0.0235173	0.0226286	0.0217921	0.021066	0.0204542	0.0199508	0.0195663	0.0193024	0.0191577	0.019119	0.0191285	0.0191329	0.0191252	0.0191218	0.0191291	0.0191514	0.0191814	0.0192332	0.0193136	0.0193975	0.0194402	0.0194387	0.0194184	0.0194227	0.0194741	0.0195708
FSS2_05	CV	DT	0.0913321	0.0860096	0.0802537	0.0740874	0.0671831	0.0595736	0.0518874	0.0446294	0.038131	0.0325606	0.0279483	0.0243412	0.0216985	0.0199281	0.0188772	0.0183473	0.0180996	0.0179942	0.0180009	0.0180866	0.0182015	0.0182997	0.0183671	0.0183747	0.0182571	0.0180068	0.0176577	0.0172506	0.0167853	0.0162439	0.0156287	0.0150108	0.0144635	0.0140263	0.0137063	0.0134986	0.0133955	0.0133854	0.01347	0.0136778	0.0140372	0.0145387	0.0151129	0.0156993	0.0162219	0.0166009	0.0167962
FSS2_06	CV	DT	0.0350326	0.0368107	0.0385935	0.0404801	0.0424327	0.0442279	0.0456767	0.0466195	0.0467982	0.0461464	0.0447453	0.0425959	0.0398979	0.0372764	0.035237	0.0339176	0.0331331	0.0324271	0.0313448	0.029972	0.0285427	0.0271542	0.0258816	0.0248594	0.0241084	0.0236237	0.0234595	0.0236573	0.0242007	0.025049	0.0261804	0.0274689	0.0286151	0.0291458	0.0288818	0.028047	0.026876	0.0254384	0.0238823	0.0224343	0.0212852	0.0204974	0.0200596	0.0198893	0.0199365	0.0202181	0.0208409
FSS2_07	CV	DT	0.0395916	0.0426097	0.0455323	0.0483019	0.0507677	0.0527738	0.054296	0.0554543	0.0564501	0.0574341	0.0584368	0.0593519	0.059883	0.0597545	0.0589414	0.0575797	0.0560364	0.0546831	0.0536644	0.0527936	0.0515784	0.0495631	0.0468314	0.043813	0.0409809	0.0385505	0.0365383	0.034795	0.0331498	0.031545	0.0300384	0.0285342	0.0268313	0.0248806	0.0229044	0.0211118	0.0196498	0.0185752	0.0178251	0.0173052	0.0169658	0.0167581	0.016615	0.0165079	0.0164512	0.0164461	0.0164423
FSS2_08	CV	DT	0.00772872	0.00767936	0.00769296	0.00772854	0.00775629	0.00775891	0.00773275	0.00769289	0.00765249	0.00761879	0.0075891	0.00755362	0.00752008	0.00748849	0.00744674	0.00738906	0.00731211	0.00721872	0.0071303	0.00707712	0.0070684	0.0070911	0.00712526	0.00716184	0.00720208	0.00724305	0.00728892	0.00734414	0.00740678	0.00748054	0.00757512	0.0076976	0.00785435	0.00804727	0.00826664	0.00849392	0.00870823	0.00890863	0.00910582	0.0093154	0.00955065	0.00981625	0.0100987	0.0104107	0.0107838	0.0112223	0.0117259
FSS2_09	CV	DT	NaN	NaN	NaN	NaN	NaN	NaN	NaN	NaN	NaN	NaN	NaN	NaN	NaN	NaN	NaN	NaN	NaN	NaN	NaN	NaN	NaN	NaN	NaN	NaN	NaN	NaN	NaN	NaN	NaN	NaN	NaN	NaN	NaN	NaN	NaN	NaN	NaN	NaN	NaN	NaN	NaN	NaN	NaN	NaN	NaN	NaN	NaN
FSS2_10	CV	DT	0.0269788	0.0289589	0.0312702	0.0338412	0.0364842	0.0389634	0.0411025	0.0428457	0.0441752	0.04503	0.045408	0.0453024	0.0447326	0.0437816	0.0425786	0.0412845	0.0400354	0.0388864	0.0378011	0.0367267	0.0356968	0.0346436	0.0334629	0.0321196	0.0305747	0.0289183	0.027268	0.0257138	0.0243804	0.023339	0.0226129	0.022166	0.0218892	0.0216861	0.0214686	0.0211972	0.0208372	0.0204457	0.0200794	0.0197156	0.0193397	0.0190047	0.0187474	0.0185731	0.0184442	0.0183537	0.0182572
FSS2_11	CV	DT	0.049121	0.0521968	0.0548784	0.0573521	0.0595091	0.0611316	0.0619006	0.0616208	0.0604233	0.0587441	0.0570613	0.0557408	0.054898	0.0545167	0.0546199	0.055215	0.0561861	0.0572811	0.0581353	0.058489	0.0581075	0.0568259	0.0546312	0.0517206	0.0483436	0.0447704	0.0412602	0.0380682	0.0353707	0.0332681	0.0316948	0.0304915	0.0295056	0.0287035	0.0280969	0.0276919	0.0274329	0.0272518	0.0270995	0.026958	0.0267729	0.0265152	0.0261971	0.025866	0.0255762	0.025404	0.0253764
FSS2_12	CV	DT	0.0844367	0.0804735	0.0763456	0.0722736	0.068252	0.0642767	0.0604138	0.0568497	0.0535311	0.0502465	0.0469992	0.0439735	0.0415276	0.0398463	0.0388222	0.0383232	0.0382107	0.0381784	0.0378131	0.0368326	0.0352514	0.0329285	0.0300514	0.0270016	0.0241365	0.021774	0.0199993	0.0187138	0.0178343	0.0173031	0.0170447	0.0169835	0.0170368	0.0171159	0.017145	0.0170976	0.0169473	0.016715	0.0164651	0.0162578	0.0161349	0.0160898	0.0161117	0.0161752	0.0162171	0.016196	0.0161074
FSS2_13	CV	DT	0.0499597	0.0484266	0.0464552	0.044644	0.0430491	0.0415333	0.0399171	0.0382526	0.0368599	0.0359524	0.0355792	0.03566	0.0357604	0.0354359	0.0346203	0.0334015	0.0319594	0.030547	0.029082	0.0273833	0.0255039	0.0235945	0.0217833	0.0201535	0.0187817	0.0176975	0.0168531	0.0161976	0.0157233	0.0154066	0.0151845	0.0150394	0.0149649	0.0149469	0.0149502	0.0149351	0.0148987	0.0148816	0.0149008	0.014967	0.0150797	0.0151854	0.0152381	0.0152493	0.0152453	0.0152338	0.0152224
FSS2_14	CV	DT	0.0647296	0.0665794	0.0684616	0.07059	0.0730751	0.075903	0.0787258	0.081143	0.0827475	0.0832447	0.0825555	0.0808708	0.07848	0.0755413	0.072327	0.0692037	0.066244	0.0633345	0.0603217	0.057167	0.0539615	0.0508192	0.0478347	0.0449726	0.0421254	0.0392534	0.0364103	0.0335591	0.0306715	0.0277936	0.0250909	0.0227221	0.0208205	0.0194309	0.0185321	0.0180447	0.0178326	0.0177711	0.0177815	0.0178042	0.0178239	0.0177944	0.0176731	0.0174698	0.017219	0.0169447	0.0166702
FSS2_15	CV	DT	0.0473651	0.0508313	0.0539484	0.0563177	0.0578843	0.0589428	0.0597314	0.0602163	0.0602258	0.0597788	0.0589924	0.057931	0.0564877	0.0545329	0.0523736	0.0502096	0.0478401	0.0450298	0.0417261	0.0380362	0.034348	0.0310152	0.0281961	0.025962	0.0242882	0.0230677	0.0221902	0.0215733	0.0211087	0.0206837	0.020274	0.0198071	0.0191982	0.0184371	0.0176619	0.0170151	0.016587	0.0164018	0.0164283	0.0165996	0.0168518	0.0171117	0.0173431	0.0175404	0.0176938	0.0177917	0.0178166
FSS2_16	CV	DT	0.075277	0.0742661	0.072577	0.0700857	0.0668555	0.0629987	0.0587259	0.0542964	0.0498179	0.0453157	0.0408858	0.0366557	0.0327714	0.0292695	0.0261353	0.0233804	0.0209859	0.0189272	0.0171924	0.0157586	0.0146339	0.0138513	0.0134004	0.0132857	0.013507	0.0140297	0.0147836	0.0156244	0.0163977	0.0170273	0.0175085	0.0178517	0.0181237	0.0183821	0.0187089	0.0191179	0.0195457	0.0198248	0.019861	0.0196419	0.0191161	0.0183197	0.0173771	0.0163905	0.0153928	0.0144463	0.0136476
FSS2_17	CV	DT	0.0514569	0.0532887	0.0545436	0.0550863	0.0548607	0.0539903	0.0526537	0.0508737	0.0484918	0.0453828	0.041668	0.0376626	0.0337931	0.0305202	0.0280767	0.0263893	0.0251423	0.0241102	0.0232281	0.0223909	0.0215147	0.0206326	0.0197635	0.018892	0.0180275	0.0171978	0.0164198	0.0156769	0.0150143	0.0144442	0.0139417	0.0134792	0.0129972	0.0123974	0.0116509	0.0108337	0.0100433	0.00937231	0.00888084	0.00857353	0.0084343	0.00844487	0.00855398	0.00869744	0.00879216	0.0087795	0.00863343
FSS2_18	CV	DT	0.012427	0.0124259	0.012811	0.0137058	0.0151878	0.0171498	0.0192895	0.0212335	0.0228574	0.0243267	0.0258884	0.027794	0.0303619	0.0335272	0.0367846	0.039586	0.0415442	0.0424972	0.0424737	0.0417435	0.0411988	0.0410701	0.0409666	0.0401758	0.0380713	0.0352721	0.0325681	0.0300254	0.0276853	0.02602	0.0252656	0.0251063	0.0248408	0.0239225	0.0223124	0.020295	0.0182794	0.0165897	0.0153311	0.0145295	0.0141316	0.0139624	0.013937	0.0138998	0.0138457	0.0139159	0.0141114
FSS2_19	CV	DT	0.0821796	0.0806117	0.0791895	0.0777599	0.0761496	0.0744127	0.0725808	0.0705444	0.0680141	0.0646952	0.0605907	0.056102	0.0516467	0.0475682	0.0440912	0.0413859	0.0394902	0.0382923	0.0376726	0.0373328	0.0368337	0.0358148	0.0341764	0.0319959	0.0294588	0.0268822	0.0245652	0.0225867	0.0208473	0.0193044	0.0179805	0.016872	0.0159914	0.0153735	0.014991	0.0147891	0.0147178	0.014724	0.0147368	0.0147195	0.0146782	0.0146573	0.0146977	0.014812	0.0149949	0.0152514	0.0155619
FSS2_20	CV	DT	0.0648163	0.0676616	0.0693318	0.0692667	0.0675399	0.0645267	0.0605963	0.0562113	0.0518426	0.0477808	0.0440881	0.0406022	0.0371377	0.0337646	0.0308567	0.028652	0.0271812	0.0263432	0.0259475	0.0259546	0.0263482	0.0269899	0.0277598	0.0285959	0.0295442	0.0306665	0.0321737	0.0341949	0.0366579	0.0394533	0.0423569	0.0449927	0.0470359	0.0480948	0.0478709	0.0466534	0.0450163	0.0433897	0.042035	0.0409853	0.0401614	0.0393579	0.0383343	0.0369415	0.0352829	0.0334193	0.0314131
FSS2_21	CV	DT	0.0928389	0.0907998	0.0864365	0.080337	0.0733328	0.0662346	0.0596484	0.0541847	0.0503947	0.0485581	0.0484356	0.0495017	0.0511737	0.0530513	0.0549115	0.0566841	0.0582156	0.0590914	0.0588492	0.0572261	0.05427	0.0503131	0.045967	0.0417027	0.0377585	0.034241	0.0312781	0.0289929	0.0274491	0.0267146	0.0267273	0.0272545	0.0279024	0.0285888	0.0294838	0.0305422	0.0315653	0.0323067	0.0325276	0.032038	0.030719	0.0287876	0.0266067	0.024371	0.0222176	0.0202819	0.018629
FSS2_22	CV	DT	NaN	NaN	NaN	NaN	NaN	NaN	NaN	NaN	NaN	NaN	NaN	NaN	NaN	NaN	NaN	NaN	NaN	NaN	NaN	NaN	NaN	NaN	NaN	NaN	NaN	NaN	NaN	NaN	NaN	NaN	NaN	NaN	NaN	NaN	NaN	NaN	NaN	NaN	NaN	NaN	NaN	NaN	NaN	NaN	NaN	NaN	NaN
FSS2_23	CV	DT	0.0410845	0.040929	0.0410171	0.0413736	0.0420758	0.0433197	0.0451461	0.0473247	0.0493096	0.050618	0.0510428	0.0506429	0.0496975	0.0484271	0.0471286	0.0459114	0.0445256	0.0429303	0.0414604	0.0402235	0.0391339	0.0379939	0.0365563	0.0348968	0.0333107	0.0320083	0.0310095	0.0302233	0.0295812	0.0290802	0.0286764	0.0282523	0.0277307	0.0271278	0.0264067	0.0254563	0.0242814	0.023	0.021707	0.0204867	0.0194041	0.0184273	0.0174616	0.0165118	0.0156715	0.015017	0.0145699
FSS2_24	CV	DT	NaN	NaN	NaN	NaN	NaN	NaN	NaN	NaN	NaN	NaN	NaN	NaN	NaN	NaN	NaN	NaN	NaN	NaN	NaN	NaN	NaN	NaN	NaN	NaN	NaN	NaN	NaN	NaN	NaN	NaN	NaN	NaN	NaN	NaN	NaN	NaN	NaN	NaN	NaN	NaN	NaN	NaN	NaN	NaN	NaN	NaN	NaN
FSS2_25	CV	DT	0.034701	0.0348493	0.0344419	0.0334861	0.0319205	0.0296908	0.0268919	0.0238315	0.0207617	0.0180299	0.0159101	0.0144561	0.0137027	0.013572	0.0139525	0.0146471	0.0153652	0.0159981	0.0164465	0.0164124	0.0159087	0.0151858	0.0143599	0.0134985	0.0127667	0.0122797	0.0119611	0.0116317	0.0111562	0.0104679	0.00959669	0.00866809	0.00779838	0.00708484	0.00654088	0.00609534	0.00574355	0.00551464	0.00542283	0.00544667	0.00552862	0.00560294	0.00562303	0.00560972	0.00559353	0.0055868	0.00559276
FSS2_26	CV	DT	0.0468327	0.045681	0.0443504	0.0426996	0.0406682	0.0384302	0.0363198	0.0345406	0.0330795	0.0318429	0.0307165	0.0295521	0.0282483	0.0268228	0.0253223	0.0237974	0.0222706	0.0208155	0.0195242	0.0184666	0.0176822	0.0171488	0.0167911	0.0164154	0.0158518	0.0150701	0.0141371	0.0131472	0.012205	0.011382	0.0107365	0.0102937	0.0100716	0.0100914	0.0103844	0.0109656	0.0118034	0.0128088	0.0138045	0.0145118	0.0146985	0.0143439	0.0136322	0.0128526	0.0122512	0.0119309	0.0118903
FSS2_27	CV	DT	0.078543	0.0801512	0.0809707	0.0808806	0.0797261	0.0774615	0.0741344	0.0699479	0.0653067	0.0606385	0.0561098	0.0518208	0.0480032	0.0448798	0.0426617	0.0414214	0.0411457	0.0416862	0.0427823	0.04417	0.0456994	0.0473114	0.0490648	0.0509856	0.0530027	0.0548749	0.0563367	0.057282	0.0578156	0.0581533	0.0584969	0.0587577	0.0586823	0.0580389	0.0568254	0.0551616	0.0532571	0.0513007	0.0495155	0.0481193	0.0470291	0.046014	0.0449441	0.0436917	0.0420483	0.0399056	0.0373541
FSS2_29	CV	DT	0.0317153	0.0300804	0.0282944	0.0264121	0.0244769	0.0225372	0.0206359	0.018755	0.0169826	0.015376	0.0139327	0.0126647	0.011558	0.0105772	0.00970253	0.00895038	0.00834422	0.00788918	0.00755563	0.00727732	0.00700361	0.00671622	0.00642707	0.00615572	0.0059123	0.00569824	0.00551923	0.00536866	0.00525195	0.00516985	0.00512118	0.00510339	0.00511476	0.00514456	0.00517047	0.00517984	0.00517664	0.00517519	0.00520161	0.00529576	0.00551484	0.00592369	0.00657799	0.00753441	0.00881778	0.0104108	0.0122785
FSS2_01	ML	ST	0.0452806	0.0444272	0.0429891	0.0410114	0.0387258	0.0364285	0.0343259	0.032532	0.0311208	0.0300537	0.0292066	0.0284784	0.0278317	0.0272573	0.0267233	0.0261694	0.0255524	0.0248525	0.0240547	0.0231583	0.022225	0.0213217	0.0204653	0.0196787	0.018995	0.0184335	0.0179897	0.0176607	0.0174517	0.0173569	0.0173475	0.0173834	0.0174399	0.017516	0.0175808	0.017596	0.0175524	0.0174841	0.0174494	0.0175049	0.0176653	0.0178999	0.0181474	0.0183457	0.0184546	0.0184675	0.018418
FSS2_05	ML	ST	0.0904971	0.0808066	0.0707905	0.0610209	0.0519659	0.0439128	0.0371202	0.0317158	0.0276504	0.0247284	0.0227119	0.0213715	0.0205301	0.0201582	0.0202008	0.0204885	0.0208753	0.0213809	0.0220616	0.0229043	0.0237795	0.0245273	0.0249977	0.0250352	0.0245507	0.0236936	0.0226598	0.0216575	0.0208033	0.0201437	0.0196831	0.0193514	0.0191026	0.0189371	0.018829	0.0187242	0.0185929	0.0184741	0.0183993	0.0183827	0.0184129	0.0184785	0.0185489	0.0185731	0.0185224	0.0184205	0.0182951
FSS2_06	ML	ST	0.0316375	0.0366754	0.0418893	0.0469393	0.0513847	0.0548313	0.0570686	0.0580561	0.0578647	0.0566379	0.0542939	0.0509707	0.0469242	0.0424965	0.0379863	0.0337186	0.0300316	0.0271656	0.0252112	0.024117	0.0236852	0.0236496	0.0239124	0.0244166	0.0251132	0.0258809	0.0266041	0.0272075	0.0276529	0.0278721	0.027796	0.0273577	0.02652	0.0252784	0.0237509	0.0221718	0.0207246	0.0195456	0.0186375	0.0179599	0.0174412	0.0169737	0.0165134	0.0160692	0.0156037	0.0151256	0.0146411
FSS2_07	ML	ST	0.0424041	0.0457989	0.0494433	0.0532317	0.0569832	0.0604931	0.0635837	0.0662009	0.0683709	0.070236	0.0719089	0.0733811	0.0745198	0.07518	0.0754754	0.0758547	0.0764231	0.0768387	0.0765042	0.0750111	0.0723684	0.0690133	0.0656874	0.0626564	0.0595745	0.0561149	0.0523028	0.0484004	0.0446849	0.0412636	0.0380362	0.0349889	0.0322477	0.0298102	0.0275883	0.0255732	0.0237883	0.0222611	0.0210267	0.0200916	0.0194141	0.0189287	0.0185645	0.0182931	0.0180776	0.0178905	0.0177306
FSS2_08	ML	ST	0.00800283	0.00803961	0.00804929	0.00803379	0.00799513	0.00793324	0.00785563	0.00776833	0.00768483	0.00761972	0.0075719	0.00753476	0.00750054	0.00746277	0.00742614	0.00740419	0.00740409	0.0074225	0.00745278	0.00749084	0.00753101	0.00757461	0.00761532	0.00765485	0.0077075	0.00777873	0.00786973	0.00800549	0.00821515	0.00851511	0.00891823	0.00942336	0.0100139	0.0106616	0.0113506	0.0120631	0.0127644	0.0134137	0.0139674	0.0144071	0.0147429	0.0150016	0.015174	0.0152485	0.0152138	0.0150817	0.0149302
FSS2_09	ML	ST	0.0274315	0.0302738	0.0336441	0.037279	0.0410614	0.0448705	0.0485157	0.0519895	0.0553457	0.0585828	0.0616621	0.0644598	0.0669533	0.0690737	0.0709707	0.0728993	0.0750596	0.0775273	0.0805772	0.0844673	0.0888612	0.0929444	0.0959344	0.0973166	0.0965256	0.093436	0.0886856	0.0827849	0.0760494	0.068925	0.0617616	0.0548768	0.0484919	0.042531	0.0369041	0.0317463	0.027151	0.0231546	0.0198419	0.0172767	0.0154288	0.0142126	0.0135071	0.0131635	0.0130377	0.0130487	0.0131532
FSS2_10	ML	ST	0.0508814	0.0561042	0.0603368	0.0635444	0.0655173	0.0661305	0.0654071	0.0634499	0.0604442	0.0566544	0.0525302	0.0485841	0.0452416	0.0427796	0.0413727	0.0410191	0.0415023	0.0425086	0.0436346	0.0445364	0.0449816	0.0449562	0.0444941	0.0436352	0.0423987	0.0407352	0.0386881	0.03647	0.0342723	0.0322032	0.0302659	0.0285031	0.0270082	0.025826	0.0249312	0.024241	0.023705	0.0232921	0.0229719	0.022738	0.0226063	0.0225577	0.0225432	0.0225342	0.0225253	0.0225118	0.0224899
FSS2_11	ML	ST	0.0456668	0.0457403	0.0455549	0.0450914	0.0443348	0.0433941	0.0424294	0.0415089	0.0406542	0.0398458	0.0391376	0.0385954	0.0381777	0.037826	0.0374482	0.0369958	0.0364376	0.0357443	0.0348867	0.0338733	0.0327874	0.0317374	0.0308076	0.0300172	0.0293752	0.028897	0.0285636	0.0283181	0.028119	0.0279527	0.027831	0.0277643	0.0277404	0.0277475	0.0277755	0.0277999	0.0278044	0.0278076	0.0278079	0.0277749	0.0276807	0.0275346	0.0273551	0.0271389	0.0268722	0.0265677	0.026239
FSS2_12	ML	ST	0.104775	0.094382	0.083878	0.0745639	0.0669388	0.0610472	0.0567719	0.0539167	0.0523725	0.0521931	0.0531071	0.0544068	0.0554963	0.0559066	0.0551882	0.0532661	0.0504478	0.0471254	0.0434378	0.0395788	0.035783	0.0321701	0.0288536	0.0261585	0.0242269	0.023059	0.0225406	0.0225953	0.0230769	0.0236217	0.0238216	0.0235096	0.0226372	0.0213508	0.0197965	0.0181862	0.0167348	0.0155336	0.0145655	0.0137921	0.0131991	0.0127735	0.012508	0.0123769	0.0123455	0.012373	0.0124106
FSS2_13	ML	ST	0.0495558	0.046944	0.0443868	0.0423575	0.0411334	0.04067	0.0407385	0.0411083	0.0415908	0.0420568	0.0424878	0.0427761	0.0427057	0.0422406	0.0414981	0.0405046	0.0393064	0.0379593	0.0364851	0.0348657	0.0331154	0.0311924	0.0291627	0.0272611	0.0256581	0.0244297	0.0235388	0.0229185	0.0224609	0.0220713	0.0216507	0.0212011	0.020798	0.020501	0.0203297	0.0202614	0.0202338	0.0201954	0.0201437	0.0200674	0.01996	0.0198797	0.0198584	0.0198766	0.0198612	0.0197676	0.0196543
FSS2_14	ML	ST	0.0759612	0.0818516	0.0876019	0.0933597	0.0986786	0.102965	0.105926	0.108045	0.110624	0.114996	0.121713	0.130323	0.139939	0.149572	0.158849	0.167728	0.176504	0.184772	0.191334	0.194676	0.19345	0.186579	0.174813	0.160364	0.145335	0.131047	0.117911	0.105808	0.0945043	0.0840795	0.0745533	0.0662225	0.0592407	0.0537679	0.0498413	0.047285	0.0455575	0.0441341	0.0426196	0.0408366	0.0387924	0.0367244	0.0348522	0.0332652	0.0320186	0.0312021	0.0308104
FSS2_15	ML	ST	0.0415612	0.0416201	0.0417991	0.0422026	0.0427188	0.0431496	0.0433288	0.0430365	0.0421976	0.0410144	0.0397667	0.0385094	0.0371297	0.0354681	0.0333372	0.0308509	0.0282528	0.0256821	0.0231948	0.02086	0.0188183	0.0171164	0.0157371	0.0146466	0.0138135	0.0132103	0.0127988	0.012537	0.0123865	0.0123173	0.0122967	0.0122812	0.0122414	0.0121611	0.0120579	0.0119596	0.0118716	0.0118077	0.0117955	0.0118541	0.0120046	0.0122413	0.0125071	0.0127458	0.012957	0.0131426	0.0132889
FSS2_16	ML	ST	NaN	NaN	NaN	NaN	NaN	NaN	NaN	NaN	NaN	NaN	NaN	NaN	NaN	NaN	NaN	NaN	NaN	NaN	NaN	NaN	NaN	NaN	NaN	NaN	NaN	NaN	NaN	NaN	NaN	NaN	NaN	NaN	NaN	NaN	NaN	NaN	NaN	NaN	NaN	NaN	NaN	NaN	NaN	NaN	NaN	NaN	NaN
FSS2_17	ML	ST	0.0658744	0.0614308	0.0563613	0.0511888	0.0462607	0.0417125	0.0375191	0.033583	0.0296437	0.0256188	0.0217294	0.0183175	0.0156176	0.0137038	0.0125542	0.0121165	0.0122896	0.0129418	0.0139771	0.0152339	0.0164893	0.0175361	0.0182476	0.0185645	0.0184755	0.0180832	0.0175447	0.0170361	0.0166065	0.016223	0.0158276	0.0153318	0.0147579	0.0142312	0.0137671	0.0133052	0.0127841	0.0122046	0.0116257	0.0110775	0.0105463	0.0100325	0.00954452	0.00909964	0.00871933	0.00838577	0.00806213
FSS2_18	ML	ST	0.0415602	0.0470041	0.0519073	0.0554322	0.0569031	0.0561992	0.054089	0.0516043	0.0494859	0.0479872	0.0470047	0.0463948	0.0459297	0.0451231	0.0436633	0.0416633	0.03956	0.037607	0.0355913	0.0331894	0.0303202	0.027194	0.0242396	0.0217232	0.0196796	0.0181136	0.0169249	0.0159638	0.0151765	0.0145961	0.0142638	0.0142243	0.0144657	0.0148894	0.0153623	0.0157847	0.0161119	0.0163149	0.0163921	0.0163951	0.016383	0.016356	0.0163419	0.0163259	0.0162835	0.0162042	0.016077
FSS2_19	ML	ST	0.0654238	0.0619201	0.0576958	0.0530872	0.048659	0.0449204	0.0420495	0.0398569	0.037851	0.0357484	0.0335985	0.0315019	0.0295673	0.0278519	0.0263313	0.0248892	0.0235365	0.0223899	0.0214867	0.0207699	0.0201029	0.0193714	0.0186486	0.0180681	0.0176995	0.017486	0.0173304	0.017243	0.0172665	0.0173293	0.017305	0.0171318	0.0167614	0.016209	0.0155636	0.0149276	0.0143733	0.0139513	0.0136755	0.0135114	0.0134251	0.0134116	0.0134711	0.013587	0.0137218	0.0138519	0.013961
FSS2_20	ML	ST	0.0734058	0.0741238	0.0742819	0.0738185	0.0726257	0.070582	0.0677265	0.0644381	0.0609569	0.0573444	0.0538187	0.050624	0.0480402	0.0462776	0.0454193	0.0454405	0.0460919	0.0471522	0.0485345	0.0501567	0.0519459	0.0537239	0.0553695	0.0568375	0.0580068	0.0588744	0.0596556	0.0603816	0.0610273	0.0617318	0.0624816	0.063159	0.063622	0.0637569	0.0635459	0.062657	0.0608902	0.0583893	0.0552884	0.0517249	0.0477674	0.0434475	0.0390392	0.0349429	0.0314162	0.0285165	0.0260699
FSS2_21	ML	ST	0.113817	0.100003	0.0876372	0.0767199	0.0674768	0.0599579	0.0542931	0.0507176	0.0492357	0.0496078	0.0515009	0.054649	0.0584734	0.0619228	0.0640587	0.0643135	0.0625867	0.059293	0.0551597	0.0508388	0.0467064	0.0429483	0.0394815	0.0361204	0.0328997	0.0299484	0.0273543	0.025183	0.0234154	0.0219884	0.0208661	0.0200593	0.0195444	0.0192909	0.0193081	0.0195808	0.0200258	0.0205263	0.0210432	0.021542	0.0219235	0.0221388	0.0222024	0.0221547	0.0220231	0.0218329	0.0216529
FSS2_22	ML	ST	NaN	NaN	NaN	NaN	NaN	NaN	NaN	NaN	NaN	NaN	NaN	NaN	NaN	NaN	NaN	NaN	NaN	NaN	NaN	NaN	NaN	NaN	NaN	NaN	NaN	NaN	NaN	NaN	NaN	NaN	NaN	NaN	NaN	NaN	NaN	NaN	NaN	NaN	NaN	NaN	NaN	NaN	NaN	NaN	NaN	NaN	NaN
FSS2_23	ML	ST	0.0335715	0.0331491	0.0331603	0.0335637	0.0344181	0.0356615	0.0371437	0.0387056	0.0402816	0.041829	0.0431762	0.0440996	0.0443187	0.0436235	0.042103	0.0400255	0.0375092	0.0346408	0.0316431	0.0286707	0.0258628	0.0233866	0.0213702	0.0198339	0.0186551	0.0177104	0.0168512	0.0159693	0.015032	0.0141004	0.0132184	0.0123653	0.0115276	0.0107029	0.00993596	0.00928968	0.00880896	0.0084968	0.00832091	0.008235	0.00819279	0.00817584	0.00818267	0.00821345	0.00827086	0.0083543	0.00845517
FSS2_24	ML	ST	0.0614485	0.0620216	0.063058	0.0636326	0.0628334	0.0603589	0.0563945	0.0514623	0.0463079	0.0417409	0.0382656	0.0358321	0.0341216	0.0327788	0.0313818	0.0297085	0.0278668	0.0260726	0.0245234	0.0233672	0.0225426	0.0219393	0.0214944	0.0212852	0.0214009	0.0217972	0.0223374	0.0228991	0.0234012	0.0237226	0.0237688	0.023484	0.0230564	0.0228069	0.0229924	0.0236041	0.0244322	0.0252848	0.0260414	0.0265892	0.0268374	0.0268129	0.0265914	0.0262833	0.0259909	0.0256336	0.0250582
FSS2_25	ML	ST	0.0500843	0.0498257	0.0485785	0.0468024	0.0449254	0.0432504	0.0417359	0.0402211	0.038429	0.0361969	0.0336844	0.0313277	0.02933	0.027598	0.0261997	0.0252334	0.0246678	0.0243383	0.0242066	0.024205	0.0242673	0.0244156	0.0245474	0.024355	0.0235127	0.022117	0.0205051	0.018891	0.0173429	0.0158774	0.0143398	0.0127575	0.0112357	0.00986875	0.00866638	0.00768357	0.00697563	0.00652044	0.00628687	0.00622973	0.00628967	0.00635726	0.00634004	0.00627639	0.00621593	0.00616315	0.00610986
FSS2_26	ML	ST	0.0346471	0.0393236	0.0445749	0.0501621	0.0555938	0.0602053	0.0634647	0.065232	0.0656863	0.0650076	0.0633061	0.0609985	0.0585828	0.0562801	0.0540945	0.0520739	0.0503733	0.0491601	0.0483826	0.0476516	0.0466999	0.0455837	0.0443374	0.042899	0.0412096	0.0390554	0.0361072	0.0324106	0.0283394	0.0243027	0.0206075	0.0175268	0.0151909	0.0135238	0.0123888	0.0116366	0.0111009	0.0107118	0.010493	0.0104443	0.0105407	0.0107463	0.0110061	0.011269	0.0115048	0.0116676	0.0116961
FSS2_27	ML	ST	0.121302	0.120164	0.116104	0.109718	0.101858	0.0932624	0.0850098	0.0784189	0.0742126	0.0721538	0.0716737	0.0726071	0.0746679	0.0773339	0.0801579	0.0826919	0.0846969	0.0859656	0.0860096	0.0847973	0.0826775	0.0799104	0.0769316	0.0740845	0.0715352	0.069541	0.0684834	0.068495	0.0692835	0.0703656	0.0714115	0.0723658	0.0731071	0.0734112	0.0731258	0.0722353	0.0707474	0.0684659	0.0652961	0.0613614	0.05699	0.052509	0.0480921	0.043798	0.0397481	0.0360631	0.032787
FSS2_29	ML	ST	0.0423818	0.040973	0.0386323	0.0355301	0.0319902	0.0284014	0.0249756	0.0218138	0.019026	0.0166656	0.014765	0.0133158	0.0122466	0.0114679	0.0108793	0.0104262	0.0101053	0.00987911	0.00968923	0.0094957	0.0092853	0.00904571	0.00878363	0.00851135	0.00822741	0.00795973	0.00772724	0.00752927	0.00735	0.007185	0.00704654	0.00694073	0.00685429	0.00677715	0.00671987	0.00669483	0.00671716	0.00680348	0.00697672	0.00726087	0.00767563	0.00824413	0.00898856	0.00987577	0.0108248	0.0117736	0.0126581
FSS2_01	ML	DT	0.0520817	0.0521889	0.051434	0.0500105	0.0482631	0.0464612	0.0446966	0.0429598	0.0412463	0.0395407	0.0379293	0.0364741	0.0350732	0.0337158	0.0325299	0.0316183	0.0310286	0.0307314	0.030613	0.0304835	0.030152	0.0295153	0.0285071	0.0271597	0.0255562	0.0237986	0.0220142	0.0203935	0.0190735	0.0181054	0.0174403	0.0169944	0.0167211	0.0166057	0.0166229	0.0167324	0.0169148	0.0171446	0.0173601	0.0175132	0.0176089	0.0176714	0.0177195	0.0177901	0.0179323	0.0181572	0.0183818
FSS2_05	ML	DT	0.101298	0.0931246	0.0844259	0.0755288	0.0669129	0.0590064	0.0520826	0.0462764	0.0417173	0.0384362	0.0363013	0.0350358	0.0343159	0.0338408	0.0334652	0.0332754	0.0333873	0.033884	0.0346808	0.0355709	0.0363326	0.0368716	0.0371588	0.0371094	0.0367184	0.0360186	0.0350178	0.0337577	0.0323192	0.0307605	0.0291326	0.0276103	0.0263768	0.0255011	0.0249337	0.0245784	0.0243448	0.0241472	0.0239643	0.023827	0.0238065	0.0239051	0.0240637	0.0242237	0.024348	0.0244189	0.0244503
FSS2_06	ML	DT	0.0313302	0.0353101	0.0392605	0.0429238	0.0459779	0.0480429	0.0490255	0.0490752	0.0482306	0.0465277	0.0441375	0.0414005	0.0387386	0.0363851	0.0343715	0.0326925	0.0312827	0.0300671	0.0290526	0.0281846	0.0274267	0.0267233	0.0260391	0.0253364	0.0245937	0.0238651	0.0232054	0.0226054	0.0220086	0.0213591	0.020647	0.0199111	0.0191663	0.0183928	0.0175944	0.0167765	0.0159795	0.0152348	0.0145462	0.0138923	0.0132426	0.0126109	0.0120351	0.0115593	0.0111876	0.0109058	0.0107126
FSS2_07	ML	DT	0.0451243	0.0488384	0.0520825	0.0551219	0.0580909	0.0609146	0.0634956	0.0658413	0.0679857	0.0699098	0.071562	0.0726829	0.0729377	0.0722179	0.0707841	0.0691853	0.0678492	0.0668794	0.0660141	0.0650122	0.0636646	0.0618001	0.0594732	0.0566687	0.0532785	0.0494292	0.0454872	0.0417505	0.0384596	0.0356647	0.0332295	0.0309898	0.0288857	0.0268315	0.0248247	0.0229272	0.0212046	0.0197337	0.0185733	0.0177677	0.0173063	0.0171184	0.0171181	0.0172405	0.0174009	0.017533	0.0175942
FSS2_08	ML	DT	0.0133606	0.0127445	0.0121594	0.0115708	0.0109709	0.0103795	0.009827	0.00935121	0.00896842	0.0086754	0.00845771	0.0082843	0.00813258	0.00799731	0.00788832	0.00781387	0.0077773	0.00776847	0.00776711	0.00776859	0.00777495	0.00778513	0.00779303	0.00778783	0.00775722	0.00770937	0.00766898	0.00765964	0.00769271	0.00777272	0.0079068	0.00810457	0.00837094	0.00869662	0.00907309	0.0094914	0.00995227	0.0104513	0.0109722	0.0114872	0.0119859	0.0124799	0.0129755	0.0134629	0.0139247	0.014362	0.0147363
FSS2_09	ML	DT	0.0201991	0.0219158	0.0242093	0.0268314	0.0296884	0.0327994	0.0361906	0.0398064	0.043463	0.0469111	0.0500886	0.0530358	0.0558716	0.0587034	0.0615791	0.0646438	0.0680383	0.071976	0.0765776	0.0817511	0.0873511	0.0935343	0.100213	0.106587	0.112092	0.116903	0.12123	0.124354	0.125682	0.125143	0.122742	0.118302	0.11227	0.105544	0.0987936	0.0919885	0.0847858	0.0772238	0.0696068	0.0621661	0.054912	0.0478911	0.0414609	0.0356496	0.0304692	0.0259239	0.0221121
FSS2_10	ML	DT	0.0235926	0.0242885	0.0251808	0.0262313	0.0275273	0.0291496	0.0311634	0.0335018	0.0359229	0.038069	0.0396612	0.0406932	0.0412903	0.0415745	0.0417321	0.0418755	0.0419341	0.0419662	0.0421632	0.0426442	0.0433466	0.0439257	0.0439891	0.0434215	0.0423541	0.0410483	0.0397725	0.0388442	0.0383674	0.0381694	0.0380688	0.0380934	0.0382372	0.0382925	0.0380348	0.0374925	0.036835	0.0361627	0.0354806	0.0346616	0.0335821	0.0322897	0.0309285	0.0295269	0.0279605	0.0262458	0.0246142
FSS2_11	ML	DT	0.0544028	0.0573759	0.0595466	0.0611251	0.062316	0.0632349	0.0639434	0.0645531	0.0650845	0.0654511	0.0656717	0.0658239	0.0658859	0.0657054	0.0651405	0.0641877	0.0627828	0.0608769	0.0584382	0.0555917	0.0525649	0.0496791	0.0471436	0.0449119	0.0428441	0.0408353	0.0388136	0.0368222	0.0349539	0.0332916	0.0318904	0.0307656	0.0298903	0.0292439	0.0287667	0.028378	0.0280131	0.0276556	0.0273123	0.0270246	0.026822	0.0267097	0.0266919	0.026742	0.0267843	0.0267819	0.0267417
FSS2_12	ML	DT	0.0822859	0.0754226	0.0691989	0.0631582	0.0575289	0.0526542	0.0487474	0.0457994	0.0435055	0.0415058	0.0396955	0.0380756	0.0367091	0.0357231	0.0351707	0.0349632	0.035002	0.0351914	0.0352775	0.0348207	0.0336924	0.0318193	0.0292047	0.0261245	0.0229208	0.0199173	0.0173628	0.0153793	0.0139731	0.0130683	0.0125632	0.012355	0.0123323	0.012397	0.0125001	0.0126817	0.0130196	0.013544	0.0142113	0.0149892	0.0159149	0.0169804	0.0182532	0.0198148	0.0215942	0.0234305	0.0253122
FSS2_13	ML	DT	0.0539632	0.0537307	0.0526805	0.0510608	0.0486534	0.0454702	0.041885	0.0383623	0.035462	0.0337018	0.0333324	0.0344116	0.0366835	0.0396766	0.0429698	0.0462425	0.0490129	0.0508057	0.0511666	0.049877	0.0470496	0.0431797	0.0388693	0.0347109	0.031038	0.0279795	0.0254803	0.0234624	0.0219511	0.0208689	0.0200724	0.0194818	0.0190092	0.0185875	0.0182201	0.0179582	0.0178207	0.0177877	0.0178208	0.0179051	0.0179842	0.0180141	0.0180213	0.0180214	0.0179879	0.0179018	0.0177897
FSS2_14	ML	DT	0.0908095	0.0992918	0.108229	0.116823	0.124218	0.129893	0.133873	0.13654	0.13815	0.138835	0.138144	0.135576	0.13087	0.124105	0.116066	0.107745	0.100096	0.0936826	0.0885549	0.084355	0.0803755	0.0759089	0.0707766	0.0653499	0.0600611	0.0551839	0.0508442	0.0471818	0.0442953	0.0421221	0.040474	0.0391263	0.0379452	0.0369408	0.0362178	0.0358018	0.0356385	0.0355774	0.0354945	0.0353118	0.0349961	0.0345336	0.0338929	0.0330797	0.0321359	0.0311805	0.0303388
FSS2_15	ML	DT	0.0390472	0.0402727	0.0413036	0.0420598	0.0426152	0.0430563	0.0433338	0.0432886	0.0428394	0.0420944	0.0412825	0.0404697	0.0395927	0.0384814	0.0368051	0.0346177	0.0322337	0.0299405	0.0278299	0.0259586	0.0243447	0.0229189	0.0215406	0.0201965	0.0189389	0.0177628	0.016656	0.0156344	0.0147627	0.014081	0.0135797	0.0132156	0.0129571	0.0127588	0.0125557	0.0123382	0.0121586	0.012065	0.0120368	0.0120229	0.0119879	0.0119191	0.0118413	0.0117902	0.0117759	0.0117778	0.0117808
FSS2_16	ML	DT	NaN	NaN	NaN	NaN	NaN	NaN	NaN	NaN	NaN	NaN	NaN	NaN	NaN	NaN	NaN	NaN	NaN	NaN	NaN	NaN	NaN	NaN	NaN	NaN	NaN	NaN	NaN	NaN	NaN	NaN	NaN	NaN	NaN	NaN	NaN	NaN	NaN	NaN	NaN	NaN	NaN	NaN	NaN	NaN	NaN	NaN	NaN
FSS2_17	ML	DT	0.0529259	0.0540648	0.0544914	0.0543298	0.0539418	0.0534908	0.0529492	0.0521906	0.0509002	0.0486651	0.0454429	0.0417208	0.0380336	0.0344978	0.0312172	0.0284314	0.0262597	0.0246712	0.0234799	0.0225661	0.0218639	0.0212537	0.0207159	0.0202699	0.0198973	0.0195949	0.0193559	0.0191701	0.019018	0.0188289	0.0185976	0.0182588	0.0177332	0.0169396	0.0158784	0.014644	0.0133857	0.0122372	0.0112919	0.0106239	0.010303	0.0102701	0.0103995	0.0105883	0.0107871	0.0109213	0.0108577
FSS2_18	ML	DT	NaN	NaN	NaN	NaN	NaN	NaN	NaN	NaN	NaN	NaN	NaN	NaN	NaN	NaN	NaN	NaN	NaN	NaN	NaN	NaN	NaN	NaN	NaN	NaN	NaN	NaN	NaN	NaN	NaN	NaN	NaN	NaN	NaN	NaN	NaN	NaN	NaN	NaN	NaN	NaN	NaN	NaN	NaN	NaN	NaN	NaN	NaN
FSS2_19	ML	DT	0.0779748	0.0770258	0.0755995	0.0739961	0.0723438	0.0703478	0.0676135	0.0639917	0.0597741	0.0552031	0.0506241	0.0465935	0.0435366	0.0415605	0.0404537	0.0396759	0.0385508	0.0366407	0.0339727	0.0310456	0.0283267	0.0260207	0.0242171	0.0230078	0.0223234	0.0219414	0.0216725	0.0213945	0.0210245	0.0204444	0.0196085	0.0186784	0.0177449	0.0168141	0.0159425	0.0152286	0.0147001	0.0143633	0.0141981	0.0141605	0.0141928	0.0142604	0.0143565	0.0144689	0.0145843	0.0146898	0.0147729
FSS2_20	ML	DT	0.0698153	0.0711187	0.0719422	0.0721179	0.0714434	0.0701515	0.0685918	0.0667054	0.0642377	0.0610912	0.0576438	0.0544575	0.0519614	0.0501414	0.0487299	0.0474364	0.0461101	0.0448198	0.0437659	0.0430355	0.0426244	0.0425153	0.0427615	0.04338	0.0442712	0.045449	0.0469456	0.0486284	0.0504048	0.0521724	0.0537909	0.0549814	0.0554564	0.0552955	0.0545913	0.0535618	0.0525759	0.0517447	0.0508867	0.0497433	0.0482657	0.0463862	0.0439617	0.0408542	0.0371878	0.033326	0.0295909
FSS2_21	ML	DT	0.0747807	0.0712726	0.0671465	0.0627366	0.0583477	0.0540473	0.0499896	0.0462922	0.0429532	0.0399808	0.0373045	0.0348915	0.0327363	0.0308719	0.0293887	0.0283925	0.0278862	0.0276724	0.0274497	0.0269666	0.0260828	0.0248031	0.0233323	0.0219232	0.0208109	0.0201279	0.0198537	0.0198477	0.0198951	0.0197817	0.0193473	0.0186484	0.0179932	0.0176573	0.0177366	0.0181124	0.01858	0.0188716	0.0187043	0.0180038	0.0169134	0.0156764	0.0144882	0.0134504	0.0126309	0.0120584	0.0117302
FSS2_22	ML	DT	NaN	NaN	NaN	NaN	NaN	NaN	NaN	NaN	NaN	NaN	NaN	NaN	NaN	NaN	NaN	NaN	NaN	NaN	NaN	NaN	NaN	NaN	NaN	NaN	NaN	NaN	NaN	NaN	NaN	NaN	NaN	NaN	NaN	NaN	NaN	NaN	NaN	NaN	NaN	NaN	NaN	NaN	NaN	NaN	NaN	NaN	NaN
FSS2_23	ML	DT	0.0304587	0.0307824	0.0306203	0.0302232	0.029702	0.0291889	0.0288613	0.0288435	0.0291889	0.0299444	0.0311429	0.0326954	0.0344607	0.0364495	0.038536	0.0404638	0.0417723	0.0422034	0.0419979	0.0415601	0.0409871	0.0400951	0.0388536	0.0374686	0.0362917	0.0354853	0.0350577	0.0348151	0.0344893	0.0339341	0.0331143	0.032185	0.0312842	0.0302594	0.0289264	0.0274068	0.0258522	0.0242048	0.0225368	0.021078	0.0199303	0.0190318	0.0183334	0.0177145	0.0171033	0.016605	0.016362
FSS2_24	ML	DT	0.0690033	0.076839	0.0845293	0.0901474	0.0922713	0.0904432	0.0855615	0.0789832	0.0717892	0.0645083	0.0573662	0.0505997	0.044475	0.0393206	0.0351464	0.0316675	0.0286447	0.0261741	0.0244162	0.0233183	0.0226064	0.0220563	0.0215969	0.021174	0.0208076	0.0205885	0.0206153	0.0209398	0.0215556	0.0224969	0.0237944	0.025342	0.0271915	0.0295977	0.0326747	0.0361784	0.0394521	0.0418126	0.0432225	0.0439995	0.0439258	0.0426064	0.0399827	0.0366079	0.0332875	0.030852	0.0299386
FSS2_25	ML	DT	0.034642	0.0370097	0.0401559	0.0435604	0.0469591	0.0500155	0.0525236	0.0543322	0.0548703	0.0536191	0.0506071	0.0464537	0.0422331	0.0388225	0.0367217	0.0357605	0.0350446	0.0341105	0.0330171	0.0318033	0.030607	0.0295379	0.0283059	0.0267269	0.0250994	0.0236171	0.0226007	0.0222537	0.0222883	0.0223026	0.0219994	0.0214578	0.0208019	0.0199019	0.018766	0.0173964	0.0158782	0.0143598	0.0129635	0.011545	0.00999697	0.00850813	0.00729954	0.00647098	0.00601034	0.00585872	0.00593713
FSS2_26	ML	DT	0.0620602	0.0638917	0.0636149	0.0612902	0.0575382	0.0532902	0.0493639	0.0462316	0.0441786	0.0432801	0.0434422	0.0443294	0.0455543	0.0469307	0.0481698	0.0489079	0.0489081	0.0478823	0.0457957	0.0427606	0.0390696	0.0350148	0.030885	0.0270129	0.023658	0.0208988	0.0187684	0.0172661	0.0162578	0.0155148	0.0149447	0.0145379	0.0142313	0.0139913	0.0137625	0.0134686	0.0130696	0.012583	0.0120575	0.0115687	0.0111872	0.0109572	0.0108592	0.0108049	0.0107148	0.0105623	0.0103537
FSS2_27	ML	DT	0.0676242	0.0664942	0.0648864	0.0625868	0.059574	0.0559784	0.052218	0.0486805	0.0455683	0.0429459	0.0409086	0.0396123	0.0390664	0.0391091	0.0395729	0.0405077	0.0420519	0.0442516	0.0469459	0.0498599	0.0528044	0.0556007	0.0581903	0.0606307	0.0628303	0.0644419	0.0651441	0.0650037	0.0643887	0.0635297	0.0625725	0.0615534	0.060397	0.0591678	0.0579902	0.0569119	0.0558696	0.0545555	0.0525708	0.0499086	0.0469111	0.0438373	0.0407888	0.0378329	0.0349477	0.0322215	0.0296575
FSS2_29	ML	DT	0.0363853	0.0363968	0.0358838	0.0350665	0.033974	0.0325732	0.0308713	0.0289202	0.0267974	0.0245213	0.0221417	0.0197744	0.0175551	0.0156142	0.0140102	0.0127289	0.0117465	0.0109977	0.0104317	0.0100078	0.00965891	0.00933051	0.0090085	0.00868742	0.00836034	0.00803516	0.00770267	0.00735312	0.00701418	0.00672643	0.00653387	0.00645291	0.00645887	0.00651179	0.00658818	0.00666623	0.00673248	0.00679468	0.00689477	0.00708939	0.00740245	0.00781923	0.008326	0.00890368	0.00954502	0.0102442	0.010975
[truncated: 54 more columns]

## Sheet: Biceps Femoris
ID	Shoe	Walk
FSS2_01	BF	ST	NaN	NaN	NaN	NaN	NaN	NaN	NaN	NaN	NaN	NaN	NaN	NaN	NaN	NaN	NaN	NaN	NaN	NaN	NaN	NaN	NaN	NaN	NaN	NaN	NaN	NaN	NaN	NaN	NaN	NaN	NaN	NaN	NaN	NaN	NaN	NaN	NaN	NaN	NaN	NaN	NaN	NaN	NaN	NaN	NaN	NaN	NaN
FSS2_05	BF	ST	NaN	NaN	NaN	NaN	NaN	NaN	NaN	NaN	NaN	NaN	NaN	NaN	NaN	NaN	NaN	NaN	NaN	NaN	NaN	NaN	NaN	NaN	NaN	NaN	NaN	NaN	NaN	NaN	NaN	NaN	NaN	NaN	NaN	NaN	NaN	NaN	NaN	NaN	NaN	NaN	NaN	NaN	NaN	NaN	NaN	NaN	NaN
FSS2_06	BF	ST	0.0401859	0.0425094	0.0445033	0.0461695	0.0475464	0.048689	0.0495262	0.0500003	0.0502368	0.0503551	0.0503374	0.0501507	0.0497345	0.0489604	0.047688	0.0459609	0.0439775	0.0421173	0.0407051	0.039779	0.039109	0.0384173	0.0375989	0.0366789	0.0357963	0.03512	0.0346847	0.0342876	0.0337031	0.0327888	0.0314201	0.0295172	0.0272582	0.0249859	0.0229627	0.0213208	0.0200662	0.0190633	0.0181911	0.0173767	0.0165445	0.0156888	0.0148369	0.0140329	0.0133023	0.0126727	0.0121955
FSS2_07	BF	ST	NaN	NaN	NaN	NaN	NaN	NaN	NaN	NaN	NaN	NaN	NaN	NaN	NaN	NaN	NaN	NaN	NaN	NaN	NaN	NaN	NaN	NaN	NaN	NaN	NaN	NaN	NaN	NaN	NaN	NaN	NaN	NaN	NaN	NaN	NaN	NaN	NaN	NaN	NaN	NaN	NaN	NaN	NaN	NaN	NaN	NaN	NaN
FSS2_08	BF	ST	0.0128888	0.0117604	0.0110544	0.0105987	0.0103184	0.0101582	0.010074	0.0100405	0.0100431	0.0100872	0.010214	0.0104508	0.0107736	0.0111294	0.0114638	0.0117344	0.0119207	0.0120193	0.0120546	0.0120935	0.0122066	0.0124632	0.0129254	0.0136178	0.014523	0.0155948	0.0167414	0.0178199	0.0187237	0.0195343	0.020349	0.0211938	0.0220434	0.0228529	0.0235765	0.0242046	0.024742	0.0251218	0.0252821	0.0252551	0.0251098	0.024864	0.0245107	0.0240627	0.0235838	0.0231655	0.0227882
FSS2_09	BF	ST	0.0306709	0.0322922	0.0340455	0.0359638	0.0380191	0.0400964	0.0420774	0.0439032	0.0454393	0.0465907	0.0473771	0.047854	0.0480018	0.0478136	0.0473353	0.0464967	0.0452481	0.0435856	0.0415677	0.0391614	0.0364048	0.0335269	0.0308281	0.0285071	0.0266698	0.0253429	0.0244305	0.0237314	0.0230695	0.0222852	0.0213396	0.0203228	0.0193161	0.0184179	0.0176823	0.0171054	0.0166613	0.016322	0.0160516	0.0158132	0.0155956	0.0153989	0.0152467	0.0151638	0.0151381	0.0151295	0.0151082
FSS2_10	BF	ST	0.0912583	0.088664	0.0849568	0.0799971	0.0742617	0.0681642	0.0621412	0.056484	0.0512662	0.0464383	0.0419698	0.0378854	0.0342561	0.0311769	0.0287527	0.0270296	0.0259689	0.0254503	0.0252982	0.0253134	0.0252791	0.0250249	0.0244802	0.0236852	0.0227266	0.0217021	0.0206873	0.0197541	0.0189947	0.0184651	0.018145	0.01798	0.0179001	0.0178253	0.0177446	0.0176735	0.0176247	0.0175926	0.0175403	0.0174233	0.0172028	0.0168275	0.0162951	0.0156911	0.015108	0.0146118	0.014233
FSS2_11	BF	ST	0.0352004	0.0353475	0.0352684	0.0349171	0.0343484	0.0336703	0.0328856	0.0319545	0.0308608	0.0296957	0.0286108	0.0276517	0.0267796	0.0259675	0.02525	0.0246556	0.0241906	0.0238376	0.023606	0.0234941	0.023426	0.0232959	0.0230665	0.0227114	0.0222271	0.0216426	0.0209975	0.0203737	0.0198405	0.0194497	0.0192422	0.0192503	0.0194493	0.0197812	0.0202033	0.0206588	0.0210756	0.0213837	0.0215165	0.0214507	0.021236	0.0209513	0.0206708	0.0204474	0.0202919	0.0201879	0.0201343
FSS2_12	BF	ST	NaN	NaN	NaN	NaN	NaN	NaN	NaN	NaN	NaN	NaN	NaN	NaN	NaN	NaN	NaN	NaN	NaN	NaN	NaN	NaN	NaN	NaN	NaN	NaN	NaN	NaN	NaN	NaN	NaN	NaN	NaN	NaN	NaN	NaN	NaN	NaN	NaN	NaN	NaN	NaN	NaN	NaN	NaN	NaN	NaN	NaN	NaN
FSS2_13	BF	ST	0.0860416	0.0888757	0.0907846	0.0918556	0.0920079	0.0910646	0.0889859	0.0859999	0.0822653	0.0779837	0.0733146	0.0683639	0.0634542	0.0589178	0.0548006	0.050988	0.0474679	0.0443172	0.0416754	0.0395326	0.0378021	0.0365446	0.0358194	0.0355076	0.0353717	0.035233	0.03494	0.0342896	0.0332778	0.032026	0.0306646	0.0293812	0.0282794	0.0274129	0.026772	0.0262258	0.0256937	0.0251546	0.0245769	0.0239924	0.0234201	0.0228512	0.0223485	0.0220084	0.0218928	0.0219931	0.0222426
FSS2_14	BF	ST	0.0649778	0.0661833	0.0666483	0.0671656	0.0676885	0.0678915	0.067294	0.0657878	0.0635156	0.0606797	0.0574278	0.0539004	0.0502596	0.0466258	0.0430131	0.0394267	0.0359343	0.0326894	0.0298015	0.0272703	0.024991	0.0229625	0.0212438	0.0198617	0.018799	0.0179958	0.0173835	0.0169142	0.0165718	0.0163615	0.0162656	0.0162758	0.0163712	0.0165056	0.0166488	0.0167746	0.0168671	0.0169195	0.0169252	0.0168997	0.0168434	0.0167452	0.0165982	0.0164225	0.0162378	0.0160515	0.015872
FSS2_15	BF	ST	NaN	NaN	NaN	NaN	NaN	NaN	NaN	NaN	NaN	NaN	NaN	NaN	NaN	NaN	NaN	NaN	NaN	NaN	NaN	NaN	NaN	NaN	NaN	NaN	NaN	NaN	NaN	NaN	NaN	NaN	NaN	NaN	NaN	NaN	NaN	NaN	NaN	NaN	NaN	NaN	NaN	NaN	NaN	NaN	NaN	NaN	NaN
FSS2_16	BF	ST	0.0668054	0.0665917	0.0654717	0.0634942	0.0609189	0.0580168	0.0550931	0.0523598	0.0498761	0.0474095	0.0447886	0.0421442	0.0397033	0.0374727	0.0352604	0.0328872	0.0303557	0.0278186	0.0254208	0.0232142	0.0211414	0.0191671	0.0173123	0.0156579	0.0142882	0.0132213	0.0124319	0.0118885	0.0115481	0.0113691	0.0112959	0.0112697	0.0112505	0.0112103	0.0111195	0.0109933	0.010871	0.0107698	0.0106778	0.0105927	0.0105045	0.0103967	0.0102756	0.0101698	0.0100987	0.0100764	0.0101159
FSS2_17	BF	ST	NaN	NaN	NaN	NaN	NaN	NaN	NaN	NaN	NaN	NaN	NaN	NaN	NaN	NaN	NaN	NaN	NaN	NaN	NaN	NaN	NaN	NaN	NaN	NaN	NaN	NaN	NaN	NaN	NaN	NaN	NaN	NaN	NaN	NaN	NaN	NaN	NaN	NaN	NaN	NaN	NaN	NaN	NaN	NaN	NaN	NaN	NaN
FSS2_18	BF	ST	NaN	NaN	NaN	NaN	NaN	NaN	NaN	NaN	NaN	NaN	NaN	NaN	NaN	NaN	NaN	NaN	NaN	NaN	NaN	NaN	NaN	NaN	NaN	NaN	NaN	NaN	NaN	NaN	NaN	NaN	NaN	NaN	NaN	NaN	NaN	NaN	NaN	NaN	NaN	NaN	NaN	NaN	NaN	NaN	NaN	NaN	NaN
FSS2_19	BF	ST	NaN	NaN	NaN	NaN	NaN	NaN	NaN	NaN	NaN	NaN	NaN	NaN	NaN	NaN	NaN	NaN	NaN	NaN	NaN	NaN	NaN	NaN	NaN	NaN	NaN	NaN	NaN	NaN	NaN	NaN	NaN	NaN	NaN	NaN	NaN	NaN	NaN	NaN	NaN	NaN	NaN	NaN	NaN	NaN	NaN	NaN	NaN
FSS2_20	BF	ST	0.0532492	0.0553298	0.0564444	0.0565154	0.0555227	0.0535023	0.0507116	0.0475463	0.044266	0.0410544	0.0380421	0.0352768	0.0327468	0.0304783	0.0285068	0.0268905	0.0256677	0.0248146	0.0242838	0.0240577	0.0240986	0.0243115	0.024569	0.0247243	0.0245982	0.0240244	0.0229791	0.0215966	0.020068	0.0185795	0.0172359	0.0160767	0.015116	0.0143628	0.0138161	0.0134428	0.0132092	0.0130748	0.0129897	0.0129265	0.0128743	0.0128208	0.0127601	0.0126902	0.0126149	0.0125478	0.0125232
FSS2_21	BF	ST	NaN	NaN	NaN	NaN	NaN	NaN	NaN	NaN	NaN	NaN	NaN	NaN	NaN	NaN	NaN	NaN	NaN	NaN	NaN	NaN	NaN	NaN	NaN	NaN	NaN	NaN	NaN	NaN	NaN	NaN	NaN	NaN	NaN	NaN	NaN	NaN	NaN	NaN	NaN	NaN	NaN	NaN	NaN	NaN	NaN	NaN	NaN
FSS2_22	BF	ST	NaN	NaN	NaN	NaN	NaN	NaN	NaN	NaN	NaN	NaN	NaN	NaN	NaN	NaN	NaN	NaN	NaN	NaN	NaN	NaN	NaN	NaN	NaN	NaN	NaN	NaN	NaN	NaN	NaN	NaN	NaN	NaN	NaN	NaN	NaN	NaN	NaN	NaN	NaN	NaN	NaN	NaN	NaN	NaN	NaN	NaN	NaN
FSS2_23	BF	ST	NaN	NaN	NaN	NaN	NaN	NaN	NaN	NaN	NaN	NaN	NaN	NaN	NaN	NaN	NaN	NaN	NaN	NaN	NaN	NaN	NaN	NaN	NaN	NaN	NaN	NaN	NaN	NaN	NaN	NaN	NaN	NaN	NaN	NaN	NaN	NaN	NaN	NaN	NaN	NaN	NaN	NaN	NaN	NaN	NaN	NaN	NaN
FSS2_24	BF	ST	0.068459	0.0672232	0.0658695	0.0648092	0.0640259	0.063102	0.0615656	0.0592408	0.0566061	0.0541542	0.0521481	0.050854	0.0504173	0.0510458	0.0526171	0.0546986	0.0568513	0.0586762	0.0603601	0.0622626	0.0645218	0.0670908	0.0700506	0.0732618	0.0763145	0.0794881	0.0832907	0.0876135	0.0918077	0.0953034	0.0979522	0.0994604	0.100027	0.0998351	0.0988837	0.0974622	0.0959256	0.0945379	0.0934563	0.0927219	0.0919865	0.090776	0.0888031	0.0859005	0.0818959	0.0762865	0.0690046
FSS2_25	BF	ST	0.0495866	0.0459402	0.0417253	0.0375153	0.033538	0.0296457	0.0258571	0.0224234	0.0196148	0.0174766	0.0158319	0.014441	0.0131817	0.012064	0.0111611	0.0105299	0.0101474	0.00995469	0.0098874	0.00987012	0.00986532	0.00984467	0.00980029	0.00975609	0.00972682	0.00968853	0.0096004	0.00944688	0.00925387	0.00907391	0.00895351	0.00891737	0.0089669	0.00908688	0.00925261	0.00940744	0.00949839	0.00952052	0.00951066	0.00949032	0.00946342	0.00943829	0.00944062	0.00947697	0.00952929	0.00958169	0.00962372
FSS2_26	BF	ST	0.0401086	0.0440699	0.0479348	0.0516475	0.0549458	0.0575133	0.0591436	0.0594799	0.0583996	0.0558878	0.0520263	0.047121	0.0417492	0.0365095	0.0317475	0.0276403	0.0244056	0.0219951	0.0201702	0.0187038	0.0173639	0.0160164	0.0146657	0.0133567	0.0121345	0.0110517	0.0101583	0.00955884	0.00946254	0.0101746	0.012035	0.015411	0.0206247	0.0277945	0.0367409	0.0468092	0.056604	0.0638413	0.0661146	0.0629822	0.055968	0.0471763	0.038353	0.0305669	0.0243713	0.0198576	0.01684
FSS2_27	BF	ST	0.0698928	0.0725391	0.075266	0.0778032	0.0796135	0.0803168	0.0797266	0.0778845	0.0751658	0.0718585	0.067904	0.0633487	0.0584597	0.0535412	0.0489124	0.0447528	0.0412184	0.038482	0.0366221	0.0356429	0.0355067	0.0361257	0.0372571	0.0385367	0.039725	0.0408227	0.0419157	0.043019	0.0440468	0.0448553	0.0453733	0.0456253	0.0457218	0.0457134	0.0455871	0.0453427	0.0449502	0.0442689	0.0431484	0.0416316	0.0397774	0.037628	0.0352846	0.0328077	0.0302848	0.0278694	0.0257247
FSS2_29	BF	ST	0.0391663	0.0366037	0.0337641	0.0305692	0.0273184	0.0243297	0.0218593	0.0200415	0.0188458	0.018089	0.0174954	0.0168499	0.0160703	0.0152292	0.014402	0.013606	0.0128684	0.0122051	0.0115788	0.0109539	0.0103301	0.009737	0.00921551	0.00881796	0.00855967	0.00842439	0.00839401	0.00844655	0.00855063	0.00866706	0.00877073	0.00885012	0.0088961	0.00891201	0.00890916	0.00888712	0.00884241	0.0087694	0.00867826	0.0086048	0.00860212	0.00869374	0.0088796	0.00914426	0.00946934	0.00984152	0.0102456
FSS2_01	BF	DT	NaN	NaN	NaN	NaN	NaN	NaN	NaN	NaN	NaN	NaN	NaN	NaN	NaN	NaN	NaN	NaN	NaN	NaN	NaN	NaN	NaN	NaN	NaN	NaN	NaN	NaN	NaN	NaN	NaN	NaN	NaN	NaN	NaN	NaN	NaN	NaN	NaN	NaN	NaN	NaN	NaN	NaN	NaN	NaN	NaN	NaN	NaN
FSS2_05	BF	DT	NaN	NaN	NaN	NaN	NaN	NaN	NaN	NaN	NaN	NaN	NaN	NaN	NaN	NaN	NaN	NaN	NaN	NaN	NaN	NaN	NaN	NaN	NaN	NaN	NaN	NaN	NaN	NaN	NaN	NaN	NaN	NaN	NaN	NaN	NaN	NaN	NaN	NaN	NaN	NaN	NaN	NaN	NaN	NaN	NaN	NaN	NaN
FSS2_06	BF	DT	0.0378791	0.0413941	0.0446803	0.047914	0.0509998	0.0538126	0.0563761	0.0586679	0.060568	0.061914	0.0623946	0.0616616	0.0598046	0.0572763	0.0543884	0.0514586	0.0486962	0.0461392	0.0438759	0.0420762	0.0407897	0.0399062	0.0393245	0.0389305	0.0386392	0.0383653	0.0379598	0.0372246	0.0359619	0.0341963	0.0321126	0.0298263	0.0274352	0.0250118	0.0226531	0.0205393	0.0188346	0.0175888	0.0166969	0.0160357	0.0154959	0.0149475	0.0143337	0.0137072	0.0131639	0.0127566	0.012466
FSS2_07	BF	DT	NaN	NaN	NaN	NaN	NaN	NaN	NaN	NaN	NaN	NaN	NaN	NaN	NaN	NaN	NaN	NaN	NaN	NaN	NaN	NaN	NaN	NaN	NaN	NaN	NaN	NaN	NaN	NaN	NaN	NaN	NaN	NaN	NaN	NaN	NaN	NaN	NaN	NaN	NaN	NaN	NaN	NaN	NaN	NaN	NaN	NaN	NaN
FSS2_08	BF	DT	0.0204571	0.0191989	0.0186	0.0184353	0.018647	0.0190718	0.0194694	0.0196073	0.0193806	0.0188603	0.0181771	0.0174918	0.0168775	0.0163491	0.0159605	0.0157736	0.0158078	0.0160271	0.0163481	0.0166868	0.0170525	0.0175524	0.0183035	0.0193448	0.0205885	0.0219104	0.0231393	0.0240865	0.0247158	0.0251021	0.0253471	0.0254839	0.0255932	0.0258578	0.0265105	0.0276601	0.0292162	0.0309569	0.0325261	0.0334774	0.0335827	0.0329564	0.0317595	0.0302209	0.0286769	0.0275056	0.0269355
FSS2_09	BF	DT	0.026684	0.0290973	0.0315798	0.0340115	0.0362977	0.0383194	0.0399957	0.0412329	0.0419977	0.042391	0.0426013	0.0427395	0.0429073	0.0432095	0.0436387	0.0441073	0.0444518	0.044512	0.0441549	0.0432931	0.0418744	0.0399972	0.0378482	0.0355989	0.0333636	0.0312312	0.0293094	0.0276464	0.0262045	0.024865	0.0235662	0.0223104	0.0211205	0.0200432	0.0190767	0.0182115	0.0174525	0.0167965	0.0162456	0.0158069	0.0154779	0.0152275	0.0150215	0.0148545	0.0147514	0.0146959	0.014656
FSS2_10	BF	DT	0.0158889	0.0171116	0.0191323	0.0217609	0.0248897	0.0283102	0.0317437	0.0348978	0.0375932	0.0399196	0.0418672	0.0435451	0.0451258	0.0468264	0.0487531	0.0507055	0.0524219	0.0535671	0.0538556	0.0531371	0.0515419	0.0494795	0.0471339	0.0447183	0.0425257	0.040518	0.0385615	0.0367049	0.0349905	0.0333959	0.0319171	0.0304843	0.0290782	0.02762	0.0259609	0.0242428	0.0226751	0.0213138	0.0201551	0.0192164	0.0184673	0.0178441	0.0173059	0.0169704	0.0169089	0.017045	0.0171803
FSS2_11	BF	DT	0.0361193	0.037171	0.0378523	0.03822	0.0382996	0.038131	0.0377775	0.0372707	0.0365566	0.0356105	0.0344696	0.0332273	0.0319686	0.030716	0.0294961	0.0283423	0.0272974	0.0263628	0.0255114	0.0247517	0.0241079	0.0235634	0.0230869	0.0226247	0.0221532	0.0216813	0.0211979	0.0207024	0.0202214	0.0197851	0.0194321	0.0191976	0.0191072	0.0191692	0.0193518	0.0196059	0.0198805	0.0201334	0.0203522	0.0205446	0.0207274	0.0209241	0.0211116	0.021275	0.0214057	0.0214611	0.0213993
FSS2_12	BF	DT	NaN	NaN	NaN	NaN	NaN	NaN	NaN	NaN	NaN	NaN	NaN	NaN	NaN	NaN	NaN	NaN	NaN	NaN	NaN	NaN	NaN	NaN	NaN	NaN	NaN	NaN	NaN	NaN	NaN	NaN	NaN	NaN	NaN	NaN	NaN	NaN	NaN	NaN	NaN	NaN	NaN	NaN	NaN	NaN	NaN	NaN	NaN
FSS2_13	BF	DT	0.0515105	0.0539815	0.0563399	0.0580312	0.0586805	0.0586602	0.0585029	0.0583598	0.0581085	0.0574441	0.0563191	0.0551895	0.0545074	0.0542034	0.0537776	0.0525431	0.0501582	0.0469171	0.0433673	0.0400699	0.0373012	0.0350539	0.0332773	0.031849	0.0306502	0.0297031	0.0290226	0.0285646	0.0283054	0.028195	0.0281475	0.0280482	0.0278505	0.0276197	0.027348	0.0269808	0.0264818	0.0258737	0.0252083	0.0245698	0.0240071	0.0235391	0.0231846	0.0229235	0.0227202	0.0225277	0.0223691
FSS2_14	BF	DT	0.039238	0.0428318	0.046063	0.0493408	0.0529381	0.057057	0.0617215	0.0664931	0.0707507	0.0738789	0.0752877	0.074613	0.071725	0.0671619	0.0617799	0.0563738	0.051569	0.0478584	0.045281	0.0435198	0.0420879	0.0404115	0.0380916	0.0350968	0.0316681	0.0281779	0.0249713	0.0222528	0.0200482	0.0183188	0.0170037	0.0160352	0.0153644	0.0149519	0.0147567	0.0147333	0.0148287	0.0150289	0.0152972	0.0155578	0.0157425	0.0158216	0.0157895	0.0156745	0.0155244	0.0153828	0.0152537
FSS2_15	BF	DT	NaN	NaN	NaN	NaN	NaN	NaN	NaN	NaN	NaN	NaN	NaN	NaN	NaN	NaN	NaN	NaN	NaN	NaN	NaN	NaN	NaN	NaN	NaN	NaN	NaN	NaN	NaN	NaN	NaN	NaN	NaN	NaN	NaN	NaN	NaN	NaN	NaN	NaN	NaN	NaN	NaN	NaN	NaN	NaN	NaN	NaN	NaN
FSS2_16	BF	DT	0.06289	0.0648587	0.0660594	0.0666412	0.0667548	0.0665083	0.0657493	0.0642539	0.0621132	0.0595477	0.0567797	0.0539313	0.0510466	0.0479573	0.0444737	0.0406776	0.0368423	0.0331919	0.029865	0.0268959	0.0242818	0.0219783	0.019951	0.0182106	0.0167468	0.0154958	0.0144239	0.0135323	0.0128531	0.0123786	0.0120258	0.0116828	0.0113141	0.0109508	0.0106351	0.0104045	0.0102865	0.0102965	0.0104349	0.010676	0.010959	0.0112188	0.0114001	0.0114764	0.0114531	0.0113601	0.0112414
FSS2_17	BF	DT	NaN	NaN	NaN	NaN	NaN	NaN	NaN	NaN	NaN	NaN	NaN	NaN	NaN	NaN	NaN	NaN	NaN	NaN	NaN	NaN	NaN	NaN	NaN	NaN	NaN	NaN	NaN	NaN	NaN	NaN	NaN	NaN	NaN	NaN	NaN	NaN	NaN	NaN	NaN	NaN	NaN	NaN	NaN	NaN	NaN	NaN	NaN
FSS2_18	BF	DT	NaN	NaN	NaN	NaN	NaN	NaN	NaN	NaN	NaN	NaN	NaN	NaN	NaN	NaN	NaN	NaN	NaN	NaN	NaN	NaN	NaN	NaN	NaN	NaN	NaN	NaN	NaN	NaN	NaN	NaN	NaN	NaN	NaN	NaN	NaN	NaN	NaN	NaN	NaN	NaN	NaN	NaN	NaN	NaN	NaN	NaN	NaN
FSS2_19	BF	DT	NaN	NaN	NaN	NaN	NaN	NaN	NaN	NaN	NaN	NaN	NaN	NaN	NaN	NaN	NaN	NaN	NaN	NaN	NaN	NaN	NaN	NaN	NaN	NaN	NaN	NaN	NaN	NaN	NaN	NaN	NaN	NaN	NaN	NaN	NaN	NaN	NaN	NaN	NaN	NaN	NaN	NaN	NaN	NaN	NaN	NaN	NaN
FSS2_20	BF	DT	0.0288758	0.030908	0.0335717	0.0366048	0.0400136	0.0435271	0.0467464	0.0492728	0.0505307	0.0502257	0.0485648	0.0460227	0.043034	0.0398131	0.0365302	0.0334341	0.0306803	0.0284245	0.0266718	0.025274	0.0241246	0.023245	0.0227464	0.022657	0.0228747	0.0232476	0.023566	0.0234983	0.0227406	0.0213347	0.019599	0.0178507	0.0163021	0.0150595	0.0141638	0.0136072	0.0133338	0.0132408	0.0132371	0.0132948	0.0133972	0.01352	0.0136382	0.0137061	0.0136864	0.0136064	0.0134721
FSS2_21	BF	DT	NaN	NaN	NaN	NaN	NaN	NaN	NaN	NaN	NaN	NaN	NaN	NaN	NaN	NaN	NaN	NaN	NaN	NaN	NaN	NaN	NaN	NaN	NaN	NaN	NaN	NaN	NaN	NaN	NaN	NaN	NaN	NaN	NaN	NaN	NaN	NaN	NaN	NaN	NaN	NaN	NaN	NaN	NaN	NaN	NaN	NaN	NaN
FSS2_22	BF	DT	NaN	NaN	NaN	NaN	NaN	NaN	NaN	NaN	NaN	NaN	NaN	NaN	NaN	NaN	NaN	NaN	NaN	NaN	NaN	NaN	NaN	NaN	NaN	NaN	NaN	NaN	NaN	NaN	NaN	NaN	NaN	NaN	NaN	NaN	NaN	NaN	NaN	NaN	NaN	NaN	NaN	NaN	NaN	NaN	NaN	NaN	NaN
FSS2_23	BF	DT	NaN	NaN	NaN	NaN	NaN	NaN	NaN	NaN	NaN	NaN	NaN	NaN	NaN	NaN	NaN	NaN	NaN	NaN	NaN	NaN	NaN	NaN	NaN	NaN	NaN	NaN	NaN	NaN	NaN	NaN	NaN	NaN	NaN	NaN	NaN	NaN	NaN	NaN	NaN	NaN	NaN	NaN	NaN	NaN	NaN	NaN	NaN
FSS2_24	BF	DT	0.0736798	0.0717822	0.0703786	0.0695611	0.0691069	0.068927	0.0693168	0.0706436	0.0729649	0.0758084	0.0787261	0.081469	0.0840156	0.0864767	0.0890355	0.0916343	0.0939392	0.0957511	0.0969606	0.0973673	0.0970891	0.0961989	0.0949324	0.0938301	0.0934523	0.093473	0.092406	0.0889722	0.083594	0.0777377	0.0725647	0.0685336	0.0657862	0.0640246	0.062941	0.0618944	0.0599785	0.0567791	0.052525	0.0473834	0.0417712	0.0362805	0.0312688	0.0267975	0.0230737	0.0202238	0.0182349
FSS2_25	BF	DT	0.019862	0.0231627	0.0300366	0.0387007	0.0479973	0.0565537	0.0638004	0.0693151	0.0715831	0.069267	0.062315	0.0527243	0.0425224	0.032815	0.0246866	0.0187083	0.0147502	0.012315	0.0108548	0.0100866	0.00987409	0.0100382	0.010389	0.0107134	0.0108552	0.0108519	0.0108108	0.0107452	0.0105701	0.0102976	0.00997333	0.00962751	0.00927362	0.00897056	0.00879345	0.0087585	0.00879582	0.00879329	0.00874487	0.00872333	0.0087442	0.00882962	0.00900453	0.00917707	0.00927814	0.00936456	0.00947579
FSS2_26	BF	DT	0.0149084	0.0187986	0.0232747	0.0280956	0.0329204	0.0378628	0.0427803	0.0471959	0.0503118	0.0511778	0.0494342	0.0458828	0.0412505	0.0362797	0.0315977	0.0274092	0.0239778	0.0217007	0.0206356	0.0205631	0.0211674	0.0221438	0.0232252	0.0239929	0.0241661	0.0237134	0.0227314	0.0215359	0.0204825	0.0198651	0.0199212	0.0206474	0.0217993	0.0230046	0.0237358	0.0237338	0.0234743	0.0239865	0.0264078	0.0316111	0.0401018	0.0517428	0.0656804	0.0800935	0.0917233	0.0965236	0.0924316
FSS2_27	BF	DT	0.0573533	0.0610843	0.0647201	0.0683191	0.0717018	0.0745672	0.0767107	0.077979	0.078069	0.076888	0.0746097	0.0714386	0.0675362	0.0631726	0.0585869	0.0540249	0.0497038	0.0456541	0.0418907	0.0385132	0.0356268	0.0333003	0.0315552	0.03042	0.0299373	0.0301149	0.0309231	0.0323004	0.0340771	0.0359101	0.0374622	0.0385324	0.0390354	0.0390305	0.0387852	0.0386235	0.0386692	0.0388285	0.0388446	0.0385475	0.0378646	0.0368135	0.0354573	0.0338293	0.03198	0.0300937	0.0283592
FSS2_29	BF	DT	0.0410812	0.0396669	0.0379938	0.0359751	0.0336959	0.031487	0.0296051	0.0281957	0.0272699	0.0265755	0.0257828	0.0245391	0.0227164	0.0205175	0.0182613	0.016226	0.0145816	0.0133587	0.0124876	0.0118631	0.0113844	0.0110038	0.0107112	0.0104838	0.0102782	0.0100791	0.00988374	0.00971987	0.0096001	0.00950683	0.00943632	0.00937289	0.0093035	0.00923466	0.00914934	0.00902194	0.00887519	0.00874616	0.00865816	0.00864177	0.00873878	0.0089761	0.0093666	0.00988297	0.0104778	0.0110991	0.0117039
FSS2_01	CV	ST	NaN	NaN	NaN	NaN	NaN	NaN	NaN	NaN	NaN	NaN	NaN	NaN	NaN	NaN	NaN	NaN	NaN	NaN	NaN	NaN	NaN	NaN	NaN	NaN	NaN	NaN	NaN	NaN	NaN	NaN	NaN	NaN	NaN	NaN	NaN	NaN	NaN	NaN	NaN	NaN	NaN	NaN	NaN	NaN	NaN	NaN	NaN
FSS2_05	CV	ST	NaN	NaN	NaN	NaN	NaN	NaN	NaN	NaN	NaN	NaN	NaN	NaN	NaN	NaN	NaN	NaN	NaN	NaN	NaN	NaN	NaN	NaN	NaN	NaN	NaN	NaN	NaN	NaN	NaN	NaN	NaN	NaN	NaN	NaN	NaN	NaN	NaN	NaN	NaN	NaN	NaN	NaN	NaN	NaN	NaN	NaN	NaN
FSS2_06	CV	ST	0.0517733	0.0558566	0.0598074	0.0632406	0.0660805	0.0681055	0.0688987	0.0681698	0.0661923	0.063482	0.0605682	0.0577654	0.0551313	0.0523905	0.0494178	0.0465026	0.0440275	0.0422492	0.0410502	0.0400549	0.0389907	0.0377852	0.0364909	0.0352837	0.034196	0.0332213	0.0322462	0.0311227	0.0299562	0.0290207	0.0284335	0.0280257	0.0274705	0.0265383	0.0251998	0.0236689	0.0221552	0.0207718	0.019496	0.0182712	0.0170495	0.0157904	0.0146214	0.0136519	0.0129183	0.0124305	0.0121405
FSS2_07	CV	ST	NaN	NaN	NaN	NaN	NaN	NaN	NaN	NaN	NaN	NaN	NaN	NaN	NaN	NaN	NaN	NaN	NaN	NaN	NaN	NaN	NaN	NaN	NaN	NaN	NaN	NaN	NaN	NaN	NaN	NaN	NaN	NaN	NaN	NaN	NaN	NaN	NaN	NaN	NaN	NaN	NaN	NaN	NaN	NaN	NaN	NaN	NaN
FSS2_08	CV	ST	NaN	NaN	NaN	NaN	NaN	NaN	NaN	NaN	NaN	NaN	NaN	NaN	NaN	NaN	NaN	NaN	NaN	NaN	NaN	NaN	NaN	NaN	NaN	NaN	NaN	NaN	NaN	NaN	NaN	NaN	NaN	NaN	NaN	NaN	NaN	NaN	NaN	NaN	NaN	NaN	NaN	NaN	NaN	NaN	NaN	NaN	NaN
FSS2_09	CV	ST	0.0385583	0.0415284	0.044676	0.0475106	0.0498578	0.0515544	0.0525521	0.053145	0.0538534	0.05497	0.0565506	0.0584895	0.060582	0.0627134	0.0647448	0.0665453	0.0679789	0.068907	0.0691946	0.0688421	0.0678279	0.0661642	0.0639261	0.0610828	0.0578233	0.0544994	0.0514618	0.0488031	0.0463142	0.0436758	0.0408268	0.0378662	0.0350383	0.0324712	0.030255	0.0283641	0.0267143	0.0253101	0.0241541	0.0233405	0.0228871	0.0227587	0.0228725	0.0230858	0.0232721	0.023381	0.023435
FSS2_10	CV	ST	0.102128	0.106241	0.107189	0.105135	0.10063	0.0943774	0.0869586	0.0787139	0.0699285	0.0608425	0.0518246	0.0433908	0.036019	0.0301113	0.0257968	0.0229599	0.0212787	0.0203539	0.0198664	0.0195948	0.0194291	0.0193303	0.0193188	0.0194249	0.0196104	0.0197852	0.0199202	0.0200069	0.0199934	0.0199153	0.01988	0.0199595	0.0201398	0.0203543	0.0205108	0.0205293	0.0203091	0.0197909	0.0190369	0.0181728	0.017321	0.0165524	0.0159032	0.0154044	0.0150333	0.014743	0.0145011
FSS2_11	CV	ST	0.0428838	0.0435434	0.0436191	0.0430573	0.0420277	0.0406028	0.0388013	0.036685	0.0344117	0.0321528	0.0300415	0.0281646	0.0265874	0.0253257	0.0243479	0.0235638	0.0228997	0.0223338	0.0218394	0.0213982	0.0209898	0.0205891	0.0201755	0.0197483	0.0193535	0.0190272	0.0187634	0.0185194	0.018286	0.0180888	0.0179489	0.0178229	0.0176354	0.0173639	0.0170663	0.016813	0.0166425	0.0165638	0.0165632	0.0166174	0.0166763	0.0167211	0.0167286	0.0166787	0.0165668	0.0163805	0.016086
FSS2_12	CV	ST	NaN	NaN	NaN	NaN	NaN	NaN	NaN	NaN	NaN	NaN	NaN	NaN	NaN	NaN	NaN	NaN	NaN	NaN	NaN	NaN	NaN	NaN	NaN	NaN	NaN	NaN	NaN	NaN	NaN	NaN	NaN	NaN	NaN	NaN	NaN	NaN	NaN	NaN	NaN	NaN	NaN	NaN	NaN	NaN	NaN	NaN	NaN
FSS2_13	CV	ST	0.0916906	0.0898158	0.0877397	0.0855354	0.0834146	0.081563	0.0801906	0.0790224	0.0770106	0.0733114	0.0682271	0.0625559	0.0567966	0.0512682	0.0464057	0.0424885	0.0395434	0.0375463	0.0363069	0.0355097	0.0349645	0.0344802	0.0338878	0.0331992	0.0325327	0.0319828	0.0314891	0.0308661	0.0300006	0.0289228	0.0278236	0.0268481	0.0259871	0.0250995	0.0240268	0.0228848	0.0218686	0.0210577	0.0204803	0.0201262	0.0199645	0.0199398	0.0199769	0.0199932	0.0199794	0.019968	0.0199477
FSS2_14	CV	ST	0.0447328	0.045167	0.0456452	0.0461876	0.0467002	0.0470242	0.0470779	0.0468689	0.0465552	0.046343	0.0464476	0.0469436	0.0476476	0.0481441	0.0479986	0.0468894	0.0447434	0.0416938	0.0381003	0.0343648	0.0307967	0.0275721	0.0247928	0.0224963	0.0206504	0.0192388	0.0182295	0.017537	0.0170733	0.0167705	0.0165612	0.01643	0.0163731	0.0164125	0.0165598	0.0167964	0.0170763	0.0173313	0.0174971	0.0175319	0.0174347	0.0172411	0.0170116	0.0168069	0.0166247	0.0164525	0.0162866
FSS2_15	CV	ST	NaN	NaN	NaN	NaN	NaN	NaN	NaN	NaN	NaN	NaN	NaN	NaN	NaN	NaN	NaN	NaN	NaN	NaN	NaN	NaN	NaN	NaN	NaN	NaN	NaN	NaN	NaN	NaN	NaN	NaN	NaN	NaN	NaN	NaN	NaN	NaN	NaN	NaN	NaN	NaN	NaN	NaN	NaN	NaN	NaN	NaN	NaN
FSS2_16	CV	ST	0.0499138	0.049315	0.048335	0.0467827	0.0447359	0.0423196	0.0399204	0.0379927	0.0367484	0.0362392	0.0363519	0.0367122	0.036842	0.036532	0.0358847	0.0350845	0.034165	0.032976	0.0313616	0.0292867	0.0266924	0.0236524	0.0205047	0.0176166	0.0152189	0.0133924	0.0121143	0.0113299	0.0109599	0.0108851	0.0109631	0.0110773	0.0111399	0.0111051	0.010977	0.0107949	0.0106039	0.0104328	0.0102987	0.0101783	0.0100279	0.00983923	0.00964262	0.00946919	0.00933728	0.00924337	0.00915691
FSS2_17	CV	ST	NaN	NaN	NaN	NaN	NaN	NaN	NaN	NaN	NaN	NaN	NaN	NaN	NaN	NaN	NaN	NaN	NaN	NaN	NaN	NaN	NaN	NaN	NaN	NaN	NaN	NaN	NaN	NaN	NaN	NaN	NaN	NaN	NaN	NaN	NaN	NaN	NaN	NaN	NaN	NaN	NaN	NaN	NaN	NaN	NaN	NaN	NaN
FSS2_18	CV	ST	NaN	NaN	NaN	NaN	NaN	NaN	NaN	NaN	NaN	NaN	NaN	NaN	NaN	NaN	NaN	NaN	NaN	NaN	NaN	NaN	NaN	NaN	NaN	NaN	NaN	NaN	NaN	NaN	NaN	NaN	NaN	NaN	NaN	NaN	NaN	NaN	NaN	NaN	NaN	NaN	NaN	NaN	NaN	NaN	NaN	NaN	NaN
FSS2_19	CV	ST	NaN	NaN	NaN	NaN	NaN	NaN	NaN	NaN	NaN	NaN	NaN	NaN	NaN	NaN	NaN	NaN	NaN	NaN	NaN	NaN	NaN	NaN	NaN	NaN	NaN	NaN	NaN	NaN	NaN	NaN	NaN	NaN	NaN	NaN	NaN	NaN	NaN	NaN	NaN	NaN	NaN	NaN	NaN	NaN	NaN	NaN	NaN
FSS2_20	CV	ST	0.058563	0.0577734	0.055532	0.0522737	0.0485037	0.0446414	0.0406989	0.0366536	0.0326314	0.0287549	0.0252102	0.0222133	0.0198404	0.0180134	0.0166017	0.0155053	0.0146474	0.0139876	0.0134766	0.013087	0.0128046	0.0126107	0.0124891	0.0124153	0.0123908	0.0124459	0.0126199	0.0129214	0.0133079	0.0136963	0.0140083	0.014231	0.0144136	0.0145911	0.0147549	0.0148995	0.0150143	0.0150359	0.0149204	0.0147217	0.0144711	0.0141659	0.0137867	0.0133289	0.0128043	0.0122455	0.0117007
FSS2_21	CV	ST	NaN	NaN	NaN	NaN	NaN	NaN	NaN	NaN	NaN	NaN	NaN	NaN	NaN	NaN	NaN	NaN	NaN	NaN	NaN	NaN	NaN	NaN	NaN	NaN	NaN	NaN	NaN	NaN	NaN	NaN	NaN	NaN	NaN	NaN	NaN	NaN	NaN	NaN	NaN	NaN	NaN	NaN	NaN	NaN	NaN	NaN	NaN
FSS2_22	CV	ST	NaN	NaN	NaN	NaN	NaN	NaN	NaN	NaN	NaN	NaN	NaN	NaN	NaN	NaN	NaN	NaN	NaN	NaN	NaN	NaN	NaN	NaN	NaN	NaN	NaN	NaN	NaN	NaN	NaN	NaN	NaN	NaN	NaN	NaN	NaN	NaN	NaN	NaN	NaN	NaN	NaN	NaN	NaN	NaN	NaN	NaN	NaN
FSS2_23	CV	ST	NaN	NaN	NaN	NaN	NaN	NaN	NaN	NaN	NaN	NaN	NaN	NaN	NaN	NaN	NaN	NaN	NaN	NaN	NaN	NaN	NaN	NaN	NaN	NaN	NaN	NaN	NaN	NaN	NaN	NaN	NaN	NaN	NaN	NaN	NaN	NaN	NaN	NaN	NaN	NaN	NaN	NaN	NaN	NaN	NaN	NaN	NaN
FSS2_24	CV	ST	0.0790967	0.0761077	0.0720538	0.0674252	0.0626895	0.0585179	0.0553652	0.0533146	0.0519729	0.0507121	0.049528	0.0488816	0.048845	0.0495757	0.051313	0.0539597	0.0570807	0.0600422	0.0625051	0.064815	0.0673426	0.0701642	0.0730317	0.0752266	0.0764565	0.077274	0.0784249	0.0805076	0.0839157	0.0885229	0.0934469	0.0973432	0.0994384	0.100137	0.0998659	0.0984927	0.0959909	0.0924959	0.0888213	0.0853626	0.0819239	0.0780878	0.0731938	0.0669518	0.0594747	0.0514241	0.0435832
FSS2_25	CV	ST	0.0400867	0.0363359	0.0314157	0.0265941	0.0222476	0.0185055	0.0153905	0.0129896	0.0112306	0.0100027	0.00920454	0.00871525	0.0084105	0.00819164	0.00801181	0.00783952	0.0076632	0.00750616	0.0073862	0.0072956	0.00723063	0.00720997	0.00724536	0.00729525	0.007295	0.00723593	0.00714391	0.00705206	0.00697921	0.00694701	0.00697873	0.0070735	0.00720374	0.00733207	0.00743837	0.00753624	0.00764138	0.0077495	0.00782082	0.00782886	0.00779195	0.00773234	0.00764103	0.00752472	0.00740939	0.00730633	0.00722669
FSS2_26	CV	ST	0.0374475	0.0360775	0.0352501	0.035136	0.0354912	0.0357952	0.0355993	0.0346252	0.0327843	0.0301999	0.0272485	0.0243042	0.0216011	0.0192248	0.0171729	0.0154806	0.0141	0.0128798	0.0116981	0.0106494	0.00998265	0.00995574	0.0108194	0.0128651	0.0164702	0.0220133	0.0298174	0.0399517	0.0519338	0.0644622	0.0751896	0.0817794	0.0835574	0.0799576	0.0712554	0.0594361	0.0468979	0.0355887	0.0263726	0.0194703	0.0146711	0.0116113	0.00986815	0.00904696	0.00888128	0.00914689	0.00961614
FSS2_27	CV	ST	0.0686621	0.0717616	0.0745215	0.0768381	0.0786148	0.0797536	0.0802586	0.0802202	0.0795199	0.078226	0.0764416	0.0742207	0.0718004	0.0694705	0.0672734	0.0648952	0.0622109	0.0593081	0.0564501	0.0538606	0.0515388	0.0494391	0.0476935	0.0464682	0.0458052	0.0456006	0.0457046	0.0458922	0.0460983	0.0462851	0.0465352	0.0469153	0.0474002	0.0478887	0.0482599	0.048443	0.0483093	0.0476816	0.0464782	0.0447943	0.0428593	0.0408935	0.0390308	0.037353	0.0359585	0.034905	0.0341313
FSS2_29	CV	ST	0.0406647	0.0377472	0.0346837	0.0315131	0.0282292	0.0248716	0.0216407	0.0187608	0.0164243	0.0146687	0.0134019	0.0125012	0.0118596	0.0113592	0.0109281	0.0105423	0.0102018	0.00991486	0.00966604	0.00944588	0.00924648	0.0090582	0.0088682	0.00865634	0.00840863	0.00813788	0.00787932	0.00765141	0.0074654	0.0073131	0.00719426	0.00712895	0.00712252	0.00715386	0.00719635	0.00723914	0.00728974	0.00734235	0.00739566	0.00746171	0.00756432	0.0077334	0.00797371	0.00826122	0.00858252	0.00891676	0.00922384
FSS2_01	CV	DT	NaN	NaN	NaN	NaN	NaN	NaN	NaN	NaN	NaN	NaN	NaN	NaN	NaN	NaN	NaN	NaN	NaN	NaN	NaN	NaN	NaN	NaN	NaN	NaN	NaN	NaN	NaN	NaN	NaN	NaN	NaN	NaN	NaN	NaN	NaN	NaN	NaN	NaN	NaN	NaN	NaN	NaN	NaN	NaN	NaN	NaN	NaN
FSS2_05	CV	DT	NaN	NaN	NaN	NaN	NaN	NaN	NaN	NaN	NaN	NaN	NaN	NaN	NaN	NaN	NaN	NaN	NaN	NaN	NaN	NaN	NaN	NaN	NaN	NaN	NaN	NaN	NaN	NaN	NaN	NaN	NaN	NaN	NaN	NaN	NaN	NaN	NaN	NaN	NaN	NaN	NaN	NaN	NaN	NaN	NaN	NaN	NaN
FSS2_06	CV	DT	0.045795	0.0487106	0.0510619	0.0529183	0.0543166	0.0553321	0.0561512	0.0566968	0.056736	0.0560575	0.0546246	0.0525566	0.0502272	0.0480809	0.0463253	0.044938	0.0438007	0.0428321	0.0418476	0.0406597	0.0392199	0.037654	0.0361046	0.0347131	0.0337043	0.0331688	0.0330361	0.0332818	0.0337908	0.0342927	0.0346203	0.0346801	0.0344424	0.0340775	0.0336917	0.0332499	0.0325048	0.0310764	0.0289652	0.0265362	0.0241564	0.0221347	0.0207083	0.0198885	0.0195499	0.0195197	0.0195949
FSS2_07	CV	DT	NaN	NaN	NaN	NaN	NaN	NaN	NaN	NaN	NaN	NaN	NaN	NaN	NaN	NaN	NaN	NaN	NaN	NaN	NaN	NaN	NaN	NaN	NaN	NaN	NaN	NaN	NaN	NaN	NaN	NaN	NaN	NaN	NaN	NaN	NaN	NaN	NaN	NaN	NaN	NaN	NaN	NaN	NaN	NaN	NaN	NaN	NaN
FSS2_08	CV	DT	NaN	NaN	NaN	NaN	NaN	NaN	NaN	NaN	NaN	NaN	NaN	NaN	NaN	NaN	NaN	NaN	NaN	NaN	NaN	NaN	NaN	NaN	NaN	NaN	NaN	NaN	NaN	NaN	NaN	NaN	NaN	NaN	NaN	NaN	NaN	NaN	NaN	NaN	NaN	NaN	NaN	NaN	NaN	NaN	NaN	NaN	NaN
FSS2_09	CV	DT	0.024163	0.0246393	0.0254167	0.0263954	0.0275047	0.0286674	0.0298861	0.0312653	0.0329602	0.0352336	0.0382067	0.0417602	0.0456177	0.0493829	0.0527022	0.0553811	0.0572569	0.0584482	0.0589905	0.0589494	0.0588716	0.0596077	0.0617939	0.0656724	0.0713149	0.0782914	0.0858751	0.0931218	0.0990267	0.103132	0.105249	0.105079	0.102292	0.0971799	0.090587	0.0834202	0.0764469	0.0700475	0.0639635	0.0579597	0.0520692	0.0467177	0.042346	0.0390623	0.0365216	0.0341698	0.0316861
FSS2_10	CV	DT	0.044652	0.0510466	0.0575742	0.0637121	0.0688994	0.0727543	0.0754002	0.0770633	0.0777909	0.0774475	0.0758363	0.0731137	0.0695951	0.0655448	0.0612107	0.0568153	0.0524135	0.0480919	0.0440533	0.0404159	0.0370752	0.0340221	0.0312181	0.0285863	0.0261312	0.0239	0.0219692	0.0203808	0.0191263	0.0182282	0.017707	0.0175059	0.0174828	0.0175015	0.0175101	0.0174887	0.0174081	0.0172332	0.0169382	0.0165426	0.0160693	0.0155908	0.0151765	0.01483	0.0145083	0.0142205	0.0139834
FSS2_11	CV	DT	0.0402465	0.0425887	0.0443992	0.0455751	0.0459261	0.0455015	0.0445064	0.0430842	0.0413041	0.0392673	0.0370979	0.0349858	0.0331182	0.0315806	0.0303477	0.0293453	0.0285254	0.0278869	0.0274277	0.0270973	0.0267939	0.0263912	0.0258685	0.0253303	0.0248569	0.0243916	0.0238192	0.0230919	0.0222556	0.0213809	0.0205303	0.0197518	0.0190894	0.0186124	0.0183619	0.0183258	0.0184433	0.0186349	0.0188677	0.0191203	0.0193411	0.0194828	0.0195192	0.0194535	0.0192836	0.0190361	0.0187697
FSS2_12	CV	DT	NaN	NaN	NaN	NaN	NaN	NaN	NaN	NaN	NaN	NaN	NaN	NaN	NaN	NaN	NaN	NaN	NaN	NaN	NaN	NaN	NaN	NaN	NaN	NaN	NaN	NaN	NaN	NaN	NaN	NaN	NaN	NaN	NaN	NaN	NaN	NaN	NaN	NaN	NaN	NaN	NaN	NaN	NaN	NaN	NaN	NaN	NaN
FSS2_13	CV	DT	0.0792812	0.0823741	0.0844	0.0851845	0.0845432	0.0826208	0.0797899	0.0762252	0.072338	0.0686848	0.0656597	0.0633646	0.0615329	0.0596201	0.0571538	0.0539164	0.0501089	0.0460478	0.0419773	0.0381849	0.0349815	0.0325319	0.0309512	0.0302234	0.0301023	0.0303574	0.0308396	0.0314266	0.0320605	0.0325164	0.0324956	0.0318422	0.0306647	0.0290644	0.0271392	0.0251395	0.023368	0.0219815	0.0210126	0.0203956	0.0200511	0.0199189	0.019954	0.0200995	0.0202824	0.0204669	0.0205763
FSS2_14	CV	DT	0.030649	0.0321614	0.033614	0.0350471	0.0363632	0.0374036	0.0381024	0.0384746	0.0385317	0.0381939	0.037459	0.0364642	0.0353196	0.0342043	0.0332702	0.0325393	0.0318543	0.030953	0.0296781	0.0280074	0.0260714	0.0240761	0.0221899	0.0205255	0.0191503	0.0180795	0.0172498	0.0165964	0.0160665	0.0156166	0.0152447	0.0149321	0.0146591	0.0144393	0.0142966	0.0142498	0.0143185	0.0144998	0.0147511	0.015017	0.0152695	0.0155209	0.0157563	0.0159481	0.0160685	0.0161039	0.0160567
FSS2_15	CV	DT	NaN	NaN	NaN	NaN	NaN	NaN	NaN	NaN	NaN	NaN	NaN	NaN	NaN	NaN	NaN	NaN	NaN	NaN	NaN	NaN	NaN	NaN	NaN	NaN	NaN	NaN	NaN	NaN	NaN	NaN	NaN	NaN	NaN	NaN	NaN	NaN	NaN	NaN	NaN	NaN	NaN	NaN	NaN	NaN	NaN	NaN	NaN
FSS2_16	CV	DT	0.0694029	0.0693271	0.0687356	0.0674361	0.0654882	0.0629338	0.0598619	0.056226	0.0521199	0.047743	0.043393	0.0393837	0.035868	0.0328121	0.0301605	0.0277811	0.0255146	0.0233001	0.0212457	0.0194377	0.0178646	0.0164928	0.0152714	0.0141879	0.0132677	0.0124899	0.0118187	0.0112565	0.0108031	0.0104352	0.0101077	0.00978077	0.00947309	0.00925345	0.00916695	0.00921715	0.00938847	0.00965356	0.0099844	0.0103402	0.010659	0.010889	0.0109931	0.0109668	0.0108241	0.0105793	0.0102792
FSS2_17	CV	DT	NaN	NaN	NaN	NaN	NaN	NaN	NaN	NaN	NaN	NaN	NaN	NaN	NaN	NaN	NaN	NaN	NaN	NaN	NaN	NaN	NaN	NaN	NaN	NaN	NaN	NaN	NaN	NaN	NaN	NaN	NaN	NaN	NaN	NaN	NaN	NaN	NaN	NaN	NaN	NaN	NaN	NaN	NaN	NaN	NaN	NaN	NaN
FSS2_18	CV	DT	NaN	NaN	NaN	NaN	NaN	NaN	NaN	NaN	NaN	NaN	NaN	NaN	NaN	NaN	NaN	NaN	NaN	NaN	NaN	NaN	NaN	NaN	NaN	NaN	NaN	NaN	NaN	NaN	NaN	NaN	NaN	NaN	NaN	NaN	NaN	NaN	NaN	NaN	NaN	NaN	NaN	NaN	NaN	NaN	NaN	NaN	NaN
FSS2_19	CV	DT	NaN	NaN	NaN	NaN	NaN	NaN	NaN	NaN	NaN	NaN	NaN	NaN	NaN	NaN	NaN	NaN	NaN	NaN	NaN	NaN	NaN	NaN	NaN	NaN	NaN	NaN	NaN	NaN	NaN	NaN	NaN	NaN	NaN	NaN	NaN	NaN	NaN	NaN	NaN	NaN	NaN	NaN	NaN	NaN	NaN	NaN	NaN
FSS2_20	CV	DT	0.0508831	0.0528103	0.0539291	0.0538101	0.0524622	0.0500313	0.0466977	0.0427565	0.0383888	0.0338295	0.0294048	0.0254353	0.022062	0.0193124	0.0172374	0.0158594	0.0150675	0.0146959	0.0145746	0.0145864	0.0147292	0.0150339	0.0154757	0.0159563	0.0163497	0.0165836	0.0166418	0.0165643	0.0164579	0.0163506	0.0161748	0.0158453	0.0154104	0.0150006	0.0146675	0.0143892	0.014087	0.0136659	0.0131252	0.0125135	0.0119321	0.0114833	0.0112277	0.0111772	0.0112872	0.0114749	0.0116351
FSS2_21	CV	DT	NaN	NaN	NaN	NaN	NaN	NaN	NaN	NaN	NaN	NaN	NaN	NaN	NaN	NaN	NaN	NaN	NaN	NaN	NaN	NaN	NaN	NaN	NaN	NaN	NaN	NaN	NaN	NaN	NaN	NaN	NaN	NaN	NaN	NaN	NaN	NaN	NaN	NaN	NaN	NaN	NaN	NaN	NaN	NaN	NaN	NaN	NaN
FSS2_22	CV	DT	NaN	NaN	NaN	NaN	NaN	NaN	NaN	NaN	NaN	NaN	NaN	NaN	NaN	NaN	NaN	NaN	NaN	NaN	NaN	NaN	NaN	NaN	NaN	NaN	NaN	NaN	NaN	NaN	NaN	NaN	NaN	NaN	NaN	NaN	NaN	NaN	NaN	NaN	NaN	NaN	NaN	NaN	NaN	NaN	NaN	NaN	NaN
FSS2_23	CV	DT	NaN	NaN	NaN	NaN	NaN	NaN	NaN	NaN	NaN	NaN	NaN	NaN	NaN	NaN	NaN	NaN	NaN	NaN	NaN	NaN	NaN	NaN	NaN	NaN	NaN	NaN	NaN	NaN	NaN	NaN	NaN	NaN	NaN	NaN	NaN	NaN	NaN	NaN	NaN	NaN	NaN	NaN	NaN	NaN	NaN	NaN	NaN
FSS2_24	CV	DT	0.0722426	0.073339	0.074816	0.0760616	0.0766919	0.0766052	0.0756796	0.073825	0.0714288	0.0691354	0.0674111	0.0665101	0.066478	0.0670552	0.0679947	0.0693075	0.0709298	0.0726798	0.0744819	0.0764359	0.0785278	0.0807604	0.0831252	0.0854917	0.0879462	0.0904276	0.0927876	0.0947705	0.0965609	0.098418	0.100128	0.101231	0.10097	0.098921	0.0953999	0.090905	0.085611	0.0798513	0.0741435	0.0686317	0.0633089	0.0581195	0.0530478	0.0481729	0.0436951	0.0396922	0.0360393
FSS2_25	CV	DT	0.0502396	0.0486788	0.0453221	0.040863	0.0358298	0.0306318	0.0258372	0.0218148	0.0185645	0.0159197	0.0137042	0.011929	0.0105943	0.00963299	0.00895397	0.00849331	0.00820715	0.00805186	0.00796169	0.00787893	0.00781051	0.00778992	0.00780129	0.0078176	0.0078313	0.0078264	0.00777635	0.00768879	0.00757924	0.00745669	0.00734887	0.00727716	0.00724165	0.00723657	0.00725391	0.00730474	0.00739075	0.00747848	0.00754378	0.00757891	0.00757139	0.00753363	0.00747093	0.0074183	0.00738396	0.00732121	0.0071933
FSS2_26	CV	DT	0.0392434	0.0366821	0.0347604	0.0333869	0.0323027	0.0311768	0.0298026	0.0281356	0.0263127	0.0245521	0.0230344	0.0218085	0.0207893	0.0198211	0.0188006	0.0177715	0.0168647	0.0162271	0.0160272	0.0164429	0.0176606	0.0198363	0.0229847	0.0268792	0.03096	0.0345593	0.0373445	0.0391495	0.0397707	0.0392386	0.0376879	0.0355448	0.0334689	0.0320467	0.0315686	0.0317989	0.0321075	0.0318202	0.0306501	0.0285687	0.0258102	0.0228067	0.0199562	0.0174855	0.0154847	0.0139492	0.0127956
FSS2_27	CV	DT	0.064536	0.0695598	0.07421	0.0784575	0.0821575	0.0851501	0.087204	0.0880268	0.0876211	0.0865019	0.085157	0.0837861	0.0821672	0.0799375	0.0772013	0.074408	0.0719395	0.070058	0.0686254	0.0672325	0.0654924	0.063286	0.0609348	0.058751	0.0567416	0.0549298	0.0534218	0.0521724	0.0511166	0.0503006	0.0496296	0.0489094	0.0481125	0.047231	0.0463492	0.0455536	0.0448926	0.044255	0.0434899	0.0426064	0.041596	0.0404646	0.0392759	0.0380083	0.0366206	0.0351461	0.0337102
FSS2_29	CV	DT	0.047796	0.0444586	0.0410435	0.0377792	0.034848	0.0323103	0.029971	0.0275279	0.0249066	0.0222348	0.0196652	0.0173522	0.0153886	0.0138189	0.0126725	0.0118595	0.0112787	0.010858	0.010548	0.0102964	0.010007	0.00959766	0.00910928	0.00863733	0.00826372	0.00802671	0.00789276	0.00779213	0.00769945	0.00761215	0.00752696	0.00746011	0.00743477	0.00747067	0.00755775	0.00766595	0.0077568	0.00780222	0.00780979	0.0078183	0.00785369	0.00794326	0.00813628	0.0084805	0.00900197	0.00968211	0.0104631
FSS2_01	ML	ST	NaN	NaN	NaN	NaN	NaN	NaN	NaN	NaN	NaN	NaN	NaN	NaN	NaN	NaN	NaN	NaN	NaN	NaN	NaN	NaN	NaN	NaN	NaN	NaN	NaN	NaN	NaN	NaN	NaN	NaN	NaN	NaN	NaN	NaN	NaN	NaN	NaN	NaN	NaN	NaN	NaN	NaN	NaN	NaN	NaN	NaN	NaN
FSS2_05	ML	ST	NaN	NaN	NaN	NaN	NaN	NaN	NaN	NaN	NaN	NaN	NaN	NaN	NaN	NaN	NaN	NaN	NaN	NaN	NaN	NaN	NaN	NaN	NaN	NaN	NaN	NaN	NaN	NaN	NaN	NaN	NaN	NaN	NaN	NaN	NaN	NaN	NaN	NaN	NaN	NaN	NaN	NaN	NaN	NaN	NaN	NaN	NaN
FSS2_06	ML	ST	0.0374503	0.0436921	0.0502952	0.0569117	0.0628643	0.0673298	0.0698029	0.0703073	0.0691986	0.0670634	0.0644619	0.061835	0.0591399	0.0560335	0.0523988	0.0484829	0.0445458	0.0407612	0.0372078	0.0339747	0.0311966	0.0290147	0.0274129	0.026242	0.0254026	0.0247735	0.0242726	0.0238689	0.0235838	0.0234669	0.0234533	0.0233933	0.0232811	0.0231859	0.0230696	0.0228492	0.0225364	0.0221016	0.0214984	0.0207126	0.0197406	0.0185635	0.0172499	0.0158878	0.0145491	0.0132698	0.0121005
FSS2_07	ML	ST	NaN	NaN	NaN	NaN	NaN	NaN	NaN	NaN	NaN	NaN	NaN	NaN	NaN	NaN	NaN	NaN	NaN	NaN	NaN	NaN	NaN	NaN	NaN	NaN	NaN	NaN	NaN	NaN	NaN	NaN	NaN	NaN	NaN	NaN	NaN	NaN	NaN	NaN	NaN	NaN	NaN	NaN	NaN	NaN	NaN	NaN	NaN
FSS2_08	ML	ST	0.00829298	0.00831015	0.00828754	0.00824067	0.00819071	0.00815615	0.00813849	0.00814029	0.00817237	0.0082354	0.00830761	0.00835423	0.00835701	0.00833345	0.0082968	0.00826932	0.00828553	0.00834818	0.00843977	0.00853904	0.00862173	0.00867577	0.00870947	0.00873602	0.0087555	0.00876607	0.00878855	0.00886432	0.00902248	0.00928674	0.00968307	0.0102253	0.0109101	0.0117097	0.0125724	0.0134577	0.0143371	0.0151657	0.0158956	0.0164962	0.0169665	0.0173426	0.017645	0.0178981	0.0181348	0.0183908	0.018705
FSS2_09	ML	ST	0.0337665	0.0366727	0.0399824	0.0432605	0.0462583	0.0489417	0.0514135	0.0538376	0.0561805	0.0582588	0.0600123	0.0613903	0.0623988	0.062789	0.0623162	0.0610795	0.0594707	0.057775	0.0562001	0.0550946	0.0546484	0.0547726	0.0550929	0.0550945	0.0543813	0.0529134	0.0508308	0.0483374	0.0455213	0.0424481	0.0392586	0.0360917	0.0330449	0.0302652	0.0279211	0.0261064	0.024769	0.0237896	0.0231068	0.0226319	0.0222682	0.0219431	0.0216442	0.0214318	0.021338	0.0213775	0.0215903
FSS2_10	ML	ST	0.104468	0.112414	0.117017	0.118212	0.116069	0.110724	0.102721	0.0927993	0.0817432	0.070293	0.0592057	0.0491993	0.0407861	0.0342692	0.0296976	0.0268768	0.0254226	0.0248918	0.0248639	0.024989	0.0250506	0.0250267	0.0248787	0.0245548	0.0240601	0.0234144	0.0226771	0.021949	0.0212882	0.0207246	0.0203023	0.020061	0.019999	0.0200284	0.0199899	0.0197703	0.019396	0.0189232	0.0184055	0.0179034	0.0174667	0.0171259	0.0168871	0.0167416	0.0166694	0.0166506	0.0166583
FSS2_11	ML	ST	0.0419337	0.0418665	0.0412938	0.0402694	0.0389386	0.0374198	0.0357896	0.0340864	0.0322991	0.0304221	0.028551	0.0268144	0.0252847	0.0240032	0.0229492	0.0220888	0.0213889	0.0208209	0.0204149	0.0201667	0.0199884	0.0197903	0.0195333	0.0192297	0.0189266	0.0186735	0.0184725	0.0183385	0.0183189	0.0184537	0.0187464	0.0191413	0.0195739	0.0199793	0.0203289	0.0206098	0.0208145	0.0209501	0.0210033	0.0209657	0.020857	0.0207102	0.0205264	0.0202604	0.0198604	0.0193106	0.0186667
FSS2_12	ML	ST	NaN	NaN	NaN	NaN	NaN	NaN	NaN	NaN	NaN	NaN	NaN	NaN	NaN	NaN	NaN	NaN	NaN	NaN	NaN	NaN	NaN	NaN	NaN	NaN	NaN	NaN	NaN	NaN	NaN	NaN	NaN	NaN	NaN	NaN	NaN	NaN	NaN	NaN	NaN	NaN	NaN	NaN	NaN	NaN	NaN	NaN	NaN
FSS2_13	ML	ST	0.0773635	0.0809406	0.0845343	0.0883173	0.0921359	0.0956219	0.0985428	0.100895	0.102634	0.103559	0.103457	0.101939	0.0987035	0.093908	0.0879072	0.0809649	0.0736261	0.0665155	0.0601609	0.0548828	0.0507875	0.0478259	0.0458832	0.0448503	0.0443959	0.0441266	0.043744	0.0430555	0.0419657	0.0404087	0.0384242	0.0362897	0.034297	0.0327023	0.031528	0.0305955	0.0297609	0.028995	0.0283315	0.0276913	0.027016	0.026368	0.0258556	0.0255414	0.0254353	0.025468	0.0255776
FSS2_14	ML	ST	0.0530001	0.0502589	0.0470768	0.0439034	0.0412216	0.0393907	0.0386772	0.0392575	0.0411143	0.0440651	0.0479211	0.0523188	0.0565788	0.0599795	0.0619661	0.0624459	0.0619343	0.0612047	0.0607156	0.060464	0.0599708	0.0586764	0.0566761	0.0545814	0.0528598	0.0516291	0.0505199	0.0488897	0.0463671	0.0431133	0.0395277	0.0360696	0.0330667	0.0307177	0.029001	0.0277614	0.0268542	0.0262154	0.0258149	0.0256159	0.0255887	0.0256594	0.0257452	0.0257807	0.0257713	0.0257522	0.0257594
FSS2_15	ML	ST	NaN	NaN	NaN	NaN	NaN	NaN	NaN	NaN	NaN	NaN	NaN	NaN	NaN	NaN	NaN	NaN	NaN	NaN	NaN	NaN	NaN	NaN	NaN	NaN	NaN	NaN	NaN	NaN	NaN	NaN	NaN	NaN	NaN	NaN	NaN	NaN	NaN	NaN	NaN	NaN	NaN	NaN	NaN	NaN	NaN	NaN	NaN
FSS2_16	ML	ST	NaN	NaN	NaN	NaN	NaN	NaN	NaN	NaN	NaN	NaN	NaN	NaN	NaN	NaN	NaN	NaN	NaN	NaN	NaN	NaN	NaN	NaN	NaN	NaN	NaN	NaN	NaN	NaN	NaN	NaN	NaN	NaN	NaN	NaN	NaN	NaN	NaN	NaN	NaN	NaN	NaN	NaN	NaN	NaN	NaN	NaN	NaN
FSS2_17	ML	ST	NaN	NaN	NaN	NaN	NaN	NaN	NaN	NaN	NaN	NaN	NaN	NaN	NaN	NaN	NaN	NaN	NaN	NaN	NaN	NaN	NaN	NaN	NaN	NaN	NaN	NaN	NaN	NaN	NaN	NaN	NaN	NaN	NaN	NaN	NaN	NaN	NaN	NaN	NaN	NaN	NaN	NaN	NaN	NaN	NaN	NaN	NaN
FSS2_18	ML	ST	NaN	NaN	NaN	NaN	NaN	NaN	NaN	NaN	NaN	NaN	NaN	NaN	NaN	NaN	NaN	NaN	NaN	NaN	NaN	NaN	NaN	NaN	NaN	NaN	NaN	NaN	NaN	NaN	NaN	NaN	NaN	NaN	NaN	NaN	NaN	NaN	NaN	NaN	NaN	NaN	NaN	NaN	NaN	NaN	NaN	NaN	NaN
FSS2_19	ML	ST	NaN	NaN	NaN	NaN	NaN	NaN	NaN	NaN	NaN	NaN	NaN	NaN	NaN	NaN	NaN	NaN	NaN	NaN	NaN	NaN	NaN	NaN	NaN	NaN	NaN	NaN	NaN	NaN	NaN	NaN	NaN	NaN	NaN	NaN	NaN	NaN	NaN	NaN	NaN	NaN	NaN	NaN	NaN	NaN	NaN	NaN	NaN
FSS2_20	ML	ST	0.0549971	0.0566118	0.0578208	0.0585583	0.0585403	0.0573396	0.0547686	0.0510537	0.0466891	0.0421166	0.03755	0.0330608	0.028795	0.0249983	0.0218097	0.0192462	0.0172439	0.015766	0.0147969	0.0142748	0.014101	0.0141901	0.0144951	0.0149505	0.0154573	0.01586	0.0160197	0.0159145	0.0156037	0.0152109	0.0148675	0.0146795	0.0147155	0.0149797	0.0153934	0.0158219	0.0161188	0.0161991	0.0159902	0.0154642	0.0147331	0.0139747	0.0133279	0.0128447	0.0124825	0.0122243	0.0121066
FSS2_21	ML	ST	NaN	NaN	NaN	NaN	NaN	NaN	NaN	NaN	NaN	NaN	NaN	NaN	NaN	NaN	NaN	NaN	NaN	NaN	NaN	NaN	NaN	NaN	NaN	NaN	NaN	NaN	NaN	NaN	NaN	NaN	NaN	NaN	NaN	NaN	NaN	NaN	NaN	NaN	NaN	NaN	NaN	NaN	NaN	NaN	NaN	NaN	NaN
FSS2_22	ML	ST	NaN	NaN	NaN	NaN	NaN	NaN	NaN	NaN	NaN	NaN	NaN	NaN	NaN	NaN	NaN	NaN	NaN	NaN	NaN	NaN	NaN	NaN	NaN	NaN	NaN	NaN	NaN	NaN	NaN	NaN	NaN	NaN	NaN	NaN	NaN	NaN	NaN	NaN	NaN	NaN	NaN	NaN	NaN	NaN	NaN	NaN	NaN
FSS2_23	ML	ST	NaN	NaN	NaN	NaN	NaN	NaN	NaN	NaN	NaN	NaN	NaN	NaN	NaN	NaN	NaN	NaN	NaN	NaN	NaN	NaN	NaN	NaN	NaN	NaN	NaN	NaN	NaN	NaN	NaN	NaN	NaN	NaN	NaN	NaN	NaN	NaN	NaN	NaN	NaN	NaN	NaN	NaN	NaN	NaN	NaN	NaN	NaN
FSS2_24	ML	ST	0.080868	0.0799923	0.0785064	0.0768462	0.0752085	0.0736756	0.0721041	0.0703092	0.0682058	0.0660854	0.0643448	0.0636408	0.0644301	0.0665461	0.0691259	0.0711354	0.0724811	0.0739215	0.0760267	0.0787866	0.0819237	0.0849043	0.0873984	0.0893083	0.0904247	0.0908707	0.090916	0.0910301	0.091952	0.0937953	0.0959459	0.0980533	0.099777	0.100776	0.101347	0.101731	0.101969	0.102032	0.101472	0.0994478	0.0957204	0.0908263	0.0851197	0.0788184	0.0718961	0.0642267	0.0560234
FSS2_25	ML	ST	0.0443078	0.0442593	0.0424183	0.0393476	0.0355855	0.0317599	0.028537	0.0262122	0.0245664	0.0230665	0.021353	0.0193428	0.0170637	0.0147624	0.0126944	0.0110309	0.00981544	0.00901241	0.00853559	0.00826731	0.00810569	0.00801861	0.00799154	0.0079754	0.00794483	0.00792063	0.00789985	0.00786537	0.00781903	0.00778517	0.00777175	0.00778144	0.00782464	0.00790397	0.00798278	0.00803348	0.00804402	0.00802998	0.00800967	0.00799888	0.00801012	0.00803608	0.00806747	0.00809694	0.00810997	0.00809101	0.00805127
FSS2_26	ML	ST	NaN	NaN	NaN	NaN	NaN	NaN	NaN	NaN	NaN	NaN	NaN	NaN	NaN	NaN	NaN	NaN	NaN	NaN	NaN	NaN	NaN	NaN	NaN	NaN	NaN	NaN	NaN	NaN	NaN	NaN	NaN	NaN	NaN	NaN	NaN	NaN	NaN	NaN	NaN	NaN	NaN	NaN	NaN	NaN	NaN	NaN	NaN
FSS2_27	ML	ST	0.0708211	0.0744917	0.0780404	0.0813726	0.08404	0.0855477	0.0857202	0.0847064	0.0824771	0.0790776	0.0748933	0.0704053	0.065909	0.0615064	0.0573298	0.0536701	0.0507793	0.048685	0.0471329	0.0458336	0.0445827	0.0434615	0.0427428	0.042474	0.0425465	0.0428587	0.0433355	0.0439686	0.044798	0.0458717	0.0471392	0.048291	0.0488951	0.0486392	0.0474587	0.0455344	0.043243	0.0409157	0.0386764	0.0364904	0.0343389	0.0323475	0.0306098	0.029018	0.0274557	0.0258382	0.024177
FSS2_29	ML	ST	0.0514094	0.0493211	0.0461205	0.0419264	0.037159	0.0323559	0.0278835	0.0238903	0.0205074	0.0177759	0.0156326	0.0139895	0.0127665	0.0119088	0.011337	0.0109662	0.0107176	0.0105276	0.0103218	0.0100334	0.00965516	0.00924786	0.00885394	0.00848725	0.00814565	0.00783399	0.00758504	0.00744619	0.00745558	0.00764583	0.00805017	0.00868194	0.00952863	0.0106468	0.0121789	0.014237	0.016834	0.0197912	0.0228347	0.0257664	0.0285348	0.0310509	0.0329256	0.0335275	0.0326615	0.0307654	0.0284025
FSS2_01	ML	DT	NaN	NaN	NaN	NaN	NaN	NaN	NaN	NaN	NaN	NaN	NaN	NaN	NaN	NaN	NaN	NaN	NaN	NaN	NaN	NaN	NaN	NaN	NaN	NaN	NaN	NaN	NaN	NaN	NaN	NaN	NaN	NaN	NaN	NaN	NaN	NaN	NaN	NaN	NaN	NaN	NaN	NaN	NaN	NaN	NaN	NaN	NaN
FSS2_05	ML	DT	NaN	NaN	NaN	NaN	NaN	NaN	NaN	NaN	NaN	NaN	NaN	NaN	NaN	NaN	NaN	NaN	NaN	NaN	NaN	NaN	NaN	NaN	NaN	NaN	NaN	NaN	NaN	NaN	NaN	NaN	NaN	NaN	NaN	NaN	NaN	NaN	NaN	NaN	NaN	NaN	NaN	NaN	NaN	NaN	NaN	NaN	NaN
FSS2_06	ML	DT	0.0430954	0.0481785	0.0530925	0.0575609	0.0612156	0.063776	0.0651991	0.0656411	0.0652625	0.0642999	0.0627804	0.0605792	0.057859	0.0548572	0.0517893	0.0489002	0.0463503	0.0443023	0.042726	0.0414901	0.0403865	0.0392609	0.0380164	0.0366046	0.035025	0.0332713	0.0314133	0.0295946	0.0280211	0.0268152	0.0259362	0.0252442	0.0245747	0.023869	0.0230801	0.0221496	0.0210519	0.0197758	0.0183691	0.016875	0.015256	0.0136058	0.0121122	0.0108969	0.00997995	0.00932119	0.008853
FSS2_07	ML	DT	NaN	NaN	NaN	NaN	NaN	NaN	NaN	NaN	NaN	NaN	NaN	NaN	NaN	NaN	NaN	NaN	NaN	NaN	NaN	NaN	NaN	NaN	NaN	NaN	NaN	NaN	NaN	NaN	NaN	NaN	NaN	NaN	NaN	NaN	NaN	NaN	NaN	NaN	NaN	NaN	NaN	NaN	NaN	NaN	NaN	NaN	NaN
FSS2_08	ML	DT	0.0100516	0.00965475	0.00964026	0.00979931	0.0100073	0.0101604	0.0101607	0.0100129	0.00976264	0.00948411	0.00923342	0.00903317	0.00888791	0.00878369	0.00869079	0.00859093	0.00847949	0.00837845	0.00831922	0.00830002	0.00830231	0.00831926	0.00836951	0.00846756	0.00860212	0.00875326	0.00890337	0.00903295	0.0091404	0.00923063	0.00931143	0.00944152	0.00969695	0.0101178	0.0107071	0.0114211	0.012186	0.0129155	0.0135593	0.0141742	0.014895	0.0158214	0.0169829	0.0183491	0.0197593	0.0209447	0.0216557
FSS2_09	ML	DT	0.0255306	0.0273071	0.0293776	0.0315951	0.0339388	0.0363946	0.038911	0.0413855	0.0437392	0.0459418	0.0479489	0.0497325	0.0511838	0.0523114	0.0534618	0.0549119	0.0566819	0.0584641	0.0600645	0.0614536	0.0627116	0.063977	0.0653531	0.0667895	0.0680341	0.068768	0.068903	0.0684828	0.0673923	0.0656955	0.0637788	0.0618757	0.0599022	0.0577361	0.0554237	0.0530874	0.0505818	0.0475869	0.0440373	0.040233	0.0365664	0.0332654	0.0304318	0.0280811	0.0261709	0.0247231	0.0237315
FSS2_10	ML	DT	0.024117	0.0268278	0.0299554	0.0330556	0.0362367	0.0397565	0.0436617	0.0479373	0.0524664	0.057291	0.0624907	0.0679428	0.0729694	0.0763668	0.0772931	0.0761969	0.0739547	0.071148	0.0683512	0.0657528	0.0633731	0.0612286	0.0591107	0.0566702	0.053765	0.0505328	0.0472578	0.0441019	0.0413338	0.0389954	0.0369798	0.0351331	0.033255	0.0313177	0.0293127	0.0272984	0.0254272	0.0238343	0.0225559	0.0215861	0.0208735	0.0203293	0.0198738	0.0194737	0.0190746	0.0186225	0.0181346
FSS2_11	ML	DT	0.0434391	0.0465592	0.0489428	0.0509146	0.0525205	0.0536712	0.0542356	0.0540652	0.0532124	0.0516731	0.0495225	0.0468814	0.0439061	0.0407132	0.0373958	0.0340822	0.0310259	0.0284414	0.0264334	0.0250046	0.0241022	0.0236322	0.0235013	0.0236117	0.0238151	0.0239219	0.0238076	0.0234489	0.022941	0.022398	0.0218832	0.0214429	0.0210967	0.0208462	0.0206773	0.0205368	0.0204404	0.0204378	0.0205306	0.0206575	0.0207478	0.0207835	0.0207882	0.0207984	0.0208458	0.0209103	0.0209671
FSS2_12	ML	DT	NaN	NaN	NaN	NaN	NaN	NaN	NaN	NaN	NaN	NaN	NaN	NaN	NaN	NaN	NaN	NaN	NaN	NaN	NaN	NaN	NaN	NaN	NaN	NaN	NaN	NaN	NaN	NaN	NaN	NaN	NaN	NaN	NaN	NaN	NaN	NaN	NaN	NaN	NaN	NaN	NaN	NaN	NaN	NaN	NaN	NaN	NaN
FSS2_13	ML	DT	0.0458474	0.0489798	0.0527799	0.0566224	0.0605526	0.0648029	0.069347	0.0738345	0.0781799	0.0828257	0.0881597	0.0938772	0.0990353	0.103303	0.106803	0.109436	0.110385	0.108646	0.103866	0.0967146	0.0881576	0.0789707	0.0698002	0.0614288	0.0544852	0.0491036	0.0451451	0.042345	0.0404187	0.039014	0.0378575	0.0369182	0.0360933	0.0351899	0.0340651	0.0326577	0.031097	0.0295743	0.0282389	0.0271507	0.0262694	0.0254991	0.0247781	0.0241586	0.0237275	0.0235262	0.0235307
FSS2_14	ML	DT	0.0316121	0.0319742	0.0325034	0.0331222	0.0337731	0.0343601	0.0348004	0.0350356	0.0349795	0.034581	0.0338537	0.0328685	0.0317764	0.030713	0.0298544	0.0293422	0.0291908	0.0292769	0.0293968	0.0293892	0.0291998	0.0288072	0.0282712	0.0276904	0.0271451	0.0266544	0.0262147	0.0257821	0.0253009	0.0247979	0.0243713	0.0240802	0.0239012	0.0237576	0.023565	0.0232659	0.0228887	0.0225016	0.0221688	0.0219277	0.0218005	0.0217751	0.0217998	0.0218406	0.02189	0.0219532	0.0220032
FSS2_15	ML	DT	NaN	NaN	NaN	NaN	NaN	NaN	NaN	NaN	NaN	NaN	NaN	NaN	NaN	NaN	NaN	NaN	NaN	NaN	NaN	NaN	NaN	NaN	NaN	NaN	NaN	NaN	NaN	NaN	NaN	NaN	NaN	NaN	NaN	NaN	NaN	NaN	NaN	NaN	NaN	NaN	NaN	NaN	NaN	NaN	NaN	NaN	NaN
FSS2_16	ML	DT	NaN	NaN	NaN	NaN	NaN	NaN	NaN	NaN	NaN	NaN	NaN	NaN	NaN	NaN	NaN	NaN	NaN	NaN	NaN	NaN	NaN	NaN	NaN	NaN	NaN	NaN	NaN	NaN	NaN	NaN	NaN	NaN	NaN	NaN	NaN	NaN	NaN	NaN	NaN	NaN	NaN	NaN	NaN	NaN	NaN	NaN	NaN
FSS2_17	ML	DT	NaN	NaN	NaN	NaN	NaN	NaN	NaN	NaN	NaN	NaN	NaN	NaN	NaN	NaN	NaN	NaN	NaN	NaN	NaN	NaN	NaN	NaN	NaN	NaN	NaN	NaN	NaN	NaN	NaN	NaN	NaN	NaN	NaN	NaN	NaN	NaN	NaN	NaN	NaN	NaN	NaN	NaN	NaN	NaN	NaN	NaN	NaN
FSS2_18	ML	DT	NaN	NaN	NaN	NaN	NaN	NaN	NaN	NaN	NaN	NaN	NaN	NaN	NaN	NaN	NaN	NaN	NaN	NaN	NaN	NaN	NaN	NaN	NaN	NaN	NaN	NaN	NaN	NaN	NaN	NaN	NaN	NaN	NaN	NaN	NaN	NaN	NaN	NaN	NaN	NaN	NaN	NaN	NaN	NaN	NaN	NaN	NaN
FSS2_19	ML	DT	NaN	NaN	NaN	NaN	NaN	NaN	NaN	NaN	NaN	NaN	NaN	NaN	NaN	NaN	NaN	NaN	NaN	NaN	NaN	NaN	NaN	NaN	NaN	NaN	NaN	NaN	NaN	NaN	NaN	NaN	NaN	NaN	NaN	NaN	NaN	NaN	NaN	NaN	NaN	NaN	NaN	NaN	NaN	NaN	NaN	NaN	NaN
FSS2_20	ML	DT	0.0473555	0.0481408	0.0485597	0.0485246	0.0478614	0.0463749	0.0439803	0.0408626	0.0374364	0.0339703	0.0305954	0.027475	0.0246677	0.0222285	0.0201755	0.018451	0.0169825	0.0157064	0.0145921	0.0136568	0.0128962	0.0122906	0.011822	0.0114808	0.0112429	0.0110675	0.0109004	0.0107107	0.0104933	0.0102633	0.0100466	0.00984583	0.00967001	0.00954397	0.00946932	0.00944108	0.00945958	0.00951135	0.00957361	0.00962052	0.00963037	0.00960165	0.00955402	0.00950487	0.00945869	0.0094179	0.00937846
FSS2_21	ML	DT	NaN	NaN	NaN	NaN	NaN	NaN	NaN	NaN	NaN	NaN	NaN	NaN	NaN	NaN	NaN	NaN	NaN	NaN	NaN	NaN	NaN	NaN	NaN	NaN	NaN	NaN	NaN	NaN	NaN	NaN	NaN	NaN	NaN	NaN	NaN	NaN	NaN	NaN	NaN	NaN	NaN	NaN	NaN	NaN	NaN	NaN	NaN
FSS2_22	ML	DT	NaN	NaN	NaN	NaN	NaN	NaN	NaN	NaN	NaN	NaN	NaN	NaN	NaN	NaN	NaN	NaN	NaN	NaN	NaN	NaN	NaN	NaN	NaN	NaN	NaN	NaN	NaN	NaN	NaN	NaN	NaN	NaN	NaN	NaN	NaN	NaN	NaN	NaN	NaN	NaN	NaN	NaN	NaN	NaN	NaN	NaN	NaN
FSS2_23	ML	DT	NaN	NaN	NaN	NaN	NaN	NaN	NaN	NaN	NaN	NaN	NaN	NaN	NaN	NaN	NaN	NaN	NaN	NaN	NaN	NaN	NaN	NaN	NaN	NaN	NaN	NaN	NaN	NaN	NaN	NaN	NaN	NaN	NaN	NaN	NaN	NaN	NaN	NaN	NaN	NaN	NaN	NaN	NaN	NaN	NaN	NaN	NaN
FSS2_24	ML	DT	0.0814135	0.0810435	0.0803158	0.0795686	0.0787509	0.0779298	0.0771277	0.0762619	0.0755397	0.0752742	0.0755628	0.0764026	0.0775215	0.0780678	0.0775611	0.076646	0.0761645	0.0763943	0.0774091	0.0793251	0.0821799	0.0859007	0.0902548	0.0945234	0.0980376	0.100699	0.102854	0.104636	0.106084	0.107115	0.107741	0.10813	0.108667	0.109516	0.110549	0.11118	0.11086	0.109733	0.108315	0.106601	0.104243	0.101233	0.0983655	0.0962029	0.0950349	0.0947088	0.0946299
FSS2_25	ML	DT	0.0326715	0.035335	0.0387194	0.0415778	0.0434646	0.0444359	0.044939	0.0451105	0.0446787	0.0434763	0.0414559	0.0385803	0.0351872	0.0315272	0.0278051	0.0242493	0.0209956	0.0181155	0.0156443	0.0135718	0.0119383	0.0107448	0.00989545	0.00927055	0.00878967	0.0084257	0.00816961	0.00800577	0.00791412	0.0078709	0.00785048	0.00784297	0.00786065	0.00788403	0.00788959	0.00786643	0.00781221	0.00774018	0.00766698	0.00759217	0.00753362	0.00751084	0.00755464	0.00765889	0.00780535	0.00796176	0.00809427
FSS2_26	ML	DT	NaN	NaN	NaN	NaN	NaN	NaN	NaN	NaN	NaN	NaN	NaN	NaN	NaN	NaN	NaN	NaN	NaN	NaN	NaN	NaN	NaN	NaN	NaN	NaN	NaN	NaN	NaN	NaN	NaN	NaN	NaN	NaN	NaN	NaN	NaN	NaN	NaN	NaN	NaN	NaN	NaN	NaN	NaN	NaN	NaN	NaN	NaN
FSS2_27	ML	DT	0.0727527	0.0755129	0.0775553	0.0782181	0.0775978	0.0764017	0.0752929	0.0744865	0.0737645	0.0726879	0.0709655	0.0684863	0.0654288	0.062042	0.0582865	0.0543988	0.0507917	0.0476294	0.0448563	0.0425219	0.0408196	0.0397637	0.0392243	0.0391604	0.0395775	0.0403761	0.0413595	0.0422538	0.0428323	0.0430031	0.0428498	0.0424529	0.0417997	0.0408993	0.0397205	0.0381208	0.0361652	0.0340465	0.0319008	0.0298438	0.0280077	0.0264635	0.0251941	0.0241452	0.0232475	0.0224968	0.0218036
FSS2_29	ML	DT	0.048924	0.0492649	0.0490238	0.0481097	0.0465156	0.0444424	0.0418211	0.0386379	0.0352358	0.031951	0.0288382	0.0257206	0.0225883	0.0196945	0.0172784	0.0154321	0.0141016	0.0130989	0.0122825	0.0115786	0.0109749	0.0104499	0.00995183	0.00945484	0.00898904	0.00861397	0.00834485	0.0082091	0.00825496	0.0085355	0.00905622	0.0097623	0.0106542	0.0117856	0.0131488	0.0146033	0.0159626	0.0172819	0.0187281	0.0204064	0.0222807	0.0242227	0.0260476	0.0273523	0.0276153	0.0267391	0.0249887
[truncated: 54 more columns]

## Sheet: Gastrocnemius Medialis
ID	Shoe	Walk
FSS2_01	BF	ST	0.0226085	0.023477	0.0246719	0.0261783	0.0279637	0.0299499	0.0319838	0.0338595	0.0353751	0.0363245	0.0365407	0.0360469	0.0350283	0.0336914	0.0322265	0.0308527	0.0297886	0.0291868	0.0291764	0.0298318	0.0311893	0.0332372	0.0358942	0.0390383	0.0425761	0.0463941	0.0503378	0.0540994	0.0573103	0.0598629	0.0617552	0.0631547	0.0647209	0.0672007	0.0709989	0.0760915	0.0822669	0.0893691	0.0972673	0.106049	0.115653	0.125612	0.135009	0.142815	0.148645	0.152172	0.152962
FSS2_05	BF	ST	0.0215087	0.0253258	0.0294846	0.033984	0.0385055	0.0424498	0.0451028	0.0463409	0.0465184	0.0457524	0.0439418	0.0410652	0.0374223	0.0335496	0.0299087	0.0268764	0.0248398	0.0240238	0.0244628	0.0261123	0.0288429	0.0324699	0.0368886	0.0420323	0.0477393	0.0538286	0.060177	0.0666757	0.0731575	0.0794694	0.0854929	0.0911794	0.096359	0.100645	0.103727	0.105791	0.107446	0.109034	0.110382	0.111092	0.110708	0.108838	0.105588	0.101225	0.0960207	0.0900236	0.0833653
FSS2_06	BF	ST	0.0143754	0.0146744	0.0149003	0.0150195	0.0150108	0.0148802	0.0146961	0.0145015	0.0143211	0.0141983	0.0141984	0.0143628	0.0146797	0.0150892	0.0155686	0.0161747	0.0170034	0.0180963	0.0194375	0.0210067	0.0227542	0.0245371	0.0261845	0.0276055	0.028736	0.0295803	0.0301999	0.0307332	0.0313311	0.0321782	0.0334245	0.0351766	0.0375983	0.0408495	0.0449349	0.0496037	0.054494	0.0593572	0.0640065	0.0682844	0.0717875	0.0739781	0.0746673	0.0738313	0.0718049	0.0689791	0.0654861
FSS2_07	BF	ST	0.0402351	0.0422633	0.0441856	0.0459431	0.0474802	0.0486776	0.04946	0.0499718	0.0504825	0.0513678	0.0527994	0.0546466	0.0567097	0.0589541	0.06153	0.0644368	0.0674116	0.0703265	0.0731946	0.0757487	0.0775792	0.0784912	0.0784552	0.0776264	0.0763681	0.0749498	0.0734412	0.0719769	0.0709678	0.0707764	0.071566	0.0733877	0.0759357	0.0785472	0.0806618	0.0817522	0.0816942	0.0808731	0.0797287	0.0786393	0.0777917	0.0770625	0.0763296	0.0756664	0.0751294	0.0746073	0.0738381
FSS2_08	BF	ST	0.0255854	0.0262447	0.0265844	0.026456	0.0259981	0.0254653	0.0250022	0.0245901	0.0240735	0.0234545	0.022896	0.0225303	0.0224796	0.0228088	0.0235198	0.0246401	0.0261378	0.0278867	0.0297354	0.0316192	0.0335428	0.0356016	0.0379035	0.0404611	0.0431918	0.0459185	0.0484183	0.0504758	0.0518179	0.0522433	0.0516924	0.0502144	0.0480321	0.0454138	0.0426417	0.0400098	0.0378016	0.0361442	0.0349496	0.0341189	0.0336179	0.0333002	0.0330027	0.0326096	0.0320301	0.0311883	0.0300301
FSS2_09	BF	ST	NaN	NaN	NaN	NaN	NaN	NaN	NaN	NaN	NaN	NaN	NaN	NaN	NaN	NaN	NaN	NaN	NaN	NaN	NaN	NaN	NaN	NaN	NaN	NaN	NaN	NaN	NaN	NaN	NaN	NaN	NaN	NaN	NaN	NaN	NaN	NaN	NaN	NaN	NaN	NaN	NaN	NaN	NaN	NaN	NaN	NaN	NaN
FSS2_10	BF	ST	0.0597971	0.0572969	0.0545977	0.0516809	0.0487361	0.0460654	0.0438549	0.0422317	0.0413159	0.0412104	0.0418133	0.0428456	0.0440561	0.0452678	0.0464467	0.0476492	0.0490275	0.0508344	0.0532907	0.056412	0.0601533	0.0645512	0.069728	0.0756787	0.0820377	0.0884604	0.0948121	0.101024	0.107096	0.112982	0.118658	0.124129	0.129396	0.134453	0.139467	0.144651	0.149842	0.154419	0.157734	0.15946	0.159529	0.158185	0.155858	0.152978	0.149918	0.146881	0.143727
FSS2_11	BF	ST	0.0215412	0.0216555	0.0217108	0.0217551	0.0218023	0.0218802	0.0220757	0.0224395	0.0229852	0.023727	0.024678	0.0259007	0.0274327	0.029264	0.0312633	0.0332014	0.0348833	0.0361857	0.0370729	0.0375364	0.0375233	0.0369918	0.0360589	0.0348997	0.0337271	0.0327235	0.0320189	0.0317242	0.0319385	0.0327578	0.0342228	0.0362952	0.0388517	0.0417159	0.044828	0.0480536	0.0512711	0.0544041	0.0573979	0.060241	0.0628703	0.0651403	0.0669943	0.0684522	0.069581	0.0705646	0.0715718
FSS2_12	BF	ST	0.043196	0.0468599	0.051092	0.0555079	0.0598572	0.0640964	0.0682134	0.0723555	0.0764345	0.0799156	0.0821885	0.0828042	0.0817554	0.0790736	0.0750412	0.0703137	0.0655635	0.0613098	0.057943	0.0559051	0.0554079	0.0565061	0.0591197	0.0630536	0.0680802	0.0739708	0.080372	0.0869079	0.0935733	0.100353	0.106992	0.112887	0.117166	0.119098	0.118585	0.115782	0.111088	0.105005	0.0978412	0.0898147	0.0812324	0.0725747	0.0643102	0.0567569	0.0500017	0.0440607	0.0390367
FSS2_13	BF	ST	0.0430651	0.0431286	0.0439872	0.045075	0.0459778	0.0466341	0.0473838	0.0482838	0.0492845	0.050552	0.0520708	0.0535382	0.0546688	0.0557796	0.0572066	0.0591116	0.0615021	0.0643017	0.0669854	0.0689384	0.07027	0.0715568	0.0731463	0.0752411	0.0778672	0.0809184	0.0845752	0.0890274	0.0941628	0.0998332	0.105739	0.111389	0.116374	0.120493	0.123579	0.125025	0.12441	0.12247	0.120675	0.120308	0.121701	0.124226	0.126271	0.125685	0.121105	0.113216	0.103621
FSS2_14	BF	ST	0.0329649	0.0332163	0.033302	0.0333037	0.0333068	0.0333847	0.0335431	0.033786	0.0341512	0.0346995	0.0354816	0.0365038	0.0377604	0.0392674	0.0410657	0.0431563	0.0455008	0.047987	0.0505273	0.0531333	0.0559124	0.0591018	0.0629092	0.0672709	0.0719029	0.076362	0.0803613	0.0838422	0.0868027	0.0892145	0.0910668	0.092346	0.0932109	0.0937816	0.0939862	0.0935413	0.0921523	0.0895643	0.0857729	0.080777	0.0746698	0.0678073	0.0604892	0.0531546	0.0462884	0.0401948	0.0350081
FSS2_15	BF	ST	0.0150709	0.0164011	0.0176254	0.01898	0.0205336	0.0222281	0.0239456	0.0256544	0.0272431	0.028493	0.0292215	0.0293944	0.0290798	0.0282877	0.0268984	0.0249425	0.0226267	0.0202061	0.0179025	0.0158267	0.0141344	0.0130004	0.012562	0.0128852	0.0139776	0.0157871	0.0181626	0.020878	0.0237892	0.0268977	0.0302915	0.0339996	0.0379239	0.0418181	0.0455122	0.0489057	0.0520617	0.0551712	0.058615	0.062733	0.067305	0.0718143	0.0756662	0.0784223	0.0799751	0.0802656	0.0790861
FSS2_16	BF	ST	0.0251551	0.0280768	0.0312164	0.0347802	0.0386967	0.0428576	0.0469112	0.0502192	0.0522301	0.0524739	0.0511704	0.0488288	0.0459001	0.042669	0.0393246	0.0360568	0.0330052	0.0302781	0.0279955	0.0262316	0.0250159	0.0243526	0.0241986	0.0245279	0.0253837	0.0267423	0.0285351	0.0307236	0.0333178	0.0363025	0.0396351	0.0432587	0.0471298	0.0512686	0.0558885	0.0613221	0.0677446	0.0751413	0.0835702	0.0931	0.103446	0.114058	0.124163	0.133248	0.14066	0.145296	0.146462
FSS2_17	BF	ST	0.0584331	0.0651793	0.0735584	0.0841749	0.0962613	0.107361	0.114623	0.116703	0.113226	0.104582	0.0922482	0.0783489	0.0649353	0.0533107	0.0440731	0.0371966	0.0324993	0.0297829	0.0288137	0.0293563	0.0311639	0.0339423	0.0373427	0.0410498	0.044753	0.0482759	0.0516063	0.0549432	0.0584465	0.0619537	0.0652665	0.068222	0.0707029	0.0727105	0.074281	0.0754436	0.0761103	0.0760759	0.0752194	0.0735369	0.0710989	0.0681019	0.0646416	0.0605047	0.0555622	0.0499711	0.0441277
FSS2_18	BF	ST	0.0323487	0.0342124	0.0366713	0.0394011	0.0419616	0.0441362	0.0461024	0.0480626	0.0499044	0.0511648	0.0514584	0.0508729	0.0498128	0.0487223	0.0479088	0.0475103	0.0476655	0.048366	0.0493603	0.0504779	0.0516464	0.0528015	0.0537833	0.0547162	0.0558243	0.0573009	0.0591879	0.0612099	0.0630852	0.0647993	0.0665431	0.0688632	0.0722147	0.0766359	0.0816945	0.0871354	0.0928067	0.0983844	0.103385	0.107607	0.110977	0.113253	0.11417	0.113748	0.112	0.109212	0.105674
FSS2_19	BF	ST	0.0186012	0.0191518	0.0197425	0.0203871	0.021031	0.021608	0.0221021	0.02253	0.0229501	0.0233932	0.0238921	0.0243957	0.0248697	0.0252631	0.0254026	0.0252926	0.0250432	0.0247462	0.0244606	0.0242194	0.0240464	0.0239629	0.0240308	0.0243827	0.0250555	0.025975	0.0270052	0.0279895	0.0288465	0.0296098	0.0303671	0.0312489	0.0323505	0.0336129	0.0349788	0.0364138	0.037833	0.0392116	0.0404751	0.0415811	0.0426074	0.0439109	0.0456991	0.0477557	0.0497877	0.0515831	0.0529624
FSS2_20	BF	ST	0.0310726	0.0311781	0.0315866	0.0322782	0.0331888	0.034187	0.0351935	0.0362382	0.0373464	0.0384926	0.0396928	0.0410069	0.0424461	0.0439429	0.0455001	0.0472694	0.0494226	0.0521065	0.0553722	0.0590925	0.063183	0.0675452	0.0722755	0.0774614	0.0830794	0.0891565	0.095413	0.101444	0.106899	0.111662	0.115847	0.119088	0.120985	0.12168	0.121654	0.121035	0.120024	0.118922	0.117602	0.115694	0.113145	0.109976	0.106315	0.102263	0.0979252	0.0935285	0.0890977
FSS2_21	BF	ST	0.0217034	0.0241226	0.0261838	0.0276634	0.0283475	0.0282195	0.0274068	0.0261334	0.0246065	0.023025	0.0215772	0.0203864	0.0195602	0.0191567	0.0192186	0.0197649	0.0207702	0.0221822	0.0239175	0.0258876	0.0279911	0.0301041	0.0321132	0.0340252	0.035954	0.0380176	0.0402563	0.0425875	0.0449079	0.0473226	0.0500688	0.05327	0.0569523	0.061042	0.0655217	0.0704444	0.075759	0.0812672	0.086651	0.0914717	0.0951855	0.0973246	0.0979024	0.0971675	0.0950571	0.0913607	0.0859958
FSS2_22	BF	ST	0.0397161	0.0404236	0.0405917	0.040588	0.0407604	0.0414476	0.0428403	0.0446923	0.0465307	0.0477746	0.0479012	0.0469068	0.0451859	0.0432309	0.0415996	0.0407825	0.0409466	0.0420142	0.0440561	0.0470205	0.0507751	0.0553031	0.0603963	0.0656127	0.0708177	0.0759558	0.0805187	0.0838606	0.0861259	0.0878195	0.0893134	0.0908281	0.0920094	0.0923798	0.0919053	0.0908746	0.0895322	0.0880933	0.086654	0.0852276	0.0837212	0.0816075	0.078752	0.0753441	0.0714373	0.0670544	0.0620144
FSS2_23	BF	ST	0.0284053	0.0341534	0.040193	0.0459859	0.0515027	0.0568346	0.061728	0.065048	0.0655157	0.062846	0.0576989	0.0512336	0.0446727	0.0391506	0.0352934	0.0332952	0.0331039	0.0345623	0.0375184	0.0417413	0.0468084	0.0522706	0.0576438	0.0625581	0.0668138	0.070298	0.0730796	0.0753012	0.0770522	0.0783556	0.0791159	0.0792595	0.0787722	0.07768	0.0761646	0.074385	0.0724939	0.0704361	0.0680223	0.064953	0.0609931	0.0561611	0.0505129	0.0443018	0.0379822	0.032113	0.0270736
FSS2_24	BF	ST	NaN	NaN	NaN	NaN	NaN	NaN	NaN	NaN	NaN	NaN	NaN	NaN	NaN	NaN	NaN	NaN	NaN	NaN	NaN	NaN	NaN	NaN	NaN	NaN	NaN	NaN	NaN	NaN	NaN	NaN	NaN	NaN	NaN	NaN	NaN	NaN	NaN	NaN	NaN	NaN	NaN	NaN	NaN	NaN	NaN	NaN	NaN
FSS2_25	BF	ST	0.0159622	0.0179681	0.0204214	0.022753	0.0246713	0.0261021	0.0272464	0.0284515	0.0300518	0.0324137	0.0358378	0.0406299	0.046761	0.0536422	0.0606552	0.067795	0.0750038	0.0820096	0.0883906	0.0935481	0.0977358	0.102514	0.109283	0.118533	0.1297	0.1416	0.1537	0.165488	0.175601	0.182205	0.186662	0.191876	0.198222	0.204454	0.209029	0.209751	0.20553	0.197278	0.184681	0.166715	0.14478	0.121508	0.0983633	0.0763721	0.0571758	0.0417689	0.0300853
FSS2_26	BF	ST	0.00740376	0.00786208	0.00840898	0.00902027	0.00962545	0.0101858	0.0106809	0.0111029	0.0115098	0.0119432	0.0123534	0.0126401	0.0127433	0.0126697	0.0123964	0.0119765	0.0116123	0.0115728	0.0120881	0.0133573	0.0155976	0.019049	0.0239903	0.0306146	0.0389773	0.0487741	0.0594474	0.0705049	0.0817151	0.0926032	0.102493	0.111617	0.120544	0.130308	0.142024	0.155602	0.170409	0.186724	0.203906	0.219642	0.231967	0.240216	0.244684	0.2467	0.247594	0.247612	0.245532
FSS2_27	BF	ST	NaN	NaN	NaN	NaN	NaN	NaN	NaN	NaN	NaN	NaN	NaN	NaN	NaN	NaN	NaN	NaN	NaN	NaN	NaN	NaN	NaN	NaN	NaN	NaN	NaN	NaN	NaN	NaN	NaN	NaN	NaN	NaN	NaN	NaN	NaN	NaN	NaN	NaN	NaN	NaN	NaN	NaN	NaN	NaN	NaN	NaN	NaN
FSS2_29	BF	ST	0.0582633	0.0535542	0.0467712	0.0391375	0.0318819	0.0256396	0.0206118	0.0167905	0.0140184	0.0120413	0.0105856	0.00945476	0.00857052	0.00798143	0.00780619	0.00820187	0.00932884	0.011373	0.0145507	0.0189845	0.024693	0.0316333	0.0398903	0.0495528	0.0605536	0.0726488	0.0851089	0.096915	0.108067	0.119402	0.130731	0.141275	0.151367	0.160957	0.17078	0.181445	0.192461	0.201754	0.20777	0.211619	0.214061	0.215382	0.215066	0.212187	0.206176	0.196826	0.184738
FSS2_01	BF	DT	0.021505	0.022638	0.0239137	0.0254584	0.0273224	0.0294954	0.0318222	0.0340273	0.0358004	0.0370554	0.0378831	0.0384052	0.0387714	0.0390747	0.0392919	0.0393308	0.0390848	0.0384463	0.0373137	0.0357231	0.0338626	0.0319908	0.0303639	0.0291828	0.0285773	0.0286135	0.0293076	0.0306104	0.0324206	0.0346577	0.0372319	0.0400875	0.0432395	0.0466535	0.0503326	0.0544239	0.0591305	0.0646186	0.070818	0.0775338	0.0843	0.090777	0.0969805	0.102839	0.108173	0.113048	0.117465
FSS2_05	BF	DT	0.0111405	0.0128801	0.0150996	0.0180417	0.0217733	0.0262464	0.0311854	0.0360254	0.0400273	0.0426055	0.0434718	0.0426556	0.0404031	0.0371575	0.0335065	0.0300613	0.0272976	0.0255373	0.0249786	0.0257105	0.0277346	0.0309249	0.0350944	0.0401091	0.0456782	0.0514596	0.0572623	0.0629398	0.0683341	0.0735021	0.0786659	0.0839815	0.0894141	0.0944979	0.0988225	0.1023	0.104967	0.10691	0.108042	0.108253	0.107862	0.107133	0.105934	0.104144	0.101448	0.0973994	0.0916516
FSS2_06	BF	DT	0.0116144	0.0120694	0.0125514	0.0130357	0.013424	0.0136265	0.0135856	0.0133614	0.0130828	0.0128617	0.0127565	0.0128189	0.0130777	0.013512	0.0141027	0.0148605	0.015789	0.0168521	0.0179966	0.0191957	0.0204532	0.0217452	0.0230538	0.0243381	0.0255924	0.0267615	0.0277428	0.0284139	0.0287437	0.0288603	0.0289866	0.0293541	0.0301479	0.0315645	0.0338415	0.0371705	0.0415531	0.0468201	0.0527435	0.0589418	0.0649837	0.0706151	0.0755814	0.0796669	0.082568	0.0839778	0.0838932
FSS2_07	BF	DT	0.0287157	0.0288187	0.0289058	0.0289444	0.028947	0.0289948	0.0292074	0.0296978	0.0306133	0.0321179	0.0344203	0.037808	0.0426513	0.0492518	0.0576143	0.067371	0.0779642	0.0889258	0.0998411	0.110031	0.118671	0.124738	0.127308	0.126071	0.121401	0.114168	0.105472	0.0963824	0.0875158	0.0793056	0.0724489	0.0675803	0.0649266	0.0644197	0.0657358	0.0684492	0.0719107	0.0753114	0.0780557	0.0798622	0.0809143	0.0816248	0.0820904	0.0821484	0.081647	0.080436	0.0784328
FSS2_08	BF	DT	0.0153285	0.0149462	0.0146833	0.0145973	0.0147211	0.0151033	0.0157665	0.0167083	0.0178801	0.0192098	0.0206988	0.0223972	0.0243216	0.0265166	0.029041	0.031743	0.0343268	0.0365735	0.0384578	0.0399804	0.0411824	0.0419897	0.0423345	0.0423456	0.0422539	0.0422152	0.0422299	0.042206	0.0420008	0.0415412	0.0408488	0.0399639	0.0390032	0.038162	0.0375459	0.0372061	0.0372162	0.0376269	0.0383662	0.0392095	0.0399561	0.0405879	0.0410686	0.041166	0.0408163	0.0401477	0.03937
FSS2_09	BF	DT	NaN	NaN	NaN	NaN	NaN	NaN	NaN	NaN	NaN	NaN	NaN	NaN	NaN	NaN	NaN	NaN	NaN	NaN	NaN	NaN	NaN	NaN	NaN	NaN	NaN	NaN	NaN	NaN	NaN	NaN	NaN	NaN	NaN	NaN	NaN	NaN	NaN	NaN	NaN	NaN	NaN	NaN	NaN	NaN	NaN	NaN	NaN
FSS2_10	BF	DT	0.0174485	0.0179111	0.0189404	0.0203953	0.0222127	0.0243448	0.0267286	0.029133	0.0312457	0.0328743	0.0341226	0.0351842	0.0363291	0.0377555	0.0395436	0.0415134	0.0433572	0.0450045	0.0465574	0.0483768	0.0503575	0.0519846	0.0528322	0.0527001	0.0520639	0.0514723	0.0507738	0.0494668	0.0479574	0.0470377	0.0472126	0.0484466	0.0506274	0.0535646	0.0566787	0.0594246	0.0615486	0.063301	0.0653916	0.0684398	0.0726177	0.0776395	0.0829703	0.088422	0.0940918	0.099515	0.104497
FSS2_11	BF	DT	0.0243573	0.024375	0.0245115	0.0246756	0.0248141	0.024926	0.0249997	0.0250178	0.0250099	0.0250884	0.0254074	0.0260944	0.0271719	0.0285385	0.0300842	0.0318655	0.0339352	0.0362056	0.0384455	0.0404336	0.0419728	0.0429254	0.0432842	0.0430534	0.0423945	0.0416069	0.0409165	0.0404029	0.0400945	0.0400718	0.0404484	0.0412936	0.0426783	0.0446489	0.0471998	0.0502525	0.0537026	0.0574889	0.0615061	0.0655786	0.0694551	0.0729704	0.0760249	0.078598	0.0809301	0.0831356	0.085058
FSS2_12	BF	DT	0.0378284	0.0406343	0.0436402	0.0470071	0.0506079	0.0543011	0.0578753	0.0609906	0.063236	0.0645739	0.0652317	0.0653639	0.0650326	0.0643122	0.0633863	0.0625283	0.0618717	0.0614453	0.0611123	0.0609392	0.0611822	0.0621028	0.0640097	0.0669717	0.0707406	0.0752163	0.0804254	0.0863517	0.0929343	0.100033	0.107361	0.114342	0.120595	0.12582	0.129424	0.130686	0.129426	0.125903	0.120486	0.113687	0.105983	0.0977872	0.089335	0.0808565	0.0724869	0.0644186	0.0570194
FSS2_13	BF	DT	0.0259969	0.0265429	0.0275557	0.028824	0.030049	0.0308977	0.0310447	0.0305941	0.0301169	0.0299179	0.0300341	0.0302855	0.0306152	0.0310549	0.0317614	0.0328887	0.0345221	0.0365331	0.0386914	0.040888	0.0433011	0.0463289	0.0500631	0.0541399	0.0579899	0.0613823	0.0643115	0.0667866	0.069261	0.0725176	0.0766559	0.0811202	0.0852105	0.0890895	0.093168	0.097705	0.102618	0.107308	0.110646	0.111795	0.110784	0.108688	0.106621	0.105088	0.103926	0.102772	0.101227
FSS2_14	BF	DT	0.023729	0.0249244	0.0263456	0.0282502	0.0306538	0.0334441	0.0364543	0.0396008	0.042762	0.0456478	0.0479951	0.049622	0.0504744	0.0505971	0.0499655	0.0486256	0.0467908	0.0447498	0.0427994	0.0411731	0.0400667	0.0396604	0.0400214	0.0412329	0.0433558	0.0462596	0.0497563	0.0535327	0.0572703	0.0609453	0.064589	0.0680869	0.0711877	0.0737878	0.0757833	0.0770259	0.0777554	0.0784754	0.0793587	0.0801747	0.0806507	0.0808199	0.0807085	0.0801794	0.078977	0.0767972	0.0733399
FSS2_15	BF	DT	0.0129575	0.0135435	0.0140424	0.0146053	0.0152847	0.0161932	0.0174396	0.0191507	0.0214156	0.0241268	0.0269683	0.0295472	0.0314187	0.03211	0.0313425	0.0293933	0.0268181	0.0241555	0.0216842	0.0194798	0.0176599	0.0163849	0.0156423	0.0153337	0.0154401	0.0160543	0.0172423	0.0190484	0.0214164	0.0242276	0.0274965	0.0312255	0.0354448	0.0401787	0.0451929	0.050096	0.0545667	0.0584824	0.0617469	0.0644186	0.0667975	0.0691513	0.071504	0.0736335	0.0751957	0.0758558	0.0755891
FSS2_16	BF	DT	0.018288	0.0201927	0.0221542	0.0243996	0.026881	0.0294353	0.0318988	0.0342267	0.0364594	0.0386526	0.0408307	0.0428982	0.0446931	0.045963	0.0463082	0.0454968	0.0437933	0.0416223	0.0393644	0.0372121	0.0352519	0.0335077	0.0319431	0.0305266	0.0292461	0.0281783	0.0274144	0.0270575	0.02719	0.0278643	0.0291355	0.0311474	0.034081	0.0381141	0.0433808	0.0499052	0.0575346	0.0662085	0.075972	0.0865803	0.0977153	0.109199	0.12053	0.130915	0.139696	0.14622	0.149823
FSS2_17	BF	DT	0.0119048	0.0124895	0.0135084	0.0150858	0.0173377	0.0203312	0.0240825	0.0284135	0.0328768	0.0368128	0.0394238	0.0405907	0.0406463	0.0396549	0.0375991	0.0349284	0.0322333	0.0300411	0.0287429	0.0285193	0.0293183	0.0308843	0.0329672	0.0354811	0.0381996	0.0407246	0.0429041	0.0449364	0.0470368	0.049173	0.0510825	0.0524766	0.0533058	0.0537511	0.05427	0.0552074	0.0565245	0.0579731	0.0592798	0.0603111	0.061058	0.0615018	0.0612537	0.059871	0.0573533	0.0540122	0.0502698
FSS2_18	BF	DT	0.0276093	0.029821	0.031912	0.0335989	0.0343657	0.034269	0.0335689	0.0327046	0.0316383	0.0303966	0.0290708	0.027698	0.0262079	0.0247078	0.0235485	0.0231669	0.0236371	0.0246457	0.0260362	0.028003	0.0306807	0.0339053	0.037079	0.0399244	0.0428307	0.0461448	0.0504358	0.0559504	0.0621183	0.0669794	0.0695481	0.0702338	0.0694082	0.0669564	0.0641559	0.0627846	0.0637597	0.0658556	0.0663709	0.0641321	0.0606731	0.0575771	0.0556354	0.0554629	0.0572504	0.0603326	0.0632573
FSS2_19	BF	DT	0.0199005	0.0204487	0.0210565	0.0218399	0.0228593	0.0241096	0.0254809	0.0268673	0.0281882	0.0293419	0.0302407	0.0307438	0.0308141	0.030456	0.0296876	0.0286319	0.0274556	0.0262987	0.025226	0.0242421	0.0233848	0.0227299	0.0223498	0.0222791	0.0225302	0.0231129	0.0239881	0.0251265	0.0266377	0.0286918	0.0313209	0.03444	0.0379149	0.0415977	0.0454754	0.0495153	0.053444	0.0568096	0.0593238	0.0609439	0.0617797	0.0618925	0.0611311	0.0595282	0.0573018	0.0546695	0.0515892
FSS2_20	BF	DT	0.039767	0.0358206	0.0321556	0.0293266	0.0273937	0.0262897	0.0259805	0.0263292	0.0271608	0.0282566	0.0293348	0.0301592	0.0307939	0.0314006	0.0320644	0.0328456	0.0337898	0.0348238	0.0358294	0.0369175	0.038235	0.0397611	0.04149	0.0434845	0.0457451	0.0482787	0.0513074	0.0550775	0.0596793	0.0649613	0.0708142	0.0772491	0.0838848	0.0897554	0.0940783	0.0974502	0.100752	0.10417	0.107439	0.110139	0.112389	0.114226	0.115352	0.115734	0.115448	0.11493	0.114119
FSS2_21	BF	DT	0.0196357	0.0205403	0.021055	0.0211086	0.0208759	0.0205631	0.0203887	0.0204509	0.0207406	0.0212095	0.0217683	0.0223412	0.0228952	0.0233383	0.0235015	0.0233648	0.0231318	0.02299	0.0229962	0.023151	0.0234558	0.0238789	0.0243669	0.0249433	0.0256946	0.026713	0.0280273	0.0295904	0.0312952	0.0331783	0.0352656	0.037529	0.0400678	0.042995	0.0462516	0.0496919	0.0532495	0.056954	0.060833	0.064847	0.0687817	0.0723742	0.0753996	0.0777508	0.0795319	0.0808088	0.0814343
FSS2_22	BF	DT	0.0221116	0.0215995	0.0210698	0.0204492	0.0198675	0.0194793	0.0194841	0.0200944	0.0214574	0.0235971	0.0263142	0.0292254	0.0320944	0.0348695	0.0375927	0.0405014	0.0438723	0.0477261	0.0517374	0.0552281	0.0573991	0.0577251	0.0558919	0.0527343	0.049452	0.0470585	0.0461604	0.0469263	0.0493307	0.0531228	0.057629	0.0620163	0.0655943	0.0683463	0.0705922	0.0724228	0.0740531	0.0754551	0.0761291	0.0756806	0.0746998	0.0739975	0.074017	0.0747691	0.0758646	0.0768156	0.0773524
FSS2_23	BF	DT	0.0422852	0.0526793	0.0619272	0.0668822	0.066111	0.061228	0.0547472	0.0489409	0.0453131	0.0447732	0.0472612	0.0516314	0.0560295	0.0595302	0.0627241	0.0658471	0.0684738	0.0701217	0.0702728	0.0686491	0.0653125	0.0608339	0.0562706	0.0523162	0.0494682	0.0476896	0.0468898	0.0471208	0.0483529	0.0505071	0.0535345	0.0573697	0.06186	0.066618	0.0710449	0.0744879	0.0766924	0.0776082	0.0775394	0.076711	0.0749395	0.0722109	0.06881	0.0648073	0.060264	0.0555112	0.0510042
FSS2_24	BF	DT	NaN	NaN	NaN	NaN	NaN	NaN	NaN	NaN	NaN	NaN	NaN	NaN	NaN	NaN	NaN	NaN	NaN	NaN	NaN	NaN	NaN	NaN	NaN	NaN	NaN	NaN	NaN	NaN	NaN	NaN	NaN	NaN	NaN	NaN	NaN	NaN	NaN	NaN	NaN	NaN	NaN	NaN	NaN	NaN	NaN	NaN	NaN
FSS2_25	BF	DT	0.00911204	0.0131874	0.02128	0.0324362	0.0457914	0.0593226	0.0708598	0.0787932	0.0812723	0.0772997	0.0695569	0.060717	0.0541234	0.0521192	0.0549844	0.0607045	0.066948	0.0712207	0.07116	0.0664234	0.0585666	0.0498985	0.0420648	0.0362447	0.0330105	0.0322233	0.0334407	0.0359759	0.0394165	0.0444837	0.0518101	0.0620875	0.075557	0.0925042	0.11291	0.135978	0.157803	0.174953	0.186731	0.193883	0.198065	0.200748	0.205027	0.211487	0.216194	0.216357	0.212304
FSS2_26	BF	DT	0.00561076	0.00577301	0.00629532	0.00732856	0.00900776	0.0113805	0.0144149	0.018029	0.0219316	0.0255381	0.028052	0.0290065	0.0283151	0.0261769	0.0232012	0.0199653	0.016857	0.0141311	0.0119037	0.0101857	0.00902523	0.00844229	0.00834834	0.00859459	0.00900521	0.00948081	0.0100824	0.0109608	0.0123494	0.0146284	0.018176	0.0233762	0.0306264	0.0400403	0.051318	0.0638871	0.0768844	0.0888418	0.0975684	0.101587	0.102543	0.103045	0.105604	0.111658	0.120806	0.131326	0.141565
FSS2_27	BF	DT	NaN	NaN	NaN	NaN	NaN	NaN	NaN	NaN	NaN	NaN	NaN	NaN	NaN	NaN	NaN	NaN	NaN	NaN	NaN	NaN	NaN	NaN	NaN	NaN	NaN	NaN	NaN	NaN	NaN	NaN	NaN	NaN	NaN	NaN	NaN	NaN	NaN	NaN	NaN	NaN	NaN	NaN	NaN	NaN	NaN	NaN	NaN
FSS2_29	BF	DT	0.0512662	0.0485875	0.0452172	0.0413259	0.0374001	0.0343716	0.0328073	0.0327903	0.0342116	0.036535	0.0387762	0.0401393	0.0401695	0.0385194	0.035034	0.0306836	0.0265596	0.0232049	0.0207693	0.0192349	0.0184065	0.0182085	0.0190528	0.0213278	0.0251024	0.0301979	0.0363984	0.0437182	0.0520689	0.0611128	0.0706498	0.0805948	0.0908075	0.100763	0.109628	0.118054	0.127117	0.13711	0.148664	0.16278	0.179369	0.19781	0.217213	0.235869	0.250924	0.260407	0.263245
FSS2_01	CV	ST	0.0171549	0.0175174	0.0178603	0.0181515	0.0183636	0.0184994	0.0185583	0.0185237	0.0183927	0.018192	0.0179697	0.0177607	0.0175901	0.0175033	0.0175897	0.0179169	0.0185108	0.0193525	0.0204278	0.0217242	0.0232124	0.0249174	0.0269084	0.0292479	0.0319684	0.0349373	0.0378015	0.0401455	0.0417363	0.0426758	0.0430989	0.0431782	0.0432611	0.0437027	0.0448757	0.0470339	0.0503734	0.0552183	0.0617422	0.0698489	0.0792232	0.0894536	0.100052	0.11041	0.119951	0.127899	0.133849
FSS2_05	CV	ST	0.0101333	0.0107026	0.0112336	0.011722	0.0121625	0.0125632	0.0129532	0.0133155	0.013589	0.0137357	0.0137687	0.0137469	0.0137795	0.0139702	0.0144108	0.0151693	0.0163158	0.0178684	0.0197877	0.0220901	0.0249427	0.0284674	0.0326117	0.0371535	0.0418294	0.0466452	0.0517876	0.057477	0.0638669	0.0708004	0.078059	0.0853631	0.0922792	0.0988753	0.105384	0.111486	0.116795	0.121085	0.124201	0.126108	0.126713	0.126092	0.124342	0.121444	0.117211	0.111409	0.104151
FSS2_06	CV	ST	0.017051	0.0175917	0.0180243	0.0182669	0.0183132	0.0182338	0.0181187	0.0180584	0.0180817	0.0181216	0.0181282	0.018096	0.0180644	0.0180808	0.018076	0.0179265	0.0176138	0.0172318	0.0169233	0.016804	0.0168926	0.0170932	0.0173298	0.0176869	0.0182619	0.019127	0.0203049	0.0217157	0.023229	0.0247399	0.0262026	0.0274995	0.0284942	0.0292306	0.0298874	0.0306026	0.0314477	0.0324864	0.0336865	0.0349804	0.0363019	0.0375461	0.038596	0.0395017	0.0403594	0.0411512	0.0418875
FSS2_07	CV	ST	0.060596	0.0664799	0.0723864	0.0778939	0.0827019	0.086482	0.0888743	0.089831	0.0894926	0.0881279	0.0860638	0.083643	0.0816594	0.0805583	0.0802426	0.0801559	0.0800674	0.0798773	0.0793592	0.0786713	0.0783866	0.0786676	0.0790394	0.0788223	0.0778036	0.0759052	0.0733643	0.0706679	0.0682986	0.0664908	0.0653279	0.0648844	0.0652595	0.0664173	0.0681224	0.0702768	0.0727703	0.0753482	0.0776904	0.0796257	0.0813328	0.0830157	0.0846456	0.086022	0.0869028	0.0870446	0.08644
FSS2_08	CV	ST	0.00746119	0.00749359	0.00747912	0.00741664	0.00734044	0.00730421	0.00733837	0.00745785	0.00768694	0.00804212	0.0085153	0.00908612	0.00973243	0.0104663	0.0113532	0.0124842	0.0139662	0.0158469	0.0180832	0.020587	0.0232636	0.025935	0.0284248	0.0306441	0.0325961	0.0343663	0.0360699	0.0377521	0.0393763	0.0408136	0.0419559	0.0426682	0.042746	0.0419742	0.0403925	0.0382378	0.0357284	0.0330736	0.0303758	0.0277111	0.0251373	0.022723	0.0205706	0.0187657	0.0173235	0.0162089	0.0153575
FSS2_09	CV	ST	NaN	NaN	NaN	NaN	NaN	NaN	NaN	NaN	NaN	NaN	NaN	NaN	NaN	NaN	NaN	NaN	NaN	NaN	NaN	NaN	NaN	NaN	NaN	NaN	NaN	NaN	NaN	NaN	NaN	NaN	NaN	NaN	NaN	NaN	NaN	NaN	NaN	NaN	NaN	NaN	NaN	NaN	NaN	NaN	NaN	NaN	NaN
FSS2_10	CV	ST	0.0421017	0.0441577	0.0454509	0.0456507	0.044504	0.0421598	0.0391791	0.0361219	0.0334155	0.0313917	0.0301082	0.0293747	0.0290073	0.0289255	0.0291425	0.0296341	0.0304161	0.0314871	0.0326745	0.0339299	0.0355569	0.0379263	0.0412701	0.0456661	0.0511548	0.0577844	0.0652783	0.0730269	0.0805171	0.0874866	0.0938066	0.0994448	0.104311	0.108448	0.111898	0.114783	0.117048	0.118543	0.119577	0.120652	0.121812	0.123166	0.125016	0.127441	0.130318	0.133392	0.136231
FSS2_11	CV	ST	0.0255502	0.0249974	0.0243563	0.0235182	0.0224337	0.0211631	0.0198522	0.0186764	0.0177394	0.0170887	0.0167322	0.0166352	0.016735	0.0169586	0.0172816	0.0176871	0.0181838	0.0187961	0.0194909	0.0201695	0.0207357	0.0211979	0.0215968	0.0220142	0.0225515	0.0233113	0.0244049	0.0259347	0.0279818	0.0305797	0.03372	0.0373218	0.0412228	0.0452415	0.0491955	0.053023	0.0567021	0.0601383	0.0632491	0.0661917	0.0691649	0.0721818	0.0752045	0.0783465	0.0815562	0.0846158	0.0872469
FSS2_12	CV	ST	0.0371152	0.0374259	0.0377513	0.0380407	0.0382351	0.038316	0.0383493	0.0385002	0.0389723	0.0398349	0.040991	0.0423423	0.0439466	0.0458559	0.0478616	0.0495896	0.0508315	0.0516599	0.052235	0.0529057	0.0538277	0.0549239	0.0561469	0.0575706	0.0591996	0.0610583	0.0633109	0.0661259	0.0693479	0.0728669	0.0767096	0.0806487	0.0844769	0.0883912	0.0925448	0.097091	0.101997	0.106835	0.110834	0.113443	0.114781	0.115029	0.114394	0.113037	0.110809	0.107814	0.104251
FSS2_13	CV	ST	0.0314934	0.0309738	0.0296426	0.0279448	0.0259581	0.0238632	0.0219146	0.0203001	0.0191257	0.0184439	0.0182029	0.0183987	0.0190251	0.0201319	0.0219026	0.0246011	0.0285333	0.0340456	0.0413966	0.0504884	0.0605697	0.0701831	0.0776793	0.0819482	0.08278	0.0811122	0.0788327	0.0776757	0.0787086	0.0822861	0.0880228	0.0950521	0.102735	0.110535	0.118098	0.124998	0.130597	0.13461	0.136788	0.137012	0.134745	0.128994	0.119495	0.106956	0.0928734	0.0790638	0.0667203
FSS2_14	CV	ST	0.0291891	0.0293879	0.0295151	0.0297235	0.0300648	0.0304706	0.0308191	0.0310956	0.0314091	0.0318636	0.0324803	0.0332692	0.0342818	0.0356238	0.0373988	0.0396557	0.0422818	0.0450022	0.047519	0.0496012	0.0512503	0.0527497	0.054397	0.0564118	0.0590228	0.0622844	0.0661221	0.0703588	0.0747706	0.079193	0.083463	0.0875571	0.0913991	0.0948533	0.0979442	0.100624	0.10252	0.103347	0.10292	0.101021	0.0975142	0.0922639	0.0852857	0.076826	0.0675063	0.0580734	0.0492322
FSS2_15	CV	ST	0.0169536	0.0181212	0.0196155	0.0214137	0.0235466	0.0259707	0.0283687	0.0302614	0.031136	0.0306341	0.0287577	0.0257906	0.0222094	0.0185727	0.015317	0.0127091	0.0108151	0.00955594	0.00880298	0.00844138	0.00838772	0.00859429	0.00904739	0.00972312	0.010557	0.0114279	0.0122243	0.0129724	0.013775	0.0147551	0.0160491	0.0177411	0.0199011	0.0226822	0.0261283	0.0301243	0.0346568	0.0398148	0.0456201	0.0520233	0.0588934	0.0660525	0.0732744	0.0801884	0.0864219	0.0913831	0.0941526
FSS2_16	CV	ST	0.0313692	0.0329596	0.034468	0.0357455	0.0368578	0.0378521	0.0386844	0.0392773	0.0395834	0.0395485	0.0391355	0.0384552	0.0377182	0.03702	0.036246	0.0353036	0.0341931	0.0329766	0.0316939	0.0302872	0.0287088	0.0271449	0.0258849	0.0250922	0.0247975	0.0249576	0.0255347	0.0265407	0.0281283	0.0305223	0.0339009	0.0383679	0.0439243	0.0504835	0.057956	0.0662542	0.0752909	0.0849808	0.0948461	0.104222	0.112452	0.118789	0.122883	0.12472	0.124054	0.120847	0.115552
FSS2_17	CV	ST	0.0114012	0.0114394	0.0115944	0.0118577	0.012184	0.0125259	0.0128311	0.0130413	0.013138	0.0131187	0.0130274	0.0129696	0.0130748	0.0134626	0.0142169	0.0153816	0.0169603	0.0188976	0.0210407	0.0232239	0.0253573	0.0275041	0.0296454	0.0316868	0.0335651	0.0353151	0.0371317	0.0391133	0.0413049	0.0439485	0.0471751	0.0508868	0.0550233	0.0595444	0.0644206	0.0694645	0.074254	0.0782647	0.081374	0.0837774	0.085497	0.0862489	0.0858944	0.0842957	0.0813614	0.0771796	0.071995
FSS2_18	CV	ST	0.0253944	0.025925	0.0263049	0.0265158	0.0266307	0.026758	0.0269926	0.0273851	0.0279435	0.0286654	0.0295068	0.0303031	0.0308187	0.0309235	0.0306472	0.030189	0.0297271	0.0294097	0.0293572	0.0295953	0.030123	0.0310235	0.032373	0.034089	0.0360413	0.0382063	0.0406131	0.0433712	0.0466136	0.0504155	0.0547697	0.0595551	0.064609	0.0697407	0.0745189	0.0786477	0.0820732	0.0848252	0.0869693	0.0887187	0.090389	0.0920192	0.093541	0.0946814	0.0952654	0.0955696	0.095765
FSS2_19	CV	ST	0.0194908	0.0205363	0.0213732	0.0219726	0.0223977	0.0226824	0.0228458	0.0229395	0.0230522	0.0231532	0.0231424	0.0229844	0.0227077	0.0223408	0.0219338	0.0215133	0.0211659	0.0209618	0.020891	0.0208972	0.0209567	0.0210828	0.0213012	0.0217443	0.0225972	0.0239734	0.025919	0.0284227	0.0314439	0.0348809	0.0385214	0.0422774	0.0461913	0.0502077	0.0542511	0.0582518	0.0621053	0.0656451	0.0687402	0.0712553	0.0729109	0.0733818	0.0726848	0.070861	0.0677843	0.0635053	0.0584828
FSS2_20	CV	ST	0.0243435	0.0217534	0.0198777	0.0186761	0.018029	0.0177421	0.0176842	0.0177981	0.0180701	0.0185949	0.0194366	0.0206714	0.0223738	0.0245638	0.0272259	0.0304181	0.0343088	0.0390551	0.0446888	0.0510737	0.0579399	0.0649324	0.0717229	0.0781015	0.0836836	0.0883562	0.0922928	0.0956987	0.0987174	0.101478	0.104208	0.107135	0.110513	0.114056	0.116831	0.118477	0.119421	0.120118	0.120642	0.12054	0.119456	0.117396	0.11448	0.110615	0.105778	0.100086	0.0937837
FSS2_21	CV	ST	0.0187441	0.0194016	0.0198065	0.0198233	0.0192981	0.0182858	0.0170152	0.0157252	0.0146028	0.0137555	0.013202	0.0129019	0.0128034	0.0128909	0.0131625	0.0135982	0.0141988	0.0149747	0.0159371	0.017097	0.0184109	0.0198403	0.0212925	0.0226409	0.0238068	0.0248261	0.02587	0.0271322	0.0288343	0.0312526	0.0346211	0.0390155	0.0443378	0.0503914	0.0569501	0.0637945	0.0709341	0.0786342	0.0868494	0.0951206	0.102802	0.1093	0.114171	0.117008	0.117585	0.115995	0.112379
FSS2_22	CV	ST	0.0255867	0.0256962	0.0257562	0.0258431	0.02601	0.0262016	0.0263366	0.026384	0.0263758	0.0263735	0.0264178	0.0265428	0.0267488	0.0270817	0.0276294	0.028501	0.0297276	0.0312396	0.0329778	0.0349963	0.0374506	0.0403788	0.0436228	0.0468912	0.0498951	0.0525232	0.0549127	0.0573605	0.0602124	0.063669	0.0676334	0.0719965	0.0767856	0.0818108	0.0868453	0.0915739	0.0954748	0.0982815	0.0998104	0.0998718	0.0982119	0.0948879	0.0902018	0.0844831	0.0781072	0.0713988	0.0645372
FSS2_23	CV	ST	0.0185715	0.0189551	0.0192808	0.0195733	0.0198683	0.0201277	0.0202934	0.0204046	0.0205729	0.0208362	0.0211777	0.0216354	0.0223515	0.0234951	0.0252436	0.0277403	0.0311486	0.0354907	0.040729	0.0466926	0.0531095	0.0596383	0.0657232	0.0706833	0.0739849	0.0756843	0.076314	0.0760764	0.075088	0.0734448	0.0714432	0.0694738	0.0678355	0.0670259	0.0672455	0.0680347	0.0686289	0.0684105	0.0672206	0.0649918	0.0617165	0.057569	0.0528508	0.0477132	0.0424724	0.0374075	0.0328532
FSS2_24	CV	ST	NaN	NaN	NaN	NaN	NaN	NaN	NaN	NaN	NaN	NaN	NaN	NaN	NaN	NaN	NaN	NaN	NaN	NaN	NaN	NaN	NaN	NaN	NaN	NaN	NaN	NaN	NaN	NaN	NaN	NaN	NaN	NaN	NaN	NaN	NaN	NaN	NaN	NaN	NaN	NaN	NaN	NaN	NaN	NaN	NaN	NaN	NaN
FSS2_25	CV	ST	0.0239311	0.0231737	0.0217263	0.0204202	0.0195948	0.0194458	0.0199649	0.0210202	0.0224323	0.024083	0.0259965	0.0280529	0.0302263	0.032984	0.0371613	0.0435182	0.0525822	0.0644223	0.0789757	0.0957774	0.113648	0.130815	0.145641	0.158039	0.168395	0.176592	0.182724	0.186649	0.18917	0.191022	0.192527	0.193901	0.195114	0.19549	0.194999	0.1933	0.189162	0.181249	0.169492	0.153377	0.13252	0.109479	0.087185	0.0676804	0.0518457	0.0395547	0.0300586
FSS2_26	CV	ST	0.00951457	0.0095698	0.00962794	0.0096875	0.00979729	0.0100029	0.0103172	0.0107347	0.011291	0.0120965	0.0132515	0.0147706	0.0166171	0.0187767	0.0212562	0.0239866	0.0267404	0.0294864	0.0324948	0.036025	0.0401906	0.0451481	0.0510899	0.0581715	0.0665048	0.0759604	0.0862734	0.0973603	0.108861	0.120114	0.130598	0.140038	0.147985	0.154264	0.158884	0.162444	0.165668	0.169558	0.174219	0.180113	0.18773	0.195844	0.202775	0.207093	0.208983	0.209192	0.206682
FSS2_27	CV	ST	0.0304309	0.0307489	0.0310279	0.031373	0.0319196	0.0327776	0.0340775	0.0361081	0.0391826	0.0435409	0.0493632	0.0566621	0.0650923	0.0741574	0.0831129	0.0909326	0.0967215	0.0998547	0.100161	0.0979669	0.093883	0.0885126	0.0824398	0.0760193	0.0692703	0.0622194	0.0554179	0.0493874	0.0443413	0.0403531	0.0374131	0.0354187	0.0343511	0.034329	0.0354045	0.0375399	0.0407159	0.0448542	0.0497632	0.0551201	0.0604866	0.0653748	0.0697884	0.0738484	0.0775245	0.0807383	0.0832187
FSS2_29	CV	ST	0.0426161	0.0419299	0.0414648	0.0407846	0.0393248	0.036619	0.032862	0.0285826	0.0243921	0.0207372	0.0178383	0.0158215	0.0148133	0.0148529	0.0158576	0.0176184	0.0198915	0.0224	0.0249237	0.0274552	0.0302251	0.0332241	0.0361039	0.0389822	0.0424223	0.0467351	0.0525071	0.0602725	0.0706389	0.0841767	0.10106	0.12055	0.141198	0.161853	0.180787	0.197641	0.212446	0.22594	0.238973	0.250962	0.261488	0.27056	0.276104	0.276312	0.270356	0.258847	0.242051
FSS2_01	CV	DT	0.016639	0.0169769	0.0172023	0.0173347	0.0173998	0.0174418	0.0174668	0.0174684	0.0174591	0.0174425	0.0174431	0.0175147	0.0176802	0.0179302	0.0182363	0.018555	0.0188538	0.0191718	0.0196211	0.0202932	0.0212033	0.0222948	0.0234768	0.0246826	0.0259318	0.0272691	0.028699	0.0302564	0.0319377	0.0336802	0.035355	0.0367676	0.0379939	0.0393624	0.0412122	0.043721	0.0469173	0.0506788	0.0549644	0.059905	0.0656571	0.0724051	0.0801777	0.0885612	0.097159	0.10557	0.113447
FSS2_05	CV	DT	0.0134927	0.0138848	0.0143381	0.014768	0.0151446	0.0154474	0.0156797	0.0158941	0.0161589	0.0165176	0.0169691	0.0174631	0.0179334	0.0183523	0.018728	0.0191077	0.0195854	0.0202783	0.0213363	0.022847	0.0248511	0.0273063	0.0301761	0.0335576	0.0375493	0.0422086	0.0475535	0.0534767	0.0598464	0.0666256	0.0736093	0.0804072	0.086461	0.0915509	0.095834	0.0995223	0.102583	0.104961	0.106789	0.108526	0.110471	0.112161	0.112802	0.111821	0.109144	0.104993	0.0997917
FSS2_06	CV	DT	0.0178746	0.0183782	0.0187866	0.019109	0.0192957	0.0193369	0.0192693	0.0191189	0.0189109	0.0187354	0.0186801	0.0188485	0.019283	0.0199282	0.0206805	0.0214088	0.021852	0.0218289	0.0213768	0.02064	0.0197789	0.0189619	0.0182765	0.0178046	0.0176287	0.0178043	0.0183381	0.0191962	0.0203954	0.0219253	0.0236866	0.0255861	0.0275646	0.0294992	0.0313013	0.0329168	0.0342907	0.0353244	0.0360375	0.0365628	0.036982	0.0372814	0.037384	0.037308	0.0371829	0.037291	0.0379564
FSS2_07	CV	DT	0.0501489	0.0568306	0.0629754	0.0687363	0.0740399	0.0785919	0.0823264	0.0853792	0.0880323	0.090751	0.0942231	0.0989774	0.105193	0.11288	0.121776	0.13152	0.141049	0.14819	0.150782	0.148234	0.141615	0.132408	0.121486	0.10968	0.0978775	0.0867412	0.0771323	0.0697968	0.0649349	0.0626379	0.0628968	0.0653533	0.0692532	0.0737694	0.0782113	0.0821438	0.0855935	0.0886046	0.091142	0.0930199	0.0939234	0.0941104	0.0939175	0.0937672	0.0938275	0.0937812	0.0934318
FSS2_08	CV	DT	0.0090336	0.00907454	0.00909257	0.00903897	0.00890352	0.00870677	0.00845911	0.00815569	0.00784586	0.00760254	0.00748866	0.00754733	0.00779809	0.00826786	0.0089859	0.00995646	0.0111721	0.012641	0.0143986	0.0164789	0.0189197	0.0217788	0.0250968	0.0288537	0.0328439	0.0366856	0.0400153	0.0427108	0.0448308	0.0463916	0.047371	0.0478108	0.0477129	0.0469996	0.0455874	0.0435347	0.041019	0.0382001	0.0351696	0.0319391	0.0286314	0.0255114	0.0228201	0.0206249	0.0188696	0.0174839	0.0164078
FSS2_09	CV	DT	NaN	NaN	NaN	NaN	NaN	NaN	NaN	NaN	NaN	NaN	NaN	NaN	NaN	NaN	NaN	NaN	NaN	NaN	NaN	NaN	NaN	NaN	NaN	NaN	NaN	NaN	NaN	NaN	NaN	NaN	NaN	NaN	NaN	NaN	NaN	NaN	NaN	NaN	NaN	NaN	NaN	NaN	NaN	NaN	NaN	NaN	NaN
FSS2_10	CV	DT	0.0275875	0.0291204	0.030627	0.0319026	0.0327667	0.0332565	0.0334701	0.0334496	0.0333768	0.0335394	0.0340064	0.0346875	0.0352259	0.0351659	0.0344649	0.0332753	0.0319537	0.030964	0.030546	0.0307131	0.0313392	0.0322556	0.0333278	0.0344815	0.0357378	0.0371905	0.0390535	0.0413813	0.0441729	0.047283	0.0505734	0.0540907	0.0579933	0.0621952	0.0665113	0.070729	0.0746439	0.078324	0.0818555	0.0851267	0.0881633	0.0910342	0.0936449	0.0958546	0.0974035	0.0984203	0.0995793
FSS2_11	CV	DT	0.0233003	0.0235665	0.0236974	0.0237108	0.0235929	0.023317	0.0228849	0.0222867	0.0215429	0.0206753	0.0197821	0.0189753	0.0183368	0.0179648	0.0179387	0.0183247	0.0191514	0.0203558	0.0218371	0.0235067	0.0252847	0.027063	0.0286907	0.0299976	0.0309151	0.0314801	0.031834	0.0321891	0.0327747	0.0337803	0.0353843	0.0377567	0.0409766	0.0449395	0.0494993	0.0545372	0.0598926	0.065254	0.0702323	0.0744689	0.0777597	0.0801464	0.0817366	0.0825888	0.0828147	0.0825086	0.0819336
[truncated: 67 more rows]
[truncated: 54 more columns]

## Sheet: Gastrocnemius Lateralis
ID	Shoe	Walk
[truncated: 150 more rows]
[truncated: 54 more columns]
