# Supplementary material for: Biomechanical mechanisms underlying the effect of minimalist footwear on walking stability in persons with a history of falls
Source: Commun Med (Lond). 2025 Dec 16;6:39. doi: 10.1038/s43856-025-01291-x (PMC12820056; doi:10.1038/s43856-025-01291-x)
Supplement: Supplementary file 8 — Supplementary Data 6 [file 43856_2025_1291_MOESM8_ESM.xlsx]

## Sheet: Supplementary Data 6
ID	Walk		MoSBf	MoSCv	MosMl		RfBf	RfCv	RfMl	VmBf	VmCv	VmMl	VlBf	VlCv	VlMl	TaBf	TaCv	TaMl	BfBf	BfCv	BfMl	StBf	StCv	StMl	GmBf	GmCv	GmMl	GlBf	GlCv	GlMl
FSS2_01	ST		0.0631	0.0791	0.1085		0.0828	0.069	0.1114	0.1326	999	999	0.114	0.1487	0.188	0.1217	0.1341	0.1197	999	999	999	0.0537	0.0447	0.0453	0.153	0.139	0.1552	0.1043	0.1065	0.1085
FSS2_05	ST		0.0319	0.0631	0.0934		0.0377	0.0916	0.2714	0.0283	0.0302	0.03	0.0761	0.0916	0.084	0.1553	0.1973	0.1702	999	999	999	0.0831	0.1019	0.0905	0.1111	0.1267	0.1199	0.0702	0.0854	0.0807
FSS2_06	ST		0.0982	0.0861	0.1344		0.0589	0.0704	0.0786	999	0.0427	999	0.1483	0.1386	0.2482	0.135	0.1319	0.1406	0.0515	0.0689	0.0703	0.0424	0.0459	0.0581	0.0747	0.0492	0.0712	0.0627	0.0601	0.0671
FSS2_07	ST		0.108	0.1202	0.1192		0.0312	999	999	0.113	999	999	0.0784	0.0531	0.15	0.0765	0.0903	0.1351	999	999	999	0.0787	0.0648	0.0768	0.0818	0.0959	0.1733	0.0729	0.0934	0.0977
FSS2_08	ST		0.0092	0.0705	0.0935		0.0332	0.0331	0.0274	0.0511	0.0458	0.0515	0.0597	0.0524	0.0528	0.0733	0.0763	0.0735	0.1032	999	0.0526	0.0554	0.0407	0.043	0.0522	0.0427	0.045	0.0884	0.0903	0.0951
FSS2_09	ST		0.0906	0.1219	0.1241		0.0307	0.0476	0.0358	0.0363	0.0508	0.0665	999	999	999	0.0525	0.0628	0.0701	0.048	0.0692	0.0628	0.045	999	0.0973	999	999	999	0.2611	0.1205	0.2557
FSS2_10	ST		0.0525	0.0616	0.0759		999	999	999	999	999	999	0.142	0.1185	0.177	0.2333	0.1981	0.2372	0.0913	0.1088	0.1182	0.0515	0.0558	0.0661	0.1595	0.1388	0.1615	0.2765	0.2598	0.3771
FSS2_11	ST		0.061	0.0615	0.0671		0.0373	0.0303	0.0264	0.0358	0.0391	0.0383	0.0661	0.1642	0.2137	999	0.3359	0.4737	0.0357	0.0447	0.0424	999	0.0503	0.0477	0.0763	0.0899	0.0888	0.0652	0.0735	0.0811
FSS2_12	ST		0.0739	0.1279	0.1127		0.0492	0.0408	0.0491	999	0.0982	999	999	0.118	999	0.1721	0.1832	0.193	999	999	999	0.12	0.0892	0.11	0.1191	0.115	0.1306	0.1475	0.1397	0.1719
FSS2_13	ST		0.0851	0.1094	0.126		0.0357	0.0416	0.0456	0.0216	0.0227	0.056	999	0.1436	999	0.2635	0.1151	0.1769	0.093	0.1076	0.1036	0.0516	0.0594	0.0652	0.1263	0.137	0.1939	0.0529	0.066	0.0821
FSS2_14	ST		0.0045	0.0082	0.0407		999	999	0.3751	999	999	999	0.099	0.0832	999	0.1853	0.1848	0.1989	0.0832	0.0481	0.0624	0.0909	0.0972	0.1947	0.094	0.1033	0.1077	0.0967	0.1114	0.1013
FSS2_15	ST		0.0496	0.0852	0.0894		0.1378	0.053	0.1983	0.1294	0.1361	0.1485	0.0811	0.087	0.1287	0.165	0.1791	0.1681	999	999	999	0.0708	0.0789	0.049	0.0803	0.0942	0.0985	0.0925	0.1066	0.0907
FSS2_16	ST		0.0403	0.0479	0.0441		0.0439	0.0243	999	0.0432	0.0316	999	0.0683	0.0464	999	0.1544	0.1175	999	0.0668	0.0514	999	0.0656	0.0597	999	0.1465	0.1247	999	0.1041	0.0942	999
FSS2_17	ST		0.086	0.107	0.1401		0.0273	0.0281	0.028	0.0969	999	999	0.1153	0.1174	0.1094	0.2166	0.2933	0.2219	999	999	999	0.0641	0.0687	0.0677	0.1167	0.0862	0.0764	0.0961	0.1643	0.0987
FSS2_18	ST		0.1082	0.1204	0.1504		999	999	999	999	999	999	999	0.0814	999	999	0.2902	999	999	999	999	999	0.0535	0.0569	0.1142	0.0958	0.1026	0.0842	999	999
FSS2_19	ST		0.0875	0.084	0.1073		999	999	999	999	999	999	0.1193	0.086	0.0843	0.0564	0.0782	0.0647	999	999	999	0.0651	0.0874	0.0692	0.0543	0.0734	0.0689	0.0304	0.0567	0.0425
FSS2_20	ST		0.0023	-0.022	0.002		999	999	999	999	999	999	0.1197	0.0938	0.1419	0.1952	0.1727	0.1627	0.0565	0.0586	0.0586	0.0799	0.0642	0.0767	0.1217	0.1206	0.1185	0.1024	0.1092	0.1082
FSS2_21	ST		0.0296	0.0321	0.0355		0.1498	0.0882	0.0733	999	999	0.0597	0.0929	0.0943	0.126	0.173	0.1984	0.1792	999	999	999	0.0898	0.0828	0.1325	0.0979	0.1176	0.1185	0.1091	0.1295	0.1471
FSS2_22	ST		0.0633	0.0604	0.0743		999	999	999	999	999	999	999	999	999	0.0743	0.0994	0.116	999	999	999	999	999	999	0.0924	0.0999	0.104	0.062	0.0649	0.0646
FSS2_23	ST		0.0885	0.1117	0.1242		999	999	999	0.0571	0.0467	0.0456	0.1172	0.1199	0.1301	0.1788	0.2245	0.2312	999	999	999	0.0409	0.0809	0.0443	0.0793	0.0763	0.076	0.1392	0.1252	0.1288
FSS2_24	ST		0.1193	0.0714	0.1286		0.089	0.0939	0.1698	0.0892	0.0829	0.0862	0.1227	0.1373	0.1677	0.0815	0.1342	0.1378	0.1	0.1001	0.102	999	999	0.0855	999	999	999	0.198	0.2278	0.2037
FSS2_25	ST		0.1048	0.1236	0.1399		999	999	999	0.0533	0.0723	0.0686	0.0597	0.0631	0.0683	0.1809	0.1679	0.1898	0.0606	0.0561	0.046	0.0462	0.0388	0.0501	0.2098	0.1955	0.2424	0.0713	0.0661	0.0771
FSS2_26	ST		0.0306	0.0601	0.0786		0.0286	0.0201	0.0219	0.0975	0.0662	0.094	0.2187	0.096	0.0978	0.0612	0.0469	0.0538	0.0661	0.0836	999	0.0846	0.0633	0.0657	0.2476	0.2092	0.217	0.2372	0.145	0.1837
FSS2_27	ST		0.0155	0.0209	0.0681		0.0382	0.0488	0.0639	0.2418	0.1801	0.1834	0.1765	0.1572	0.16	0.3573	0.4218	0.3771	0.0803	0.0803	0.0857	0.0765	0.0864	0.1213	999	0.1002	0.2545	0.1572	0.1178	0.1452
FSS2_29	ST		0.0662	0.0738	0.1061		0.0356	0.0411	0.3942	0.0378	0.046	0.0425	999	999	999	0.3402	0.4418	0.3581	0.0434	0.061	0.06	0.034	0.0394	0.0424	0.2154	0.2763	0.2453	0.1588	0.1696	0.1654
FSS2_01	DT		0.0886	0.0679	0.0972		0.0711	0.0779	0.1107	999	999	999	0.0889	0.1276	0.1581	0.1116	0.1306	0.1125	999	999	999	0.0499	0.0469	0.0522	0.1229	0.1354	0.1542	0.0859	0.1044	0.1091
FSS2_05	DT		0.0174	0.0558	0.0744		0.0438	0.0525	0.0608	0.0289	0.0282	0.0301	0.0894	0.0882	0.0837	0.158	0.1707	0.1463	999	999	999	0.0895	0.0945	0.1013	0.1083	0.1128	0.1104	0.0772	0.07	0.0753
FSS2_06	DT		0.0894	0.0856	0.1318		0.095	0.1073	0.1411	999	999	999	0.155	0.12	0.2082	0.1464	0.121	0.1369	0.0624	0.0567	0.0662	0.0446	0.0468	0.0491	0.084	0.0445	0.0703	0.0658	0.0512	0.0579
FSS2_07	DT		0.1023	0.1092	0.1103		0.0329	999	999	999	999	999	0.075	0.1195	0.1296	0.2025	0.0901	0.1435	999	999	999	0.0659	0.0599	0.0729	0.1273	0.1508	0.1283	0.0696	0.0795	0.0901
FSS2_08	DT		0.0234	0.0737	0.1033		0.0519	0.0612	0.0437	0.0585	0.054	0.0473	0.0554	0.057	0.0502	0.0788	0.0784	0.0736	0.1381	999	0.0716	0.0593	0.0466	0.0506	0.0423	0.0478	0.0454	0.0789	0.1013	0.0862
FSS2_09	DT		0.0991	0.1567	0.1219		0.0284	0.0631	0.0395	0.0416	0.0608	0.0628	999	999	999	0.054	0.0754	0.0658	0.0445	0.1052	0.0689	0.0398	999	0.1257	999	999	999	0.301	0.1292	0.2794
FSS2_10	DT		0.131	0.1003	0.1388		999	999	999	999	999	999	0.0657	0.0797	0.0759	0.1844	0.1824	0.209	0.0539	0.0778	0.0773	0.0436	0.0454	0.044	0.1274	0.1127	0.1427	0.1345	0.1724	0.2361
FSS2_11	DT		0.0418	0.0309	0.0386		0.0341	0.0309	0.0331	0.0372	0.0368	0.0411	0.1004	999	0.2512	999	0.3259	0.5754	0.0383	0.0459	0.0553	999	0.0619	0.0659	0.0893	0.0828	0.1039	0.0682	0.0831	0.09
FSS2_12	DT		0.0408	0.1028	0.0724		0.047	0.0466	0.0485	999	0.1063	999	999	0.1262	999	0.2124	0.2193	0.1922	999	999	999	0.1605	0.1127	0.115	0.1307	0.1269	0.1238	0.1916	0.1833	0.1657
FSS2_13	DT		0.1432	0.1491	0.1664		0.0288	0.0313	0.0452	0.0168	0.02	0.102	999	0.1041	999	0.1949	0.0929	0.1498	0.0587	0.0923	0.1104	0.046	0.0553	0.0543	0.1118	0.1284	0.1406	0.04	0.0502	0.0494
FSS2_14	DT		0.024	0.0445	0.0851		999	999	0.2222	999	999	999	0.0939	0.0976	0.1344	0.163	0.168	0.1832	0.0753	0.0385	0.0399	0.0904	0.0832	0.1388	0.0808	0.0912	0.1012	0.0932	0.1003	0.0959
FSS2_15	DT		0.0401	0.0749	0.0905		0.1318	0.0766	0.1776	0.1162	0.1311	0.1037	0.077	0.0901	0.1109	0.1562	0.187	0.1405	999	999	999	0.0782	0.0602	0.0433	0.0759	0.1128	0.0829	0.0907	0.1084	0.0775
FSS2_16	DT		0.0324	0.0308	0.0386		0.044	0.0374	999	0.0468	0.0451	999	0.074	0.0741	999	0.1522	0.1371	999	0.069	0.0694	999	0.0759	0.0774	999	0.1498	0.153	0.1535	0.1004	0.1132	0.1246
FSS2_17	DT		0.1295	0.1386	0.1748		0.0218	0.0242	0.0263	0.1259	999	999	0.0921	0.0957	0.0893	0.1701	0.203	0.1728	999	999	999	0.0488	0.0551	0.0593	0.0615	0.0618	0.067	0.0681	0.0904	0.0983
FSS2_18	DT		0.1785	0.163	0.1971		999	999	999	999	999	999	999	999	999	999	999	999	999	999	999	999	0.0425	999	0.1037	0.0838	0.087	0.0827	999	999
FSS2_19	DT		0.0761	0.0728	0.0892		999	999	999	999	999	999	0.1263	0.1229	0.1065	0.0615	0.0722	0.0643	999	999	999	0.0746	0.0872	0.078	0.0619	0.0628	0.0693	0.0469	0.0576	0.0468
FSS2_20	DT		0.0703	0.0073	0.0433		999	999	999	999	999	999	0.0903	0.0941	0.1352	0.1976	0.1639	0.1446	0.0505	0.0567	0.0489	0.0654	0.0693	0.0721	0.1157	0.1259	0.1145	0.1046	0.1015	0.0914
FSS2_21	DT		0.0326	0.0361	0.0471		0.1469	0.1053	0.0636	999	999	0.0622	0.0884	0.078	0.0827	0.1515	0.2083	0.1884	999	999	999	0.0803	0.0928	0.0748	0.0814	0.1108	0.1075	0.0882	0.1214	0.1187
FSS2_22	DT		0.0734	0.0593	0.0955		999	999	999	999	999	999	999	999	999	0.0982	0.0872	0.0679	999	999	999	999	999	999	0.0775	0.0985	0.0851	0.0611	0.0659	0.0463
FSS2_23	DT		0.1431	0.1457	0.1736		999	999	999	0.0277	0.0342	0.0334	0.0774	0.0902	0.0876	0.1214	0.1334	0.161	999	999	999	0.0451	0.051	0.0422	0.0776	0.076	0.0762	0.1067	0.1059	0.1082
FSS2_24	DT		0.0929	0.0538	0.1423		0.0839	0.104	0.1333	0.0863	0.0893	0.1288	0.1121	0.1143	0.1522	0.0752	0.106	0.1188	0.0974	0.1012	0.1112	999	999	0.0923	999	999	0.2357	0.174	0.1902	0.1649
FSS2_25	DT		0.1596	0.1458	0.1616		999	999	999	0.0489	0.0876	0.0822	0.0476	0.0579	0.0684	0.135	0.1986	0.18	0.0716	0.0521	0.0451	0.05	0.0353	0.0549	0.2164	0.2691	0.2341	0.072	0.0817	0.078
FSS2_26	DT		0.0188	0.0593	0.0759		0.0303	0.026	0.0249	0.1305	0.0913	0.0905	999	0.122	0.0469	0.0488	0.0477	0.0504	0.0965	0.0441	999	0.0809	0.0699	0.0639	0.1529	0.1853	0.206	0.1989	0.1349	0.1596
FSS2_27	DT		0.0288	0.0086	0.0553		0.036	0.0482	0.0529	0.1468	0.1823	0.1839	0.178	0.195	0.1543	0.3411	0.3804	0.3652	0.0781	0.088	0.0782	0.0624	0.081	0.0677	999	0.0997	0.3073	0.1497	0.1473	0.1385
FSS2_29	DT		0.0807	0.0836	0.1189		0.0472	0.0415	0.4933	0.0435	0.0389	0.045	999	999	999	0.3246	0.3724	0.3442	0.044	0.0551	0.0493	0.0374	0.0413	0.0408	0.2632	0.252	0.2857	0.1422	0.1626	0.1597

## Sheet: Readme
Variable	Description
ID	Participant identifier code.
Walk	Walking trial label (e.g., ST -single task; DT - dual task).
MoSBf, MoSCv, MoSMl	Margin of Stability (MoS) values during barefoot (Bf), conventional supportive shoe (Cv), and minimal shoe (Ml) walking conditions, respectively.
RfBf	Activity of rectus femoris (range value) over a stride during barefoot walking
VlBf	As above but for Vastus lateralis
VmBf	As above but for Vastus medialis
StBf	As above but for Semitendinosus
BfBf	As above but for Biceps Femoris
TaBf	As above but for Tibialis Anterior
GmBf	As above but for Gastrocnemius Medialis
GlBf	As above but for Gastrocnemius Lateralis
value 999	Missing data
